# Supplementary material for: Decorating polymer beads with 1014 inorganic-organic [2]rotaxanes as shown by spin counting
Source: Commun Chem. 2022 Jun 20;5:73. doi: 10.1038/s42004-022-00689-1 (PMC9814693; doi:10.1038/s42004-022-00689-1)
Supplement: Supplementary file 3 — Supplementary Data 1 [file 42004_2022_689_MOESM3_ESM.zip]

Archive with 9 entries (8 files):
- Supplementary Data 1/
- Supplementary Data 1/4.cif
- __MACOSX/Supplementary Data 1/._4.cif
- Supplementary Data 1/2.cif
- __MACOSX/Supplementary Data 1/._2.cif
- Supplementary Data 1/9_nature.cif
- __MACOSX/Supplementary Data 1/._9_nature.cif
- Supplementary Data 1/10_nature.cif
- __MACOSX/Supplementary Data 1/._10_nature.cif
