# Supplementary material for: Decorating polymer beads with 1014 inorganic-organic [2]rotaxanes as shown by spin counting
Source: Commun Chem. 2022 Jun 20;5:73. doi: 10.1038/s42004-022-00689-1 (PMC9814693; doi:10.1038/s42004-022-00689-1)
Supplement: Supplementary file 3 — Supplementary Data 1 [file 42004_2022_689_MOESM3_ESM.zip › Supplementary Data 1/4.cif]

data_s5662r
_audit_creation_date               2021-01-26
_audit_creation_method
;
Olex2 1.3
(compiled 2020.11.12 svn.r5f609507 for OlexSys, GUI svn.r6226)
;
_shelx_SHELXL_version_number       '2018/3'
_audit_contact_author_address      ?
_audit_contact_author_email        ?
_audit_contact_author_name         ''
_audit_contact_author_phone        ?
_publ_contact_author_id_orcid      ?
_publ_section_references
;
D. Kratzert, I. Krossing, (2018), J. Appl. Cryst. 51, 928-934. 

Dolomanov, O.V., Bourhis, L.J., Gildea, R.J, Howard, J.A.K. & Puschmann, H.
 (2009), J. Appl. Cryst. 42, 339-341.

Kratzert, D., Holstein, J.J. & Krossing, I. (2015). J. Appl. Cryst. 48, 933-938.

Sheldrick, G.M. (2015). Acta Cryst. A71, 3-8.

Sheldrick, G.M. (2015). Acta Cryst. C71, 3-8.
;
_chemical_name_common              ?
_chemical_name_systematic          ?
_chemical_formula_moiety          
 'C80 H144 Cr7 F8 Ni O32, C31 H40 N2 O5, 3(C3 H6 O)'
_chemical_formula_sum              'C120 H202 Cr7 F8 N2 Ni O40'
_chemical_formula_weight           2887.53
_chemical_melting_point            ?
_chemical_oxdiff_usercomment       jek50
loop_
  _atom_type_symbol
  _atom_type_description
  _atom_type_scat_dispersion_real
  _atom_type_scat_dispersion_imag
  _atom_type_scat_source
 'C' 'C' 0.0181 0.0091 'International Tables Vol C Tables 4.2.6.8 and 6.1.1.4'
 'H' 'H' 0.0000 0.0000 'International Tables Vol C Tables 4.2.6.8 and 6.1.1.4'
 'Cr' 'Cr' -0.1635 2.4439
 'International Tables Vol C Tables 4.2.6.8 and 6.1.1.4'
 'F' 'F' 0.0727 0.0534 'International Tables Vol C Tables 4.2.6.8 and 6.1.1.4'
 'N' 'N' 0.0311 0.0180 'International Tables Vol C Tables 4.2.6.8 and 6.1.1.4'
 'Ni' 'Ni' -3.0029 0.5091
 'International Tables Vol C Tables 4.2.6.8 and 6.1.1.4'
 'O' 'O' 0.0492 0.0322 'International Tables Vol C Tables 4.2.6.8 and 6.1.1.4'

_shelx_space_group_comment
;
The symmetry employed for this shelxl refinement is uniquely defined
by the following loop, which should always be used as a source of
symmetry information in preference to the above space-group names.
They are only intended as comments.
;
_space_group_crystal_system        'monoclinic'
_space_group_IT_number             15
_space_group_name_H-M_alt          'C 1 2/c 1'
_space_group_name_Hall             '-C 2yc'
loop_
  _space_group_symop_operation_xyz
 'x, y, z'
 '-x, y, -z+1/2'
 'x+1/2, y+1/2, z'
 '-x+1/2, y+1/2, -z+1/2'
 '-x, -y, -z'
 'x, -y, z-1/2'
 '-x+1/2, -y+1/2, -z'
 'x+1/2, -y+1/2, z-1/2'

_cell_length_a                     58.8525(10)
_cell_length_b                     16.5562(3)
_cell_length_c                     31.1637(4)
_cell_angle_alpha                  90
_cell_angle_beta                   92.731(2)
_cell_angle_gamma                  90
_cell_volume                       30330.6(8)
_cell_formula_units_Z              8
_cell_measurement_reflns_used      19256
_cell_measurement_temperature      100.00(10)
_cell_measurement_theta_max        74.2640
_cell_measurement_theta_min        1.5360
_shelx_estimated_absorpt_T_max     0.301
_shelx_estimated_absorpt_T_min     0.178
_exptl_absorpt_coefficient_mu      4.781
_exptl_absorpt_correction_T_max    1.00000
_exptl_absorpt_correction_T_min    0.46259
_exptl_absorpt_correction_type     multi-scan
_exptl_absorpt_process_details
;
CrysAlisPro 1.171.40.82a (Rigaku Oxford Diffraction, 2020)
Empirical absorption correction using spherical harmonics,
implemented in SCALE3 ABSPACK scaling algorithm.
;
_exptl_absorpt_special_details     ?
_exptl_crystal_colour              'clear light green'
_exptl_crystal_colour_lustre       clear
_exptl_crystal_colour_modifier     light
_exptl_crystal_colour_primary      green
_exptl_crystal_density_diffrn      1.265
_exptl_crystal_density_meas        ?
_exptl_crystal_density_method      ?
_exptl_crystal_description         block
_exptl_crystal_F_000               12192
_exptl_crystal_size_max            0.55
_exptl_crystal_size_mid            0.43
_exptl_crystal_size_min            0.33
_exptl_transmission_factor_max     ?
_exptl_transmission_factor_min     ?
_diffrn_reflns_av_R_equivalents    0.0454
_diffrn_reflns_av_unetI/netI       0.0593
_diffrn_reflns_Laue_measured_fraction_full  0.999
_diffrn_reflns_Laue_measured_fraction_max  0.964
_diffrn_reflns_limit_h_max         71
_diffrn_reflns_limit_h_min         -74
_diffrn_reflns_limit_k_max         20
_diffrn_reflns_limit_k_min         -7
_diffrn_reflns_limit_l_max         39
_diffrn_reflns_limit_l_min         -39
_diffrn_reflns_number              85389
_diffrn_reflns_point_group_measured_fraction_full  0.999
_diffrn_reflns_point_group_measured_fraction_max  0.964
_diffrn_reflns_theta_full          67.684
_diffrn_reflns_theta_max           76.243
_diffrn_reflns_theta_min           1.503
_diffrn_ambient_environment        N~2~
_diffrn_ambient_temperature        100.00(10)
_diffrn_detector                   'Hybrid Pixel Array Detector'
_diffrn_detector_area_resol_mean   10.0000
_diffrn_measured_fraction_theta_full  0.999
_diffrn_measured_fraction_theta_max  0.964
_diffrn_measurement_details
;
List of Runs (angles in degrees, time in seconds):

  # Type    Start    End  Width  t~exp~   \w     \q     \k     \f   Frames
--------------------------------------------------------------------------
  1  \w    -27.00   0.00   1.00    1.00    --    5.00 -30.00 140.00   27
  2  \w   -116.00 -82.00   1.00    1.00    --  -45.60 -30.00 140.00   34
  3  \w    -88.00  44.00   1.00    1.00    --  -45.60  30.00 -58.00  132
  4  \w   -183.00 -96.00   1.00    2.00    -- -107.20 -30.00 140.00   87
  5  \w    -99.00 -22.00   1.00    2.00    -- -107.20  30.00 -58.00   77
  6  \w    -58.00  43.00   1.00    1.00    --  -45.60  57.00   0.00  101
  7  \w    -99.00 -64.00   1.00    2.00    -- -107.20  76.00 120.00   35
  8  \w   -138.00 -67.00   1.00    2.00    -- -107.20  76.00 -60.00   71
  9  \w    -63.00 -18.00   1.00    2.00    -- -107.20  76.00-180.00   45
 10  \w   -146.00 -25.00   1.00    2.00    -- -107.20  38.00 120.00  121
 11  \w    -53.00 -26.00   1.00    2.00    -- -107.20  76.00 120.00   27
 12  \w   -136.00 -25.00   1.00    2.00    -- -107.20  57.00 120.00  111
;
_diffrn_measurement_device         'four-circle diffractometer'
_diffrn_measurement_device_type    'XtaLAB AFC11 (RINC): Kappa single'
_diffrn_measurement_method         '\w scans'
_diffrn_orient_matrix_type        
 'CrysAlisPro convention (1999,Acta A55,543-557)'
_diffrn_orient_matrix_UB_11        -0.0065730000
_diffrn_orient_matrix_UB_12        0.0267232000
_diffrn_orient_matrix_UB_13        0.0451226000
_diffrn_orient_matrix_UB_21        0.0248964000
_diffrn_orient_matrix_UB_22        0.0237896000
_diffrn_orient_matrix_UB_23        0.0110855000
_diffrn_orient_matrix_UB_31        -0.0048528000
_diffrn_orient_matrix_UB_32        0.0858880000
_diffrn_orient_matrix_UB_33        -0.0170752000
_diffrn_radiation_monochromator    mirror
_diffrn_radiation_probe            x-ray
_diffrn_radiation_type             'Cu K\a'
_diffrn_radiation_wavelength       1.54184
_diffrn_source                     'Rotating-anode X-ray tube (dual wavelength)'
_diffrn_source_type                'Rigaku (Cu) X-ray DW Source'
_reflns_Friedel_coverage           0.000
_reflns_Friedel_fraction_full      .
_reflns_Friedel_fraction_max       .
_reflns_number_gt                  22930
_reflns_number_total               30626
_reflns_odcompleteness_completeness  99.84
_reflns_odcompleteness_iscentric   1
_reflns_odcompleteness_theta       68.13
_reflns_special_details
;
 Reflections were merged by SHELXL according to the crystal
 class for the calculation of statistics and refinement.
 
 Structure factors included contributions from the .fab file.
 
 _reflns_Friedel_fraction is defined as the number of unique
 Friedel pairs measured divided by the number that would be
 possible theoretically, ignoring centric projections and
 systematic absences.
;
_reflns_threshold_expression       'I > 2\s(I)'
_computing_cell_refinement         'CrysAlisPro 1.171.40.82a (Rigaku OD, 2020)'
_computing_data_collection         'CrysAlisPro 1.171.40.82a (Rigaku OD, 2020)'
_computing_data_reduction          'CrysAlisPro 1.171.40.82a (Rigaku OD, 2020)'
_computing_molecular_graphics      'Olex2 1.3 (Dolomanov et al., 2009)'
_computing_publication_material    'Olex2 1.3 (Dolomanov et al., 2009)'
_computing_structure_refinement    'SHELXL 2018/3 (Sheldrick, 2015)'
_computing_structure_solution      'SHELXT  (Sheldrick, 2015)'
_refine_diff_density_max           1.211
_refine_diff_density_min           -0.868
_refine_diff_density_rms           0.091
_refine_ls_extinction_coef         0.000045(6)
_refine_ls_extinction_expression  
 'Fc^*^=kFc[1+0.001xFc^2^\l^3^/sin(2\q)]^-1/4^'
_refine_ls_extinction_method       'SHELXL-2018/3 (Sheldrick 2018)'
_refine_ls_goodness_of_fit_ref     1.068
_refine_ls_hydrogen_treatment      constr
_refine_ls_matrix_type             full
_refine_ls_number_parameters       1796
_refine_ls_number_reflns           30626
_refine_ls_number_restraints       532
_refine_ls_R_factor_all            0.0949
_refine_ls_R_factor_gt             0.0772
_refine_ls_restrained_S_all        1.069
_refine_ls_shift/su_max            0.002
_refine_ls_shift/su_mean           0.000
_refine_ls_structure_factor_coef   Fsqd
_refine_ls_weighting_details      
 'w=1/[\s^2^(Fo^2^)+(0.1460P)^2^+34.1207P] where P=(Fo^2^+2Fc^2^)/3'
_refine_ls_weighting_scheme        calc
_refine_ls_wR_factor_gt            0.2216
_refine_ls_wR_factor_ref           0.2371
_refine_special_details            ?
_olex2_refinement_description
;
1. Fixed Uiso
 At 1.2 times of:
  All C(H) groups, All C(H,H) groups, All C(H,H,H,H) groups, All N(H,H) groups
 At 1.5 times of:
  All C(H,H,H) groups
2. Shared sites
{Cr1, Ni1}
{Cr2, Ni2}
{Cr3, Ni3}
{Cr4, Ni4}
{Cr5, Ni5}
{Cr6, Ni6}
{Cr7, Ni7}
{Cr8, Ni8}
3. Restrained distances
 C117-C116 = C39-C116
 1.5 with sigma of 0.02
 O118-C117 = O118-C39
 2.4 with sigma of 0.02
 O118-C116
 1.2 with sigma of 0.02
 C35A-C33A
 2.5 with sigma of 0.02
 C117-O118 \\sim O118-C39
 with sigma of 0.02
 C42-C43 \\sim C42A-C43A
 with sigma of 0.02
 C42-C41 \\sim C42A-C41
 with sigma of 0.02
 C114-O38 \\sim O38-C115
 with sigma of 0.02
 C117-C116 \\sim C39-C116
 with sigma of 0.002
 C42-C44 \\sim C42A-C44A
 with sigma of 0.02
 C42-C45 \\sim C42A-C45A
 with sigma of 0.02
 C43-C45 \\sim C43A-C45A
 with sigma of 0.04
 C41-C44 \\sim C41-C44A
 with sigma of 0.04
 C41-C45 \\sim C41-C45A
 with sigma of 0.04
 C43-C44 \\sim C43A-C44A
 with sigma of 0.04
 C96-C95 \\sim C96A-C95
 with sigma of 0.002
 C43-C41 \\sim C43A-C41
 with sigma of 0.04
 C97-C96 \\sim C97-C96A
 with sigma of 0.002
 C44-C45 \\sim C44A-C45A
 with sigma of 0.04
 C1A-C1B \\sim C1A-C1C
 with sigma of 0.02
 C1B-O1A \\sim C1C-O1A
 with sigma of 0.04
 C32-C31 \\sim C32A-C31 \\sim C35-C32 \\sim C35A-C32A \\sim C34-C32 \\sim
C34A-C32A \\sim C33A-C32A ~
 C33-C32
 with sigma of 0.002
 C25A-C22A \\sim C25-C22 \\sim C24A-C22A \\sim C24-C22 \\sim C23-C22 \\sim
C23A-C22A \\sim C22A-C21 ~
 C22-C21
 with sigma of 0.002
 C52-C51 \\sim C52A-C51 \\sim C55A-C52A \\sim C55-C52 \\sim C54A-C52A \\sim
C54-C52 \\sim C53-C52 ~
 C53A-C52A
 with sigma of 0.002
4. Restrained planarity
 O1A, C1A, C1B, C1C
 with sigma of 0.05
5. Uiso/Uaniso restraints and constraints
O118 \\sim C39 \\sim C116 \\sim C117: within 2A with sigma of 0.002 and sigma
for terminal atoms of 0.004 within 2A
C113 \\sim O38 \\sim C114 \\sim C115: within 2A with sigma of 0.002 and sigma
for terminal atoms of 0.004 within 2A
C96 \\sim C96A: within 2A with sigma of 0.002 and sigma for terminal atoms of
0.004 within 2A
C1C \\sim C1A \\sim O1A \\sim C1B: within 2A with sigma of 0.002 and sigma for
terminal atoms of 0.004 within 2A
O1A \\sim C1A \\sim C1B \\sim C1C: within 2A with sigma of 0.04 and sigma for
terminal atoms of 0.08 within 2A
Uanis(C96) \\sim Ueq, Uanis(C96A) \\sim Ueq: with sigma of 0.002 and sigma for
terminal atoms of 0.004
Uanis(Cr1) = Uanis(Ni1)
Uanis(Cr2) = Uanis(Ni2)
Uanis(Cr3) = Uanis(Ni3)
Uanis(Cr4) = Uanis(Ni4)
Uanis(Cr5) = Uanis(Ni5)
Uanis(Cr6) = Uanis(Ni6)
Uanis(Cr7) = Uanis(Ni7)
Uanis(Cr8) = Uanis(Ni8)
6. Rigid body (RIGU) restrains
 O1A, C1A, C1B, C1C
 with sigma for 1-2 distances of 0.004 and sigma for 1-3 distances of 0.004
 C42, C43, C45, C43A, C42A, C45A, C44, C44A, C41, O17, O18
 with sigma for 1-2 distances of 0.004 and sigma for 1-3 distances of 0.004
 C33, C32, C34, C35, C35A, C34A, C33A, C32A, C31, O14, O13
 with sigma for 1-2 distances of 0.002 and sigma for 1-3 distances of 0.002
 C22, C23, C24, C25, C24A, C22A, C23A, C25A, C21, O9, O10
 with sigma for 1-2 distances of 0.002 and sigma for 1-3 distances of 0.002
 C52, C53, C54, C55, H101, C52A, C53A, C55A, C51, O21, O22, C54A
 with sigma for 1-2 distances of 0.002 and sigma for 1-3 distances of 0.002
7. Others
 Sof(H97C)=Sof(H97D)=Sof(C96A)=Sof(H96C)=Sof(H96D)=1-FVAR(1)
 Sof(H97A)=Sof(H97B)=Sof(C96)=Sof(H96A)=Sof(H96B)=FVAR(1)
 Sof(C43A)=Sof(H43D)=Sof(H43E)=Sof(H43F)=Sof(C42A)=Sof(C44A)=Sof(H44D)=
 Sof(H44E)=Sof(H44F)=Sof(C45A)=Sof(H45D)=Sof(H45E)=Sof(H45F)=1-FVAR(2)
 Sof(C42)=Sof(C43)=Sof(H43A)=Sof(H43B)=Sof(H43C)=Sof(C44)=Sof(H44A)=Sof(H44B)=
 Sof(H44C)=Sof(C45)=Sof(H45A)=Sof(H45B)=Sof(H45C)=FVAR(2)
 Sof(C25A)=Sof(H25D)=Sof(H25E)=Sof(H25F)=Sof(C24A)=Sof(H24D)=Sof(H24E)=
 Sof(H24F)=Sof(C22A)=Sof(C23A)=Sof(H23D)=Sof(H23E)=Sof(H23F)=1-FVAR(3)
 Sof(C22)=Sof(C23)=Sof(H23A)=Sof(H23B)=Sof(H23C)=Sof(C24)=Sof(H24A)=Sof(H24B)=
 Sof(H24C)=Sof(C25)=Sof(H25A)=Sof(H25B)=Sof(H25C)=FVAR(3)
 Sof(C35A)=Sof(H35D)=Sof(H35E)=Sof(H35F)=Sof(C34A)=Sof(H34D)=Sof(H34E)=
 Sof(H34F)=Sof(C33A)=Sof(H33D)=Sof(H33E)=Sof(H33F)=Sof(C32A)=1-FVAR(4)
 Sof(C33)=Sof(H33A)=Sof(H33B)=Sof(H33C)=Sof(C32)=Sof(C34)=Sof(H34A)=Sof(H34B)=
 Sof(H34C)=Sof(C35)=Sof(H35A)=Sof(H35B)=Sof(H35C)=FVAR(4)
 Sof(C52A)=Sof(C53A)=Sof(H53D)=Sof(H53E)=Sof(H53F)=Sof(C55A)=Sof(H55D)=
 Sof(H55E)=Sof(H55F)=Sof(C54A)=Sof(H54D)=Sof(H54E)=Sof(H54F)=1-FVAR(5)
 Sof(C52)=Sof(C53)=Sof(H53A)=Sof(H53B)=Sof(H53C)=Sof(C54)=Sof(H54A)=Sof(H54B)=
 Sof(H54C)=Sof(C55)=Sof(H55A)=Sof(H55B)=Sof(H55C)=FVAR(5)
 Fixed Sof: Cr1(0.875) Cr2(0.875) Cr8(0.875) Cr3(0.875) Cr7(0.875) Cr6(0.875)
 Cr5(0.875) Cr4(0.875) Ni1(0.125) Ni2(0.125) Ni8(0.125) Ni3(0.125) Ni7(0.125)
 Ni6(0.125) Ni5(0.125) Ni4(0.125)
8.a Riding coordinates:
 C39(H39A,H39B,H39C)
8.b Free rotating group:
 O1A(C1A,C1B,C1C)
8.c Ternary CH refined with riding coordinates:
 C82(H82)
8.d Secondary CH2 refined with riding coordinates:
 N1(H1A,H1B), C99(H99A,H99B), C83(H83A,H83B), C105(H10D,H10E), C87(H87A,H87B),
 C97(H97A,H97B), C97(H97C,H97D), C98(H98A,H98B), C96(H96A,H96B), C106(H10F,
 H10G), C96A(H96C,H96D)
8.e Me refined with riding coordinates:
 C33(H33A,H33B,H33C), C53(H53A,H53B,H53C), C43(H43A,H43B,H43C), C23(H23A,H23B,
 H23C), C34(H34A,H34B,H34C), C24(H24A,H24B,H24C), C54(H54A,H54B,H54C), C44(H44A,
 H44B,H44C), C45(H45A,H45B,H45C), C25(H25A,H25B,H25C), C55(H55A,H55B,H55C),
 C35(H35A,H35B,H35C), C114(H11D,H11E,H11F), C115(H11G,H11H,H11I), C117(H11J,
 H11K,H11L), C1B(H1BA,H1BB,H1BC), C1C(H1CA,H1CB,H1CC), C43A(H43D,H43E,H43F),
 C44A(H44D,H44E,H44F), C45A(H45D,H45E,H45F), C25A(H25D,H25E,H25F), C24A(H24D,
 H24E,H24F), C23A(H23D,H23E,H23F), C35A(H35D,H35E,H35F), C34A(H34D,H34E,H34F),
 C33A(H33D,H33E,H33F), C53A(H53D,H53E,H53F), C55A(H55D,H55E,H55F), C54A(H54D,
 H54E,H54F)
8.f Aromatic/amide H refined with riding coordinates:
 C111(H111), C94(H94), C102(H102), C109(H109), C101(H101), C110(H110),
 C93(H93), C112(H112)
8.g Idealised Me refined as rotating group:
 C63(H63A,H63B,H63C), C68(H68A,H68B,H68C), C78(H78A,H78B,H78C), C13(H13A,H13B,
 H13C), C69(H69A,H69B,H69C), C18(H18A,H18B,H18C), C79(H79A,H79B,H79C), C19(H19A,
 H19B,H19C), C20(H20A,H20B,H20C), C80(H80A,H80B,H80C), C14(H14A,H14B,H14C),
 C28(H28A,H28B,H28C), C48(H48A,H48B,H48C), C15(H15A,H15B,H15C), C58(H58A,H58B,
 H58C), C49(H49A,H49B,H49C), C59(H59A,H59B,H59C), C3(H3A,H3B,H3C), C4(H4A,H4B,
 H4C), C29(H29A,H29B,H29C), C60(H60A,H60B,H60C), C38(H38A,H38B,H38C), C118(H11A,
 H11B,H11C), C70(H70A,H70B,H70C), C73(H73A,H73B,H73C), C74(H74A,H74B,H74C),
 C50(H50A,H50B,H50C), C75(H75A,H75B,H75C), C85(H85A,H85B,H85C), C64(H64A,H64B,
 H64C), C30(H30A,H30B,H30C), C8(H8A,H8B,H8C), C9(H9A,H9B,H9C), C10(H10A,H10B,
 H10C), C65(H65A,H65B,H65C), C5(H5A,H5B,H5C), C88(H88A,H88B,H88C), C89(H89A,
 H89B,H89C), C90(H90A,H90B,H90C), C91(H91A,H91B,H91C)
8.h :
 C108(H108)
;
_atom_sites_solution_hydrogens     mixed
_atom_sites_solution_primary       dual
_atom_sites_solution_secondary     ?
loop_
  _atom_site_label
  _atom_site_type_symbol
  _atom_site_fract_x
  _atom_site_fract_y
  _atom_site_fract_z
  _atom_site_U_iso_or_equiv
  _atom_site_adp_type
  _atom_site_occupancy
  _atom_site_site_symmetry_order
  _atom_site_calc_flag
  _atom_site_refinement_flags_posn
  _atom_site_refinement_flags_adp
  _atom_site_refinement_flags_occupancy
  _atom_site_disorder_assembly
  _atom_site_disorder_group
 Cr1 Cr 0.12301(2) 0.07380(4) 0.53689(2) 0.03902(16) Uani 0.875 1 d . . P A 1
 Cr2 Cr 0.09612(2) -0.01733(4) 0.45117(2) 0.04041(16) Uani 0.875 1 d . . P A 1
 Cr8 Cr 0.15683(2) 0.24110(4) 0.54962(2) 0.04027(16) Uani 0.875 1 d . . P A 1
 Cr3 Cr 0.07465(2) 0.06144(4) 0.35758(2) 0.04198(16) Uani 0.875 1 d . . P A 1
 Cr7 Cr 0.16709(2) 0.40911(4) 0.49049(2) 0.04287(16) Uani 0.875 1 d . . P A 1
 Cr6 Cr 0.15600(2) 0.45896(4) 0.38632(2) 0.04250(16) Uani 0.875 1 d . . P A 1
 Cr5 Cr 0.11390(2) 0.40339(4) 0.31538(2) 0.04805(18) Uani 0.875 1 d . . P A 1
 Cr4 Cr 0.08673(2) 0.22528(4) 0.29800(2) 0.05009(18) Uani 0.875 1 d . . P A 1
 Ni1 Ni 0.12301(2) 0.07380(4) 0.53689(2) 0.03902(16) Uani 0.125 1 d . . P A 2
 Ni2 Ni 0.09612(2) -0.01733(4) 0.45117(2) 0.04041(16) Uani 0.125 1 d . . P A 2
 Ni8 Ni 0.15683(2) 0.24110(4) 0.54962(2) 0.04027(16) Uani 0.125 1 d . . P A 2
 Ni3 Ni 0.07465(2) 0.06144(4) 0.35758(2) 0.04198(16) Uani 0.125 1 d . . P A 2
 Ni7 Ni 0.16709(2) 0.40911(4) 0.49049(2) 0.04287(16) Uani 0.125 1 d . . P A 2
 Ni6 Ni 0.15600(2) 0.45896(4) 0.38632(2) 0.04250(16) Uani 0.125 1 d . . P A 2
 Ni5 Ni 0.11390(2) 0.40339(4) 0.31538(2) 0.04805(18) Uani 0.125 1 d . . P A 2
 Ni4 Ni 0.08673(2) 0.22528(4) 0.29800(2) 0.05009(18) Uani 0.125 1 d . . P A 2
 F1 F 0.11929(4) 0.05323(13) 0.47619(6) 0.0404(5) Uani 1 1 d . . . . .
 F3 F 0.09493(4) 0.14598(14) 0.34167(7) 0.0445(5) Uani 1 1 d . . . . .
 F2 F 0.08611(4) 0.07268(13) 0.41576(7) 0.0416(5) Uani 1 1 d . . . . .
 F7 F 0.16045(4) 0.29349(13) 0.49540(6) 0.0408(5) Uani 1 1 d . . . . .
 F8 F 0.13012(4) 0.18481(13) 0.52515(6) 0.0414(5) Uani 1 1 d . . . . .
 F6 F 0.14708(4) 0.40977(13) 0.44011(7) 0.0418(5) Uani 1 1 d . . . . .
 F5 F 0.13802(4) 0.37415(14) 0.35781(7) 0.0447(5) Uani 1 1 d . . . . .
 F4 F 0.09773(4) 0.30852(14) 0.33702(7) 0.0481(5) Uani 1 1 d . . . . .
 O29 O 0.10683(5) -0.10532(17) 0.48919(9) 0.0491(7) Uani 1 1 d . . . . .
 O13 O 0.16399(5) 0.50418(19) 0.33087(9) 0.0538(7) Uani 1 1 d . . . . .
 O10 O 0.18294(5) 0.3876(2) 0.38676(9) 0.0520(7) Uani 1 1 d . . . . .
 O4 O 0.12650(6) 0.09349(18) 0.59823(8) 0.0503(7) Uani 1 1 d . . . . .
 O24 O 0.06237(6) 0.04467(19) 0.29920(10) 0.0552(7) Uani 1 1 d . . . . .
 O26 O 0.07241(5) -0.09041(18) 0.42687(9) 0.0494(7) Uani 1 1 d . . . . .
 O9 O 0.19347(5) 0.38349(19) 0.45673(9) 0.0509(7) Uani 1 1 d . . . . .
 O6 O 0.14116(6) 0.43453(18) 0.52553(9) 0.0567(8) Uani 1 1 d . . . . .
 O16 O 0.09903(5) 0.47266(19) 0.35821(10) 0.0558(7) Uani 1 1 d . . . . .
 O1 O 0.18416(6) 0.29206(19) 0.57555(10) 0.0560(7) Uani 1 1 d . . . . .
 O14 O 0.13048(6) 0.4978(2) 0.29367(9) 0.0571(7) Uani 1 1 d . . . . .
 O11 O 0.17288(6) 0.52510(18) 0.48574(9) 0.0568(8) Uani 1 1 d . . . . .
 O17 O 0.12942(6) 0.3387(2) 0.27242(9) 0.0566(8) Uani 1 1 d . . . . .
 O3 O 0.15344(6) 0.18805(18) 0.60519(9) 0.0560(8) Uani 1 1 d . . . . .
 O25 O 0.05336(6) -0.0223(2) 0.37484(11) 0.0591(8) Uani 1 1 d . . . . .
 O22 O 0.05110(5) 0.1404(2) 0.36812(11) 0.0585(8) Uani 1 1 d . . . . .
 O21 O 0.05607(5) 0.2360(2) 0.31929(12) 0.0609(8) Uani 1 1 d . . . . .
 O2 O 0.18728(6) 0.40998(19) 0.54219(10) 0.0574(8) Uani 1 1 d . . . . .
 O19 O 0.08856(6) 0.4259(2) 0.27297(10) 0.0608(8) Uani 1 1 d . . . . .
 O23 O 0.07625(7) 0.1392(2) 0.25754(10) 0.0640(9) Uani 1 1 d . . . . .
 O20 O 0.07842(6) 0.3017(2) 0.25293(11) 0.0650(9) Uani 1 1 d . . . . .
 O18 O 0.11732(6) 0.2121(2) 0.27581(10) 0.0620(8) Uani 1 1 d . . . . .
 O8 O 0.15504(5) 0.04144(16) 0.53570(9) 0.0442(6) Uani 1 1 d . . . . .
 O28 O 0.11682(5) -0.05400(17) 0.40762(8) 0.0432(6) Uani 1 1 d . . . . .
 O32 O 0.09066(5) 0.10084(17) 0.53997(9) 0.0483(7) Uani 1 1 d . . . . .
 O31 O 0.07413(5) 0.01344(19) 0.49328(9) 0.0505(7) Uani 1 1 d . . . . .
 O5 O 0.13791(6) 0.32986(17) 0.56995(9) 0.0512(7) Uani 1 1 d . . . . .
 O30 O 0.11600(5) -0.03877(17) 0.55029(8) 0.0480(7) Uani 1 1 d . . . . .
 O27 O 0.09765(6) -0.01979(18) 0.34634(9) 0.0515(7) Uani 1 1 d . . . . .
 O12 O 0.17469(5) 0.54479(18) 0.41509(9) 0.0497(7) Uani 1 1 d . . . . .
 O7 O 0.17635(5) 0.15225(18) 0.53163(10) 0.0525(7) Uani 1 1 d . . . . .
 O15 O 0.12976(5) 0.53122(17) 0.38955(9) 0.0486(7) Uani 1 1 d . . . . .
 C63 C 0.03956(14) -0.2017(4) 0.4355(2) 0.105(3) Uani 1 1 d . . . . .
 H63A H 0.029139 -0.245789 0.430800 0.157 Uiso 1 1 calc R U . . .
 H63B H 0.036000 -0.173616 0.461297 0.157 Uiso 1 1 calc R U . . .
 H63C H 0.054814 -0.222231 0.438416 0.157 Uiso 1 1 calc R U . . .
 C33 C 0.1348(4) 0.633(2) 0.2501(15) 0.126(13) Uani 0.27(2) 1 d D . P B 1
 H33A H 0.123727 0.594809 0.239427 0.189 Uiso 0.27(2) 1 calc R U P B 1
 H33B H 0.128462 0.664667 0.272616 0.189 Uiso 0.27(2) 1 calc R U P B 1
 H33C H 0.138809 0.668614 0.227231 0.189 Uiso 0.27(2) 1 calc R U P B 1
 C17 C 0.19527(8) 0.0260(3) 0.53916(16) 0.0562(11) Uani 1 1 d . . . . .
 C27 C 0.18882(9) 0.6483(3) 0.46237(15) 0.0573(11) Uani 1 1 d . . . . .
 C46 C 0.07851(8) 0.3780(3) 0.24838(14) 0.0550(11) Uani 1 1 d . . . . .
 C62 C 0.03756(8) -0.1442(3) 0.39774(18) 0.0606(12) Uani 1 1 d . . . . .
 C57 C 0.05565(9) 0.0314(3) 0.22383(16) 0.0613(12) Uani 1 1 d . . . . .
 C68 C 0.14290(9) -0.0481(4) 0.31376(16) 0.0668(14) Uani 1 1 d . . . . .
 H68A H 0.152606 -0.078403 0.295793 0.100 Uiso 1 1 calc R U . . .
 H68B H 0.152005 -0.013958 0.332577 0.100 Uiso 1 1 calc R U . . .
 H68C H 0.132696 -0.015541 0.296153 0.100 Uiso 1 1 calc R U . . .
 C78 C 0.05358(10) 0.1159(4) 0.58749(18) 0.0758(16) Uani 1 1 d . . . . .
 H78A H 0.059312 0.169474 0.583287 0.114 Uiso 1 1 calc R U . . .
 H78B H 0.064084 0.086317 0.606027 0.114 Uiso 1 1 calc R U . . .
 H78C H 0.039113 0.118923 0.600378 0.114 Uiso 1 1 calc R U . . .
 C2 C 0.21322(9) 0.3828(3) 0.60120(17) 0.0630(12) Uani 1 1 d . . . . .
 C12 C 0.12111(10) 0.4559(3) 0.58875(16) 0.0657(14) Uani 1 1 d . . . . .
 C13 C 0.10941(12) 0.4062(4) 0.62289(19) 0.0850(19) Uani 1 1 d . . . . .
 H13A H 0.102102 0.441951 0.642191 0.128 Uiso 1 1 calc R U . . .
 H13B H 0.120559 0.374295 0.638707 0.128 Uiso 1 1 calc R U . . .
 H13C H 0.098263 0.371296 0.609148 0.128 Uiso 1 1 calc R U . . .
 C69 C 0.11396(10) -0.1585(3) 0.30976(17) 0.0688(14) Uani 1 1 d . . . . .
 H69A H 0.105420 -0.124007 0.290177 0.103 Uiso 1 1 calc R U . . .
 H69B H 0.103678 -0.189787 0.326054 0.103 Uiso 1 1 calc R U . . .
 H69C H 0.123323 -0.194075 0.293880 0.103 Uiso 1 1 calc R U . . .
 C18 C 0.19036(10) -0.0620(3) 0.5279(2) 0.0736(15) Uani 1 1 d . . . . .
 H18A H 0.182981 -0.065087 0.499840 0.110 Uiso 1 1 calc R U . . .
 H18B H 0.180625 -0.084716 0.548639 0.110 Uiso 1 1 calc R U . . .
 H18C H 0.204388 -0.091629 0.528245 0.110 Uiso 1 1 calc R U . . .
 C47 C 0.06655(9) 0.4091(3) 0.20722(17) 0.0662(13) Uani 1 1 d . . . . .
 C7 C 0.13920(13) 0.1311(3) 0.66897(14) 0.0758(18) Uani 1 1 d . . . . .
 C32 C 0.1559(3) 0.5892(8) 0.2678(5) 0.055(4) Uani 0.27(2) 1 d D . P B 1
 C79 C 0.03612(10) 0.1234(4) 0.5123(2) 0.0832(17) Uani 1 1 d . . . . .
 H79A H 0.021169 0.129719 0.522940 0.125 Uiso 1 1 calc R U . . .
 H79B H 0.035055 0.096574 0.485018 0.125 Uiso 1 1 calc R U . . .
 H79C H 0.042940 0.175610 0.509098 0.125 Uiso 1 1 calc R U . . .
 C19 C 0.21383(9) 0.0610(4) 0.5116(2) 0.0696(14) Uani 1 1 d . . . . .
 H19A H 0.227401 0.029102 0.515427 0.104 Uiso 1 1 calc R U . . .
 H19B H 0.217015 0.115641 0.520243 0.104 Uiso 1 1 calc R U . . .
 H19C H 0.208686 0.060084 0.481910 0.104 Uiso 1 1 calc R U . . .
 C20 C 0.20240(11) 0.0316(4) 0.5873(2) 0.0805(17) Uani 1 1 d . . . . .
 H20A H 0.190547 0.009763 0.604015 0.121 Uiso 1 1 calc R U . . .
 H20B H 0.204937 0.087115 0.595066 0.121 Uiso 1 1 calc R U . . .
 H20C H 0.216145 0.001400 0.592934 0.121 Uiso 1 1 calc R U . . .
 C42 C 0.1444(5) 0.2285(14) 0.2279(7) 0.078(9) Uani 0.210(13) 1 d D . P C 1
 C80 C 0.03997(10) -0.0103(4) 0.5501(2) 0.0823(18) Uani 1 1 d . . . . .
 H80A H 0.049891 -0.042990 0.568202 0.123 Uiso 1 1 calc R U . . .
 H80B H 0.037621 -0.035872 0.522595 0.123 Uiso 1 1 calc R U . . .
 H80C H 0.025626 -0.004086 0.563149 0.123 Uiso 1 1 calc R U . . .
 C52 C 0.01904(10) 0.2194(10) 0.3474(5) 0.075(4) Uani 0.342(16) 1 d D . P D 1
 C53 C 0.0090(4) 0.230(3) 0.3016(6) 0.129(10) Uani 0.342(16) 1 d D . P D 1
 H53A H 0.017731 0.269240 0.286812 0.194 Uiso 0.342(16) 1 calc R U P D 1
 H53B H 0.009366 0.179340 0.286732 0.194 Uiso 0.342(16) 1 calc R U P D 1
 H53C H -0.006474 0.248245 0.302559 0.194 Uiso 0.342(16) 1 calc R U P D 1
 C22 C 0.22162(8) 0.3567(5) 0.4072(2) 0.063(2) Uani 0.699(13) 1 d D . P E 1
 C14 C 0.10361(13) 0.5052(4) 0.5625(2) 0.094(2) Uani 1 1 d . . . . .
 H14A H 0.092117 0.469797 0.550220 0.141 Uiso 1 1 calc R U . . .
 H14B H 0.110955 0.532904 0.539924 0.141 Uiso 1 1 calc R U . . .
 H14C H 0.096704 0.543854 0.580761 0.141 Uiso 1 1 calc R U . . .
 C28 C 0.19179(15) 0.6939(4) 0.4210(2) 0.101(2) Uani 1 1 d . . . . .
 H28A H 0.177163 0.703263 0.406924 0.152 Uiso 1 1 calc R U . . .
 H28B H 0.201002 0.662626 0.402557 0.152 Uiso 1 1 calc R U . . .
 H28C H 0.199086 0.744657 0.427250 0.152 Uiso 1 1 calc R U . . .
 C48 C 0.04281(11) 0.3730(5) 0.2035(3) 0.097(2) Uani 1 1 d . . . . .
 H48A H 0.043712 0.315665 0.207753 0.146 Uiso 1 1 calc R U . . .
 H48B H 0.036072 0.384087 0.175418 0.146 Uiso 1 1 calc R U . . .
 H48C H 0.033627 0.396502 0.224855 0.146 Uiso 1 1 calc R U . . .
 C15 C 0.13925(14) 0.5121(4) 0.6099(2) 0.099(2) Uani 1 1 d . . . . .
 H15A H 0.132005 0.551427 0.627283 0.148 Uiso 1 1 calc R U . . .
 H15B H 0.147301 0.539174 0.587970 0.148 Uiso 1 1 calc R U . . .
 H15C H 0.149761 0.480824 0.627536 0.148 Uiso 1 1 calc R U . . .
 C58 C 0.06734(17) -0.0488(4) 0.2222(2) 0.116(3) Uani 1 1 d . . . . .
 H58A H 0.065094 -0.077878 0.248263 0.174 Uiso 1 1 calc R U . . .
 H58B H 0.083323 -0.040670 0.218962 0.174 Uiso 1 1 calc R U . . .
 H58C H 0.061098 -0.079236 0.198172 0.174 Uiso 1 1 calc R U . . .
 C49 C 0.08117(14) 0.3788(5) 0.1706(2) 0.100(2) Uani 1 1 d . . . . .
 H49A H 0.096627 0.396100 0.175828 0.150 Uiso 1 1 calc R U . . .
 H49B H 0.075340 0.400668 0.143710 0.150 Uiso 1 1 calc R U . . .
 H49C H 0.080638 0.320907 0.169388 0.150 Uiso 1 1 calc R U . . .
 C59 C 0.02991(13) 0.0165(5) 0.2310(2) 0.104(2) Uani 1 1 d . . . . .
 H59A H 0.022998 -0.009685 0.206163 0.157 Uiso 1 1 calc R U . . .
 H59B H 0.022487 0.067184 0.235475 0.157 Uiso 1 1 calc R U . . .
 H59C H 0.028430 -0.017327 0.255734 0.157 Uiso 1 1 calc R U . . .
 C3 C 0.20586(15) 0.4578(5) 0.6261(3) 0.110(3) Uani 1 1 d . . . . .
 H3A H 0.217754 0.472858 0.646750 0.164 Uiso 1 1 calc R U . . .
 H3B H 0.192270 0.445854 0.640738 0.164 Uiso 1 1 calc R U . . .
 H3C H 0.202979 0.501665 0.606440 0.164 Uiso 1 1 calc R U . . .
 C43 C 0.1649(6) 0.196(3) 0.2527(13) 0.16(2) Uani 0.210(13) 1 d D . P C 1
 H43A H 0.172142 0.238077 0.269217 0.242 Uiso 0.210(13) 1 calc R U P C 1
 H43B H 0.160263 0.153552 0.271619 0.242 Uiso 0.210(13) 1 calc R U P C 1
 H43C H 0.175427 0.173912 0.233042 0.242 Uiso 0.210(13) 1 calc R U P C 1
 C4 C 0.23356(11) 0.4022(6) 0.5752(3) 0.112(3) Uani 1 1 d . . . . .
 H4A H 0.229956 0.446812 0.556423 0.168 Uiso 1 1 calc R U . . .
 H4B H 0.237398 0.355924 0.558502 0.168 Uiso 1 1 calc R U . . .
 H4C H 0.246248 0.416305 0.594268 0.168 Uiso 1 1 calc R U . . .
 C23 C 0.2230(2) 0.3075(13) 0.3663(4) 0.111(5) Uani 0.699(13) 1 d D . P E 1
 H23A H 0.214630 0.334389 0.343252 0.166 Uiso 0.699(13) 1 calc R U P E 1
 H23B H 0.238626 0.302194 0.359164 0.166 Uiso 0.699(13) 1 calc R U P E 1
 H23C H 0.216628 0.254932 0.370532 0.166 Uiso 0.699(13) 1 calc R U P E 1
 C34 C 0.1717(8) 0.657(2) 0.2834(18) 0.124(14) Uani 0.27(2) 1 d D . P B 1
 H34A H 0.164645 0.687362 0.305366 0.186 Uiso 0.27(2) 1 calc R U P B 1
 H34B H 0.185772 0.634471 0.294911 0.186 Uiso 0.27(2) 1 calc R U P B 1
 H34C H 0.174772 0.692068 0.259808 0.186 Uiso 0.27(2) 1 calc R U P B 1
 C29 C 0.17489(18) 0.6935(5) 0.4924(3) 0.157(5) Uani 1 1 d . . . . .
 H29A H 0.183267 0.739604 0.503145 0.235 Uiso 1 1 calc R U . . .
 H29B H 0.171245 0.659184 0.515878 0.235 Uiso 1 1 calc R U . . .
 H29C H 0.161102 0.711284 0.477570 0.235 Uiso 1 1 calc R U . . .
 C60 C 0.05759(14) 0.0807(4) 0.18352(17) 0.094(2) Uani 1 1 d . . . . .
 H60A H 0.073338 0.086433 0.177344 0.141 Uiso 1 1 calc R U . . .
 H60B H 0.051055 0.133094 0.187553 0.141 Uiso 1 1 calc R U . . .
 H60C H 0.049630 0.053891 0.159989 0.141 Uiso 1 1 calc R U . . .
 C24 C 0.23284(15) 0.4370(6) 0.3977(4) 0.101(4) Uani 0.699(13) 1 d D . P E 1
 H24A H 0.224553 0.463132 0.374312 0.152 Uiso 0.699(13) 1 calc R U P E 1
 H24B H 0.232815 0.470778 0.422712 0.152 Uiso 0.699(13) 1 calc R U P E 1
 H24C H 0.248224 0.427754 0.389991 0.152 Uiso 0.699(13) 1 calc R U P E 1
 C54 C 0.0185(5) 0.2976(17) 0.3733(10) 0.143(11) Uani 0.342(16) 1 d D . P D 1
 H54A H 0.026684 0.338932 0.358916 0.215 Uiso 0.342(16) 1 calc R U P D 1
 H54B H 0.002986 0.314384 0.375815 0.215 Uiso 0.342(16) 1 calc R U P D 1
 H54C H 0.025415 0.288709 0.401380 0.215 Uiso 0.342(16) 1 calc R U P D 1
 C38 C 0.09635(19) 0.5668(5) 0.4552(3) 0.128(3) Uani 1 1 d . . . . .
 H38A H 0.088564 0.607041 0.471158 0.192 Uiso 1 1 calc R U . . .
 H38B H 0.112144 0.566045 0.464461 0.192 Uiso 1 1 calc R U . . .
 H38C H 0.089754 0.514793 0.460142 0.192 Uiso 1 1 calc R U . . .
 C118 C 0.07032(16) 0.5730(7) 0.3995(5) 0.178(6) Uani 1 1 d . . . . .
 H11A H 0.067654 0.517077 0.405582 0.267 Uiso 1 1 calc R U . . .
 H11B H 0.064503 0.585294 0.370921 0.267 Uiso 1 1 calc R U . . .
 H11C H 0.062752 0.606004 0.419739 0.267 Uiso 1 1 calc R U . . .
 C67 C 0.12914(8) -0.1065(3) 0.34053(13) 0.0485(9) Uani 1 1 d . . . . .
 C31 C 0.15064(8) 0.5224(3) 0.29952(13) 0.0512(9) Uani 1 1 d D . . . .
 C71 C 0.11182(8) -0.1025(2) 0.52895(13) 0.0462(9) Uani 1 1 d . . . . .
 C76 C 0.07367(8) 0.0624(3) 0.52447(13) 0.0474(9) Uani 1 1 d . . . . .
 C1 C 0.19350(7) 0.3590(3) 0.57043(13) 0.0459(9) Uani 1 1 d . . . . .
 C21 C 0.19715(7) 0.3746(3) 0.41752(14) 0.0507(9) Uani 1 1 d D . . . .
 C6 C 0.13989(9) 0.1381(3) 0.61990(12) 0.0507(10) Uani 1 1 d . . . . .
 C77 C 0.05078(8) 0.0730(3) 0.54421(16) 0.0596(12) Uani 1 1 d . . . . .
 C70 C 0.14457(9) -0.1593(3) 0.36859(15) 0.0609(12) Uani 1 1 d . . . . .
 H70A H 0.155746 -0.184088 0.351388 0.091 Uiso 1 1 calc R U . . .
 H70B H 0.135719 -0.200513 0.381637 0.091 Uiso 1 1 calc R U . . .
 H70C H 0.152055 -0.127004 0.390583 0.091 Uiso 1 1 calc R U . . .
 C72 C 0.11278(10) -0.1811(3) 0.55404(15) 0.0591(12) Uani 1 1 d . . . . .
 C56 C 0.06552(8) 0.0765(3) 0.26319(13) 0.0472(9) Uani 1 1 d . . . . .
 C41 C 0.13046(8) 0.2654(3) 0.26329(14) 0.0555(10) Uani 1 1 d D . . . .
 C37 C 0.09388(10) 0.5887(3) 0.4027(2) 0.0796(17) Uani 1 1 d . . . . .
 C73 C 0.10677(15) -0.2525(3) 0.5252(2) 0.094(2) Uani 1 1 d . . . . .
 H73A H 0.091608 -0.245925 0.512970 0.141 Uiso 1 1 calc R U . . .
 H73B H 0.107626 -0.301361 0.541803 0.141 Uiso 1 1 calc R U . . .
 H73C H 0.117281 -0.255412 0.502635 0.141 Uiso 1 1 calc R U . . .
 C74 C 0.09729(14) -0.1727(4) 0.5915(2) 0.098(2) Uani 1 1 d . . . . .
 H74A H 0.102316 -0.128111 0.609255 0.147 Uiso 1 1 calc R U . . .
 H74B H 0.097810 -0.221430 0.608190 0.147 Uiso 1 1 calc R U . . .
 H74C H 0.081974 -0.163101 0.580728 0.147 Uiso 1 1 calc R U . . .
 C50 C 0.06591(11) 0.4991(4) 0.2059(2) 0.0824(17) Uani 1 1 d . . . . .
 H50A H 0.057566 0.518842 0.229480 0.124 Uiso 1 1 calc R U . . .
 H50B H 0.058599 0.516490 0.179322 0.124 Uiso 1 1 calc R U . . .
 H50C H 0.081152 0.519815 0.208137 0.124 Uiso 1 1 calc R U . . .
 C75 C 0.13735(12) -0.1924(4) 0.5728(2) 0.0841(18) Uani 1 1 d . . . . .
 H75A H 0.147491 -0.198553 0.549836 0.126 Uiso 1 1 calc R U . . .
 H75B H 0.138076 -0.239759 0.590653 0.126 Uiso 1 1 calc R U . . .
 H75C H 0.141739 -0.145997 0.589731 0.126 Uiso 1 1 calc R U . . .
 C44 C 0.1503(9) 0.2983(19) 0.1986(12) 0.117(19) Uani 0.210(13) 1 d D . P C 1
 H44A H 0.157749 0.340148 0.215361 0.176 Uiso 0.210(13) 1 calc R U P C 1
 H44B H 0.160202 0.279568 0.177198 0.176 Uiso 0.210(13) 1 calc R U P C 1
 H44C H 0.136576 0.319369 0.184934 0.176 Uiso 0.210(13) 1 calc R U P C 1
 C45 C 0.1327(8) 0.1631(19) 0.2017(10) 0.122(15) Uani 0.210(13) 1 d D . P C 1
 H45A H 0.119726 0.185237 0.186089 0.182 Uiso 0.210(13) 1 calc R U P C 1
 H45B H 0.143102 0.141299 0.181772 0.182 Uiso 0.210(13) 1 calc R U P C 1
 H45C H 0.127938 0.120939 0.220349 0.182 Uiso 0.210(13) 1 calc R U P C 1
 C85 C 0.10423(16) 0.6650(5) 0.4059(4) 0.157(5) Uani 1 1 d . . . . .
 H85A H 0.095523 0.699474 0.423679 0.235 Uiso 1 1 calc R U . . .
 H85B H 0.104885 0.688349 0.377790 0.235 Uiso 1 1 calc R U . . .
 H85C H 0.119371 0.659440 0.418438 0.235 Uiso 1 1 calc R U . . .
 C64 C 0.04133(16) -0.1934(5) 0.3565(3) 0.121(3) Uani 1 1 d . . . . .
 H64A H 0.056894 -0.210675 0.356401 0.182 Uiso 1 1 calc R U . . .
 H64B H 0.037897 -0.160208 0.331723 0.182 Uiso 1 1 calc R U . . .
 H64C H 0.031528 -0.239760 0.355647 0.182 Uiso 1 1 calc R U . . .
 C30 C 0.21293(16) 0.6303(5) 0.4827(4) 0.145(4) Uani 1 1 d . . . . .
 H30A H 0.222364 0.608754 0.461121 0.217 Uiso 1 1 calc R U . . .
 H30B H 0.211781 0.591615 0.505435 0.217 Uiso 1 1 calc R U . . .
 H30C H 0.219540 0.679284 0.494005 0.217 Uiso 1 1 calc R U . . .
 C25 C 0.23476(16) 0.3155(8) 0.4442(3) 0.100(4) Uani 0.699(13) 1 d D . P E 1
 H25A H 0.233720 0.347276 0.469801 0.150 Uiso 0.699(13) 1 calc R U P E 1
 H25B H 0.228433 0.262902 0.448789 0.150 Uiso 0.699(13) 1 calc R U P E 1
 H25C H 0.250431 0.310164 0.437421 0.150 Uiso 0.699(13) 1 calc R U P E 1
 C66 C 0.11343(7) -0.0554(2) 0.36713(12) 0.0409(8) Uani 1 1 d . . . . .
 C16 C 0.17384(8) 0.0767(2) 0.53441(12) 0.0440(9) Uani 1 1 d . . . . .
 C36 C 0.10861(8) 0.5254(3) 0.38150(14) 0.0496(10) Uani 1 1 d . . . . .
 C11 C 0.13428(8) 0.4021(2) 0.55888(12) 0.0454(9) Uani 1 1 d . . . . .
 C61 C 0.05614(7) -0.0809(3) 0.40018(14) 0.0483(9) Uani 1 1 d . . . . .
 C51 C 0.04439(7) 0.2000(3) 0.34684(15) 0.0513(9) Uani 1 1 d D . . . .
 C26 C 0.17793(8) 0.5663(3) 0.45317(13) 0.0474(9) Uani 1 1 d . . . . .
 C8 C 0.11675(14) 0.1750(4) 0.68014(18) 0.100(3) Uani 1 1 d . . . . .
 H8A H 0.117004 0.229499 0.669587 0.149 Uiso 1 1 calc R U . . .
 H8B H 0.115476 0.175681 0.710738 0.149 Uiso 1 1 calc R U . . .
 H8C H 0.103962 0.146951 0.666973 0.149 Uiso 1 1 calc R U . . .
 C9 C 0.15947(15) 0.1734(4) 0.69041(17) 0.104(3) Uani 1 1 d . . . . .
 H9A H 0.173200 0.147053 0.682570 0.156 Uiso 1 1 calc R U . . .
 H9B H 0.158375 0.171237 0.721027 0.156 Uiso 1 1 calc R U . . .
 H9C H 0.159716 0.228744 0.681264 0.156 Uiso 1 1 calc R U . . .
 C10 C 0.1383(2) 0.0430(4) 0.68108(19) 0.131(4) Uani 1 1 d . . . . .
 H10A H 0.126347 0.016847 0.664365 0.196 Uiso 1 1 calc R U . . .
 H10B H 0.135504 0.038190 0.711055 0.196 Uiso 1 1 calc R U . . .
 H10C H 0.152602 0.017902 0.675524 0.196 Uiso 1 1 calc R U . . .
 C55 C 0.0057(3) 0.1575(14) 0.3723(8) 0.098(8) Uani 0.342(16) 1 d D . P D 1
 H55A H -0.010067 0.172623 0.371619 0.147 Uiso 0.342(16) 1 calc R U P D 1
 H55B H 0.007198 0.105206 0.359499 0.147 Uiso 0.342(16) 1 calc R U P D 1
 H55C H 0.011566 0.155831 0.401596 0.147 Uiso 0.342(16) 1 calc R U P D 1
 C65 C 0.01484(12) -0.1051(5) 0.3941(5) 0.152(5) Uani 1 1 d . . . . .
 H65A H 0.003238 -0.145879 0.392616 0.229 Uiso 1 1 calc R U . . .
 H65B H 0.013724 -0.072606 0.368581 0.229 Uiso 1 1 calc R U . . .
 H65C H 0.012882 -0.071543 0.418781 0.229 Uiso 1 1 calc R U . . .
 C35 C 0.1683(9) 0.5439(17) 0.2332(10) 0.130(15) Uani 0.27(2) 1 d D . P B 1
 H35A H 0.158877 0.500355 0.222346 0.194 Uiso 0.27(2) 1 calc R U P B 1
 H35B H 0.171323 0.580276 0.210181 0.194 Uiso 0.27(2) 1 calc R U P B 1
 H35C H 0.182323 0.522679 0.245283 0.194 Uiso 0.27(2) 1 calc R U P B 1
 C5 C 0.21914(12) 0.3156(4) 0.6329(2) 0.0866(19) Uani 1 1 d . . . . .
 H5A H 0.232123 0.331234 0.650869 0.130 Uiso 1 1 calc R U . . .
 H5B H 0.222605 0.267237 0.617575 0.130 Uiso 1 1 calc R U . . .
 H5C H 0.206450 0.305871 0.650481 0.130 Uiso 1 1 calc R U . . .
 O34 O 0.19980(8) -0.1295(3) 0.31733(17) 0.0912(13) Uani 1 1 d . . . . .
 O35 O 0.29070(11) -0.3308(4) 0.3215(2) 0.130(2) Uani 1 1 d . . . . .
 O36 O 0.02044(9) 0.3582(4) 0.5598(2) 0.122(2) Uani 1 1 d . . . . .
 O37 O 0.03991(10) 0.4396(4) 0.6057(2) 0.130(2) Uani 1 1 d . . . . .
 O33 O 0.21856(9) -0.0789(4) 0.37582(18) 0.119(2) Uani 1 1 d . . . . .
 N1 N 0.12481(10) 0.2553(3) 0.41621(18) 0.0872(17) Uani 1 1 d . . . . .
 H1A H 0.120862 0.273207 0.389979 0.105 Uiso 1 1 calc R U . . .
 H1B H 0.134088 0.292202 0.428232 0.105 Uiso 1 1 calc R U . . .
 C99 C 0.09511(12) 0.3359(4) 0.4490(2) 0.0796(17) Uani 1 1 d . . . . .
 H99A H 0.090678 0.361073 0.421754 0.096 Uiso 1 1 calc R U . . .
 H99B H 0.107161 0.368540 0.462413 0.096 Uiso 1 1 calc R U . . .
 N85 N 0.27370(11) -0.2812(4) 0.3251(2) 0.0977(18) Uani 1 1 d . . . . .
 C95 C 0.17278(13) 0.1156(4) 0.3838(2) 0.099(2) Uani 1 1 d D . . . .
 C111 C 0.17155(13) 0.0490(4) 0.4117(2) 0.090(2) Uani 1 1 d . . . . .
 H111 H 0.160645 0.047558 0.432332 0.108 Uiso 1 1 calc R U . . .
 C94 C 0.18944(13) 0.1131(4) 0.3537(3) 0.100(2) Uani 1 1 d . . . . .
 H94 H 0.190848 0.156341 0.334927 0.120 Uiso 1 1 calc R U . . .
 C92 C 0.20267(12) -0.0139(5) 0.3771(2) 0.089(2) Uani 1 1 d . . . . .
 C81 C 0.21563(12) -0.1317(5) 0.3430(2) 0.0859(18) Uani 1 1 d . . . . .
 C84 C 0.27414(14) -0.2346(5) 0.3652(2) 0.099(2) Uani 1 1 d . . . . .
 C82 C 0.23401(12) -0.1975(5) 0.3455(3) 0.096(2) Uani 1 1 d . . . . .
 H82 H 0.229041 -0.240020 0.364777 0.115 Uiso 1 1 calc R U . . .
 C104 C 0.02226(13) 0.4014(5) 0.5958(3) 0.098(2) Uani 1 1 d . . . . .
 C103 C 0.04060(13) 0.3554(5) 0.5326(3) 0.096(2) Uani 1 1 d . . . . .
 C102 C 0.03661(12) 0.3757(5) 0.4925(3) 0.104(2) Uani 1 1 d . . . . .
 H102 H 0.022250 0.393150 0.482740 0.125 Uiso 1 1 calc R U . . .
 C109 C 0.06028(14) 0.3235(4) 0.5489(2) 0.093(2) Uani 1 1 d . . . . .
 H109 H 0.062228 0.308571 0.577576 0.112 Uiso 1 1 calc R U . . .
 C83 C 0.25643(13) -0.1673(5) 0.3624(2) 0.102(2) Uani 1 1 d . . . . .
 H83A H 0.254804 -0.144297 0.390679 0.122 Uiso 1 1 calc R U . . .
 H83B H 0.261600 -0.124858 0.343707 0.122 Uiso 1 1 calc R U . . .
 C105 C 0.00093(17) 0.4121(6) 0.6177(3) 0.136(4) Uani 1 1 d . . . . .
 H10D H -0.010219 0.434372 0.597093 0.164 Uiso 1 1 calc R U . . .
 H10E H -0.004432 0.358932 0.625560 0.164 Uiso 1 1 calc R U . . .
 C87 C 0.23566(15) -0.2340(6) 0.3007(3) 0.124(3) Uani 1 1 d . . . . .
 H87A H 0.240117 -0.192368 0.280821 0.149 Uiso 1 1 calc R U . . .
 H87B H 0.220863 -0.254283 0.290759 0.149 Uiso 1 1 calc R U . . .
 C88 C 0.25937(19) -0.3152(8) 0.2537(3) 0.166(5) Uani 1 1 d . . . . .
 H88A H 0.262345 -0.263329 0.241385 0.248 Uiso 1 1 calc R U . . .
 H88B H 0.246822 -0.340229 0.237978 0.248 Uiso 1 1 calc R U . . .
 H88C H 0.272627 -0.348705 0.252164 0.248 Uiso 1 1 calc R U . . .
 C89 C 0.2441(2) -0.3849(6) 0.3195(5) 0.174(6) Uani 1 1 d . . . . .
 H89A H 0.256537 -0.419950 0.327635 0.261 Uiso 1 1 calc R U . . .
 H89B H 0.234414 -0.410927 0.297968 0.261 Uiso 1 1 calc R U . . .
 H89C H 0.235499 -0.373227 0.344166 0.261 Uiso 1 1 calc R U . . .
 C97 C 0.13817(8) 0.1835(3) 0.41084(14) 0.0520(10) Uani 1 1 d D . . . .
 H97A H 0.131118 0.152542 0.387359 0.062 Uiso 0.485(10) 1 calc R U P F 1
 H97B H 0.137247 0.151111 0.436653 0.062 Uiso 0.485(10) 1 calc R U P F 1
 H97C H 0.127743 0.138649 0.406003 0.062 Uiso 0.515(10) 1 calc R U P F 2
 H97D H 0.146616 0.173149 0.437777 0.062 Uiso 0.515(10) 1 calc R U P F 2
 C100 C 0.07514(9) 0.3380(3) 0.47699(19) 0.0656(13) Uani 1 1 d . . . . .
 C98 C 0.10437(8) 0.2556(3) 0.44029(14) 0.0530(10) Uani 1 1 d . . . . .
 H98A H 0.107619 0.228459 0.467484 0.064 Uiso 1 1 calc R U . . .
 H98B H 0.092782 0.224413 0.424522 0.064 Uiso 1 1 calc R U . . .
 C101 C 0.05447(12) 0.3706(4) 0.4643(3) 0.0915(19) Uani 1 1 d . . . . .
 H101 H 0.052244 0.389804 0.436334 0.110 Uiso 1 1 calc R U . . .
 C110 C 0.07770(12) 0.3142(4) 0.5198(2) 0.0792(16) Uani 1 1 d . . . . .
 H110 H 0.091421 0.291267 0.529561 0.095 Uiso 1 1 calc R U . . .
 C93 C 0.20404(11) 0.0474(5) 0.3509(2) 0.090(2) Uani 1 1 d . . . . .
 H93 H 0.214904 0.047017 0.330200 0.107 Uiso 1 1 calc R U . . .
 C112 C 0.18717(12) -0.0165(4) 0.4080(2) 0.0855(18) Uani 1 1 d . . . . .
 H112 H 0.186736 -0.060336 0.426626 0.103 Uiso 1 1 calc R U . . .
 C86 C 0.25346(16) -0.3046(5) 0.3010(3) 0.116(3) Uani 1 1 d . . . . .
 C90 C 0.29771(15) -0.1919(6) 0.3691(3) 0.133(3) Uani 1 1 d . . . . .
 H90A H 0.309489 -0.231761 0.372875 0.199 Uiso 1 1 calc R U . . .
 H90B H 0.298174 -0.156114 0.393300 0.199 Uiso 1 1 calc R U . . .
 H90C H 0.300004 -0.161606 0.343364 0.199 Uiso 1 1 calc R U . . .
 C91 C 0.27178(18) -0.2881(7) 0.4031(3) 0.143(4) Uani 1 1 d . . . . .
 H91A H 0.257507 -0.316165 0.400483 0.215 Uiso 1 1 calc R U . . .
 H91B H 0.272328 -0.256089 0.428841 0.215 Uiso 1 1 calc R U . . .
 H91C H 0.283997 -0.326616 0.404552 0.215 Uiso 1 1 calc R U . . .
 C96 C 0.16246(14) 0.1937(6) 0.4022(4) 0.072(2) Uani 0.485(10) 1 d D U P F 1
 H96A H 0.170817 0.208268 0.428702 0.086 Uiso 0.485(10) 1 calc R U P F 1
 H96B H 0.164076 0.237502 0.381927 0.086 Uiso 0.485(10) 1 calc R U P F 1
 C108 C -0.0391(2) 0.4953(10) 0.6850(5) 0.224(9) Uani 1 1 d . . . . .
 H108 H -0.053439 0.510609 0.693343 0.269 Uiso 1 1 calc R U . . .
 C106 C 0.00107(19) 0.4612(8) 0.6551(4) 0.172(5) Uani 1 1 d . . . . .
 H10F H 0.011333 0.436820 0.676654 0.206 Uiso 1 1 calc R U . . .
 H10G H 0.007408 0.513325 0.647935 0.206 Uiso 1 1 calc R U . . .
 C107 C -0.0199(2) 0.4747(9) 0.6738(4) 0.179(6) Uani 1 1 d . . . . .
 O38 O 0.26106(13) 0.4764(5) 0.2280(3) 0.149(2) Uani 1 1 d D U . . .
 C113 C 0.2764(2) 0.4597(8) 0.2631(4) 0.153(2) Uani 1 1 d . U . . .
 C114 C 0.29875(18) 0.4953(7) 0.2661(4) 0.150(3) Uani 1 1 d D U . . .
 H11D H 0.306696 0.477271 0.291948 0.226 Uiso 1 1 calc R U . . .
 H11E H 0.307035 0.479238 0.241689 0.226 Uiso 1 1 calc R U . . .
 H11F H 0.297433 0.553098 0.266570 0.226 Uiso 1 1 calc R U . . .
 C115 C 0.2703(2) 0.3995(7) 0.2945(3) 0.163(3) Uani 1 1 d D U . . .
 H11G H 0.282272 0.394935 0.316318 0.245 Uiso 1 1 calc R U . . .
 H11H H 0.256472 0.415436 0.307413 0.245 Uiso 1 1 calc R U . . .
 H11I H 0.268025 0.348262 0.280489 0.245 Uiso 1 1 calc R U . . .
 C39 C 0.01069(16) 0.4258(7) 0.0619(4) 0.251(6) Uani 1 1 d D U . . .
 H39A H 0.003966 0.464627 0.042234 0.376 Uiso 1 1 d R U . . .
 H39B H -0.000824 0.389177 0.070834 0.376 Uiso 1 1 d R U . . .
 H39C H 0.017346 0.453237 0.086524 0.376 Uiso 1 1 d R U . . .
 C117 C 0.0314(2) 0.4028(11) -0.0011(4) 0.266(6) Uani 1 1 d D U . . .
 H11J H 0.017954 0.428479 -0.013435 0.399 Uiso 1 1 calc R U . . .
 H11K H 0.044219 0.437867 -0.003923 0.399 Uiso 1 1 calc R U . . .
 H11L H 0.033932 0.353028 -0.015918 0.399 Uiso 1 1 calc R U . . .
 O118 O 0.0450(2) 0.3520(10) 0.0649(4) 0.286(5) Uani 1 1 d D U . . .
 C116 C 0.0285(3) 0.3871(13) 0.0423(4) 0.267(5) Uani 1 1 d D U . . .
 C96A C 0.15446(17) 0.1823(6) 0.3763(3) 0.072(2) Uani 0.515(10) 1 d D U P F 2
 H96C H 0.161867 0.234461 0.374929 0.086 Uiso 0.515(10) 1 calc R U P F 2
 H96D H 0.146289 0.172886 0.349014 0.086 Uiso 0.515(10) 1 calc R U P F 2
 O1A O 0.0296(4) 0.7354(11) 0.1724(7) 0.528(13) Uani 1 1 d DG U . . .
 C1A C 0.0432(3) 0.7255(5) 0.2022(6) 0.527(13) Uani 1 1 d DG U . . .
 C1B C 0.0360(5) 0.7181(15) 0.2477(6) 0.527(13) Uani 1 1 d DG U . . .
 H1BA H 0.049184 0.710575 0.266573 0.791 Uiso 1 1 calc R U . . .
 H1BB H 0.028180 0.766372 0.255621 0.791 Uiso 1 1 calc R U . . .
 H1BC H 0.026007 0.672564 0.249948 0.791 Uiso 1 1 calc R U . . .
 C1C C 0.0683(3) 0.7176(15) 0.1961(11) 0.525(13) Uani 1 1 d DG U . . .
 H1CA H 0.076137 0.710200 0.223481 0.787 Uiso 1 1 calc R U . . .
 H1CB H 0.070971 0.671944 0.178044 0.787 Uiso 1 1 calc R U . . .
 H1CC H 0.073732 0.765744 0.182777 0.787 Uiso 1 1 calc R U . . .
 C43A C 0.17233(12) 0.2808(6) 0.2534(3) 0.080(2) Uani 0.790(13) 1 d D . P C 2
 H43D H 0.170189 0.338302 0.253958 0.120 Uiso 0.790(13) 1 calc R U P C 2
 H43E H 0.176132 0.261799 0.281932 0.120 Uiso 0.790(13) 1 calc R U P C 2
 H43F H 0.184439 0.267928 0.234989 0.120 Uiso 0.790(13) 1 calc R U P C 2
 C42A C 0.15076(14) 0.2409(6) 0.2366(3) 0.071(2) Uani 0.790(13) 1 d D . P C 2
 C44A C 0.1441(2) 0.2719(11) 0.1916(3) 0.126(5) Uani 0.790(13) 1 d D . P C 2
 H44D H 0.142751 0.329647 0.192195 0.189 Uiso 0.790(13) 1 calc R U P C 2
 H44E H 0.155631 0.256908 0.172216 0.189 Uiso 0.790(13) 1 calc R U P C 2
 H44F H 0.129845 0.248576 0.181932 0.189 Uiso 0.790(13) 1 calc R U P C 2
 C45A C 0.1528(2) 0.1506(6) 0.2348(5) 0.137(6) Uani 0.790(13) 1 d D . P C 2
 H45D H 0.138671 0.127891 0.223954 0.206 Uiso 0.790(13) 1 calc R U P C 2
 H45E H 0.164691 0.136138 0.216192 0.206 Uiso 0.790(13) 1 calc R U P C 2
 H45F H 0.156384 0.130009 0.263135 0.206 Uiso 0.790(13) 1 calc R U P C 2
 C25A C 0.2197(5) 0.2511(13) 0.4330(8) 0.098(8) Uani 0.301(13) 1 d D . P E 2
 H25D H 0.232808 0.220601 0.425640 0.147 Uiso 0.301(13) 1 calc R U P E 2
 H25E H 0.221037 0.265897 0.462770 0.147 Uiso 0.301(13) 1 calc R U P E 2
 H25F H 0.206255 0.218949 0.427811 0.147 Uiso 0.301(13) 1 calc R U P E 2
 C24A C 0.2359(3) 0.3843(17) 0.4246(10) 0.104(9) Uani 0.301(13) 1 d D . P E 2
 H24D H 0.250801 0.363074 0.419834 0.156 Uiso 0.301(13) 1 calc R U P E 2
 H24E H 0.234301 0.436164 0.411004 0.156 Uiso 0.301(13) 1 calc R U P E 2
 H24F H 0.234090 0.389851 0.454860 0.156 Uiso 0.301(13) 1 calc R U P E 2
 C22A C 0.21799(18) 0.3270(9) 0.4056(5) 0.071(4) Uani 0.301(13) 1 d D . P E 2
 C23A C 0.2169(5) 0.316(3) 0.3571(5) 0.086(7) Uani 0.301(13) 1 d D . P E 2
 H23D H 0.229950 0.285550 0.348908 0.129 Uiso 0.301(13) 1 calc R U P E 2
 H23E H 0.203307 0.286568 0.348577 0.129 Uiso 0.301(13) 1 calc R U P E 2
 H23F H 0.216757 0.367420 0.343324 0.129 Uiso 0.301(13) 1 calc R U P E 2
 C35A C 0.1834(2) 0.5372(8) 0.2522(4) 0.111(4) Uani 0.73(2) 1 d D . P B 2
 H35D H 0.193685 0.529912 0.276648 0.167 Uiso 0.73(2) 1 calc R U P B 2
 H35E H 0.179918 0.485697 0.239293 0.167 Uiso 0.73(2) 1 calc R U P B 2
 H35F H 0.190242 0.571485 0.231611 0.167 Uiso 0.73(2) 1 calc R U P B 2
 C34A C 0.1662(3) 0.6560(6) 0.2896(5) 0.096(4) Uani 0.73(2) 1 d D . P B 2
 H34D H 0.176354 0.646844 0.314112 0.143 Uiso 0.73(2) 1 calc R U P B 2
 H34E H 0.173045 0.693134 0.270377 0.143 Uiso 0.73(2) 1 calc R U P B 2
 H34F H 0.152172 0.678141 0.298776 0.143 Uiso 0.73(2) 1 calc R U P B 2
 C33A C 0.1454(3) 0.5871(10) 0.2270(3) 0.126(7) Uani 0.73(2) 1 d D . P B 2
 H33D H 0.142817 0.535768 0.213301 0.190 Uiso 0.73(2) 1 calc R U P B 2
 H33E H 0.131193 0.608654 0.235713 0.190 Uiso 0.73(2) 1 calc R U P B 2
 H33F H 0.152066 0.623647 0.207314 0.190 Uiso 0.73(2) 1 calc R U P B 2
 C32A C 0.16148(15) 0.5762(5) 0.26641(19) 0.065(2) Uani 0.73(2) 1 d D . P B 2
 C52A C 0.02094(10) 0.2342(5) 0.3555(3) 0.073(2) Uani 0.658(16) 1 d D . P D 2
 C53A C 0.0061(2) 0.1910(10) 0.3211(6) 0.132(6) Uani 0.658(16) 1 d D . P D 2
 H53D H -0.009444 0.207667 0.323178 0.198 Uiso 0.658(16) 1 calc R U P D 2
 H53E H 0.011182 0.204409 0.293194 0.198 Uiso 0.658(16) 1 calc R U P D 2
 H53F H 0.007185 0.133654 0.325403 0.198 Uiso 0.658(16) 1 calc R U P D 2
 C55A C 0.0140(2) 0.2132(9) 0.4007(4) 0.103(5) Uani 0.658(16) 1 d D . P D 2
 H55D H -0.000791 0.235400 0.405216 0.154 Uiso 0.658(16) 1 calc R U P D 2
 H55E H 0.013491 0.155584 0.403917 0.154 Uiso 0.658(16) 1 calc R U P D 2
 H55F H 0.024843 0.235472 0.421391 0.154 Uiso 0.658(16) 1 calc R U P D 2
 C54A C 0.0197(2) 0.3250(6) 0.3471(4) 0.097(4) Uani 0.658(16) 1 d D . P D 2
 H54D H 0.004772 0.344359 0.352788 0.145 Uiso 0.658(16) 1 calc R U P D 2
 H54E H 0.030772 0.352190 0.365513 0.145 Uiso 0.658(16) 1 calc R U P D 2
 H54F H 0.022789 0.335579 0.317616 0.145 Uiso 0.658(16) 1 calc R U P D 2

loop_
  _atom_site_aniso_label
  _atom_site_aniso_U_11
  _atom_site_aniso_U_22
  _atom_site_aniso_U_33
  _atom_site_aniso_U_23
  _atom_site_aniso_U_13
  _atom_site_aniso_U_12
 Cr1 0.0496(4) 0.0386(3) 0.0299(3) 0.0007(2) 0.0127(2) -0.0022(3)
 Cr2 0.0468(4) 0.0434(3) 0.0322(3) -0.0002(2) 0.0140(3) -0.0057(3)
 Cr8 0.0527(4) 0.0366(3) 0.0319(3) 0.0001(2) 0.0068(3) -0.0025(3)
 Cr3 0.0441(4) 0.0406(3) 0.0415(3) -0.0007(3) 0.0044(3) -0.0008(3)
 Cr7 0.0541(4) 0.0416(3) 0.0333(3) 0.0016(2) 0.0073(3) -0.0067(3)
 Cr6 0.0478(4) 0.0462(4) 0.0343(3) 0.0043(2) 0.0099(3) -0.0073(3)
 Cr5 0.0566(4) 0.0504(4) 0.0374(3) 0.0030(3) 0.0053(3) -0.0108(3)
 Cr4 0.0598(4) 0.0512(4) 0.0394(3) 0.0047(3) 0.0028(3) -0.0119(3)
 Ni1 0.0496(4) 0.0386(3) 0.0299(3) 0.0007(2) 0.0127(2) -0.0022(3)
 Ni2 0.0468(4) 0.0434(3) 0.0322(3) -0.0002(2) 0.0140(3) -0.0057(3)
 Ni8 0.0527(4) 0.0366(3) 0.0319(3) 0.0001(2) 0.0068(3) -0.0025(3)
 Ni3 0.0441(4) 0.0406(3) 0.0415(3) -0.0007(3) 0.0044(3) -0.0008(3)
 Ni7 0.0541(4) 0.0416(3) 0.0333(3) 0.0016(2) 0.0073(3) -0.0067(3)
 Ni6 0.0478(4) 0.0462(4) 0.0343(3) 0.0043(2) 0.0099(3) -0.0073(3)
 Ni5 0.0566(4) 0.0504(4) 0.0374(3) 0.0030(3) 0.0053(3) -0.0108(3)
 Ni4 0.0598(4) 0.0512(4) 0.0394(3) 0.0047(3) 0.0028(3) -0.0119(3)
 F1 0.0444(12) 0.0455(11) 0.0325(10) 0.0013(8) 0.0132(8) -0.0049(9)
 F3 0.0442(12) 0.0511(13) 0.0387(11) 0.0029(9) 0.0073(9) -0.0020(10)
 F2 0.0445(12) 0.0426(11) 0.0387(11) -0.0027(9) 0.0128(9) -0.0017(9)
 F7 0.0471(12) 0.0423(11) 0.0340(10) -0.0030(8) 0.0109(9) -0.0007(9)
 F8 0.0481(12) 0.0428(11) 0.0341(10) -0.0006(8) 0.0110(9) 0.0027(9)
 F6 0.0439(12) 0.0462(12) 0.0364(10) 0.0027(9) 0.0128(9) -0.0027(9)
 F5 0.0514(13) 0.0463(12) 0.0368(11) 0.0021(9) 0.0079(9) -0.0035(10)
 F4 0.0562(14) 0.0498(13) 0.0388(11) 0.0030(9) 0.0069(10) -0.0058(11)
 O29 0.0659(19) 0.0456(15) 0.0368(14) 0.0014(11) 0.0128(13) -0.0037(13)
 O13 0.0589(17) 0.0597(18) 0.0434(15) 0.0111(13) 0.0096(12) -0.0099(14)
 O10 0.0462(15) 0.0672(19) 0.0437(14) -0.0013(13) 0.0137(11) -0.0059(14)
 O4 0.072(2) 0.0496(16) 0.0299(13) -0.0003(11) 0.0124(13) -0.0107(14)
 O24 0.066(2) 0.0510(17) 0.0475(16) 0.0006(13) -0.0068(14) -0.0051(14)
 O26 0.0540(17) 0.0521(16) 0.0431(15) 0.0011(12) 0.0126(13) -0.0137(13)
 O9 0.0448(15) 0.0609(18) 0.0474(14) 0.0045(13) 0.0070(12) -0.0058(13)
 O6 0.088(2) 0.0459(16) 0.0376(14) 0.0037(12) 0.0216(15) 0.0093(15)
 O16 0.0546(18) 0.0556(18) 0.0572(18) 0.0027(14) 0.0049(14) -0.0081(14)
 O1 0.067(2) 0.0491(17) 0.0504(16) 0.0062(13) -0.0077(14) -0.0097(15)
 O14 0.0686(18) 0.0619(18) 0.0404(15) 0.0079(13) -0.0008(13) -0.0143(15)
 O11 0.082(2) 0.0489(17) 0.0400(15) 0.0022(12) 0.0072(14) -0.0085(15)
 O17 0.0644(19) 0.0666(19) 0.0400(15) -0.0048(13) 0.0169(13) -0.0180(16)
 O3 0.085(2) 0.0481(16) 0.0348(14) 0.0037(12) 0.0006(14) -0.0124(15)
 O25 0.0586(19) 0.0546(18) 0.0637(19) 0.0069(15) -0.0032(15) -0.0111(15)
 O22 0.0498(17) 0.0598(18) 0.0668(19) 0.0107(14) 0.0137(14) 0.0099(14)
 O21 0.0491(17) 0.0530(18) 0.080(2) 0.0127(15) -0.0018(15) -0.0004(14)
 O2 0.075(2) 0.0520(17) 0.0442(16) 0.0064(13) -0.0084(14) -0.0183(15)
 O19 0.075(2) 0.0580(19) 0.0488(17) 0.0060(14) -0.0012(15) -0.0112(16)
 O23 0.085(2) 0.065(2) 0.0421(16) 0.0006(14) 0.0034(15) -0.0161(18)
 O20 0.078(2) 0.061(2) 0.0545(18) 0.0125(15) -0.0081(16) -0.0154(17)
 O18 0.074(2) 0.0598(19) 0.0540(18) -0.0030(14) 0.0229(16) -0.0102(16)
 O8 0.0517(16) 0.0378(13) 0.0432(14) -0.0008(11) 0.0045(12) 0.0021(12)
 O28 0.0515(16) 0.0457(14) 0.0332(13) 0.0001(11) 0.0112(11) -0.0003(12)
 O32 0.0566(17) 0.0470(15) 0.0432(14) -0.0034(12) 0.0214(13) -0.0025(13)
 O31 0.0512(16) 0.0597(17) 0.0422(14) -0.0041(13) 0.0193(12) -0.0087(14)
 O5 0.071(2) 0.0435(15) 0.0408(14) -0.0019(11) 0.0196(13) -0.0005(14)
 O30 0.0665(19) 0.0459(15) 0.0323(13) 0.0032(11) 0.0102(12) -0.0058(13)
 O27 0.0666(19) 0.0510(16) 0.0373(14) -0.0008(12) 0.0062(13) 0.0129(14)
 O12 0.0582(18) 0.0486(16) 0.0429(15) 0.0048(12) 0.0085(13) -0.0158(13)
 O7 0.0503(17) 0.0447(16) 0.0629(18) 0.0022(13) 0.0069(14) -0.0013(13)
 O15 0.0595(18) 0.0419(14) 0.0446(15) 0.0016(11) 0.0057(13) -0.0006(13)
 C63 0.122(6) 0.088(5) 0.105(5) 0.020(4) 0.010(4) -0.051(4)
 C33 0.080(12) 0.14(2) 0.16(3) 0.11(2) 0.020(12) 0.010(11)
 C17 0.059(3) 0.049(2) 0.061(3) -0.002(2) 0.001(2) 0.004(2)
 C27 0.068(3) 0.049(2) 0.055(2) 0.0007(19) 0.006(2) -0.017(2)
 C46 0.059(3) 0.060(3) 0.047(2) 0.011(2) 0.0060(19) -0.013(2)
 C62 0.052(3) 0.056(3) 0.075(3) 0.000(2) 0.010(2) -0.014(2)
 C57 0.073(3) 0.059(3) 0.051(2) -0.012(2) -0.003(2) 0.005(2)
 C68 0.066(3) 0.084(4) 0.053(3) 0.012(2) 0.027(2) 0.010(3)
 C78 0.062(3) 0.105(4) 0.063(3) -0.017(3) 0.030(3) 0.006(3)
 C2 0.069(3) 0.057(3) 0.061(3) -0.003(2) -0.017(2) -0.005(2)
 C12 0.090(4) 0.050(2) 0.059(3) -0.009(2) 0.029(3) 0.011(2)
 C13 0.112(5) 0.078(4) 0.070(3) -0.012(3) 0.057(3) 0.014(3)
 C69 0.087(4) 0.056(3) 0.064(3) -0.015(2) 0.003(3) 0.013(3)
 C18 0.070(3) 0.047(3) 0.105(4) -0.002(3) 0.010(3) 0.012(2)
 C47 0.064(3) 0.071(3) 0.063(3) 0.017(2) -0.003(2) -0.014(3)
 C7 0.141(6) 0.056(3) 0.031(2) -0.0018(19) 0.011(3) -0.027(3)
 C32 0.067(9) 0.052(8) 0.045(8) 0.007(5) 0.006(6) -0.009(6)
 C79 0.064(3) 0.101(5) 0.084(4) -0.003(3) 0.011(3) 0.021(3)
 C19 0.046(3) 0.074(3) 0.089(4) -0.004(3) 0.006(2) 0.007(2)
 C20 0.076(4) 0.085(4) 0.078(4) 0.011(3) -0.016(3) 0.017(3)
 C42 0.10(2) 0.059(13) 0.076(16) 0.016(9) 0.054(13) 0.011(12)
 C80 0.069(3) 0.087(4) 0.096(4) 0.002(3) 0.054(3) -0.010(3)
 C52 0.045(4) 0.093(10) 0.087(10) 0.000(7) 0.001(5) 0.014(6)
 C53 0.050(9) 0.24(3) 0.095(11) 0.047(11) 0.002(7) 0.023(15)
 C22 0.043(3) 0.076(5) 0.069(4) -0.018(3) 0.009(3) -0.004(3)
 C14 0.114(5) 0.064(3) 0.107(5) 0.005(3) 0.045(4) 0.036(4)
 C28 0.149(7) 0.071(4) 0.084(4) 0.009(3) 0.012(4) -0.046(4)
 C48 0.077(4) 0.098(5) 0.113(5) 0.038(4) -0.033(4) -0.020(4)
 C15 0.126(6) 0.094(5) 0.079(4) -0.049(4) 0.033(4) -0.014(4)
 C58 0.174(8) 0.088(5) 0.083(4) -0.046(4) -0.028(5) 0.047(5)
 C49 0.124(6) 0.122(6) 0.054(3) 0.022(3) 0.017(3) 0.002(5)
 C59 0.095(5) 0.141(7) 0.075(4) -0.004(4) -0.019(4) -0.039(5)
 C3 0.134(7) 0.090(5) 0.099(5) -0.039(4) -0.054(5) 0.016(4)
 C43 0.11(3) 0.22(6) 0.16(3) 0.06(3) 0.06(2) 0.07(3)
 C4 0.062(4) 0.148(7) 0.125(6) 0.038(5) -0.015(4) -0.036(4)
 C23 0.051(8) 0.175(12) 0.107(7) -0.074(9) 0.006(5) 0.017(7)
 C34 0.16(3) 0.121(17) 0.09(2) 0.009(14) 0.007(17) -0.09(2)
 C29 0.209(10) 0.083(5) 0.190(10) -0.070(6) 0.139(9) -0.066(6)
 C60 0.129(6) 0.108(5) 0.043(3) -0.002(3) -0.009(3) -0.030(4)
 C24 0.047(4) 0.109(6) 0.150(10) 0.007(6) 0.028(5) -0.021(4)
 C54 0.095(17) 0.129(15) 0.21(3) -0.06(2) 0.051(17) 0.023(12)
 C38 0.169(9) 0.095(6) 0.124(7) -0.013(5) 0.052(7) 0.018(6)
 C118 0.103(7) 0.137(8) 0.302(17) -0.096(10) 0.104(9) -0.030(6)
 C67 0.055(2) 0.050(2) 0.042(2) -0.0025(17) 0.0145(18) 0.0070(19)
 C31 0.066(2) 0.051(2) 0.0363(18) 0.0032(15) 0.0049(15) -0.0106(18)
 C71 0.054(2) 0.045(2) 0.040(2) 0.0017(16) 0.0142(17) -0.0072(18)
 C76 0.053(2) 0.051(2) 0.039(2) 0.0047(17) 0.0183(17) 0.0005(19)
 C1 0.053(2) 0.045(2) 0.0396(19) -0.0046(16) -0.0002(17) -0.0059(18)
 C21 0.0444(19) 0.056(2) 0.0529(18) 0.0005(17) 0.0132(15) -0.0019(17)
 C6 0.080(3) 0.044(2) 0.0285(17) 0.0007(15) 0.0112(18) -0.006(2)
 C77 0.054(3) 0.072(3) 0.055(3) -0.003(2) 0.024(2) 0.001(2)
 C70 0.068(3) 0.065(3) 0.051(2) -0.003(2) 0.015(2) 0.015(2)
 C72 0.087(4) 0.044(2) 0.047(2) 0.0046(18) 0.009(2) -0.009(2)
 C56 0.052(2) 0.047(2) 0.042(2) -0.0031(17) 0.0031(17) -0.0012(18)
 C41 0.062(3) 0.062(2) 0.043(2) 0.0005(19) 0.0165(19) -0.007(2)
 C37 0.060(3) 0.050(3) 0.130(6) -0.007(3) 0.016(3) 0.009(2)
 C73 0.158(7) 0.055(3) 0.069(4) 0.008(3) 0.004(4) -0.014(4)
 C74 0.147(7) 0.072(4) 0.080(4) 0.027(3) 0.056(4) -0.001(4)
 C50 0.083(4) 0.075(4) 0.089(4) 0.025(3) -0.002(3) -0.008(3)
 C75 0.114(5) 0.063(3) 0.074(4) 0.012(3) 0.000(3) 0.012(3)
 C44 0.18(5) 0.068(15) 0.11(3) 0.019(16) 0.12(3) 0.016(18)
 C45 0.20(4) 0.081(18) 0.09(2) -0.025(15) 0.08(2) -0.01(2)
 C85 0.128(7) 0.080(5) 0.271(14) -0.066(7) 0.102(8) -0.016(5)
 C64 0.149(8) 0.105(6) 0.113(6) -0.041(5) 0.040(5) -0.070(6)
 C30 0.122(7) 0.085(5) 0.220(12) 0.005(6) -0.059(7) -0.040(5)
 C25 0.058(5) 0.139(11) 0.103(6) 0.014(6) 0.012(4) 0.034(6)
 C66 0.048(2) 0.0390(19) 0.0368(18) 0.0022(15) 0.0125(16) 0.0000(16)
 C16 0.056(2) 0.041(2) 0.0357(18) -0.0021(15) 0.0037(16) -0.0030(17)
 C36 0.051(2) 0.045(2) 0.052(2) 0.0074(18) 0.0057(19) -0.0025(18)
 C11 0.058(2) 0.042(2) 0.0372(19) -0.0051(15) 0.0122(17) 0.0034(18)
 C61 0.047(2) 0.048(2) 0.051(2) -0.0006(18) 0.0125(19) -0.0084(18)
 C51 0.0439(19) 0.053(2) 0.057(2) -0.0030(16) 0.0001(16) 0.0061(16)
 C26 0.058(2) 0.044(2) 0.041(2) 0.0042(16) 0.0081(18) -0.0063(18)
 C8 0.165(7) 0.086(4) 0.053(3) -0.013(3) 0.057(4) -0.022(4)
 C9 0.192(8) 0.080(4) 0.039(3) 0.004(3) -0.015(4) -0.037(5)
 C10 0.284(12) 0.065(4) 0.042(3) 0.019(3) -0.011(5) -0.052(5)
 C55 0.042(7) 0.139(15) 0.115(17) 0.033(13) 0.012(9) 0.018(9)
 C65 0.053(4) 0.079(5) 0.327(16) 0.033(7) 0.030(6) 0.000(3)
 C35 0.23(4) 0.072(13) 0.093(18) 0.024(11) 0.10(2) 0.022(18)
 C5 0.087(4) 0.085(4) 0.084(4) 0.011(3) -0.036(3) -0.005(3)
 O34 0.072(3) 0.093(3) 0.108(3) -0.012(3) 0.005(3) 0.004(2)
 O35 0.117(4) 0.119(4) 0.157(5) -0.009(4) 0.048(4) 0.041(4)
 O36 0.091(3) 0.128(4) 0.150(5) -0.055(4) 0.040(3) -0.019(3)
 O37 0.090(4) 0.138(5) 0.164(6) -0.032(4) 0.035(4) -0.022(4)
 O33 0.096(4) 0.149(5) 0.108(4) -0.047(3) -0.018(3) 0.055(3)
 N1 0.118(4) 0.056(2) 0.094(3) 0.000(2) 0.070(3) -0.007(3)
 C99 0.097(4) 0.072(4) 0.073(4) 0.008(3) 0.036(3) 0.004(3)
 N85 0.091(4) 0.094(4) 0.112(5) -0.013(3) 0.039(4) 0.011(3)
 C95 0.117(5) 0.065(3) 0.122(6) -0.016(4) 0.077(5) 0.000(3)
 C111 0.105(5) 0.078(4) 0.090(4) -0.030(3) 0.047(4) -0.005(4)
 C94 0.104(5) 0.085(4) 0.115(6) -0.010(4) 0.058(5) -0.014(4)
 C92 0.073(4) 0.117(6) 0.078(4) -0.025(4) 0.005(3) 0.023(4)
 C81 0.068(4) 0.105(5) 0.085(4) -0.012(4) 0.010(3) 0.008(3)
 C84 0.101(5) 0.115(6) 0.083(4) 0.008(4) 0.024(4) 0.051(5)
 C82 0.082(4) 0.101(5) 0.106(5) -0.008(4) 0.029(4) 0.015(4)
 C104 0.090(5) 0.101(5) 0.105(5) -0.031(4) 0.025(4) -0.019(4)
 C103 0.085(5) 0.106(5) 0.099(5) 0.003(4) 0.022(4) -0.003(4)
 C102 0.079(4) 0.132(7) 0.103(5) 0.014(5) 0.028(4) 0.026(4)
 C109 0.106(5) 0.091(5) 0.085(4) 0.006(4) 0.035(4) -0.006(4)
 C83 0.096(5) 0.122(6) 0.088(5) -0.016(4) 0.003(4) 0.031(5)
 C105 0.130(7) 0.136(8) 0.150(8) -0.043(6) 0.079(7) -0.043(6)
 C87 0.111(6) 0.138(8) 0.121(7) -0.048(6) -0.005(5) 0.037(6)
 C88 0.150(9) 0.225(13) 0.123(8) -0.060(8) 0.016(7) 0.067(9)
 C89 0.141(9) 0.101(7) 0.287(18) 0.011(9) 0.071(10) 0.005(7)
 C97 0.057(3) 0.051(2) 0.048(2) 0.0037(18) 0.0016(19) -0.003(2)
 C100 0.060(3) 0.056(3) 0.081(3) 0.000(2) 0.015(3) -0.001(2)
 C98 0.059(3) 0.054(2) 0.046(2) 0.0094(18) 0.0053(19) -0.004(2)
 C101 0.088(5) 0.089(4) 0.099(5) 0.007(4) 0.010(4) -0.012(4)
 C110 0.096(4) 0.069(3) 0.075(4) -0.003(3) 0.030(3) -0.007(3)
 C93 0.069(4) 0.109(5) 0.093(5) -0.019(4) 0.032(3) 0.007(4)
 C112 0.091(4) 0.092(4) 0.074(4) -0.024(3) 0.006(3) 0.011(4)
 C86 0.106(6) 0.103(6) 0.142(7) -0.032(5) 0.036(6) 0.009(5)
 C90 0.101(6) 0.149(9) 0.149(8) -0.031(7) 0.020(6) 0.031(6)
 C91 0.145(8) 0.177(10) 0.111(6) 0.065(7) 0.039(6) 0.067(7)
 C96 0.072(3) 0.072(2) 0.071(3) -0.0006(16) 0.0064(16) -0.0014(16)
 C108 0.160(11) 0.292(19) 0.232(15) -0.158(14) 0.120(11) -0.090(12)
 C106 0.131(8) 0.191(12) 0.200(12) -0.056(10) 0.084(9) 0.022(8)
 C107 0.135(9) 0.244(15) 0.167(10) -0.092(10) 0.081(8) -0.068(9)
 O38 0.152(5) 0.152(5) 0.148(5) -0.013(4) 0.062(4) -0.009(4)
 C113 0.163(5) 0.155(5) 0.144(5) -0.004(4) 0.056(4) -0.013(4)
 C114 0.161(6) 0.149(5) 0.145(5) -0.004(5) 0.044(5) -0.013(5)
 C115 0.179(6) 0.166(6) 0.150(6) -0.002(5) 0.054(5) -0.016(5)
 C39 0.161(8) 0.342(12) 0.260(10) -0.141(10) 0.130(8) -0.056(8)
 C117 0.186(8) 0.356(12) 0.267(10) -0.125(10) 0.122(8) -0.041(9)
 O118 0.202(8) 0.374(12) 0.288(10) -0.117(10) 0.090(8) -0.046(9)
 C116 0.181(8) 0.358(12) 0.272(10) -0.126(10) 0.113(8) -0.048(8)
 C96A 0.072(2) 0.073(2) 0.070(3) 0.0012(16) 0.0069(16) -0.0008(16)
 O1A 0.79(3) 0.154(7) 0.66(3) 0.007(14) 0.19(3) -0.093(16)
 C1A 0.79(3) 0.151(7) 0.66(3) 0.005(14) 0.20(3) -0.094(16)
 C1B 0.79(3) 0.153(8) 0.66(3) 0.003(14) 0.20(3) -0.095(17)
 C1C 0.78(3) 0.147(8) 0.66(3) 0.004(14) 0.20(3) -0.094(17)
 C43A 0.060(4) 0.089(6) 0.092(5) -0.004(4) 0.015(3) -0.008(4)
 C42A 0.064(4) 0.079(5) 0.073(4) -0.022(4) 0.029(3) -0.016(4)
 C44A 0.079(6) 0.255(16) 0.046(4) -0.023(6) 0.029(4) -0.004(8)
 C45A 0.115(9) 0.083(5) 0.223(15) -0.065(7) 0.102(10) -0.025(5)
 C25A 0.093(16) 0.096(12) 0.106(14) 0.003(10) 0.018(12) 0.038(10)
 C24A 0.051(6) 0.124(16) 0.14(2) -0.038(18) 0.007(10) -0.006(10)
 C22A 0.058(6) 0.076(9) 0.080(8) -0.022(7) 0.005(5) 0.015(6)
 C23A 0.027(11) 0.15(2) 0.079(8) -0.017(9) 0.021(7) 0.020(11)
 C35A 0.136(9) 0.112(7) 0.092(8) 0.028(6) 0.070(7) -0.004(7)
 C34A 0.159(11) 0.057(4) 0.072(6) 0.013(4) 0.018(7) -0.037(5)
 C33A 0.147(10) 0.154(12) 0.075(6) 0.058(7) -0.035(7) -0.080(9)
 C32A 0.089(5) 0.068(4) 0.040(3) 0.009(3) 0.009(3) -0.023(4)
 C52A 0.052(4) 0.079(5) 0.088(5) -0.008(4) 0.005(3) 0.020(3)
 C53A 0.060(6) 0.173(12) 0.158(12) -0.036(11) -0.038(8) 0.016(8)
 C55A 0.067(6) 0.125(10) 0.120(7) 0.023(7) 0.040(5) 0.031(7)
 C54A 0.093(7) 0.093(5) 0.105(8) 0.015(5) 0.018(6) 0.056(5)

_geom_special_details
;
 All esds (except the esd in the dihedral angle between two l.s. planes)
 are estimated using the full covariance matrix.  The cell esds are taken
 into account individually in the estimation of esds in distances, angles
 and torsion angles; correlations between esds in cell parameters are only
 used when they are defined by crystal symmetry.  An approximate (isotropic)
 treatment of cell esds is used for estimating esds involving l.s. planes.
;
loop_
  _geom_bond_atom_site_label_1
  _geom_bond_atom_site_label_2
  _geom_bond_distance
  _geom_bond_site_symmetry_2
  _geom_bond_publ_flag
 Cr1 F1 1.924(2) . ?
 Cr1 F8 1.924(2) . ?
 Cr1 O4 1.941(3) . ?
 Cr1 O8 1.962(3) . ?
 Cr1 O32 1.962(3) . ?
 Cr1 O30 1.958(3) . ?
 Cr2 F1 1.932(2) . ?
 Cr2 F2 1.930(2) . ?
 Cr2 O29 1.963(3) . ?
 Cr2 O26 1.971(3) . ?
 Cr2 O28 1.962(3) . ?
 Cr2 O31 1.954(3) . ?
 Cr8 F7 1.920(2) . ?
 Cr8 F8 1.951(2) . ?
 Cr8 O1 1.957(3) . ?
 Cr8 O3 1.960(3) . ?
 Cr8 O5 1.966(3) . ?
 Cr8 O7 1.965(3) . ?
 Cr3 F3 1.920(2) . ?
 Cr3 F2 1.913(2) . ?
 Cr3 O24 1.945(3) . ?
 Cr3 O25 1.961(3) . ?
 Cr3 O22 1.944(3) . ?
 Cr3 O27 1.952(3) . ?
 Cr7 F7 1.961(2) . ?
 Cr7 F6 1.917(2) . ?
 Cr7 O9 1.963(3) . ?
 Cr7 O6 1.964(3) . ?
 Cr7 O11 1.957(3) . ?
 Cr7 O2 1.956(3) . ?
 Cr6 F6 1.958(2) . ?
 Cr6 F5 1.947(2) . ?
 Cr6 O13 1.961(3) . ?
 Cr6 O10 1.976(3) . ?
 Cr6 O12 1.985(3) . ?
 Cr6 O15 1.960(3) . ?
 Cr5 F5 1.954(2) . ?
 Cr5 F4 1.972(2) . ?
 Cr5 O16 1.994(3) . ?
 Cr5 O14 1.979(3) . ?
 Cr5 O17 1.972(3) . ?
 Cr5 O19 1.981(4) . ?
 Cr4 F3 1.936(2) . ?
 Cr4 F4 1.929(2) . ?
 Cr4 O21 1.960(3) . ?
 Cr4 O23 1.981(3) . ?
 Cr4 O20 1.936(3) . ?
 Cr4 O18 1.971(3) . ?
 Ni1 F1 1.924(2) . ?
 Ni1 F8 1.924(2) . ?
 Ni1 O4 1.941(3) . ?
 Ni1 O8 1.962(3) . ?
 Ni1 O32 1.962(3) . ?
 Ni1 O30 1.958(3) . ?
 Ni2 F1 1.932(2) . ?
 Ni2 F2 1.930(2) . ?
 Ni2 O29 1.963(3) . ?
 Ni2 O26 1.971(3) . ?
 Ni2 O28 1.962(3) . ?
 Ni2 O31 1.954(3) . ?
 Ni8 F7 1.920(2) . ?
 Ni8 F8 1.951(2) . ?
 Ni8 O1 1.957(3) . ?
 Ni8 O3 1.960(3) . ?
 Ni8 O5 1.966(3) . ?
 Ni8 O7 1.965(3) . ?
 Ni3 F3 1.920(2) . ?
 Ni3 F2 1.913(2) . ?
 Ni3 O24 1.945(3) . ?
 Ni3 O25 1.961(3) . ?
 Ni3 O22 1.944(3) . ?
 Ni3 O27 1.952(3) . ?
 Ni7 F7 1.961(2) . ?
 Ni7 F6 1.917(2) . ?
 Ni7 O9 1.963(3) . ?
 Ni7 O6 1.964(3) . ?
 Ni7 O11 1.957(3) . ?
 Ni7 O2 1.956(3) . ?
 Ni6 F6 1.958(2) . ?
 Ni6 F5 1.947(2) . ?
 Ni6 O13 1.961(3) . ?
 Ni6 O10 1.976(3) . ?
 Ni6 O12 1.985(3) . ?
 Ni6 O15 1.960(3) . ?
 Ni5 F5 1.954(2) . ?
 Ni5 F4 1.972(2) . ?
 Ni5 O16 1.994(3) . ?
 Ni5 O14 1.979(3) . ?
 Ni5 O17 1.972(3) . ?
 Ni5 O19 1.981(4) . ?
 Ni4 F3 1.936(2) . ?
 Ni4 F4 1.929(2) . ?
 Ni4 O21 1.960(3) . ?
 Ni4 O23 1.981(3) . ?
 Ni4 O20 1.936(3) . ?
 Ni4 O18 1.971(3) . ?
 O29 C71 1.261(5) . ?
 O13 C31 1.261(5) . ?
 O10 C21 1.260(5) . ?
 O4 C6 1.253(5) . ?
 O24 C56 1.262(5) . ?
 O26 C61 1.248(6) . ?
 O9 C21 1.260(5) . ?
 O6 C11 1.254(5) . ?
 O16 C36 1.252(5) . ?
 O1 C1 1.251(5) . ?
 O14 C31 1.260(5) . ?
 O11 C26 1.270(5) . ?
 O17 C41 1.248(6) . ?
 O3 C6 1.252(5) . ?
 O25 C61 1.257(5) . ?
 O22 C51 1.243(5) . ?
 O21 C51 1.273(6) . ?
 O2 C1 1.261(5) . ?
 O19 C46 1.234(6) . ?
 O23 C56 1.232(5) . ?
 O20 C46 1.271(6) . ?
 O18 C41 1.248(6) . ?
 O8 C16 1.253(5) . ?
 O28 C66 1.268(5) . ?
 O32 C76 1.262(5) . ?
 O31 C76 1.267(5) . ?
 O5 C11 1.260(5) . ?
 O30 C71 1.265(5) . ?
 O27 C66 1.254(5) . ?
 O12 C26 1.245(5) . ?
 O7 C16 1.262(5) . ?
 O15 C36 1.261(5) . ?
 C63 H63A 0.9600 . ?
 C63 H63B 0.9600 . ?
 C63 H63C 0.9600 . ?
 C63 C62 1.515(9) . ?
 C33 H33A 0.9600 . ?
 C33 H33B 0.9600 . ?
 C33 H33C 0.9600 . ?
 C33 C32 1.524(4) . ?
 C17 C18 1.523(7) . ?
 C17 C19 1.535(7) . ?
 C17 C20 1.542(8) . ?
 C17 C16 1.516(6) . ?
 C27 C28 1.511(8) . ?
 C27 C29 1.477(8) . ?
 C27 C30 1.555(10) . ?
 C27 C26 1.523(6) . ?
 C46 C47 1.523(7) . ?
 C62 C64 1.548(9) . ?
 C62 C61 1.513(6) . ?
 C62 C65 1.484(9) . ?
 C57 C58 1.498(8) . ?
 C57 C59 1.561(9) . ?
 C57 C60 1.506(8) . ?
 C57 C56 1.527(6) . ?
 C68 H68A 0.9600 . ?
 C68 H68B 0.9600 . ?
 C68 H68C 0.9600 . ?
 C68 C67 1.533(6) . ?
 C78 H78A 0.9600 . ?
 C78 H78B 0.9600 . ?
 C78 H78C 0.9600 . ?
 C78 C77 1.527(7) . ?
 C2 C3 1.539(9) . ?
 C2 C4 1.511(9) . ?
 C2 C1 1.522(6) . ?
 C2 C5 1.518(8) . ?
 C12 C13 1.534(7) . ?
 C12 C14 1.521(9) . ?
 C12 C15 1.540(9) . ?
 C12 C11 1.527(6) . ?
 C13 H13A 0.9600 . ?
 C13 H13B 0.9600 . ?
 C13 H13C 0.9600 . ?
 C69 H69A 0.9600 . ?
 C69 H69B 0.9600 . ?
 C69 H69C 0.9600 . ?
 C69 C67 1.542(7) . ?
 C18 H18A 0.9600 . ?
 C18 H18B 0.9600 . ?
 C18 H18C 0.9600 . ?
 C47 C48 1.519(8) . ?
 C47 C49 1.546(9) . ?
 C47 C50 1.491(8) . ?
 C7 C6 1.536(6) . ?
 C7 C8 1.562(10) . ?
 C7 C9 1.511(9) . ?
 C7 C10 1.509(8) . ?
 C32 C34 1.524(4) . ?
 C32 C31 1.524(4) . ?
 C32 C35 1.524(4) . ?
 C79 H79A 0.9600 . ?
 C79 H79B 0.9600 . ?
 C79 H79C 0.9600 . ?
 C79 C77 1.532(8) . ?
 C19 H19A 0.9600 . ?
 C19 H19B 0.9600 . ?
 C19 H19C 0.9600 . ?
 C20 H20A 0.9600 . ?
 C20 H20B 0.9600 . ?
 C20 H20C 0.9600 . ?
 C42 C43 1.50(2) . ?
 C42 C41 1.534(17) . ?
 C42 C44 1.523(19) . ?
 C42 C45 1.50(2) . ?
 C80 H80A 0.9600 . ?
 C80 H80B 0.9600 . ?
 C80 H80C 0.9600 . ?
 C80 C77 1.533(8) . ?
 C52 C53 1.527(4) . ?
 C52 C54 1.527(4) . ?
 C52 C51 1.527(4) . ?
 C52 C55 1.527(4) . ?
 C53 H53A 0.9600 . ?
 C53 H53B 0.9600 . ?
 C53 H53C 0.9600 . ?
 C22 C23 1.519(4) . ?
 C22 C24 1.519(4) . ?
 C22 C21 1.520(4) . ?
 C22 C25 1.519(4) . ?
 C14 H14A 0.9600 . ?
 C14 H14B 0.9600 . ?
 C14 H14C 0.9600 . ?
 C28 H28A 0.9600 . ?
 C28 H28B 0.9600 . ?
 C28 H28C 0.9600 . ?
 C48 H48A 0.9600 . ?
 C48 H48B 0.9600 . ?
 C48 H48C 0.9600 . ?
 C15 H15A 0.9600 . ?
 C15 H15B 0.9600 . ?
 C15 H15C 0.9600 . ?
 C58 H58A 0.9600 . ?
 C58 H58B 0.9600 . ?
 C58 H58C 0.9600 . ?
 C49 H49A 0.9600 . ?
 C49 H49B 0.9600 . ?
 C49 H49C 0.9600 . ?
 C59 H59A 0.9600 . ?
 C59 H59B 0.9600 . ?
 C59 H59C 0.9600 . ?
 C3 H3A 0.9600 . ?
 C3 H3B 0.9600 . ?
 C3 H3C 0.9600 . ?
 C43 H43A 0.9600 . ?
 C43 H43B 0.9600 . ?
 C43 H43C 0.9600 . ?
 C4 H4A 0.9600 . ?
 C4 H4B 0.9600 . ?
 C4 H4C 0.9600 . ?
 C23 H23A 0.9600 . ?
 C23 H23B 0.9600 . ?
 C23 H23C 0.9600 . ?
 C34 H34A 0.9600 . ?
 C34 H34B 0.9600 . ?
 C34 H34C 0.9600 . ?
 C29 H29A 0.9600 . ?
 C29 H29B 0.9600 . ?
 C29 H29C 0.9600 . ?
 C60 H60A 0.9600 . ?
 C60 H60B 0.9600 . ?
 C60 H60C 0.9600 . ?
 C24 H24A 0.9600 . ?
 C24 H24B 0.9600 . ?
 C24 H24C 0.9600 . ?
 C54 H54A 0.9600 . ?
 C54 H54B 0.9600 . ?
 C54 H54C 0.9600 . ?
 C38 H38A 0.9600 . ?
 C38 H38B 0.9600 . ?
 C38 H38C 0.9600 . ?
 C38 C37 1.676(12) . ?
 C118 H11A 0.9600 . ?
 C118 H11B 0.9600 . ?
 C118 H11C 0.9600 . ?
 C118 C37 1.410(11) . ?
 C67 C70 1.510(7) . ?
 C67 C66 1.526(5) . ?
 C31 C32A 1.525(4) . ?
 C71 C72 1.518(6) . ?
 C76 C77 1.517(6) . ?
 C21 C22A 1.519(4) . ?
 C70 H70A 0.9600 . ?
 C70 H70B 0.9600 . ?
 C70 H70C 0.9600 . ?
 C72 C73 1.516(8) . ?
 C72 C74 1.522(7) . ?
 C72 C75 1.546(9) . ?
 C41 C42A 1.542(8) . ?
 C37 C85 1.404(9) . ?
 C37 C36 1.531(7) . ?
 C73 H73A 0.9600 . ?
 C73 H73B 0.9600 . ?
 C73 H73C 0.9600 . ?
 C74 H74A 0.9600 . ?
 C74 H74B 0.9600 . ?
 C74 H74C 0.9600 . ?
 C50 H50A 0.9600 . ?
 C50 H50B 0.9600 . ?
 C50 H50C 0.9600 . ?
 C75 H75A 0.9600 . ?
 C75 H75B 0.9600 . ?
 C75 H75C 0.9600 . ?
 C44 H44A 0.9600 . ?
 C44 H44B 0.9600 . ?
 C44 H44C 0.9600 . ?
 C45 H45A 0.9600 . ?
 C45 H45B 0.9600 . ?
 C45 H45C 0.9600 . ?
 C85 H85A 0.9600 . ?
 C85 H85B 0.9600 . ?
 C85 H85C 0.9600 . ?
 C64 H64A 0.9600 . ?
 C64 H64B 0.9600 . ?
 C64 H64C 0.9600 . ?
 C30 H30A 0.9600 . ?
 C30 H30B 0.9600 . ?
 C30 H30C 0.9600 . ?
 C25 H25A 0.9600 . ?
 C25 H25B 0.9600 . ?
 C25 H25C 0.9600 . ?
 C51 C52A 1.527(4) . ?
 C8 H8A 0.9600 . ?
 C8 H8B 0.9600 . ?
 C8 H8C 0.9600 . ?
 C9 H9A 0.9600 . ?
 C9 H9B 0.9600 . ?
 C9 H9C 0.9600 . ?
 C10 H10A 0.9600 . ?
 C10 H10B 0.9600 . ?
 C10 H10C 0.9600 . ?
 C55 H55A 0.9600 . ?
 C55 H55B 0.9600 . ?
 C55 H55C 0.9600 . ?
 C65 H65A 0.9600 . ?
 C65 H65B 0.9600 . ?
 C65 H65C 0.9600 . ?
 C35 H35A 0.9600 . ?
 C35 H35B 0.9600 . ?
 C35 H35C 0.9600 . ?
 C5 H5A 0.9600 . ?
 C5 H5B 0.9600 . ?
 C5 H5C 0.9600 . ?
 O34 C81 1.200(8) . ?
 O35 N85 1.304(7) . ?
 O36 C104 1.332(9) . ?
 O36 C103 1.490(9) . ?
 O37 C104 1.242(9) . ?
 O33 C92 1.427(8) . ?
 O33 C81 1.349(8) . ?
 N1 H1A 0.8900 . ?
 N1 H1B 0.8900 . ?
 N1 C97 1.440(6) . ?
 N1 C98 1.448(6) . ?
 C99 H99A 0.9700 . ?
 C99 H99B 0.9700 . ?
 C99 C100 1.497(7) . ?
 C99 C98 1.468(7) . ?
 N85 C84 1.466(10) . ?
 N85 C86 1.431(11) . ?
 C95 C111 1.407(10) . ?
 C95 C94 1.391(8) . ?
 C95 C96 1.551(10) . ?
 C95 C96A 1.553(10) . ?
 C111 H111 0.9300 . ?
 C111 C112 1.429(9) . ?
 C94 H94 0.9300 . ?
 C94 C93 1.392(10) . ?
 C92 C93 1.308(10) . ?
 C92 C112 1.358(9) . ?
 C81 C82 1.535(10) . ?
 C84 C83 1.526(9) . ?
 C84 C90 1.556(12) . ?
 C84 C91 1.489(11) . ?
 C82 H82 0.9800 . ?
 C82 C83 1.484(11) . ?
 C82 C87 1.529(10) . ?
 C104 C105 1.468(10) . ?
 C103 C102 1.307(11) . ?
 C103 C109 1.349(11) . ?
 C102 H102 0.9300 . ?
 C102 C101 1.404(10) . ?
 C109 H109 0.9300 . ?
 C109 C110 1.409(9) . ?
 C83 H83A 0.9700 . ?
 C83 H83B 0.9700 . ?
 C105 H10D 0.9700 . ?
 C105 H10E 0.9700 . ?
 C105 C106 1.420(13) . ?
 C87 H87A 0.9700 . ?
 C87 H87B 0.9700 . ?
 C87 C86 1.570(11) . ?
 C88 H88A 0.9600 . ?
 C88 H88B 0.9600 . ?
 C88 H88C 0.9600 . ?
 C88 C86 1.541(13) . ?
 C89 H89A 0.9600 . ?
 C89 H89B 0.9600 . ?
 C89 H89C 0.9600 . ?
 C89 C86 1.560(13) . ?
 C97 H97A 0.9700 . ?
 C97 H97B 0.9700 . ?
 C97 H97C 0.9700 . ?
 C97 H97D 0.9700 . ?
 C97 C96 1.477(8) . ?
 C97 C96A 1.474(8) . ?
 C100 C101 1.372(9) . ?
 C100 C110 1.392(8) . ?
 C98 H98A 0.9700 . ?
 C98 H98B 0.9700 . ?
 C101 H101 0.9300 . ?
 C110 H110 0.9300 . ?
 C93 H93 0.9300 . ?
 C112 H112 0.9300 . ?
 C90 H90A 0.9600 . ?
 C90 H90B 0.9600 . ?
 C90 H90C 0.9600 . ?
 C91 H91A 0.9600 . ?
 C91 H91B 0.9600 . ?
 C91 H91C 0.9600 . ?
 C96 H96A 0.9700 . ?
 C96 H96B 0.9700 . ?
 C108 H108 0.9300 . ?
 C108 C107 1.247(16) . ?
 C106 H10F 0.9700 . ?
 C106 H10G 0.9700 . ?
 C106 C107 1.407(13) . ?
 O38 C113 1.411(15) . ?
 C113 C114 1.443(15) . ?
 C113 C115 1.454(15) . ?
 C114 H11D 0.9600 . ?
 C114 H11E 0.9600 . ?
 C114 H11F 0.9600 . ?
 C115 H11G 0.9600 . ?
 C115 H11H 0.9600 . ?
 C115 H11I 0.9600 . ?
 C39 H39A 0.9601 . ?
 C39 H39B 0.9602 . ?
 C39 H39C 0.9598 . ?
 C39 C116 1.394(9) . ?
 C117 H11J 0.9600 . ?
 C117 H11K 0.9600 . ?
 C117 H11L 0.9600 . ?
 C117 C116 1.396(9) . ?
 O118 C116 1.311(14) . ?
 C96A H96C 0.9700 . ?
 C96A H96D 0.9700 . ?
 O1A C1A 1.2053 . ?
 C1A C1B 1.5042 . ?
 C1A C1C 1.5054 . ?
 C1B H1BA 0.9600 . ?
 C1B H1BB 0.9600 . ?
 C1B H1BC 0.9600 . ?
 C1C H1CA 0.9600 . ?
 C1C H1CB 0.9600 . ?
 C1C H1CC 0.9600 . ?
 C43A H43D 0.9600 . ?
 C43A H43E 0.9600 . ?
 C43A H43F 0.9600 . ?
 C43A C42A 1.503(11) . ?
 C42A C44A 1.529(13) . ?
 C42A C45A 1.501(12) . ?
 C44A H44D 0.9600 . ?
 C44A H44E 0.9600 . ?
 C44A H44F 0.9600 . ?
 C45A H45D 0.9600 . ?
 C45A H45E 0.9600 . ?
 C45A H45F 0.9600 . ?
 C25A H25D 0.9600 . ?
 C25A H25E 0.9600 . ?
 C25A H25F 0.9600 . ?
 C25A C22A 1.519(4) . ?
 C24A H24D 0.9600 . ?
 C24A H24E 0.9600 . ?
 C24A H24F 0.9600 . ?
 C24A C22A 1.519(4) . ?
 C22A C23A 1.519(4) . ?
 C23A H23D 0.9600 . ?
 C23A H23E 0.9600 . ?
 C23A H23F 0.9600 . ?
 C35A H35D 0.9600 . ?
 C35A H35E 0.9600 . ?
 C35A H35F 0.9600 . ?
 C35A C32A 1.525(4) . ?
 C34A H34D 0.9600 . ?
 C34A H34E 0.9600 . ?
 C34A H34F 0.9600 . ?
 C34A C32A 1.524(4) . ?
 C33A H33D 0.9600 . ?
 C33A H33E 0.9600 . ?
 C33A H33F 0.9600 . ?
 C33A C32A 1.524(4) . ?
 C52A C53A 1.527(4) . ?
 C52A C55A 1.527(4) . ?
 C52A C54A 1.527(4) . ?
 C53A H53D 0.9600 . ?
 C53A H53E 0.9600 . ?
 C53A H53F 0.9600 . ?
 C55A H55D 0.9600 . ?
 C55A H55E 0.9600 . ?
 C55A H55F 0.9600 . ?
 C54A H54D 0.9600 . ?
 C54A H54E 0.9600 . ?
 C54A H54F 0.9600 . ?

loop_
  _geom_angle_atom_site_label_1
  _geom_angle_atom_site_label_2
  _geom_angle_atom_site_label_3
  _geom_angle
  _geom_angle_site_symmetry_1
  _geom_angle_site_symmetry_3
  _geom_angle_publ_flag
 F1 Cr1 O4 179.31(12) . . ?
 F1 Cr1 O8 89.85(11) . . ?
 F1 Cr1 O32 91.34(11) . . ?
 F1 Cr1 O30 91.49(10) . . ?
 F8 Cr1 F1 89.87(9) . . ?
 F8 Cr1 O4 90.75(11) . . ?
 F8 Cr1 O8 92.26(11) . . ?
 F8 Cr1 O32 90.66(11) . . ?
 F8 Cr1 O30 178.62(11) . . ?
 O4 Cr1 O8 90.45(13) . . ?
 O4 Cr1 O32 88.33(13) . . ?
 O4 Cr1 O30 87.90(12) . . ?
 O8 Cr1 O32 176.85(12) . . ?
 O30 Cr1 O8 87.51(12) . . ?
 O30 Cr1 O32 89.54(13) . . ?
 F1 Cr2 O29 90.29(11) . . ?
 F1 Cr2 O26 178.77(11) . . ?
 F1 Cr2 O28 90.96(11) . . ?
 F1 Cr2 O31 92.79(11) . . ?
 F2 Cr2 F1 87.38(10) . . ?
 F2 Cr2 O29 177.37(12) . . ?
 F2 Cr2 O26 93.61(12) . . ?
 F2 Cr2 O28 91.49(10) . . ?
 F2 Cr2 O31 89.35(11) . . ?
 O29 Cr2 O26 88.71(13) . . ?
 O29 Cr2 O28 89.76(12) . . ?
 O28 Cr2 O26 89.75(12) . . ?
 O31 Cr2 O29 89.55(13) . . ?
 O31 Cr2 O26 86.48(12) . . ?
 O31 Cr2 O28 176.18(13) . . ?
 F7 Cr8 F8 89.60(9) . . ?
 F7 Cr8 O1 92.58(11) . . ?
 F7 Cr8 O3 179.39(13) . . ?
 F7 Cr8 O5 91.97(10) . . ?
 F7 Cr8 O7 89.77(11) . . ?
 F8 Cr8 O1 176.92(12) . . ?
 F8 Cr8 O3 90.99(12) . . ?
 F8 Cr8 O5 91.43(12) . . ?
 F8 Cr8 O7 90.12(11) . . ?
 O1 Cr8 O3 86.82(13) . . ?
 O1 Cr8 O5 90.67(14) . . ?
 O1 Cr8 O7 87.71(14) . . ?
 O3 Cr8 O5 88.13(13) . . ?
 O3 Cr8 O7 90.11(14) . . ?
 O7 Cr8 O5 177.68(14) . . ?
 F3 Cr3 O24 94.03(12) . . ?
 F3 Cr3 O25 178.13(13) . . ?
 F3 Cr3 O22 90.60(12) . . ?
 F3 Cr3 O27 90.62(12) . . ?
 F2 Cr3 F3 88.76(10) . . ?
 F2 Cr3 O24 177.08(12) . . ?
 F2 Cr3 O25 90.57(12) . . ?
 F2 Cr3 O22 89.80(13) . . ?
 F2 Cr3 O27 91.19(11) . . ?
 O24 Cr3 O25 86.67(14) . . ?
 O24 Cr3 O27 87.92(13) . . ?
 O22 Cr3 O24 91.03(15) . . ?
 O22 Cr3 O25 87.65(15) . . ?
 O22 Cr3 O27 178.44(15) . . ?
 O27 Cr3 O25 91.14(15) . . ?
 F7 Cr7 O9 89.79(11) . . ?
 F7 Cr7 O6 90.16(11) . . ?
 F6 Cr7 F7 87.29(10) . . ?
 F6 Cr7 O9 91.88(11) . . ?
 F6 Cr7 O6 89.49(12) . . ?
 F6 Cr7 O11 91.99(12) . . ?
 F6 Cr7 O2 179.11(14) . . ?
 O9 Cr7 O6 178.62(14) . . ?
 O11 Cr7 F7 178.53(13) . . ?
 O11 Cr7 O9 91.52(14) . . ?
 O11 Cr7 O6 88.54(14) . . ?
 O2 Cr7 F7 93.34(11) . . ?
 O2 Cr7 O9 88.75(14) . . ?
 O2 Cr7 O6 89.88(15) . . ?
 O2 Cr7 O11 87.36(13) . . ?
 F6 Cr6 O13 177.12(12) . . ?
 F6 Cr6 O10 89.61(11) . . ?
 F6 Cr6 O12 94.39(11) . . ?
 F6 Cr6 O15 88.04(11) . . ?
 F5 Cr6 F6 85.91(9) . . ?
 F5 Cr6 O13 91.22(12) . . ?
 F5 Cr6 O10 89.46(12) . . ?
 F5 Cr6 O12 179.27(12) . . ?
 F5 Cr6 O15 92.92(12) . . ?
 O13 Cr6 O10 90.49(13) . . ?
 O13 Cr6 O12 88.50(12) . . ?
 O10 Cr6 O12 89.86(13) . . ?
 O15 Cr6 O13 91.99(13) . . ?
 O15 Cr6 O10 176.52(13) . . ?
 O15 Cr6 O12 87.76(13) . . ?
 F5 Cr5 F4 85.30(10) . . ?
 F5 Cr5 O16 90.99(12) . . ?
 F5 Cr5 O14 94.19(12) . . ?
 F5 Cr5 O17 88.86(12) . . ?
 F5 Cr5 O19 176.20(12) . . ?
 F4 Cr5 O16 89.70(11) . . ?
 F4 Cr5 O14 179.31(14) . . ?
 F4 Cr5 O19 91.00(12) . . ?
 O14 Cr5 O16 90.78(14) . . ?
 O14 Cr5 O19 89.49(14) . . ?
 O17 Cr5 F4 92.64(12) . . ?
 O17 Cr5 O16 177.63(13) . . ?
 O17 Cr5 O14 86.88(14) . . ?
 O17 Cr5 O19 90.43(15) . . ?
 O19 Cr5 O16 89.87(14) . . ?
 F3 Cr4 O21 91.49(12) . . ?
 F3 Cr4 O23 91.11(12) . . ?
 F3 Cr4 O18 88.30(13) . . ?
 F4 Cr4 F3 88.65(10) . . ?
 F4 Cr4 O21 90.51(13) . . ?
 F4 Cr4 O23 178.51(14) . . ?
 F4 Cr4 O20 93.21(13) . . ?
 F4 Cr4 O18 90.87(13) . . ?
 O21 Cr4 O23 90.96(16) . . ?
 O21 Cr4 O18 178.60(15) . . ?
 O20 Cr4 F3 178.08(13) . . ?
 O20 Cr4 O21 88.95(16) . . ?
 O20 Cr4 O23 87.02(15) . . ?
 O20 Cr4 O18 91.21(16) . . ?
 O18 Cr4 O23 87.65(15) . . ?
 F1 Ni1 O4 179.31(12) . . ?
 F1 Ni1 O8 89.85(11) . . ?
 F1 Ni1 O32 91.34(11) . . ?
 F1 Ni1 O30 91.49(10) . . ?
 F8 Ni1 F1 89.87(9) . . ?
 F8 Ni1 O4 90.75(11) . . ?
 F8 Ni1 O8 92.26(11) . . ?
 F8 Ni1 O32 90.66(11) . . ?
 F8 Ni1 O30 178.62(11) . . ?
 O4 Ni1 O8 90.45(13) . . ?
 O4 Ni1 O32 88.33(13) . . ?
 O4 Ni1 O30 87.90(12) . . ?
 O8 Ni1 O32 176.85(12) . . ?
 O30 Ni1 O8 87.51(12) . . ?
 O30 Ni1 O32 89.54(13) . . ?
 F1 Ni2 O29 90.29(11) . . ?
 F1 Ni2 O26 178.77(11) . . ?
 F1 Ni2 O28 90.96(11) . . ?
 F1 Ni2 O31 92.79(11) . . ?
 F2 Ni2 F1 87.38(10) . . ?
 F2 Ni2 O29 177.37(12) . . ?
 F2 Ni2 O26 93.61(12) . . ?
 F2 Ni2 O28 91.49(10) . . ?
 F2 Ni2 O31 89.35(11) . . ?
 O29 Ni2 O26 88.71(13) . . ?
 O29 Ni2 O28 89.76(12) . . ?
 O28 Ni2 O26 89.75(12) . . ?
 O31 Ni2 O29 89.55(13) . . ?
 O31 Ni2 O26 86.48(12) . . ?
 O31 Ni2 O28 176.18(13) . . ?
 F7 Ni8 F8 89.60(9) . . ?
 F7 Ni8 O1 92.58(11) . . ?
 F7 Ni8 O3 179.39(13) . . ?
 F7 Ni8 O5 91.97(10) . . ?
 F7 Ni8 O7 89.77(11) . . ?
 F8 Ni8 O1 176.92(12) . . ?
 F8 Ni8 O3 90.99(12) . . ?
 F8 Ni8 O5 91.43(12) . . ?
 F8 Ni8 O7 90.12(11) . . ?
 O1 Ni8 O3 86.82(13) . . ?
 O1 Ni8 O5 90.67(14) . . ?
 O1 Ni8 O7 87.71(14) . . ?
 O3 Ni8 O5 88.13(13) . . ?
 O3 Ni8 O7 90.11(14) . . ?
 O7 Ni8 O5 177.68(14) . . ?
 F3 Ni3 O24 94.03(12) . . ?
 F3 Ni3 O25 178.13(13) . . ?
 F3 Ni3 O22 90.60(12) . . ?
 F3 Ni3 O27 90.62(12) . . ?
 F2 Ni3 F3 88.76(10) . . ?
 F2 Ni3 O24 177.08(12) . . ?
 F2 Ni3 O25 90.57(12) . . ?
 F2 Ni3 O22 89.80(13) . . ?
 F2 Ni3 O27 91.19(11) . . ?
 O24 Ni3 O25 86.67(14) . . ?
 O24 Ni3 O27 87.92(13) . . ?
 O22 Ni3 O24 91.03(15) . . ?
 O22 Ni3 O25 87.65(15) . . ?
 O22 Ni3 O27 178.44(15) . . ?
 O27 Ni3 O25 91.14(15) . . ?
 F7 Ni7 O9 89.79(11) . . ?
 F7 Ni7 O6 90.16(11) . . ?
 F6 Ni7 F7 87.29(10) . . ?
 F6 Ni7 O9 91.88(11) . . ?
 F6 Ni7 O6 89.49(12) . . ?
 F6 Ni7 O11 91.99(12) . . ?
 F6 Ni7 O2 179.11(14) . . ?
 O9 Ni7 O6 178.62(14) . . ?
 O11 Ni7 F7 178.53(13) . . ?
 O11 Ni7 O9 91.52(14) . . ?
 O11 Ni7 O6 88.54(14) . . ?
 O2 Ni7 F7 93.34(11) . . ?
 O2 Ni7 O9 88.75(14) . . ?
 O2 Ni7 O6 89.88(15) . . ?
 O2 Ni7 O11 87.36(13) . . ?
 F6 Ni6 O13 177.12(12) . . ?
 F6 Ni6 O10 89.61(11) . . ?
 F6 Ni6 O12 94.39(11) . . ?
 F6 Ni6 O15 88.04(11) . . ?
 F5 Ni6 F6 85.91(9) . . ?
 F5 Ni6 O13 91.22(12) . . ?
 F5 Ni6 O10 89.46(12) . . ?
 F5 Ni6 O12 179.27(12) . . ?
 F5 Ni6 O15 92.92(12) . . ?
 O13 Ni6 O10 90.49(13) . . ?
 O13 Ni6 O12 88.50(12) . . ?
 O10 Ni6 O12 89.86(13) . . ?
 O15 Ni6 O13 91.99(13) . . ?
 O15 Ni6 O10 176.52(13) . . ?
 O15 Ni6 O12 87.76(13) . . ?
 F5 Ni5 F4 85.30(10) . . ?
 F5 Ni5 O16 90.99(12) . . ?
 F5 Ni5 O14 94.19(12) . . ?
 F5 Ni5 O17 88.86(12) . . ?
 F5 Ni5 O19 176.20(12) . . ?
 F4 Ni5 O16 89.70(11) . . ?
 F4 Ni5 O14 179.31(14) . . ?
 F4 Ni5 O19 91.00(12) . . ?
 O14 Ni5 O16 90.78(14) . . ?
 O14 Ni5 O19 89.49(14) . . ?
 O17 Ni5 F4 92.64(12) . . ?
 O17 Ni5 O16 177.63(13) . . ?
 O17 Ni5 O14 86.88(14) . . ?
 O17 Ni5 O19 90.43(15) . . ?
 O19 Ni5 O16 89.87(14) . . ?
 F3 Ni4 O21 91.49(12) . . ?
 F3 Ni4 O23 91.11(12) . . ?
 F3 Ni4 O18 88.30(13) . . ?
 F4 Ni4 F3 88.65(10) . . ?
 F4 Ni4 O21 90.51(13) . . ?
 F4 Ni4 O23 178.51(14) . . ?
 F4 Ni4 O20 93.21(13) . . ?
 F4 Ni4 O18 90.87(13) . . ?
 O21 Ni4 O23 90.96(16) . . ?
 O21 Ni4 O18 178.60(15) . . ?
 O20 Ni4 F3 178.08(13) . . ?
 O20 Ni4 O21 88.95(16) . . ?
 O20 Ni4 O23 87.02(15) . . ?
 O20 Ni4 O18 91.21(16) . . ?
 O18 Ni4 O23 87.65(15) . . ?
 Cr1 F1 Cr2 123.28(10) . . ?
 Ni1 F1 Ni2 123.28(10) . . ?
 Cr3 F3 Cr4 122.60(12) . . ?
 Ni3 F3 Ni4 122.60(12) . . ?
 Cr3 F2 Cr2 123.44(11) . . ?
 Ni3 F2 Ni2 123.44(11) . . ?
 Cr8 F7 Cr7 122.71(11) . . ?
 Ni8 F7 Ni7 122.71(11) . . ?
 Cr1 F8 Cr8 124.09(12) . . ?
 Ni1 F8 Ni8 124.09(12) . . ?
 Cr7 F6 Cr6 121.62(11) . . ?
 Ni7 F6 Ni6 121.62(11) . . ?
 Cr6 F5 Cr5 119.45(12) . . ?
 Ni6 F5 Ni5 119.45(12) . . ?
 Cr4 F4 Cr5 120.42(11) . . ?
 Ni4 F4 Ni5 120.42(11) . . ?
 C71 O29 Cr2 128.2(3) . . ?
 C71 O29 Ni2 128.2(3) . . ?
 C31 O13 Cr6 127.4(3) . . ?
 C31 O13 Ni6 127.4(3) . . ?
 C21 O10 Cr6 127.6(3) . . ?
 C21 O10 Ni6 127.6(3) . . ?
 C6 O4 Cr1 131.6(3) . . ?
 C6 O4 Ni1 131.6(3) . . ?
 C56 O24 Cr3 135.1(3) . . ?
 C56 O24 Ni3 135.1(3) . . ?
 C61 O26 Cr2 133.3(3) . . ?
 C61 O26 Ni2 133.3(3) . . ?
 C21 O9 Cr7 136.2(3) . . ?
 C21 O9 Ni7 136.2(3) . . ?
 C11 O6 Cr7 131.2(3) . . ?
 C11 O6 Ni7 131.2(3) . . ?
 C36 O16 Cr5 126.1(3) . . ?
 C36 O16 Ni5 126.1(3) . . ?
 C1 O1 Cr8 133.4(3) . . ?
 C1 O1 Ni8 133.4(3) . . ?
 C31 O14 Cr5 133.0(3) . . ?
 C31 O14 Ni5 133.0(3) . . ?
 C26 O11 Cr7 129.5(3) . . ?
 C26 O11 Ni7 129.5(3) . . ?
 C41 O17 Cr5 135.4(3) . . ?
 C41 O17 Ni5 135.4(3) . . ?
 C6 O3 Cr8 135.5(3) . . ?
 C6 O3 Ni8 135.5(3) . . ?
 C61 O25 Cr3 130.7(3) . . ?
 C61 O25 Ni3 130.7(3) . . ?
 C51 O22 Cr3 130.9(3) . . ?
 C51 O22 Ni3 130.9(3) . . ?
 C51 O21 Cr4 136.2(3) . . ?
 C51 O21 Ni4 136.2(3) . . ?
 C1 O2 Cr7 135.6(3) . . ?
 C1 O2 Ni7 135.6(3) . . ?
 C46 O19 Cr5 128.1(3) . . ?
 C46 O19 Ni5 128.1(3) . . ?
 C56 O23 Cr4 131.4(3) . . ?
 C56 O23 Ni4 131.4(3) . . ?
 C46 O20 Cr4 136.7(3) . . ?
 C46 O20 Ni4 136.7(3) . . ?
 C41 O18 Cr4 128.4(3) . . ?
 C41 O18 Ni4 128.4(3) . . ?
 C16 O8 Cr1 136.4(3) . . ?
 C16 O8 Ni1 136.4(3) . . ?
 C66 O28 Cr2 128.3(3) . . ?
 C66 O28 Ni2 128.3(3) . . ?
 C76 O32 Cr1 128.2(3) . . ?
 C76 O32 Ni1 128.2(3) . . ?
 C76 O31 Cr2 136.2(3) . . ?
 C76 O31 Ni2 136.2(3) . . ?
 C11 O5 Cr8 135.4(3) . . ?
 C11 O5 Ni8 135.4(3) . . ?
 C71 O30 Cr1 136.0(3) . . ?
 C71 O30 Ni1 136.0(3) . . ?
 C66 O27 Cr3 137.2(3) . . ?
 C66 O27 Ni3 137.2(3) . . ?
 C26 O12 Cr6 133.8(3) . . ?
 C26 O12 Ni6 133.8(3) . . ?
 C16 O7 Cr8 130.5(3) . . ?
 C16 O7 Ni8 130.5(3) . . ?
 C36 O15 Cr6 135.7(3) . . ?
 C36 O15 Ni6 135.7(3) . . ?
 H63A C63 H63B 109.5 . . ?
 H63A C63 H63C 109.5 . . ?
 H63B C63 H63C 109.5 . . ?
 C62 C63 H63A 109.5 . . ?
 C62 C63 H63B 109.5 . . ?
 C62 C63 H63C 109.5 . . ?
 H33A C33 H33B 109.5 . . ?
 H33A C33 H33C 109.5 . . ?
 H33B C33 H33C 109.5 . . ?
 C32 C33 H33A 109.5 . . ?
 C32 C33 H33B 109.5 . . ?
 C32 C33 H33C 109.5 . . ?
 C18 C17 C19 111.4(4) . . ?
 C18 C17 C20 108.7(5) . . ?
 C19 C17 C20 110.7(5) . . ?
 C16 C17 C18 111.1(4) . . ?
 C16 C17 C19 110.3(4) . . ?
 C16 C17 C20 104.4(4) . . ?
 C28 C27 C30 107.6(6) . . ?
 C28 C27 C26 110.4(4) . . ?
 C29 C27 C28 112.1(6) . . ?
 C29 C27 C30 111.3(7) . . ?
 C29 C27 C26 109.3(4) . . ?
 C26 C27 C30 105.9(5) . . ?
 O19 C46 O20 125.0(4) . . ?
 O19 C46 C47 119.6(4) . . ?
 O20 C46 C47 115.2(4) . . ?
 C63 C62 C64 107.8(6) . . ?
 C61 C62 C63 111.5(5) . . ?
 C61 C62 C64 105.9(4) . . ?
 C65 C62 C63 111.7(6) . . ?
 C65 C62 C64 109.3(8) . . ?
 C65 C62 C61 110.4(5) . . ?
 C58 C57 C59 108.3(6) . . ?
 C58 C57 C60 113.4(6) . . ?
 C58 C57 C56 107.7(5) . . ?
 C60 C57 C59 108.5(5) . . ?
 C60 C57 C56 111.3(4) . . ?
 C56 C57 C59 107.3(4) . . ?
 H68A C68 H68B 109.5 . . ?
 H68A C68 H68C 109.5 . . ?
 H68B C68 H68C 109.5 . . ?
 C67 C68 H68A 109.5 . . ?
 C67 C68 H68B 109.5 . . ?
 C67 C68 H68C 109.5 . . ?
 H78A C78 H78B 109.5 . . ?
 H78A C78 H78C 109.5 . . ?
 H78B C78 H78C 109.5 . . ?
 C77 C78 H78A 109.5 . . ?
 C77 C78 H78B 109.5 . . ?
 C77 C78 H78C 109.5 . . ?
 C4 C2 C3 110.3(6) . . ?
 C4 C2 C1 108.5(5) . . ?
 C4 C2 C5 110.0(6) . . ?
 C1 C2 C3 107.6(5) . . ?
 C5 C2 C3 108.9(5) . . ?
 C5 C2 C1 111.5(4) . . ?
 C13 C12 C15 110.6(5) . . ?
 C14 C12 C13 110.2(5) . . ?
 C14 C12 C15 110.1(5) . . ?
 C11 C12 C13 111.5(4) . . ?
 C11 C12 C14 109.6(4) . . ?
 C11 C12 C15 104.6(5) . . ?
 C12 C13 H13A 109.5 . . ?
 C12 C13 H13B 109.5 . . ?
 C12 C13 H13C 109.5 . . ?
 H13A C13 H13B 109.5 . . ?
 H13A C13 H13C 109.5 . . ?
 H13B C13 H13C 109.5 . . ?
 H69A C69 H69B 109.5 . . ?
 H69A C69 H69C 109.5 . . ?
 H69B C69 H69C 109.5 . . ?
 C67 C69 H69A 109.5 . . ?
 C67 C69 H69B 109.5 . . ?
 C67 C69 H69C 109.5 . . ?
 C17 C18 H18A 109.5 . . ?
 C17 C18 H18B 109.5 . . ?
 C17 C18 H18C 109.5 . . ?
 H18A C18 H18B 109.5 . . ?
 H18A C18 H18C 109.5 . . ?
 H18B C18 H18C 109.5 . . ?
 C46 C47 C49 105.2(5) . . ?
 C48 C47 C46 108.6(4) . . ?
 C48 C47 C49 111.0(6) . . ?
 C50 C47 C46 111.7(5) . . ?
 C50 C47 C48 111.6(5) . . ?
 C50 C47 C49 108.5(5) . . ?
 C6 C7 C8 104.5(5) . . ?
 C9 C7 C6 110.4(5) . . ?
 C9 C7 C8 110.1(5) . . ?
 C10 C7 C6 108.9(4) . . ?
 C10 C7 C8 110.8(6) . . ?
 C10 C7 C9 111.9(6) . . ?
 C33 C32 C31 113.2(13) . . ?
 C34 C32 C33 104(3) . . ?
 C34 C32 C31 118(2) . . ?
 C34 C32 C35 107(3) . . ?
 C35 C32 C33 113(2) . . ?
 C35 C32 C31 102.8(13) . . ?
 H79A C79 H79B 109.5 . . ?
 H79A C79 H79C 109.5 . . ?
 H79B C79 H79C 109.5 . . ?
 C77 C79 H79A 109.5 . . ?
 C77 C79 H79B 109.5 . . ?
 C77 C79 H79C 109.5 . . ?
 C17 C19 H19A 109.5 . . ?
 C17 C19 H19B 109.5 . . ?
 C17 C19 H19C 109.5 . . ?
 H19A C19 H19B 109.5 . . ?
 H19A C19 H19C 109.5 . . ?
 H19B C19 H19C 109.5 . . ?
 C17 C20 H20A 109.5 . . ?
 C17 C20 H20B 109.5 . . ?
 C17 C20 H20C 109.5 . . ?
 H20A C20 H20B 109.5 . . ?
 H20A C20 H20C 109.5 . . ?
 H20B C20 H20C 109.5 . . ?
 C43 C42 C41 102.7(19) . . ?
 C43 C42 C44 113(2) . . ?
 C44 C42 C41 105.8(18) . . ?
 C45 C42 C43 111(2) . . ?
 C45 C42 C41 115.5(18) . . ?
 C45 C42 C44 109(2) . . ?
 H80A C80 H80B 109.5 . . ?
 H80A C80 H80C 109.5 . . ?
 H80B C80 H80C 109.5 . . ?
 C77 C80 H80A 109.5 . . ?
 C77 C80 H80B 109.5 . . ?
 C77 C80 H80C 109.5 . . ?
 C54 C52 C53 112(2) . . ?
 C51 C52 C53 110.5(13) . . ?
 C51 C52 C54 103.3(13) . . ?
 C55 C52 C53 111.5(16) . . ?
 C55 C52 C54 105.9(18) . . ?
 C55 C52 C51 113.0(10) . . ?
 C52 C53 H53A 109.5 . . ?
 C52 C53 H53B 109.5 . . ?
 C52 C53 H53C 109.5 . . ?
 H53A C53 H53B 109.5 . . ?
 H53A C53 H53C 109.5 . . ?
 H53B C53 H53C 109.5 . . ?
 C23 C22 C24 105.3(11) . . ?
 C23 C22 C21 111.8(7) . . ?
 C24 C22 C21 107.2(5) . . ?
 C25 C22 C23 110.5(9) . . ?
 C25 C22 C24 109.4(9) . . ?
 C25 C22 C21 112.4(5) . . ?
 C12 C14 H14A 109.5 . . ?
 C12 C14 H14B 109.5 . . ?
 C12 C14 H14C 109.5 . . ?
 H14A C14 H14B 109.5 . . ?
 H14A C14 H14C 109.5 . . ?
 H14B C14 H14C 109.5 . . ?
 C27 C28 H28A 109.5 . . ?
 C27 C28 H28B 109.5 . . ?
 C27 C28 H28C 109.5 . . ?
 H28A C28 H28B 109.5 . . ?
 H28A C28 H28C 109.5 . . ?
 H28B C28 H28C 109.5 . . ?
 C47 C48 H48A 109.5 . . ?
 C47 C48 H48B 109.5 . . ?
 C47 C48 H48C 109.5 . . ?
 H48A C48 H48B 109.5 . . ?
 H48A C48 H48C 109.5 . . ?
 H48B C48 H48C 109.5 . . ?
 C12 C15 H15A 109.5 . . ?
 C12 C15 H15B 109.5 . . ?
 C12 C15 H15C 109.5 . . ?
 H15A C15 H15B 109.5 . . ?
 H15A C15 H15C 109.5 . . ?
 H15B C15 H15C 109.5 . . ?
 C57 C58 H58A 109.5 . . ?
 C57 C58 H58B 109.5 . . ?
 C57 C58 H58C 109.5 . . ?
 H58A C58 H58B 109.5 . . ?
 H58A C58 H58C 109.5 . . ?
 H58B C58 H58C 109.5 . . ?
 C47 C49 H49A 109.5 . . ?
 C47 C49 H49B 109.5 . . ?
 C47 C49 H49C 109.5 . . ?
 H49A C49 H49B 109.5 . . ?
 H49A C49 H49C 109.5 . . ?
 H49B C49 H49C 109.5 . . ?
 C57 C59 H59A 109.5 . . ?
 C57 C59 H59B 109.5 . . ?
 C57 C59 H59C 109.5 . . ?
 H59A C59 H59B 109.5 . . ?
 H59A C59 H59C 109.5 . . ?
 H59B C59 H59C 109.5 . . ?
 C2 C3 H3A 109.5 . . ?
 C2 C3 H3B 109.5 . . ?
 C2 C3 H3C 109.5 . . ?
 H3A C3 H3B 109.5 . . ?
 H3A C3 H3C 109.5 . . ?
 H3B C3 H3C 109.5 . . ?
 C42 C43 H43A 109.5 . . ?
 C42 C43 H43B 109.5 . . ?
 C42 C43 H43C 109.5 . . ?
 H43A C43 H43B 109.5 . . ?
 H43A C43 H43C 109.5 . . ?
 H43B C43 H43C 109.5 . . ?
 C2 C4 H4A 109.5 . . ?
 C2 C4 H4B 109.5 . . ?
 C2 C4 H4C 109.5 . . ?
 H4A C4 H4B 109.5 . . ?
 H4A C4 H4C 109.5 . . ?
 H4B C4 H4C 109.5 . . ?
 C22 C23 H23A 109.5 . . ?
 C22 C23 H23B 109.5 . . ?
 C22 C23 H23C 109.5 . . ?
 H23A C23 H23B 109.5 . . ?
 H23A C23 H23C 109.5 . . ?
 H23B C23 H23C 109.5 . . ?
 C32 C34 H34A 109.5 . . ?
 C32 C34 H34B 109.5 . . ?
 C32 C34 H34C 109.5 . . ?
 H34A C34 H34B 109.5 . . ?
 H34A C34 H34C 109.5 . . ?
 H34B C34 H34C 109.5 . . ?
 C27 C29 H29A 109.5 . . ?
 C27 C29 H29B 109.5 . . ?
 C27 C29 H29C 109.5 . . ?
 H29A C29 H29B 109.5 . . ?
 H29A C29 H29C 109.5 . . ?
 H29B C29 H29C 109.5 . . ?
 C57 C60 H60A 109.5 . . ?
 C57 C60 H60B 109.5 . . ?
 C57 C60 H60C 109.5 . . ?
 H60A C60 H60B 109.5 . . ?
 H60A C60 H60C 109.5 . . ?
 H60B C60 H60C 109.5 . . ?
 C22 C24 H24A 109.5 . . ?
 C22 C24 H24B 109.5 . . ?
 C22 C24 H24C 109.5 . . ?
 H24A C24 H24B 109.5 . . ?
 H24A C24 H24C 109.5 . . ?
 H24B C24 H24C 109.5 . . ?
 C52 C54 H54A 109.5 . . ?
 C52 C54 H54B 109.5 . . ?
 C52 C54 H54C 109.5 . . ?
 H54A C54 H54B 109.5 . . ?
 H54A C54 H54C 109.5 . . ?
 H54B C54 H54C 109.5 . . ?
 H38A C38 H38B 109.5 . . ?
 H38A C38 H38C 109.5 . . ?
 H38B C38 H38C 109.5 . . ?
 C37 C38 H38A 109.5 . . ?
 C37 C38 H38B 109.5 . . ?
 C37 C38 H38C 109.5 . . ?
 H11A C118 H11B 109.5 . . ?
 H11A C118 H11C 109.5 . . ?
 H11B C118 H11C 109.5 . . ?
 C37 C118 H11A 109.5 . . ?
 C37 C118 H11B 109.5 . . ?
 C37 C118 H11C 109.5 . . ?
 C68 C67 C69 108.6(4) . . ?
 C70 C67 C68 111.2(4) . . ?
 C70 C67 C69 110.6(4) . . ?
 C70 C67 C66 111.7(3) . . ?
 C66 C67 C68 107.2(4) . . ?
 C66 C67 C69 107.4(4) . . ?
 O13 C31 C32 122.5(8) . . ?
 O13 C31 C32A 113.5(5) . . ?
 O14 C31 O13 125.6(4) . . ?
 O14 C31 C32 111.1(8) . . ?
 O14 C31 C32A 120.8(5) . . ?
 O29 C71 O30 125.3(4) . . ?
 O29 C71 C72 118.4(4) . . ?
 O30 C71 C72 116.3(4) . . ?
 O32 C76 O31 124.8(4) . . ?
 O32 C76 C77 119.3(4) . . ?
 O31 C76 C77 115.9(4) . . ?
 O1 C1 O2 124.6(4) . . ?
 O1 C1 C2 118.4(4) . . ?
 O2 C1 C2 117.0(4) . . ?
 O10 C21 C22 118.3(4) . . ?
 O10 C21 C22A 114.6(7) . . ?
 O9 C21 O10 125.4(4) . . ?
 O9 C21 C22 115.9(5) . . ?
 O9 C21 C22A 118.5(7) . . ?
 O4 C6 C7 116.5(4) . . ?
 O3 C6 O4 126.0(4) . . ?
 O3 C6 C7 117.5(4) . . ?
 C78 C77 C79 110.6(5) . . ?
 C78 C77 C80 109.9(5) . . ?
 C80 C77 C79 110.1(5) . . ?
 C76 C77 C78 110.6(4) . . ?
 C76 C77 C79 106.5(4) . . ?
 C76 C77 C80 109.0(4) . . ?
 C67 C70 H70A 109.5 . . ?
 C67 C70 H70B 109.5 . . ?
 C67 C70 H70C 109.5 . . ?
 H70A C70 H70B 109.5 . . ?
 H70A C70 H70C 109.5 . . ?
 H70B C70 H70C 109.5 . . ?
 C71 C72 C73 111.2(4) . . ?
 C71 C72 C74 107.9(4) . . ?
 C71 C72 C75 108.1(4) . . ?
 C73 C72 C74 113.3(5) . . ?
 C73 C72 C75 108.5(5) . . ?
 C74 C72 C75 107.7(5) . . ?
 O24 C56 C57 116.3(4) . . ?
 O23 C56 O24 125.3(4) . . ?
 O23 C56 C57 118.4(4) . . ?
 O17 C41 C42 125.8(10) . . ?
 O17 C41 C42A 115.3(5) . . ?
 O18 C41 O17 125.3(4) . . ?
 O18 C41 C42 107.7(11) . . ?
 O18 C41 C42A 119.3(5) . . ?
 C118 C37 C38 94.0(8) . . ?
 C118 C37 C36 114.7(6) . . ?
 C85 C37 C38 96.2(8) . . ?
 C85 C37 C118 126.4(7) . . ?
 C85 C37 C36 113.2(5) . . ?
 C36 C37 C38 104.4(5) . . ?
 C72 C73 H73A 109.5 . . ?
 C72 C73 H73B 109.5 . . ?
 C72 C73 H73C 109.5 . . ?
 H73A C73 H73B 109.5 . . ?
 H73A C73 H73C 109.5 . . ?
 H73B C73 H73C 109.5 . . ?
 C72 C74 H74A 109.5 . . ?
 C72 C74 H74B 109.5 . . ?
 C72 C74 H74C 109.5 . . ?
 H74A C74 H74B 109.5 . . ?
 H74A C74 H74C 109.5 . . ?
 H74B C74 H74C 109.5 . . ?
 C47 C50 H50A 109.5 . . ?
 C47 C50 H50B 109.5 . . ?
 C47 C50 H50C 109.5 . . ?
 H50A C50 H50B 109.5 . . ?
 H50A C50 H50C 109.5 . . ?
 H50B C50 H50C 109.5 . . ?
 C72 C75 H75A 109.5 . . ?
 C72 C75 H75B 109.5 . . ?
 C72 C75 H75C 109.5 . . ?
 H75A C75 H75B 109.5 . . ?
 H75A C75 H75C 109.5 . . ?
 H75B C75 H75C 109.5 . . ?
 C42 C44 H44A 109.5 . . ?
 C42 C44 H44B 109.5 . . ?
 C42 C44 H44C 109.5 . . ?
 H44A C44 H44B 109.5 . . ?
 H44A C44 H44C 109.5 . . ?
 H44B C44 H44C 109.5 . . ?
 C42 C45 H45A 109.5 . . ?
 C42 C45 H45B 109.5 . . ?
 C42 C45 H45C 109.5 . . ?
 H45A C45 H45B 109.5 . . ?
 H45A C45 H45C 109.5 . . ?
 H45B C45 H45C 109.5 . . ?
 C37 C85 H85A 109.5 . . ?
 C37 C85 H85B 109.5 . . ?
 C37 C85 H85C 109.5 . . ?
 H85A C85 H85B 109.5 . . ?
 H85A C85 H85C 109.5 . . ?
 H85B C85 H85C 109.5 . . ?
 C62 C64 H64A 109.5 . . ?
 C62 C64 H64B 109.5 . . ?
 C62 C64 H64C 109.5 . . ?
 H64A C64 H64B 109.5 . . ?
 H64A C64 H64C 109.5 . . ?
 H64B C64 H64C 109.5 . . ?
 C27 C30 H30A 109.5 . . ?
 C27 C30 H30B 109.5 . . ?
 C27 C30 H30C 109.5 . . ?
 H30A C30 H30B 109.5 . . ?
 H30A C30 H30C 109.5 . . ?
 H30B C30 H30C 109.5 . . ?
 C22 C25 H25A 109.5 . . ?
 C22 C25 H25B 109.5 . . ?
 C22 C25 H25C 109.5 . . ?
 H25A C25 H25B 109.5 . . ?
 H25A C25 H25C 109.5 . . ?
 H25B C25 H25C 109.5 . . ?
 O28 C66 C67 118.7(4) . . ?
 O27 C66 O28 125.6(4) . . ?
 O27 C66 C67 115.6(3) . . ?
 O8 C16 O7 124.8(4) . . ?
 O8 C16 C17 118.0(4) . . ?
 O7 C16 C17 117.1(4) . . ?
 O16 C36 O15 125.5(4) . . ?
 O16 C36 C37 118.6(4) . . ?
 O15 C36 C37 115.8(4) . . ?
 O6 C11 O5 125.2(4) . . ?
 O6 C11 C12 116.6(4) . . ?
 O5 C11 C12 118.1(4) . . ?
 O26 C61 O25 126.1(4) . . ?
 O26 C61 C62 118.4(4) . . ?
 O25 C61 C62 115.5(4) . . ?
 O22 C51 O21 124.3(4) . . ?
 O22 C51 C52 116.6(7) . . ?
 O22 C51 C52A 117.9(5) . . ?
 O21 C51 C52 117.9(7) . . ?
 O21 C51 C52A 117.8(5) . . ?
 O11 C26 C27 116.1(4) . . ?
 O12 C26 O11 125.3(4) . . ?
 O12 C26 C27 118.6(4) . . ?
 C7 C8 H8A 109.5 . . ?
 C7 C8 H8B 109.5 . . ?
 C7 C8 H8C 109.5 . . ?
 H8A C8 H8B 109.5 . . ?
 H8A C8 H8C 109.5 . . ?
 H8B C8 H8C 109.5 . . ?
 C7 C9 H9A 109.5 . . ?
 C7 C9 H9B 109.5 . . ?
 C7 C9 H9C 109.5 . . ?
 H9A C9 H9B 109.5 . . ?
 H9A C9 H9C 109.5 . . ?
 H9B C9 H9C 109.5 . . ?
 C7 C10 H10A 109.5 . . ?
 C7 C10 H10B 109.5 . . ?
 C7 C10 H10C 109.5 . . ?
 H10A C10 H10B 109.5 . . ?
 H10A C10 H10C 109.5 . . ?
 H10B C10 H10C 109.5 . . ?
 C52 C55 H55A 109.5 . . ?
 C52 C55 H55B 109.5 . . ?
 C52 C55 H55C 109.5 . . ?
 H55A C55 H55B 109.5 . . ?
 H55A C55 H55C 109.5 . . ?
 H55B C55 H55C 109.5 . . ?
 C62 C65 H65A 109.5 . . ?
 C62 C65 H65B 109.5 . . ?
 C62 C65 H65C 109.5 . . ?
 H65A C65 H65B 109.5 . . ?
 H65A C65 H65C 109.5 . . ?
 H65B C65 H65C 109.5 . . ?
 C32 C35 H35A 109.5 . . ?
 C32 C35 H35B 109.5 . . ?
 C32 C35 H35C 109.5 . . ?
 H35A C35 H35B 109.5 . . ?
 H35A C35 H35C 109.5 . . ?
 H35B C35 H35C 109.5 . . ?
 C2 C5 H5A 109.5 . . ?
 C2 C5 H5B 109.5 . . ?
 C2 C5 H5C 109.5 . . ?
 H5A C5 H5B 109.5 . . ?
 H5A C5 H5C 109.5 . . ?
 H5B C5 H5C 109.5 . . ?
 C104 O36 C103 117.5(6) . . ?
 C81 O33 C92 116.7(5) . . ?
 H1A N1 H1B 106.6 . . ?
 C97 N1 H1A 106.8 . . ?
 C97 N1 H1B 106.8 . . ?
 C97 N1 C98 122.3(4) . . ?
 C98 N1 H1A 106.8 . . ?
 C98 N1 H1B 106.8 . . ?
 H99A C99 H99B 107.4 . . ?
 C100 C99 H99A 108.3 . . ?
 C100 C99 H99B 108.3 . . ?
 C98 C99 H99A 108.3 . . ?
 C98 C99 H99B 108.3 . . ?
 C98 C99 C100 115.9(5) . . ?
 O35 N85 C84 115.0(7) . . ?
 O35 N85 C86 113.9(7) . . ?
 C86 N85 C84 124.8(6) . . ?
 C111 C95 C96 113.2(7) . . ?
 C111 C95 C96A 126.5(6) . . ?
 C94 C95 C111 116.9(6) . . ?
 C94 C95 C96 125.1(7) . . ?
 C94 C95 C96A 115.2(7) . . ?
 C95 C111 H111 120.2 . . ?
 C95 C111 C112 119.5(6) . . ?
 C112 C111 H111 120.2 . . ?
 C95 C94 H94 119.3 . . ?
 C95 C94 C93 121.4(7) . . ?
 C93 C94 H94 119.3 . . ?
 C93 C92 O33 120.4(7) . . ?
 C93 C92 C112 122.1(7) . . ?
 C112 C92 O33 117.4(8) . . ?
 O34 C81 O33 123.6(6) . . ?
 O34 C81 C82 125.3(7) . . ?
 O33 C81 C82 111.0(6) . . ?
 N85 C84 C83 110.5(6) . . ?
 N85 C84 C90 106.5(6) . . ?
 N85 C84 C91 111.4(8) . . ?
 C83 C84 C90 106.0(7) . . ?
 C91 C84 C83 113.0(6) . . ?
 C91 C84 C90 109.0(8) . . ?
 C81 C82 H82 108.1 . . ?
 C83 C82 C81 113.0(7) . . ?
 C83 C82 H82 108.1 . . ?
 C83 C82 C87 111.3(6) . . ?
 C87 C82 C81 108.1(7) . . ?
 C87 C82 H82 108.1 . . ?
 O36 C104 C105 114.9(7) . . ?
 O37 C104 O36 121.1(7) . . ?
 O37 C104 C105 123.1(7) . . ?
 C102 C103 O36 115.1(7) . . ?
 C102 C103 C109 124.9(7) . . ?
 C109 C103 O36 119.4(7) . . ?
 C103 C102 H102 120.7 . . ?
 C103 C102 C101 118.6(7) . . ?
 C101 C102 H102 120.7 . . ?
 C103 C109 H109 122.0 . . ?
 C103 C109 C110 116.1(7) . . ?
 C110 C109 H109 122.0 . . ?
 C84 C83 H83A 109.3 . . ?
 C84 C83 H83B 109.3 . . ?
 C82 C83 C84 111.6(7) . . ?
 C82 C83 H83A 109.3 . . ?
 C82 C83 H83B 109.3 . . ?
 H83A C83 H83B 108.0 . . ?
 C104 C105 H10D 107.7 . . ?
 C104 C105 H10E 107.7 . . ?
 H10D C105 H10E 107.1 . . ?
 C106 C105 C104 118.6(9) . . ?
 C106 C105 H10D 107.7 . . ?
 C106 C105 H10E 107.7 . . ?
 C82 C87 H87A 109.4 . . ?
 C82 C87 H87B 109.4 . . ?
 C82 C87 C86 111.1(7) . . ?
 H87A C87 H87B 108.0 . . ?
 C86 C87 H87A 109.4 . . ?
 C86 C87 H87B 109.4 . . ?
 H88A C88 H88B 109.5 . . ?
 H88A C88 H88C 109.5 . . ?
 H88B C88 H88C 109.5 . . ?
 C86 C88 H88A 109.5 . . ?
 C86 C88 H88B 109.5 . . ?
 C86 C88 H88C 109.5 . . ?
 H89A C89 H89B 109.5 . . ?
 H89A C89 H89C 109.5 . . ?
 H89B C89 H89C 109.5 . . ?
 C86 C89 H89A 109.5 . . ?
 C86 C89 H89B 109.5 . . ?
 C86 C89 H89C 109.5 . . ?
 N1 C97 H97A 107.9 . . ?
 N1 C97 H97B 107.9 . . ?
 N1 C97 H97C 107.7 . . ?
 N1 C97 H97D 107.7 . . ?
 N1 C97 C96 117.7(5) . . ?
 N1 C97 C96A 118.3(5) . . ?
 H97A C97 H97B 107.2 . . ?
 H97C C97 H97D 107.1 . . ?
 C96 C97 H97A 107.9 . . ?
 C96 C97 H97B 107.9 . . ?
 C96A C97 H97C 107.7 . . ?
 C96A C97 H97D 107.7 . . ?
 C101 C100 C99 123.4(6) . . ?
 C101 C100 C110 116.3(6) . . ?
 C110 C100 C99 120.0(6) . . ?
 N1 C98 C99 115.0(4) . . ?
 N1 C98 H98A 108.5 . . ?
 N1 C98 H98B 108.5 . . ?
 C99 C98 H98A 108.5 . . ?
 C99 C98 H98B 108.5 . . ?
 H98A C98 H98B 107.5 . . ?
 C102 C101 H101 119.2 . . ?
 C100 C101 C102 121.5(7) . . ?
 C100 C101 H101 119.2 . . ?
 C109 C110 H110 118.8 . . ?
 C100 C110 C109 122.4(7) . . ?
 C100 C110 H110 118.8 . . ?
 C94 C93 H93 119.6 . . ?
 C92 C93 C94 120.8(6) . . ?
 C92 C93 H93 119.6 . . ?
 C111 C112 H112 120.3 . . ?
 C92 C112 C111 119.3(7) . . ?
 C92 C112 H112 120.3 . . ?
 N85 C86 C87 109.8(7) . . ?
 N85 C86 C88 108.3(8) . . ?
 N85 C86 C89 109.7(9) . . ?
 C88 C86 C87 105.0(9) . . ?
 C88 C86 C89 110.9(9) . . ?
 C89 C86 C87 112.9(8) . . ?
 C84 C90 H90A 109.5 . . ?
 C84 C90 H90B 109.5 . . ?
 C84 C90 H90C 109.5 . . ?
 H90A C90 H90B 109.5 . . ?
 H90A C90 H90C 109.5 . . ?
 H90B C90 H90C 109.5 . . ?
 C84 C91 H91A 109.5 . . ?
 C84 C91 H91B 109.5 . . ?
 C84 C91 H91C 109.5 . . ?
 H91A C91 H91B 109.5 . . ?
 H91A C91 H91C 109.5 . . ?
 H91B C91 H91C 109.5 . . ?
 C95 C96 H96A 109.3 . . ?
 C95 C96 H96B 109.3 . . ?
 C97 C96 C95 111.7(6) . . ?
 C97 C96 H96A 109.3 . . ?
 C97 C96 H96B 109.3 . . ?
 H96A C96 H96B 107.9 . . ?
 C107 C108 H108 180.0 . . ?
 C105 C106 H10F 108.0 . . ?
 C105 C106 H10G 108.0 . . ?
 H10F C106 H10G 107.2 . . ?
 C107 C106 C105 117.4(11) . . ?
 C107 C106 H10F 108.0 . . ?
 C107 C106 H10G 108.0 . . ?
 C108 C107 C106 169.8(19) . . ?
 O38 C113 C114 121.1(11) . . ?
 O38 C113 C115 119.2(11) . . ?
 C114 C113 C115 119.4(13) . . ?
 C113 C114 H11D 109.5 . . ?
 C113 C114 H11E 109.5 . . ?
 C113 C114 H11F 109.5 . . ?
 H11D C114 H11E 109.5 . . ?
 H11D C114 H11F 109.5 . . ?
 H11E C114 H11F 109.5 . . ?
 C113 C115 H11G 109.5 . . ?
 C113 C115 H11H 109.5 . . ?
 C113 C115 H11I 109.5 . . ?
 H11G C115 H11H 109.5 . . ?
 H11G C115 H11I 109.5 . . ?
 H11H C115 H11I 109.5 . . ?
 H39A C39 H39B 109.5 . . ?
 H39A C39 H39C 109.5 . . ?
 H39B C39 H39C 109.5 . . ?
 C116 C39 H39A 108.9 . . ?
 C116 C39 H39B 113.1 . . ?
 C116 C39 H39C 106.4 . . ?
 H11J C117 H11K 109.5 . . ?
 H11J C117 H11L 109.5 . . ?
 H11K C117 H11L 109.5 . . ?
 C116 C117 H11J 109.5 . . ?
 C116 C117 H11K 109.5 . . ?
 C116 C117 H11L 109.5 . . ?
 C39 C116 C117 117.9(14) . . ?
 O118 C116 C39 121.4(9) . . ?
 O118 C116 C117 118.9(9) . . ?
 C95 C96A H96C 109.3 . . ?
 C95 C96A H96D 109.3 . . ?
 C97 C96A C95 111.7(6) . . ?
 C97 C96A H96C 109.3 . . ?
 C97 C96A H96D 109.3 . . ?
 H96C C96A H96D 107.9 . . ?
 O1A C1A C1B 122.2 . . ?
 O1A C1A C1C 122.1 . . ?
 C1B C1A C1C 115.7 . . ?
 C1A C1B H1BA 109.5 . . ?
 C1A C1B H1BB 109.5 . . ?
 C1A C1B H1BC 109.5 . . ?
 H1BA C1B H1BB 109.5 . . ?
 H1BA C1B H1BC 109.5 . . ?
 H1BB C1B H1BC 109.5 . . ?
 C1A C1C H1CA 109.5 . . ?
 C1A C1C H1CB 109.5 . . ?
 C1A C1C H1CC 109.5 . . ?
 H1CA C1C H1CB 109.5 . . ?
 H1CA C1C H1CC 109.5 . . ?
 H1CB C1C H1CC 109.5 . . ?
 H43D C43A H43E 109.5 . . ?
 H43D C43A H43F 109.5 . . ?
 H43E C43A H43F 109.5 . . ?
 C42A C43A H43D 109.5 . . ?
 C42A C43A H43E 109.5 . . ?
 C42A C43A H43F 109.5 . . ?
 C43A C42A C41 111.1(6) . . ?
 C43A C42A C44A 110.2(8) . . ?
 C44A C42A C41 103.7(8) . . ?
 C45A C42A C41 110.4(7) . . ?
 C45A C42A C43A 112.5(9) . . ?
 C45A C42A C44A 108.5(10) . . ?
 C42A C44A H44D 109.5 . . ?
 C42A C44A H44E 109.5 . . ?
 C42A C44A H44F 109.5 . . ?
 H44D C44A H44E 109.5 . . ?
 H44D C44A H44F 109.5 . . ?
 H44E C44A H44F 109.5 . . ?
 C42A C45A H45D 109.5 . . ?
 C42A C45A H45E 109.5 . . ?
 C42A C45A H45F 109.5 . . ?
 H45D C45A H45E 109.5 . . ?
 H45D C45A H45F 109.5 . . ?
 H45E C45A H45F 109.5 . . ?
 H25D C25A H25E 109.5 . . ?
 H25D C25A H25F 109.5 . . ?
 H25E C25A H25F 109.5 . . ?
 C22A C25A H25D 109.5 . . ?
 C22A C25A H25E 109.5 . . ?
 C22A C25A H25F 109.5 . . ?
 H24D C24A H24E 109.5 . . ?
 H24D C24A H24F 109.5 . . ?
 H24E C24A H24F 109.5 . . ?
 C22A C24A H24D 109.5 . . ?
 C22A C24A H24E 109.5 . . ?
 C22A C24A H24F 109.5 . . ?
 C21 C22A C25A 108.9(11) . . ?
 C21 C22A C24A 97.8(11) . . ?
 C21 C22A C23A 108.2(14) . . ?
 C25A C22A C24A 105.8(19) . . ?
 C25A C22A C23A 117(2) . . ?
 C24A C22A C23A 117(2) . . ?
 C22A C23A H23D 109.5 . . ?
 C22A C23A H23E 109.5 . . ?
 C22A C23A H23F 109.5 . . ?
 H23D C23A H23E 109.5 . . ?
 H23D C23A H23F 109.5 . . ?
 H23E C23A H23F 109.5 . . ?
 H35D C35A H35E 109.5 . . ?
 H35D C35A H35F 109.5 . . ?
 H35E C35A H35F 109.5 . . ?
 C32A C35A H35D 109.5 . . ?
 C32A C35A H35E 109.5 . . ?
 C32A C35A H35F 109.5 . . ?
 H34D C34A H34E 109.5 . . ?
 H34D C34A H34F 109.5 . . ?
 H34E C34A H34F 109.5 . . ?
 C32A C34A H34D 109.5 . . ?
 C32A C34A H34E 109.5 . . ?
 C32A C34A H34F 109.5 . . ?
 H33D C33A H33E 109.5 . . ?
 H33D C33A H33F 109.5 . . ?
 H33E C33A H33F 109.5 . . ?
 C32A C33A H33D 109.5 . . ?
 C32A C33A H33E 109.5 . . ?
 C32A C33A H33F 109.5 . . ?
 C35A C32A C31 109.7(6) . . ?
 C34A C32A C31 104.9(7) . . ?
 C34A C32A C35A 111.5(10) . . ?
 C33A C32A C31 110.5(6) . . ?
 C33A C32A C35A 108.4(8) . . ?
 C33A C32A C34A 111.7(10) . . ?
 C51 C52A C53A 101.3(7) . . ?
 C51 C52A C55A 111.3(6) . . ?
 C51 C52A C54A 111.8(6) . . ?
 C55A C52A C53A 111.7(11) . . ?
 C55A C52A C54A 111.7(9) . . ?
 C54A C52A C53A 108.7(10) . . ?
 C52A C53A H53D 109.5 . . ?
 C52A C53A H53E 109.5 . . ?
 C52A C53A H53F 109.5 . . ?
 H53D C53A H53E 109.5 . . ?
 H53D C53A H53F 109.5 . . ?
 H53E C53A H53F 109.5 . . ?
 C52A C55A H55D 109.5 . . ?
 C52A C55A H55E 109.5 . . ?
 C52A C55A H55F 109.5 . . ?
 H55D C55A H55E 109.5 . . ?
 H55D C55A H55F 109.5 . . ?
 H55E C55A H55F 109.5 . . ?
 C52A C54A H54D 109.5 . . ?
 C52A C54A H54E 109.5 . . ?
 C52A C54A H54F 109.5 . . ?
 H54D C54A H54E 109.5 . . ?
 H54D C54A H54F 109.5 . . ?
 H54E C54A H54F 109.5 . . ?

loop_
  _geom_torsion_atom_site_label_1
  _geom_torsion_atom_site_label_2
  _geom_torsion_atom_site_label_3
  _geom_torsion_atom_site_label_4
  _geom_torsion
  _geom_torsion_site_symmetry_1
  _geom_torsion_site_symmetry_2
  _geom_torsion_site_symmetry_3
  _geom_torsion_site_symmetry_4
  _geom_torsion_publ_flag
 Cr1 O4 C6 O3 7.2(8) . . . . ?
 Cr1 O4 C6 C7 -173.8(4) . . . . ?
 Cr1 O8 C16 O7 -3.2(6) . . . . ?
 Cr1 O8 C16 C17 173.0(3) . . . . ?
 Cr1 O32 C76 O31 -23.1(6) . . . . ?
 Cr1 O32 C76 C77 155.9(3) . . . . ?
 Cr1 O30 C71 O29 -14.6(7) . . . . ?
 Cr1 O30 C71 C72 166.0(3) . . . . ?
 Cr2 O29 C71 O30 -17.7(6) . . . . ?
 Cr2 O29 C71 C72 161.7(3) . . . . ?
 Cr2 O26 C61 O25 15.4(7) . . . . ?
 Cr2 O26 C61 C62 -163.7(3) . . . . ?
 Cr2 O28 C66 O27 14.0(6) . . . . ?
 Cr2 O28 C66 C67 -163.9(3) . . . . ?
 Cr2 O31 C76 O32 -9.4(7) . . . . ?
 Cr2 O31 C76 C77 171.6(3) . . . . ?
 Cr8 O1 C1 O2 -6.0(7) . . . . ?
 Cr8 O1 C1 C2 171.7(3) . . . . ?
 Cr8 O3 C6 O4 16.7(8) . . . . ?
 Cr8 O3 C6 C7 -162.3(4) . . . . ?
 Cr8 O5 C11 O6 8.5(8) . . . . ?
 Cr8 O5 C11 C12 -169.4(4) . . . . ?
 Cr8 O7 C16 O8 26.3(6) . . . . ?
 Cr8 O7 C16 C17 -150.0(3) . . . . ?
 Cr3 O24 C56 O23 -10.9(8) . . . . ?
 Cr3 O24 C56 C57 167.3(3) . . . . ?
 Cr3 O25 C61 O26 14.8(7) . . . . ?
 Cr3 O25 C61 C62 -166.1(3) . . . . ?
 Cr3 O22 C51 O21 -21.7(7) . . . . ?
 Cr3 O22 C51 C52 145.2(7) . . . . ?
 Cr3 O27 C66 O28 10.9(7) . . . . ?
 Cr3 O27 C66 C67 -171.1(3) . . . . ?
 Cr7 O9 C21 O10 6.1(8) . . . . ?
 Cr7 O9 C21 C22 178.2(4) . . . . ?
 Cr7 O6 C11 O5 -25.0(7) . . . . ?
 Cr7 O6 C11 C12 153.0(4) . . . . ?
 Cr7 O11 C26 O12 19.3(7) . . . . ?
 Cr7 O11 C26 C27 -160.6(3) . . . . ?
 Cr7 O2 C1 O1 -13.4(7) . . . . ?
 Cr7 O2 C1 C2 169.0(4) . . . . ?
 Cr6 O13 C31 O14 -18.1(7) . . . . ?
 Cr6 O13 C31 C32 151.2(9) . . . . ?
 Cr6 O10 C21 O9 23.6(7) . . . . ?
 Cr6 O10 C21 C22 -148.3(4) . . . . ?
 Cr6 O12 C26 O11 15.3(8) . . . . ?
 Cr6 O12 C26 C27 -164.7(3) . . . . ?
 Cr6 O15 C36 O16 -19.1(7) . . . . ?
 Cr6 O15 C36 C37 160.5(4) . . . . ?
 Cr5 O16 C36 O15 -17.8(6) . . . . ?
 Cr5 O16 C36 C37 162.6(4) . . . . ?
 Cr5 O14 C31 O13 -21.6(7) . . . . ?
 Cr5 O14 C31 C32 168.1(8) . . . . ?
 Cr5 O17 C41 O18 15.0(8) . . . . ?
 Cr5 O17 C41 C42 -178.8(15) . . . . ?
 Cr5 O19 C46 O20 19.3(7) . . . . ?
 Cr5 O19 C46 C47 -155.7(4) . . . . ?
 Cr4 O21 C51 O22 -2.3(8) . . . . ?
 Cr4 O21 C51 C52 -169.0(7) . . . . ?
 Cr4 O23 C56 O24 -14.7(8) . . . . ?
 Cr4 O23 C56 C57 167.1(3) . . . . ?
 Cr4 O20 C46 O19 13.6(8) . . . . ?
 Cr4 O20 C46 C47 -171.1(4) . . . . ?
 Cr4 O18 C41 O17 19.7(7) . . . . ?
 Cr4 O18 C41 C42 -148.6(12) . . . . ?
 Ni1 O4 C6 O3 7.2(8) . . . . ?
 Ni1 O4 C6 C7 -173.8(4) . . . . ?
 Ni1 O8 C16 O7 -3.2(6) . . . . ?
 Ni1 O8 C16 C17 173.0(3) . . . . ?
 Ni1 O32 C76 O31 -23.1(6) . . . . ?
 Ni1 O32 C76 C77 155.9(3) . . . . ?
 Ni1 O30 C71 O29 -14.6(7) . . . . ?
 Ni1 O30 C71 C72 166.0(3) . . . . ?
 Ni2 O29 C71 O30 -17.7(6) . . . . ?
 Ni2 O29 C71 C72 161.7(3) . . . . ?
 Ni2 O26 C61 O25 15.4(7) . . . . ?
 Ni2 O26 C61 C62 -163.7(3) . . . . ?
 Ni2 O28 C66 O27 14.0(6) . . . . ?
 Ni2 O28 C66 C67 -163.9(3) . . . . ?
 Ni2 O31 C76 O32 -9.4(7) . . . . ?
 Ni2 O31 C76 C77 171.6(3) . . . . ?
 Ni8 O1 C1 O2 -6.0(7) . . . . ?
 Ni8 O1 C1 C2 171.7(3) . . . . ?
 Ni8 O3 C6 O4 16.7(8) . . . . ?
 Ni8 O3 C6 C7 -162.3(4) . . . . ?
 Ni8 O5 C11 O6 8.5(8) . . . . ?
 Ni8 O5 C11 C12 -169.4(4) . . . . ?
 Ni8 O7 C16 O8 26.3(6) . . . . ?
 Ni8 O7 C16 C17 -150.0(3) . . . . ?
 Ni3 O24 C56 O23 -10.9(8) . . . . ?
 Ni3 O24 C56 C57 167.3(3) . . . . ?
 Ni3 O25 C61 O26 14.8(7) . . . . ?
 Ni3 O25 C61 C62 -166.1(3) . . . . ?
 Ni3 O22 C51 O21 -21.7(7) . . . . ?
 Ni3 O22 C51 C52A 160.6(5) . . . . ?
 Ni3 O27 C66 O28 10.9(7) . . . . ?
 Ni3 O27 C66 C67 -171.1(3) . . . . ?
 Ni7 O9 C21 O10 6.1(8) . . . . ?
 Ni7 O9 C21 C22A -159.0(8) . . . . ?
 Ni7 O6 C11 O5 -25.0(7) . . . . ?
 Ni7 O6 C11 C12 153.0(4) . . . . ?
 Ni7 O11 C26 O12 19.3(7) . . . . ?
 Ni7 O11 C26 C27 -160.6(3) . . . . ?
 Ni7 O2 C1 O1 -13.4(7) . . . . ?
 Ni7 O2 C1 C2 169.0(4) . . . . ?
 Ni6 O13 C31 O14 -18.1(7) . . . . ?
 Ni6 O13 C31 C32A 164.6(4) . . . . ?
 Ni6 O10 C21 O9 23.6(7) . . . . ?
 Ni6 O10 C21 C22A -170.8(8) . . . . ?
 Ni6 O12 C26 O11 15.3(8) . . . . ?
 Ni6 O12 C26 C27 -164.7(3) . . . . ?
 Ni6 O15 C36 O16 -19.1(7) . . . . ?
 Ni6 O15 C36 C37 160.5(4) . . . . ?
 Ni5 O16 C36 O15 -17.8(6) . . . . ?
 Ni5 O16 C36 C37 162.6(4) . . . . ?
 Ni5 O14 C31 O13 -21.6(7) . . . . ?
 Ni5 O14 C31 C32A 155.5(5) . . . . ?
 Ni5 O17 C41 O18 15.0(8) . . . . ?
 Ni5 O17 C41 C42A -161.1(5) . . . . ?
 Ni5 O19 C46 O20 19.3(7) . . . . ?
 Ni5 O19 C46 C47 -155.7(4) . . . . ?
 Ni4 O21 C51 O22 -2.3(8) . . . . ?
 Ni4 O21 C51 C52A 175.5(5) . . . . ?
 Ni4 O23 C56 O24 -14.7(8) . . . . ?
 Ni4 O23 C56 C57 167.1(3) . . . . ?
 Ni4 O20 C46 O19 13.6(8) . . . . ?
 Ni4 O20 C46 C47 -171.1(4) . . . . ?
 Ni4 O18 C41 O17 19.7(7) . . . . ?
 Ni4 O18 C41 C42A -164.4(5) . . . . ?
 O29 C71 C72 C73 -1.2(7) . . . . ?
 O29 C71 C72 C74 -126.0(5) . . . . ?
 O29 C71 C72 C75 117.8(5) . . . . ?
 O13 C31 C32A C35A 53.5(9) . . . . ?
 O13 C31 C32A C34A -66.4(11) . . . . ?
 O13 C31 C32A C33A 173.0(8) . . . . ?
 O10 C21 C22A C25A -122.1(14) . . . . ?
 O10 C21 C22A C24A 128.2(15) . . . . ?
 O10 C21 C22A C23A 6(2) . . . . ?
 O9 C21 C22A C25A 44.5(16) . . . . ?
 O9 C21 C22A C24A -65.1(17) . . . . ?
 O9 C21 C22A C23A 173(2) . . . . ?
 O14 C31 C32A C35A -123.9(7) . . . . ?
 O14 C31 C32A C34A 116.2(10) . . . . ?
 O14 C31 C32A C33A -4.4(10) . . . . ?
 O17 C41 C42A C43A 43.6(9) . . . . ?
 O17 C41 C42A C44A -74.8(9) . . . . ?
 O17 C41 C42A C45A 169.2(9) . . . . ?
 O22 C51 C52A C53A -94.4(10) . . . . ?
 O22 C51 C52A C55A 24.4(10) . . . . ?
 O22 C51 C52A C54A 150.0(8) . . . . ?
 O21 C51 C52A C53A 87.7(10) . . . . ?
 O21 C51 C52A C55A -153.5(8) . . . . ?
 O21 C51 C52A C54A -27.9(11) . . . . ?
 O19 C46 C47 C48 -132.3(6) . . . . ?
 O19 C46 C47 C49 108.8(6) . . . . ?
 O19 C46 C47 C50 -8.7(7) . . . . ?
 O20 C46 C47 C48 52.1(7) . . . . ?
 O20 C46 C47 C49 -66.7(6) . . . . ?
 O20 C46 C47 C50 175.7(5) . . . . ?
 O18 C41 C42A C43A -132.7(7) . . . . ?
 O18 C41 C42A C44A 108.9(9) . . . . ?
 O18 C41 C42A C45A -7.1(12) . . . . ?
 O32 C76 C77 C78 -13.2(6) . . . . ?
 O32 C76 C77 C79 107.1(5) . . . . ?
 O32 C76 C77 C80 -134.2(5) . . . . ?
 O31 C76 C77 C78 165.9(4) . . . . ?
 O31 C76 C77 C79 -73.8(6) . . . . ?
 O31 C76 C77 C80 44.9(6) . . . . ?
 O30 C71 C72 C73 178.3(5) . . . . ?
 O30 C71 C72 C74 53.5(6) . . . . ?
 O30 C71 C72 C75 -62.7(5) . . . . ?
 C63 C62 C61 O26 11.9(7) . . . . ?
 C63 C62 C61 O25 -167.3(5) . . . . ?
 C33 C32 C31 O13 -147(2) . . . . ?
 C33 C32 C31 O14 24(3) . . . . ?
 C68 C67 C66 O28 -112.9(4) . . . . ?
 C68 C67 C66 O27 69.0(5) . . . . ?
 C13 C12 C11 O6 168.0(5) . . . . ?
 C13 C12 C11 O5 -13.8(7) . . . . ?
 C69 C67 C66 O28 130.6(4) . . . . ?
 C69 C67 C66 O27 -47.5(5) . . . . ?
 C18 C17 C16 O8 21.6(6) . . . . ?
 C18 C17 C16 O7 -161.9(4) . . . . ?
 C19 C17 C16 O8 145.6(4) . . . . ?
 C19 C17 C16 O7 -37.9(5) . . . . ?
 C20 C17 C16 O8 -95.4(5) . . . . ?
 C20 C17 C16 O7 81.1(5) . . . . ?
 C53 C52 C51 O22 -129.4(19) . . . . ?
 C53 C52 C51 O21 38(2) . . . . ?
 C14 C12 C11 O6 45.7(7) . . . . ?
 C14 C12 C11 O5 -136.2(5) . . . . ?
 C28 C27 C26 O11 -174.5(5) . . . . ?
 C28 C27 C26 O12 5.6(7) . . . . ?
 C15 C12 C11 O6 -72.4(6) . . . . ?
 C15 C12 C11 O5 105.8(6) . . . . ?
 C58 C57 C56 O24 -63.0(7) . . . . ?
 C58 C57 C56 O23 115.3(6) . . . . ?
 C59 C57 C56 O24 53.4(6) . . . . ?
 C59 C57 C56 O23 -128.3(6) . . . . ?
 C3 C2 C1 O1 -116.3(6) . . . . ?
 C3 C2 C1 O2 61.5(7) . . . . ?
 C43 C42 C41 O17 101(2) . . . . ?
 C43 C42 C41 O18 -91(2) . . . . ?
 C4 C2 C1 O1 124.3(6) . . . . ?
 C4 C2 C1 O2 -57.9(6) . . . . ?
 C23 C22 C21 O10 -35.8(12) . . . . ?
 C23 C22 C21 O9 151.5(11) . . . . ?
 C34 C32 C31 O13 -26(3) . . . . ?
 C34 C32 C31 O14 145(3) . . . . ?
 C29 C27 C26 O11 -50.7(8) . . . . ?
 C29 C27 C26 O12 129.4(7) . . . . ?
 C60 C57 C56 O24 172.0(5) . . . . ?
 C60 C57 C56 O23 -9.6(7) . . . . ?
 C24 C22 C21 O10 79.0(9) . . . . ?
 C24 C22 C21 O9 -93.7(8) . . . . ?
 C54 C52 C51 O22 110.3(16) . . . . ?
 C54 C52 C51 O21 -81.9(18) . . . . ?
 C38 C37 C36 O16 111.5(6) . . . . ?
 C38 C37 C36 O15 -68.1(6) . . . . ?
 C118 C37 C36 O16 10.1(10) . . . . ?
 C118 C37 C36 O15 -169.5(8) . . . . ?
 C70 C67 C66 O28 9.2(6) . . . . ?
 C70 C67 C66 O27 -168.9(4) . . . . ?
 C44 C42 C41 O17 -17(3) . . . . ?
 C44 C42 C41 O18 151(2) . . . . ?
 C45 C42 C41 O17 -138(2) . . . . ?
 C45 C42 C41 O18 30(2) . . . . ?
 C85 C37 C36 O16 -145.1(8) . . . . ?
 C85 C37 C36 O15 35.3(10) . . . . ?
 C64 C62 C61 O26 -105.1(6) . . . . ?
 C64 C62 C61 O25 75.7(7) . . . . ?
 C30 C27 C26 O11 69.3(7) . . . . ?
 C30 C27 C26 O12 -110.6(7) . . . . ?
 C25 C22 C21 O10 -160.8(7) . . . . ?
 C25 C22 C21 O9 26.5(9) . . . . ?
 C8 C7 C6 O4 -74.3(5) . . . . ?
 C8 C7 C6 O3 104.8(6) . . . . ?
 C9 C7 C6 O4 167.3(5) . . . . ?
 C9 C7 C6 O3 -13.6(8) . . . . ?
 C10 C7 C6 O4 44.1(8) . . . . ?
 C10 C7 C6 O3 -136.8(6) . . . . ?
 C55 C52 C51 O22 -3.7(17) . . . . ?
 C55 C52 C51 O21 164.1(14) . . . . ?
 C65 C62 C61 O26 136.7(7) . . . . ?
 C65 C62 C61 O25 -42.5(8) . . . . ?
 C35 C32 C31 O13 91(2) . . . . ?
 C35 C32 C31 O14 -99(2) . . . . ?
 C5 C2 C1 O1 3.0(7) . . . . ?
 C5 C2 C1 O2 -179.2(5) . . . . ?
 O34 C81 C82 C83 149.9(8) . . . . ?
 O34 C81 C82 C87 26.3(11) . . . . ?
 O35 N85 C84 C83 168.6(7) . . . . ?
 O35 N85 C84 C90 53.9(9) . . . . ?
 O35 N85 C84 C91 -64.8(9) . . . . ?
 O35 N85 C86 C87 -169.7(7) . . . . ?
 O35 N85 C86 C88 -55.5(10) . . . . ?
 O35 N85 C86 C89 65.6(9) . . . . ?
 O36 C104 C105 C106 -176.4(11) . . . . ?
 O36 C103 C102 C101 -176.8(7) . . . . ?
 O36 C103 C109 C110 172.7(6) . . . . ?
 O37 C104 C105 C106 -7.4(16) . . . . ?
 O33 C92 C93 C94 -176.3(7) . . . . ?
 O33 C92 C112 C111 177.4(6) . . . . ?
 O33 C81 C82 C83 -34.8(9) . . . . ?
 O33 C81 C82 C87 -158.4(7) . . . . ?
 N1 C97 C96 C95 -162.8(7) . . . . ?
 N1 C97 C96A C95 160.9(7) . . . . ?
 C99 C100 C101 C102 -176.1(7) . . . . ?
 C99 C100 C110 C109 172.6(6) . . . . ?
 N85 C84 C83 C82 47.6(9) . . . . ?
 C95 C111 C112 C92 -1.3(11) . . . . ?
 C95 C94 C93 C92 -0.8(13) . . . . ?
 C111 C95 C94 C93 0.7(13) . . . . ?
 C111 C95 C96 C97 -60.1(11) . . . . ?
 C111 C95 C96A C97 17.2(13) . . . . ?
 C94 C95 C111 C112 0.4(12) . . . . ?
 C94 C95 C96 C97 145.5(9) . . . . ?
 C94 C95 C96A C97 -177.1(8) . . . . ?
 C92 O33 C81 O34 -5.1(12) . . . . ?
 C92 O33 C81 C82 179.4(7) . . . . ?
 C81 O33 C92 C93 -75.8(10) . . . . ?
 C81 O33 C92 C112 107.9(8) . . . . ?
 C81 C82 C83 C84 178.9(6) . . . . ?
 C81 C82 C87 C86 -177.6(7) . . . . ?
 C84 N85 C86 C87 39.7(12) . . . . ?
 C84 N85 C86 C88 153.9(8) . . . . ?
 C84 N85 C86 C89 -85.0(10) . . . . ?
 C82 C87 C86 N85 -44.9(11) . . . . ?
 C82 C87 C86 C88 -161.1(9) . . . . ?
 C82 C87 C86 C89 78.0(11) . . . . ?
 C104 O36 C103 C102 -126.5(9) . . . . ?
 C104 O36 C103 C109 61.7(11) . . . . ?
 C104 C105 C106 C107 175.9(12) . . . . ?
 C103 O36 C104 O37 1.9(13) . . . . ?
 C103 O36 C104 C105 171.1(8) . . . . ?
 C103 C102 C101 C100 6.2(13) . . . . ?
 C103 C109 C110 C100 1.5(10) . . . . ?
 C102 C103 C109 C110 1.8(13) . . . . ?
 C109 C103 C102 C101 -5.5(14) . . . . ?
 C83 C82 C87 C86 57.8(10) . . . . ?
 C105 C106 C107 C108 -77(8) . . . . ?
 C87 C82 C83 C84 -59.3(9) . . . . ?
 C97 N1 C98 C99 169.7(5) . . . . ?
 C100 C99 C98 N1 -175.0(5) . . . . ?
 C98 N1 C97 C96 -155.4(7) . . . . ?
 C98 N1 C97 C96A 162.5(7) . . . . ?
 C98 C99 C100 C101 -121.7(7) . . . . ?
 C98 C99 C100 C110 65.6(8) . . . . ?
 C101 C100 C110 C109 -0.7(9) . . . . ?
 C110 C100 C101 C102 -3.1(10) . . . . ?
 C93 C92 C112 C111 1.2(11) . . . . ?
 C112 C92 C93 C94 -0.2(12) . . . . ?
 C86 N85 C84 C83 -41.0(11) . . . . ?
 C86 N85 C84 C90 -155.7(8) . . . . ?
 C86 N85 C84 C91 85.6(10) . . . . ?
 C90 C84 C83 C82 162.6(7) . . . . ?
 C91 C84 C83 C82 -78.0(10) . . . . ?
 C96 C95 C111 C112 -156.4(7) . . . . ?
 C96 C95 C94 C93 154.3(9) . . . . ?
 C96A C95 C111 C112 165.9(8) . . . . ?
 C96A C95 C94 C93 -166.5(8) . . . . ?

_smtbx_masks_special_details       ?
loop_
  _smtbx_masks_void_nr
  _smtbx_masks_void_average_x
  _smtbx_masks_void_average_y
  _smtbx_masks_void_average_z
  _smtbx_masks_void_volume
  _smtbx_masks_void_count_electrons
  _smtbx_masks_void_content
 1 0.000 0.136 0.750 33.3 1.5 ?
 2 0.031 0.207 0.056 53.1 3.4 ?
 3 -0.031 0.207 0.444 53.1 2.9 ?
 4 0.000 0.444 0.250 7.2 0.3 ?
 5 0.000 0.556 0.750 7.2 0.3 ?
 6 -0.031 0.793 -0.056 53.1 2.9 ?
 7 0.031 0.793 0.556 53.1 3.4 ?
 8 0.000 0.864 0.250 33.3 1.5 ?
 9 0.085 0.361 0.799 28.4 4.3 ?
 10 0.085 0.639 0.299 28.4 3.7 ?
 11 0.151 0.151 0.969 9.8 0.2 ?
 12 0.151 0.849 0.469 9.8 0.1 ?
 13 0.170 0.089 0.137 7.2 0.4 ?
 14 0.170 0.911 0.638 7.2 0.4 ?
 15 0.203 0.256 0.719 7.2 0.2 ?
 16 0.203 0.744 0.219 7.2 0.2 ?
 17 0.218 0.393 0.242 27.7 2.7 ?
 18 0.218 0.607 0.742 27.7 2.7 ?
 19 0.250 0.250 0.000 85.7 2.0 ?
 20 0.250 0.750 0.500 85.7 2.0 ?
 21 0.282 0.107 0.758 27.7 2.9 ?
 22 0.282 0.893 0.258 27.7 2.9 ?
 23 0.297 0.244 0.281 7.2 0.2 ?
 24 0.297 0.756 0.781 7.2 0.2 ?
 25 0.330 0.411 0.863 7.2 0.6 ?
 26 0.330 0.589 0.362 7.2 0.6 ?
 27 0.349 0.349 0.031 9.8 0.0 ?
 28 0.349 0.651 0.531 9.8 0.0 ?
 29 0.415 0.139 0.201 28.4 3.2 ?
 30 0.415 0.861 0.701 28.4 3.2 ?
 31 0.469 0.293 0.944 53.1 2.9 ?
 32 0.469 0.707 0.444 53.1 2.9 ?
 33 0.500 0.364 0.250 33.3 1.5 ?
 34 0.500 0.636 0.750 33.3 1.5 ?
 35 0.500 0.056 0.750 7.2 0.3 ?
 36 0.531 0.293 0.556 53.1 3.4 ?
 37 0.531 0.707 0.056 53.1 3.4 ?
 38 0.500 0.944 0.250 7.2 0.3 ?
 39 0.585 0.139 0.299 28.4 3.7 ?
 40 0.585 0.861 0.799 28.4 4.3 ?
 41 0.651 0.349 0.469 9.8 0.1 ?
 42 0.651 0.651 0.969 9.8 0.2 ?
 43 0.670 0.411 0.638 7.2 0.4 ?
 44 0.670 0.589 0.137 7.2 0.4 ?
 45 0.703 0.244 0.219 7.2 0.2 ?
 46 0.703 0.756 0.719 7.2 0.2 ?
 47 0.718 0.107 0.742 27.7 2.7 ?
 48 0.718 0.893 0.242 27.7 2.7 ?
 49 0.750 0.250 0.500 85.7 2.0 ?
 50 0.750 0.750 0.000 85.7 2.0 ?
 51 0.782 0.393 0.258 27.7 2.9 ?
 52 0.782 0.607 0.758 27.7 2.9 ?
 53 0.797 0.256 0.781 7.2 0.2 ?
 54 0.797 0.744 0.281 7.2 0.2 ?
 55 0.830 0.089 0.362 7.2 0.6 ?
 56 0.830 0.911 0.863 7.2 0.6 ?
 57 0.849 0.151 0.531 9.8 0.0 ?
 58 0.849 0.849 0.031 9.8 0.0 ?
 59 0.915 0.361 0.701 28.4 3.2 ?
 60 0.915 0.639 0.201 28.4 3.2 ?

_smtbx_masks_void_probe_radius     1.2
_smtbx_masks_void_truncation_radius  1.2
_shelx_res_file
;
TITL s5662r_a.res in C2/c
    s5662r.res
    created by SHELXL-2018/3 at 13:24:55 on 01-Dec-2020
CELL 1.54184 58.8525 16.5562 31.1637 90 92.731 90
ZERR 8 0.001 0.0003 0.0004 0 0.002 0
LATT 7
SYMM -X,+Y,0.5-Z
SFAC C H Cr F N Ni O
UNIT 960 1616 56 64 16 8 320
SADI C117 O118 O118 C39
SADI C42 C43 C42A C43A
DFIX 1.5 C117 C116 C39 C116
DFIX 2.4 O118 C117 O118 C39
SADI C42 C41 C42A C41
SIMU 0.002 0.004 2 O118 C39 C116 C117
SADI C114 O38 O38 C115
SADI 0.002 C117 C116 C39 C116
SADI C42 C44 C42A C44A
SADI C42 C45 C42A C45A
DFIX 1.2 O118 C116
SADI 0.04 C43 C45 C43A C45A
SADI 0.04 C41 C44 C41 C44A
SIMU 0.002 0.004 2 C113 O38 C114 C115
SADI 0.04 C41 C45 C41 C45A
SIMU 0.002 0.004 2 C96 C96A
SADI 0.04 C43 C44 C43A C44A
SADI 0.002 C96 C95 C96A C95
SADI 0.04 C43 C41 C43A C41
SADI 0.002 C97 C96 C97 C96A
SADI 0.04 C44 C45 C44A C45A
SIMU 0.002 0.004 2 C1C C1A O1A C1B
SIMU O1A C1A C1B C1C
RIGU O1A C1A C1B C1C
SADI C1A C1B C1A C1C
FLAT 0.05 O1A C1A C1B C1C
SADI 0.04 C1B O1A C1C O1A
RIGU C42 C43 C45 C43A C42A C45A C44 C44A C41 O17 O18
RIGU 0.002 0.002 C33 C32 C34 C35 C35A C34A C33A C32A C31 O14 O13
RIGU 0.002 0.002 C22 C23 C24 C25 C24A C22A C23A C25A C21 O9 O10
SADI 0.002 C32 C31 C32A C31 C35 C32 C35A C32A C34 C32 C34A C32A C33A C32A =
 C33 C32
SADI 0.002 C25A C22A C25 C22 C24A C22A C24 C22 C23 C22 C23A C22A C22A C21 =
 C22 C21
SADI 0.002 C52 C51 C52A C51 C55A C52A C55 C52 C54A C52A C54 C52 C53 C52 =
 C53A C52A
RIGU 0.002 0.002 C52 C53 C54 C55 H101 C52A C53A C55A C51 O21 O22 C54A
DFIX 2.5 C35A C33A
ISOR 0.002 0.004 C96 C96A
EADP Cr1 Ni1
EADP Cr2 Ni2
EADP Cr3 Ni3
EADP Cr4 Ni4
EADP Cr5 Ni5
EADP Cr6 Ni6
EADP Cr7 Ni7
EADP Cr8 Ni8
EXYZ Cr1 Ni1
EXYZ Cr2 Ni2
EXYZ Cr3 Ni3
EXYZ Cr4 Ni4
EXYZ Cr5 Ni5
EXYZ Cr6 Ni6
EXYZ Cr7 Ni7
EXYZ Cr8 Ni8

L.S. 50
PLAN  56
SIZE 0.55 0.43 0.33
CONF
bump
BOND $H
ABIN
MORE -1
fmap 2
acta
REM <olex2.extras>
REM <HklSrc "%.\\s5662r.hkl">
REM </olex2.extras>

WGHT    0.146000   34.120701
EXTI    0.000045
FVAR       0.72743   0.48485   0.21002   0.69907   0.27330   0.34185
PART 1
CR1   3    0.123009    0.073797    0.536887    10.87500    0.04956    0.03860 =
         0.02992    0.00067    0.01269   -0.00216
CR2   3    0.096123   -0.017330    0.451172    10.87500    0.04679    0.04339 =
         0.03222   -0.00020    0.01403   -0.00573
CR8   3    0.156827    0.241104    0.549621    10.87500    0.05272    0.03663 =
         0.03191    0.00008    0.00681   -0.00254
CR3   3    0.074648    0.061435    0.357584    10.87500    0.04407    0.04062 =
         0.04148   -0.00069    0.00439   -0.00079
CR7   3    0.167087    0.409115    0.490489    10.87500    0.05413    0.04164 =
         0.03335    0.00161    0.00734   -0.00665
CR6   3    0.156003    0.458959    0.386319    10.87500    0.04780    0.04618 =
         0.03428    0.00427    0.00993   -0.00731
CR5   3    0.113904    0.403388    0.315380    10.87500    0.05663    0.05044 =
         0.03736    0.00301    0.00528   -0.01076
CR4   3    0.086730    0.225282    0.298001    10.87500    0.05976    0.05117 =
         0.03938    0.00470    0.00277   -0.01188
PART 2
NI1   6    0.123009    0.073797    0.536887    10.12500    0.04956    0.03860 =
         0.02992    0.00067    0.01269   -0.00216
NI2   6    0.096123   -0.017330    0.451172    10.12500    0.04679    0.04339 =
         0.03222   -0.00020    0.01403   -0.00573
NI8   6    0.156827    0.241104    0.549621    10.12500    0.05272    0.03663 =
         0.03191    0.00008    0.00681   -0.00254
NI3   6    0.074648    0.061435    0.357584    10.12500    0.04407    0.04062 =
         0.04148   -0.00069    0.00439   -0.00079
NI7   6    0.167087    0.409115    0.490489    10.12500    0.05413    0.04164 =
         0.03335    0.00161    0.00734   -0.00665
NI6   6    0.156003    0.458959    0.386319    10.12500    0.04780    0.04618 =
         0.03428    0.00427    0.00993   -0.00731
NI5   6    0.113904    0.403388    0.315380    10.12500    0.05663    0.05044 =
         0.03736    0.00301    0.00528   -0.01076
NI4   6    0.086730    0.225282    0.298001    10.12500    0.05976    0.05117 =
         0.03938    0.00470    0.00277   -0.01188
PART 0
F1    4    0.119294    0.053232    0.476190    11.00000    0.04441    0.04549 =
         0.03246    0.00135    0.01317   -0.00488
F3    4    0.094932    0.145976    0.341672    11.00000    0.04417    0.05107 =
         0.03872    0.00293    0.00731   -0.00205
F2    4    0.086110    0.072675    0.415762    11.00000    0.04449    0.04261 =
         0.03870   -0.00266    0.01285   -0.00166
F7    4    0.160453    0.293488    0.495399    11.00000    0.04706    0.04231 =
         0.03395   -0.00298    0.01086   -0.00066
F8    4    0.130115    0.184811    0.525152    11.00000    0.04807    0.04283 =
         0.03406   -0.00064    0.01096    0.00274
F6    4    0.147081    0.409772    0.440108    11.00000    0.04388    0.04616 =
         0.03645    0.00272    0.01275   -0.00271
F5    4    0.138018    0.374155    0.357811    11.00000    0.05145    0.04633 =
         0.03676    0.00207    0.00787   -0.00346
F4    4    0.097732    0.308520    0.337019    11.00000    0.05624    0.04984 =
         0.03876    0.00300    0.00691   -0.00580
O29   7    0.106832   -0.105323    0.489187    11.00000    0.06594    0.04562 =
         0.03679    0.00140    0.01285   -0.00368
O13   7    0.163992    0.504184    0.330870    11.00000    0.05891    0.05970 =
         0.04341    0.01106    0.00963   -0.00986
O10   7    0.182936    0.387622    0.386765    11.00000    0.04624    0.06722 =
         0.04375   -0.00127    0.01371   -0.00586
O4    7    0.126499    0.093488    0.598234    11.00000    0.07236    0.04958 =
         0.02987   -0.00026    0.01243   -0.01073
O24   7    0.062369    0.044670    0.299199    11.00000    0.06616    0.05095 =
         0.04753    0.00060   -0.00684   -0.00514
O26   7    0.072407   -0.090414    0.426866    11.00000    0.05400    0.05214 =
         0.04309    0.00114    0.01262   -0.01372
O9    7    0.193469    0.383494    0.456728    11.00000    0.04483    0.06095 =
         0.04741    0.00449    0.00703   -0.00585
O6    7    0.141160    0.434526    0.525533    11.00000    0.08821    0.04591 =
         0.03764    0.00369    0.02164    0.00930
O16   7    0.099032    0.472664    0.358206    11.00000    0.05464    0.05565 =
         0.05719    0.00271    0.00493   -0.00806
O1    7    0.184165    0.292060    0.575547    11.00000    0.06735    0.04912 =
         0.05045    0.00623   -0.00766   -0.00968
O14   7    0.130478    0.497832    0.293673    11.00000    0.06863    0.06194 =
         0.04038    0.00785   -0.00077   -0.01427
O11   7    0.172876    0.525104    0.485737    11.00000    0.08187    0.04892 =
         0.04001    0.00221    0.00720   -0.00855
O17   7    0.129415    0.338677    0.272422    11.00000    0.06443    0.06660 =
         0.04000   -0.00484    0.01686   -0.01798
O3    7    0.153443    0.188048    0.605187    11.00000    0.08467    0.04813 =
         0.03485    0.00368    0.00062   -0.01237
O25   7    0.053355   -0.022292    0.374840    11.00000    0.05857    0.05461 =
         0.06365    0.00694   -0.00319   -0.01109
O22   7    0.051103    0.140373    0.368124    11.00000    0.04982    0.05984 =
         0.06678    0.01075    0.01375    0.00990
O21   7    0.056074    0.235963    0.319286    11.00000    0.04906    0.05303 =
         0.08018    0.01266   -0.00178   -0.00038
O2    7    0.187276    0.409985    0.542194    11.00000    0.07493    0.05202 =
         0.04417    0.00643   -0.00842   -0.01829
O19   7    0.088555    0.425893    0.272972    11.00000    0.07509    0.05799 =
         0.04885    0.00605   -0.00115   -0.01116
O23   7    0.076255    0.139227    0.257539    11.00000    0.08533    0.06474 =
         0.04208    0.00056    0.00341   -0.01606
O20   7    0.078417    0.301701    0.252929    11.00000    0.07792    0.06148 =
         0.05451    0.01250   -0.00810   -0.01536
O18   7    0.117322    0.212141    0.275811    11.00000    0.07412    0.05981 =
         0.05397   -0.00303    0.02286   -0.01022
O8    7    0.155043    0.041443    0.535696    11.00000    0.05172    0.03776 =
         0.04320   -0.00077    0.00448    0.00214
O28   7    0.116816   -0.053999    0.407621    11.00000    0.05149    0.04569 =
         0.03324    0.00007    0.01116   -0.00027
O32   7    0.090665    0.100845    0.539969    11.00000    0.05658    0.04696 =
         0.04325   -0.00342    0.02144   -0.00249
O31   7    0.074131    0.013444    0.493278    11.00000    0.05121    0.05968 =
         0.04217   -0.00415    0.01931   -0.00873
O5    7    0.137913    0.329860    0.569950    11.00000    0.07089    0.04355 =
         0.04084   -0.00193    0.01961   -0.00048
O30   7    0.115999   -0.038772    0.550287    11.00000    0.06650    0.04587 =
         0.03227    0.00321    0.01020   -0.00581
O27   7    0.097652   -0.019791    0.346344    11.00000    0.06655    0.05096 =
         0.03727   -0.00077    0.00624    0.01293
O12   7    0.174694    0.544790    0.415093    11.00000    0.05820    0.04865 =
         0.04290    0.00480    0.00852   -0.01582
O7    7    0.176351    0.152248    0.531631    11.00000    0.05025    0.04473 =
         0.06289    0.00225    0.00692   -0.00127
O15   7    0.129758    0.531216    0.389548    11.00000    0.05946    0.04189 =
         0.04460    0.00155    0.00567   -0.00058
C63   1    0.039561   -0.201721    0.435524    11.00000    0.12211    0.08797 =
         0.10511    0.01998    0.01022   -0.05072
AFIX 137
H63A  2    0.029139   -0.245789    0.430800    11.00000   -1.50000
H63B  2    0.036000   -0.173616    0.461297    11.00000   -1.50000
H63C  2    0.054814   -0.222231    0.438416    11.00000   -1.50000
AFIX   0
PART 1
C33   1    0.134773    0.633408    0.250131    51.00000    0.08013    0.13956 =
         0.15941    0.10911    0.01995    0.00996
AFIX  33
H33A  2    0.123727    0.594809    0.239427    51.00000   -1.50000
H33B  2    0.128462    0.664667    0.272616    51.00000   -1.50000
H33C  2    0.138809    0.668614    0.227231    51.00000   -1.50000
AFIX   0
PART 0
C17   1    0.195267    0.026019    0.539163    11.00000    0.05860    0.04909 =
         0.06072   -0.00242    0.00072    0.00387
C27   1    0.188821    0.648273    0.462371    11.00000    0.06764    0.04925 =
         0.05530    0.00066    0.00611   -0.01667
C46   1    0.078513    0.377995    0.248379    11.00000    0.05887    0.05968 =
         0.04671    0.01117    0.00600   -0.01335
C62   1    0.037555   -0.144158    0.397739    11.00000    0.05179    0.05584 =
         0.07493    0.00035    0.01043   -0.01371
C57   1    0.055652    0.031439    0.223828    11.00000    0.07326    0.05887 =
         0.05118   -0.01236   -0.00315    0.00481
C68   1    0.142896   -0.048148    0.313763    11.00000    0.06601    0.08385 =
         0.05274    0.01241    0.02660    0.01019
AFIX 137
H68A  2    0.152606   -0.078403    0.295793    11.00000   -1.50000
H68B  2    0.152005   -0.013958    0.332577    11.00000   -1.50000
H68C  2    0.132696   -0.015541    0.296153    11.00000   -1.50000
AFIX   0
C78   1    0.053583    0.115906    0.587491    11.00000    0.06206    0.10467 =
         0.06315   -0.01722    0.02987    0.00605
AFIX 137
H78A  2    0.059312    0.169474    0.583287    11.00000   -1.50000
H78B  2    0.064084    0.086317    0.606027    11.00000   -1.50000
H78C  2    0.039113    0.118923    0.600378    11.00000   -1.50000
AFIX   0
C2    1    0.213225    0.382762    0.601200    11.00000    0.06898    0.05666 =
         0.06130   -0.00335   -0.01725   -0.00513
C12   1    0.121107    0.455916    0.588749    11.00000    0.09033    0.04976 =
         0.05931   -0.00922    0.02854    0.01131
C13   1    0.109414    0.406216    0.622892    11.00000    0.11226    0.07801 =
         0.06985   -0.01190    0.05701    0.01428
AFIX 137
H13A  2    0.102102    0.441951    0.642191    11.00000   -1.50000
H13B  2    0.120559    0.374295    0.638707    11.00000   -1.50000
H13C  2    0.098263    0.371296    0.609148    11.00000   -1.50000
AFIX   0
C69   1    0.113957   -0.158497    0.309757    11.00000    0.08658    0.05558 =
         0.06420   -0.01468    0.00255    0.01323
AFIX 137
H69A  2    0.105420   -0.124007    0.290177    11.00000   -1.50000
H69B  2    0.103678   -0.189787    0.326054    11.00000   -1.50000
H69C  2    0.123323   -0.194075    0.293880    11.00000   -1.50000
AFIX   0
C18   1    0.190362   -0.061985    0.527934    11.00000    0.07027    0.04659 =
         0.10462   -0.00199    0.01031    0.01224
AFIX 137
H18A  2    0.182981   -0.065087    0.499840    11.00000   -1.50000
H18B  2    0.180625   -0.084716    0.548639    11.00000   -1.50000
H18C  2    0.204388   -0.091629    0.528245    11.00000   -1.50000
AFIX   0
C47   1    0.066549    0.409084    0.207218    11.00000    0.06404    0.07097 =
         0.06304    0.01669   -0.00292   -0.01409
C7    1    0.139202    0.131139    0.668966    11.00000    0.14137    0.05576 =
         0.03092   -0.00181    0.01142   -0.02663
PART 1
C32   1    0.155926    0.589157    0.267785    51.00000    0.06676    0.05240 =
         0.04472    0.00733    0.00594   -0.00868
PART 0
C79   1    0.036118    0.123430    0.512341    11.00000    0.06438    0.10148 =
         0.08443   -0.00282    0.01122    0.02079
AFIX 137
H79A  2    0.021169    0.129719    0.522940    11.00000   -1.50000
H79B  2    0.035055    0.096574    0.485018    11.00000   -1.50000
H79C  2    0.042940    0.175610    0.509098    11.00000   -1.50000
AFIX   0
C19   1    0.213830    0.060985    0.511606    11.00000    0.04635    0.07409 =
         0.08860   -0.00363    0.00557    0.00691
AFIX 137
H19A  2    0.227401    0.029102    0.515427    11.00000   -1.50000
H19B  2    0.217015    0.115641    0.520243    11.00000   -1.50000
H19C  2    0.208686    0.060084    0.481910    11.00000   -1.50000
AFIX   0
C20   1    0.202397    0.031601    0.587343    11.00000    0.07645    0.08525 =
         0.07797    0.01142   -0.01595    0.01726
AFIX 137
H20A  2    0.190547    0.009763    0.604015    11.00000   -1.50000
H20B  2    0.204937    0.087115    0.595066    11.00000   -1.50000
H20C  2    0.216145    0.001400    0.592934    11.00000   -1.50000
AFIX   0
PART 1
C42   1    0.144440    0.228472    0.227920    31.00000    0.10446    0.05939 =
         0.07616    0.01632    0.05373    0.01144
PART 0
C80   1    0.039970   -0.010269    0.550088    11.00000    0.06880    0.08675 =
         0.09605    0.00232    0.05365   -0.00980
AFIX 137
H80A  2    0.049891   -0.042990    0.568202    11.00000   -1.50000
H80B  2    0.037621   -0.035872    0.522595    11.00000   -1.50000
H80C  2    0.025626   -0.004086    0.563149    11.00000   -1.50000
AFIX   0
PART 1
C52   1    0.019043    0.219437    0.347352    61.00000    0.04463    0.09280 =
         0.08725   -0.00015    0.00110    0.01415
C53   1    0.008982    0.230051    0.301617    61.00000    0.04977    0.24258 =
         0.09495    0.04675    0.00224    0.02334
AFIX  33
H53A  2    0.017731    0.269240    0.286812    61.00000   -1.50000
H53B  2    0.009366    0.179340    0.286732    61.00000   -1.50000
H53C  2   -0.006474    0.248245    0.302559    61.00000   -1.50000
AFIX   0
C22   1    0.221624    0.356730    0.407223    41.00000    0.04346    0.07634 =
         0.06940   -0.01776    0.00868   -0.00369
PART 0
C14   1    0.103606    0.505161    0.562491    11.00000    0.11414    0.06434 =
         0.10681    0.00508    0.04502    0.03555
AFIX 137
H14A  2    0.092117    0.469797    0.550220    11.00000   -1.50000
H14B  2    0.110955    0.532904    0.539924    11.00000   -1.50000
H14C  2    0.096704    0.543854    0.580761    11.00000   -1.50000
AFIX   0
C28   1    0.191788    0.693862    0.421004    11.00000    0.14915    0.07077 =
         0.08394    0.00907    0.01188   -0.04579
AFIX 137
H28A  2    0.177163    0.703263    0.406924    11.00000   -1.50000
H28B  2    0.201002    0.662626    0.402557    11.00000   -1.50000
H28C  2    0.199086    0.744657    0.427250    11.00000   -1.50000
AFIX   0
C48   1    0.042806    0.373016    0.203466    11.00000    0.07708    0.09809 =
         0.11341    0.03809   -0.03316   -0.02042
AFIX 137
H48A  2    0.043712    0.315665    0.207753    11.00000   -1.50000
H48B  2    0.036072    0.384087    0.175418    11.00000   -1.50000
H48C  2    0.033627    0.396502    0.224855    11.00000   -1.50000
AFIX   0
C15   1    0.139253    0.512131    0.609875    11.00000    0.12566    0.09410 =
         0.07944   -0.04864    0.03263   -0.01428
AFIX 137
H15A  2    0.132005    0.551427    0.627283    11.00000   -1.50000
H15B  2    0.147301    0.539174    0.587970    11.00000   -1.50000
H15C  2    0.149761    0.480824    0.627536    11.00000   -1.50000
AFIX   0
C58   1    0.067341   -0.048789    0.222156    11.00000    0.17418    0.08835 =
         0.08311   -0.04560   -0.02833    0.04734
AFIX 137
H58A  2    0.065094   -0.077878    0.248263    11.00000   -1.50000
H58B  2    0.083323   -0.040670    0.218962    11.00000   -1.50000
H58C  2    0.061098   -0.079236    0.198172    11.00000   -1.50000
AFIX   0
C49   1    0.081175    0.378822    0.170562    11.00000    0.12358    0.12249 =
         0.05415    0.02222    0.01650    0.00161
AFIX 137
H49A  2    0.096627    0.396100    0.175828    11.00000   -1.50000
H49B  2    0.075340    0.400668    0.143710    11.00000   -1.50000
H49C  2    0.080638    0.320907    0.169388    11.00000   -1.50000
AFIX   0
C59   1    0.029913    0.016460    0.230990    11.00000    0.09521    0.14149 =
         0.07453   -0.00445   -0.01897   -0.03925
AFIX 137
H59A  2    0.022998   -0.009685    0.206163    11.00000   -1.50000
H59B  2    0.022487    0.067184    0.235475    11.00000   -1.50000
H59C  2    0.028430   -0.017327    0.255734    11.00000   -1.50000
AFIX   0
C3    1    0.205865    0.457846    0.626126    11.00000    0.13415    0.08974 =
         0.09930   -0.03853   -0.05354    0.01649
AFIX 137
H3A   2    0.217754    0.472858    0.646750    11.00000   -1.50000
H3B   2    0.192270    0.445854    0.640738    11.00000   -1.50000
H3C   2    0.202979    0.501665    0.606440    11.00000   -1.50000
AFIX   0
PART 1
C43   1    0.164916    0.195531    0.252684    31.00000    0.10647    0.22238 =
         0.15937    0.06385    0.05923    0.07448
AFIX  33
H43A  2    0.172142    0.238077    0.269217    31.00000   -1.50000
H43B  2    0.160263    0.153552    0.271619    31.00000   -1.50000
H43C  2    0.175427    0.173912    0.233042    31.00000   -1.50000
AFIX   0
PART 0
C4    1    0.233561    0.402226    0.575230    11.00000    0.06166    0.14824 =
         0.12511    0.03759   -0.01512   -0.03622
AFIX 137
H4A   2    0.229956    0.446812    0.556423    11.00000   -1.50000
H4B   2    0.237398    0.355924    0.558502    11.00000   -1.50000
H4C   2    0.246248    0.416305    0.594268    11.00000   -1.50000
AFIX   0
PART 1
C23   1    0.223004    0.307533    0.366274    41.00000    0.05075    0.17491 =
         0.10656   -0.07352    0.00602    0.01676
AFIX  33
H23A  2    0.214630    0.334389    0.343252    41.00000   -1.50000
H23B  2    0.238626    0.302194    0.359164    41.00000   -1.50000
H23C  2    0.216628    0.254932    0.370532    41.00000   -1.50000
AFIX   0
C34   1    0.171743    0.657049    0.283414    51.00000    0.15675    0.12100 =
         0.09334    0.00924    0.00677   -0.09359
AFIX  33
H34A  2    0.164645    0.687362    0.305366    51.00000   -1.50000
H34B  2    0.185772    0.634471    0.294911    51.00000   -1.50000
H34C  2    0.174772    0.692068    0.259808    51.00000   -1.50000
AFIX   0
PART 0
C29   1    0.174890    0.693547    0.492365    11.00000    0.20905    0.08297 =
         0.19044   -0.07015    0.13872   -0.06588
AFIX 137
H29A  2    0.183267    0.739604    0.503145    11.00000   -1.50000
H29B  2    0.171245    0.659184    0.515878    11.00000   -1.50000
H29C  2    0.161102    0.711284    0.477570    11.00000   -1.50000
AFIX   0
C60   1    0.057595    0.080679    0.183524    11.00000    0.12901    0.10801 =
         0.04289   -0.00201   -0.00939   -0.02966
AFIX 137
H60A  2    0.073338    0.086433    0.177344    11.00000   -1.50000
H60B  2    0.051055    0.133094    0.187553    11.00000   -1.50000
H60C  2    0.049630    0.053891    0.159989    11.00000   -1.50000
AFIX   0
PART 1
C24   1    0.232836    0.436984    0.397682    41.00000    0.04665    0.10865 =
         0.14995    0.00698    0.02773   -0.02146
AFIX  33
H24A  2    0.224553    0.463132    0.374312    41.00000   -1.50000
H24B  2    0.232815    0.470778    0.422712    41.00000   -1.50000
H24C  2    0.248224    0.427754    0.389991    41.00000   -1.50000
AFIX   0
C54   1    0.018480    0.297624    0.373272    61.00000    0.09468    0.12898 =
         0.20968   -0.06409    0.05138    0.02286
AFIX  33
H54A  2    0.026684    0.338932    0.358916    61.00000   -1.50000
H54B  2    0.002986    0.314384    0.375815    61.00000   -1.50000
H54C  2    0.025415    0.288709    0.401380    61.00000   -1.50000
AFIX   0
PART 0
C38   1    0.096349    0.566815    0.455227    11.00000    0.16926    0.09499 =
         0.12368   -0.01256    0.05218    0.01809
AFIX 137
H38A  2    0.088564    0.607041    0.471158    11.00000   -1.50000
H38B  2    0.112144    0.566045    0.464461    11.00000   -1.50000
H38C  2    0.089754    0.514793    0.460142    11.00000   -1.50000
AFIX   0
C118  1    0.070318    0.573027    0.399483    11.00000    0.10306    0.13729 =
         0.30187   -0.09563    0.10425   -0.02976
AFIX 137
H11A  2    0.067654    0.517077    0.405582    11.00000   -1.50000
H11B  2    0.064503    0.585294    0.370921    11.00000   -1.50000
H11C  2    0.062752    0.606004    0.419739    11.00000   -1.50000
AFIX   0
C67   1    0.129137   -0.106488    0.340532    11.00000    0.05494    0.04974 =
         0.04198   -0.00252    0.01449    0.00703
C31   1    0.150642    0.522447    0.299522    11.00000    0.06640    0.05114 =
         0.03628    0.00318    0.00493   -0.01058
C71   1    0.111817   -0.102498    0.528952    11.00000    0.05441    0.04549 =
         0.03991    0.00168    0.01418   -0.00719
C76   1    0.073669    0.062384    0.524467    11.00000    0.05329    0.05138 =
         0.03912    0.00471    0.01833    0.00053
C1    1    0.193500    0.359004    0.570425    11.00000    0.05258    0.04522 =
         0.03964   -0.00458   -0.00018   -0.00586
C21   1    0.197149    0.374609    0.417524    11.00000    0.04439    0.05595 =
         0.05291    0.00052    0.01324   -0.00191
C6    1    0.139887    0.138056    0.619898    11.00000    0.08021    0.04425 =
         0.02852    0.00065    0.01120   -0.00590
C77   1    0.050785    0.072978    0.544209    11.00000    0.05403    0.07166 =
         0.05513   -0.00267    0.02410    0.00066
C70   1    0.144569   -0.159333    0.368589    11.00000    0.06758    0.06546 =
         0.05097   -0.00269    0.01504    0.01504
AFIX 137
H70A  2    0.155746   -0.184088    0.351388    11.00000   -1.50000
H70B  2    0.135719   -0.200513    0.381637    11.00000   -1.50000
H70C  2    0.152055   -0.127004    0.390583    11.00000   -1.50000
AFIX   0
C72   1    0.112780   -0.181112    0.554037    11.00000    0.08699    0.04368 =
         0.04719    0.00456    0.00920   -0.00852
C56   1    0.065522    0.076542    0.263187    11.00000    0.05242    0.04717 =
         0.04206   -0.00311    0.00307   -0.00124
C41   1    0.130458    0.265420    0.263286    11.00000    0.06228    0.06217 =
         0.04346    0.00049    0.01651   -0.00700
C37   1    0.093879    0.588749    0.402723    11.00000    0.05975    0.05045 =
         0.12960   -0.00726    0.01585    0.00926
C73   1    0.106773   -0.252497    0.525219    11.00000    0.15844    0.05455 =
         0.06902    0.00825    0.00400   -0.01398
AFIX 137
H73A  2    0.091608   -0.245925    0.512970    11.00000   -1.50000
H73B  2    0.107626   -0.301361    0.541803    11.00000   -1.50000
H73C  2    0.117281   -0.255412    0.502635    11.00000   -1.50000
AFIX   0
C74   1    0.097291   -0.172658    0.591511    11.00000    0.14663    0.07199 =
         0.08048    0.02721    0.05575   -0.00145
AFIX 137
H74A  2    0.102316   -0.128111    0.609255    11.00000   -1.50000
H74B  2    0.097810   -0.221430    0.608190    11.00000   -1.50000
H74C  2    0.081974   -0.163101    0.580728    11.00000   -1.50000
AFIX   0
C50   1    0.065910    0.499067    0.205924    11.00000    0.08260    0.07467 =
         0.08947    0.02546   -0.00156   -0.00765
AFIX 137
H50A  2    0.057566    0.518842    0.229480    11.00000   -1.50000
H50B  2    0.058599    0.516490    0.179322    11.00000   -1.50000
H50C  2    0.081152    0.519815    0.208137    11.00000   -1.50000
AFIX   0
C75   1    0.137348   -0.192427    0.572846    11.00000    0.11400    0.06339 =
         0.07437    0.01206    0.00014    0.01157
AFIX 137
H75A  2    0.147491   -0.198553    0.549836    11.00000   -1.50000
H75B  2    0.138076   -0.239759    0.590653    11.00000   -1.50000
H75C  2    0.141739   -0.145997    0.589731    11.00000   -1.50000
AFIX   0
PART 1
C44   1    0.150281    0.298344    0.198649    31.00000    0.18302    0.06755 =
         0.11151    0.01940    0.11818    0.01589
AFIX  33
H44A  2    0.157749    0.340148    0.215361    31.00000   -1.50000
H44B  2    0.160202    0.279568    0.177198    31.00000   -1.50000
H44C  2    0.136576    0.319369    0.184934    31.00000   -1.50000
AFIX   0
C45   1    0.132744    0.163072    0.201657    31.00000    0.20223    0.08088 =
         0.08904   -0.02525    0.08261   -0.01224
AFIX  33
H45A  2    0.119726    0.185237    0.186089    31.00000   -1.50000
H45B  2    0.143102    0.141299    0.181772    31.00000   -1.50000
H45C  2    0.127938    0.120939    0.220349    31.00000   -1.50000
AFIX   0
PART 0
C85   1    0.104233    0.665031    0.405909    11.00000    0.12824    0.07992 =
         0.27060   -0.06597    0.10235   -0.01626
AFIX 137
H85A  2    0.095523    0.699474    0.423679    11.00000   -1.50000
H85B  2    0.104885    0.688349    0.377790    11.00000   -1.50000
H85C  2    0.119371    0.659440    0.418438    11.00000   -1.50000
AFIX   0
C64   1    0.041326   -0.193372    0.356459    11.00000    0.14941    0.10453 =
         0.11310   -0.04074    0.04027   -0.07013
AFIX 137
H64A  2    0.056894   -0.210675    0.356401    11.00000   -1.50000
H64B  2    0.037897   -0.160208    0.331723    11.00000   -1.50000
H64C  2    0.031528   -0.239760    0.355647    11.00000   -1.50000
AFIX   0
C30   1    0.212932    0.630259    0.482675    11.00000    0.12174    0.08520 =
         0.22025    0.00469   -0.05906   -0.03996
AFIX 137
H30A  2    0.222364    0.608754    0.461121    11.00000   -1.50000
H30B  2    0.211781    0.591615    0.505435    11.00000   -1.50000
H30C  2    0.219540    0.679284    0.494005    11.00000   -1.50000
AFIX   0
PART 1
C25   1    0.234761    0.315471    0.444213    41.00000    0.05848    0.13899 =
         0.10335    0.01409    0.01233    0.03415
AFIX  33
H25A  2    0.233720    0.347276    0.469801    41.00000   -1.50000
H25B  2    0.228433    0.262902    0.448789    41.00000   -1.50000
H25C  2    0.250431    0.310164    0.437421    41.00000   -1.50000
AFIX   0
PART 0
C66   1    0.113427   -0.055408    0.367128    11.00000    0.04786    0.03900 =
         0.03679    0.00221    0.01248   -0.00003
C16   1    0.173839    0.076742    0.534414    11.00000    0.05595    0.04059 =
         0.03571   -0.00207    0.00374   -0.00302
C36   1    0.108613    0.525401    0.381502    11.00000    0.05145    0.04524 =
         0.05240    0.00736    0.00571   -0.00253
C11   1    0.134278    0.402066    0.558878    11.00000    0.05810    0.04171 =
         0.03722   -0.00507    0.01219    0.00339
C61   1    0.056135   -0.080904    0.400184    11.00000    0.04693    0.04831 =
         0.05052   -0.00059    0.01246   -0.00844
C51   1    0.044394    0.200014    0.346841    11.00000    0.04387    0.05294 =
         0.05679   -0.00304    0.00013    0.00615
C26   1    0.177927    0.566270    0.453167    11.00000    0.05824    0.04392 =
         0.04058    0.00415    0.00813   -0.00629
C8    1    0.116747    0.175049    0.680143    11.00000    0.16535    0.08589 =
         0.05268   -0.01345    0.05684   -0.02163
AFIX 137
H8A   2    0.117004    0.229499    0.669587    11.00000   -1.50000
H8B   2    0.115476    0.175681    0.710738    11.00000   -1.50000
H8C   2    0.103962    0.146951    0.666973    11.00000   -1.50000
AFIX   0
C9    1    0.159471    0.173396    0.690412    11.00000    0.19197    0.07986 =
         0.03866    0.00384   -0.01500   -0.03693
AFIX 137
H9A   2    0.173200    0.147053    0.682570    11.00000   -1.50000
H9B   2    0.158375    0.171237    0.721027    11.00000   -1.50000
H9C   2    0.159716    0.228744    0.681264    11.00000   -1.50000
AFIX   0
C10   1    0.138335    0.043007    0.681079    11.00000    0.28366    0.06508 =
         0.04232    0.01855   -0.01086   -0.05170
AFIX 137
H10A  2    0.126347    0.016847    0.664365    11.00000   -1.50000
H10B  2    0.135504    0.038190    0.711055    11.00000   -1.50000
H10C  2    0.152602    0.017902    0.675524    11.00000   -1.50000
AFIX   0
PART 1
C55   1    0.005696    0.157526    0.372336    61.00000    0.04215    0.13869 =
         0.11460    0.03298    0.01231    0.01849
AFIX  33
H55A  2   -0.010067    0.172623    0.371619    61.00000   -1.50000
H55B  2    0.007198    0.105206    0.359499    61.00000   -1.50000
H55C  2    0.011566    0.155831    0.401596    61.00000   -1.50000
AFIX   0
PART 0
C65   1    0.014845   -0.105097    0.394109    11.00000    0.05336    0.07937 =
         0.32661    0.03341    0.02972   -0.00008
AFIX 137
H65A  2    0.003238   -0.145879    0.392616    11.00000   -1.50000
H65B  2    0.013724   -0.072606    0.368581    11.00000   -1.50000
H65C  2    0.012882   -0.071543    0.418781    11.00000   -1.50000
AFIX   0
PART 1
C35   1    0.168253    0.543931    0.233198    51.00000    0.23261    0.07190 =
         0.09314    0.02446    0.09887    0.02205
AFIX  33
H35A  2    0.158877    0.500355    0.222346    51.00000   -1.50000
H35B  2    0.171323    0.580276    0.210181    51.00000   -1.50000
H35C  2    0.182323    0.522679    0.245283    51.00000   -1.50000
AFIX   0
PART 0
C5    1    0.219144    0.315606    0.632948    11.00000    0.08687    0.08491 =
         0.08432    0.01095   -0.03578   -0.00536
AFIX 137
H5A   2    0.232123    0.331234    0.650869    11.00000   -1.50000
H5B   2    0.222605    0.267237    0.617575    11.00000   -1.50000
H5C   2    0.206450    0.305871    0.650481    11.00000   -1.50000
AFIX   0

O34   7    0.199803   -0.129478    0.317327    11.00000    0.07226    0.09329 =
         0.10797   -0.01187    0.00462    0.00450
O35   7    0.290696   -0.330788    0.321454    11.00000    0.11696    0.11882 =
         0.15692   -0.00943    0.04775    0.04106
O36   7    0.020439    0.358206    0.559763    11.00000    0.09125    0.12763 =
         0.14975   -0.05515    0.04020   -0.01920
O37   7    0.039907    0.439581    0.605739    11.00000    0.08992    0.13849 =
         0.16431   -0.03168    0.03522   -0.02167
O33   7    0.218560   -0.078904    0.375821    11.00000    0.09626    0.14938 =
         0.10786   -0.04749   -0.01753    0.05524
N1    5    0.124808    0.255311    0.416215    11.00000    0.11826    0.05578 =
         0.09381    0.00026    0.07034   -0.00742
AFIX  23
H1A   2    0.120862    0.273207    0.389979    11.00000   -1.20000
H1B   2    0.134088    0.292202    0.428232    11.00000   -1.20000
AFIX   0
C99   1    0.095114    0.335928    0.448992    11.00000    0.09701    0.07180 =
         0.07319    0.00791    0.03604    0.00388
AFIX  23
H99A  2    0.090678    0.361073    0.421754    11.00000   -1.20000
H99B  2    0.107161    0.368540    0.462413    11.00000   -1.20000
AFIX   0
N85   5    0.273697   -0.281156    0.325124    11.00000    0.09065    0.09417 =
         0.11160   -0.01288    0.03859    0.01088
C95   1    0.172775    0.115559    0.383844    11.00000    0.11677    0.06451 =
         0.12202   -0.01576    0.07678    0.00038
C111  1    0.171546    0.048973    0.411698    11.00000    0.10547    0.07800 =
         0.09043   -0.02958    0.04695   -0.00457
AFIX  43
H111  2    0.160645    0.047558    0.432332    11.00000   -1.20000
AFIX   0
C94   1    0.189436    0.113116    0.353671    11.00000    0.10406    0.08501 =
         0.11488   -0.01008    0.05838   -0.01382
AFIX  43
H94   2    0.190848    0.156341    0.334927    11.00000   -1.20000
AFIX   0
C92   1    0.202670   -0.013928    0.377144    11.00000    0.07341    0.11659 =
         0.07773   -0.02493    0.00462    0.02324
C81   1    0.215633   -0.131661    0.343023    11.00000    0.06844    0.10471 =
         0.08502   -0.01181    0.00980    0.00836
C84   1    0.274140   -0.234636    0.365189    11.00000    0.10086    0.11532 =
         0.08286    0.00849    0.02407    0.05093
C82   1    0.234009   -0.197480    0.345469    11.00000    0.08221    0.10098 =
         0.10624   -0.00753    0.02869    0.01486
AFIX  13
H82   2    0.229041   -0.240020    0.364777    11.00000   -1.20000
AFIX   0
C104  1    0.022263    0.401411    0.595812    11.00000    0.08996    0.10052 =
         0.10538   -0.03081    0.02494   -0.01901
C103  1    0.040602    0.355386    0.532618    11.00000    0.08466    0.10643 =
         0.09879    0.00321    0.02246   -0.00318
C102  1    0.036610    0.375701    0.492451    11.00000    0.07877    0.13198 =
         0.10288    0.01362    0.02845    0.02602
AFIX  43
H102  2    0.022250    0.393150    0.482740    11.00000   -1.20000
AFIX   0
C109  1    0.060280    0.323507    0.548868    11.00000    0.10642    0.09096 =
         0.08515    0.00612    0.03540   -0.00630
AFIX  43
H109  2    0.062228    0.308571    0.577576    11.00000   -1.20000
AFIX   0
C83   1    0.256426   -0.167286    0.362359    11.00000    0.09630    0.12198 =
         0.08783   -0.01555    0.00294    0.03083
AFIX  23
H83A  2    0.254804   -0.144297    0.390679    11.00000   -1.20000
H83B  2    0.261600   -0.124858    0.343707    11.00000   -1.20000
AFIX   0
C105  1    0.000934    0.412091    0.617747    11.00000    0.13017    0.13626 =
         0.14950   -0.04341    0.07850   -0.04296
AFIX  23
H10D  2   -0.010219    0.434372    0.597093    11.00000   -1.20000
H10E  2   -0.004432    0.358932    0.625560    11.00000   -1.20000
AFIX   0
C87   1    0.235658   -0.233968    0.300660    11.00000    0.11122    0.13846 =
         0.12130   -0.04767   -0.00533    0.03705
AFIX  23
H87A  2    0.240117   -0.192368    0.280821    11.00000   -1.20000
H87B  2    0.220863   -0.254283    0.290759    11.00000   -1.20000
AFIX   0
C88   1    0.259372   -0.315220    0.253668    11.00000    0.15000    0.22478 =
         0.12303   -0.05987    0.01581    0.06712
AFIX 137
H88A  2    0.262345   -0.263329    0.241385    11.00000   -1.50000
H88B  2    0.246822   -0.340229    0.237978    11.00000   -1.50000
H88C  2    0.272627   -0.348705    0.252164    11.00000   -1.50000
AFIX   0
C89   1    0.244076   -0.384900    0.319467    11.00000    0.14055    0.10074 =
         0.28732    0.01095    0.07061    0.00493
AFIX 137
H89A  2    0.256537   -0.419950    0.327635    11.00000   -1.50000
H89B  2    0.234414   -0.410927    0.297968    11.00000   -1.50000
H89C  2    0.235499   -0.373227    0.344166    11.00000   -1.50000
AFIX   0
C97   1    0.138172    0.183455    0.410842    11.00000    0.05717    0.05123 =
         0.04753    0.00369    0.00158   -0.00344
PART 1
AFIX  23
H97A  2    0.131118    0.152542    0.387359    21.00000   -1.20000
H97B  2    0.137247    0.151111    0.436653    21.00000   -1.20000
AFIX  23
PART 2
H97C  2    0.127743    0.138649    0.406003   -21.00000   -1.20000
H97D  2    0.146616    0.173149    0.437777   -21.00000   -1.20000
AFIX   0
PART 0
C100  1    0.075140    0.337986    0.476988    11.00000    0.06049    0.05647 =
         0.08100   -0.00036    0.01459   -0.00056
C98   1    0.104372    0.255574    0.440288    11.00000    0.05898    0.05391 =
         0.04641    0.00936    0.00528   -0.00383
AFIX  23
H98A  2    0.107619    0.228459    0.467484    11.00000   -1.20000
H98B  2    0.092782    0.224413    0.424522    11.00000   -1.20000
AFIX   0
C101  1    0.054473    0.370616    0.464265    11.00000    0.08762    0.08855 =
         0.09888    0.00701    0.00967   -0.01173
AFIX  43
H101  2    0.052244    0.389804    0.436334    11.00000   -1.20000
AFIX   0
C110  1    0.077701    0.314176    0.519799    11.00000    0.09628    0.06875 =
         0.07504   -0.00285    0.03039   -0.00722
AFIX  43
H110  2    0.091421    0.291267    0.529561    11.00000   -1.20000
AFIX   0
C93   1    0.204044    0.047358    0.350923    11.00000    0.06930    0.10931 =
         0.09263   -0.01891    0.03178    0.00705
AFIX  43
H93   2    0.214904    0.047017    0.330200    11.00000   -1.20000
AFIX   0
C112  1    0.187174   -0.016472    0.408041    11.00000    0.09077    0.09235 =
         0.07355   -0.02432    0.00564    0.01057
AFIX  43
H112  2    0.186736   -0.060336    0.426626    11.00000   -1.20000
AFIX   0
C86   1    0.253464   -0.304619    0.300995    11.00000    0.10556    0.10342 =
         0.14230   -0.03229    0.03630    0.00879
C90   1    0.297710   -0.191939    0.369052    11.00000    0.10083    0.14925 =
         0.14914   -0.03109    0.01958    0.03078
AFIX 137
H90A  2    0.309489   -0.231761    0.372875    11.00000   -1.50000
H90B  2    0.298174   -0.156114    0.393300    11.00000   -1.50000
H90C  2    0.300004   -0.161606    0.343364    11.00000   -1.50000
AFIX   0
C91   1    0.271784   -0.288129    0.403138    11.00000    0.14462    0.17747 =
         0.11061    0.06479    0.03850    0.06732
AFIX 137
H91A  2    0.257507   -0.316165    0.400483    11.00000   -1.50000
H91B  2    0.272328   -0.256089    0.428841    11.00000   -1.50000
H91C  2    0.283997   -0.326616    0.404552    11.00000   -1.50000
AFIX   0
PART 1
C96   1    0.162464    0.193725    0.402243    21.00000    0.07199    0.07212 =
         0.07072   -0.00056    0.00641   -0.00143
AFIX  23
H96A  2    0.170817    0.208268    0.428702    21.00000   -1.20000
H96B  2    0.164076    0.237502    0.381927    21.00000   -1.20000
AFIX   0
PART 0
C108  1   -0.039104    0.495273    0.684990    11.00000    0.15986    0.29156 =
         0.23233   -0.15787    0.12015   -0.09047
AFIX 163
H108  2   -0.053439    0.510609    0.693343    11.00000   -1.20000
AFIX   0
C106  1    0.001071    0.461221    0.655090    11.00000    0.13133    0.19115 =
         0.20011   -0.05606    0.08395    0.02182
AFIX  23
H10F  2    0.011333    0.436820    0.676654    11.00000   -1.20000
H10G  2    0.007408    0.513325    0.647935    11.00000   -1.20000
AFIX   0
C107  1   -0.019884    0.474710    0.673790    11.00000    0.13457    0.24401 =
         0.16669   -0.09231    0.08109   -0.06752

O38   7    0.261058    0.476363    0.228014    11.00000    0.15246    0.15174 =
         0.14842   -0.01333    0.06200   -0.00878
C113  1    0.276350    0.459748    0.263137    11.00000    0.16349    0.15510 =
         0.14417   -0.00418    0.05644   -0.01269
C114  1    0.298753    0.495315    0.266082    11.00000    0.16141    0.14890 =
         0.14454   -0.00385    0.04443   -0.01284
AFIX  33
H11D  2    0.306696    0.477271    0.291948    11.00000   -1.50000
H11E  2    0.307035    0.479238    0.241689    11.00000   -1.50000
H11F  2    0.297433    0.553098    0.266570    11.00000   -1.50000
AFIX   0
C115  1    0.270263    0.399480    0.294502    11.00000    0.17853    0.16601 =
         0.15013   -0.00234    0.05414   -0.01574
AFIX  33
H11G  2    0.282272    0.394935    0.316318    11.00000   -1.50000
H11H  2    0.256472    0.415436    0.307413    11.00000   -1.50000
H11I  2    0.268025    0.348262    0.280489    11.00000   -1.50000
AFIX   0

C39   1    0.010686    0.425787    0.061884    11.00000    0.16075    0.34239 =
         0.26021   -0.14066    0.13024   -0.05551
AFIX   3
H39A  2    0.003966    0.464627    0.042234    11.00000   -1.50000
H39B  2   -0.000824    0.389177    0.070834    11.00000   -1.50000
H39C  2    0.017346    0.453237    0.086524    11.00000   -1.50000
AFIX   0
C117  1    0.031372    0.402845   -0.001142    11.00000    0.18559    0.35591 =
         0.26667   -0.12479    0.12152   -0.04144
AFIX  33
H11J  2    0.017954    0.428479   -0.013435    11.00000   -1.50000
H11K  2    0.044219    0.437867   -0.003923    11.00000   -1.50000
H11L  2    0.033932    0.353028   -0.015918    11.00000   -1.50000
AFIX   0
O118  7    0.045025    0.351994    0.064941    11.00000    0.20178    0.37448 =
         0.28813   -0.11707    0.08966   -0.04629
C116  1    0.028479    0.387083    0.042260    11.00000    0.18092    0.35784 =
         0.27193   -0.12602    0.11304   -0.04777

PART 2
C96A  1    0.154458    0.182255    0.376331   -21.00000    0.07194    0.07290 =
         0.07028    0.00124    0.00689   -0.00083
AFIX  23
H96C  2    0.161867    0.234461    0.374929   -21.00000   -1.20000
H96D  2    0.146289    0.172886    0.349014   -21.00000   -1.20000
AFIX   6

PART 0
O1A   7    0.029611    0.735411    0.172391    11.00000    0.78707    0.15358 =
         0.65933    0.00749    0.19452   -0.09287
C1A   1    0.043151    0.725547    0.202176    11.00000    0.78639    0.15061 =
         0.65832    0.00494    0.19524   -0.09428
C1B   1    0.035982    0.718090    0.247697    11.00000    0.78683    0.15334 =
         0.65693    0.00334    0.19629   -0.09456
AFIX  33
H1BA  2    0.049184    0.710575    0.266573    11.00000   -1.50000
H1BB  2    0.028180    0.766372    0.255621    11.00000   -1.50000
H1BC  2    0.026007    0.672564    0.249948    11.00000   -1.50000
AFIX   5
C1C   1    0.068273    0.717643    0.196066    11.00000    0.78466    0.14666 =
         0.65827    0.00377    0.19629   -0.09429
AFIX  33
H1CA  2    0.076137    0.710200    0.223481    11.00000   -1.50000
H1CB  2    0.070971    0.671944    0.178044    11.00000   -1.50000
H1CC  2    0.073732    0.765744    0.182777    11.00000   -1.50000
AFIX   0

PART 2
C43A  1    0.172327    0.280835    0.253391   -31.00000    0.05995    0.08878 =
         0.09218   -0.00408    0.01530   -0.00825
AFIX  33
H43D  2    0.170189    0.338302    0.253958   -31.00000   -1.50000
H43E  2    0.176132    0.261799    0.281932   -31.00000   -1.50000
H43F  2    0.184439    0.267928    0.234989   -31.00000   -1.50000
AFIX   0
C42A  1    0.150760    0.240884    0.236634   -31.00000    0.06394    0.07870 =
         0.07338   -0.02201    0.02857   -0.01609
C44A  1    0.144130    0.271888    0.191551   -31.00000    0.07943    0.25459 =
         0.04596   -0.02283    0.02933   -0.00417
AFIX  33
H44D  2    0.142751    0.329647    0.192195   -31.00000   -1.50000
H44E  2    0.155631    0.256908    0.172216   -31.00000   -1.50000
H44F  2    0.129845    0.248576    0.181932   -31.00000   -1.50000
AFIX   0
C45A  1    0.152812    0.150595    0.234815   -31.00000    0.11469    0.08267 =
         0.22292   -0.06540    0.10229   -0.02452
AFIX  33
H45D  2    0.138671    0.127891    0.223954   -31.00000   -1.50000
H45E  2    0.164691    0.136138    0.216192   -31.00000   -1.50000
H45F  2    0.156384    0.130009    0.263135   -31.00000   -1.50000
AFIX   0
C25A  1    0.219677    0.251127    0.432969   -41.00000    0.09259    0.09613 =
         0.10621    0.00297    0.01824    0.03797
AFIX  33
H25D  2    0.232808    0.220601    0.425640   -41.00000   -1.50000
H25E  2    0.221037    0.265897    0.462770   -41.00000   -1.50000
H25F  2    0.206255    0.218949    0.427811   -41.00000   -1.50000
AFIX   0
C24A  1    0.235948    0.384293    0.424565   -41.00000    0.05122    0.12446 =
         0.13711   -0.03794    0.00740   -0.00629
AFIX  33
H24D  2    0.250801    0.363074    0.419834   -41.00000   -1.50000
H24E  2    0.234301    0.436164    0.411004   -41.00000   -1.50000
H24F  2    0.234090    0.389851    0.454860   -41.00000   -1.50000
AFIX   0
C22A  1    0.217988    0.326989    0.405568   -41.00000    0.05759    0.07562 =
         0.07986   -0.02211    0.00511    0.01469
C23A  1    0.216900    0.315582    0.357137   -41.00000    0.02696    0.15485 =
         0.07886   -0.01661    0.02059    0.02020
AFIX  33
H23D  2    0.229950    0.285550    0.348908   -41.00000   -1.50000
H23E  2    0.203307    0.286568    0.348577   -41.00000   -1.50000
H23F  2    0.216757    0.367420    0.343324   -41.00000   -1.50000
AFIX   0
C35A  1    0.183357    0.537206    0.252173   -51.00000    0.13605    0.11161 =
         0.09239    0.02766    0.06991   -0.00357
AFIX  33
H35D  2    0.193685    0.529912    0.276648   -51.00000   -1.50000
H35E  2    0.179918    0.485697    0.239293   -51.00000   -1.50000
H35F  2    0.190242    0.571485    0.231611   -51.00000   -1.50000
AFIX   0
C34A  1    0.166200    0.655955    0.289563   -51.00000    0.15872    0.05721 =
         0.07189    0.01318    0.01790   -0.03724
AFIX  33
H34D  2    0.176354    0.646844    0.314112   -51.00000   -1.50000
H34E  2    0.173045    0.693134    0.270377   -51.00000   -1.50000
H34F  2    0.152172    0.678141    0.298776   -51.00000   -1.50000
AFIX   0
C33A  1    0.145402    0.587066    0.227042   -51.00000    0.14689    0.15413 =
         0.07466    0.05839   -0.03471   -0.07953
AFIX  33
H33D  2    0.142817    0.535768    0.213301   -51.00000   -1.50000
H33E  2    0.131193    0.608654    0.235713   -51.00000   -1.50000
H33F  2    0.152066    0.623647    0.207314   -51.00000   -1.50000
AFIX   0
C32A  1    0.161484    0.576155    0.266415   -51.00000    0.08931    0.06766 =
         0.03998    0.00915    0.00948   -0.02291
C52A  1    0.020944    0.234200    0.355453   -61.00000    0.05165    0.07909 =
         0.08828   -0.00816    0.00507    0.02049
C53A  1    0.006087    0.190968    0.321119   -61.00000    0.05990    0.17321 =
         0.15844   -0.03597   -0.03839    0.01552
AFIX  33
H53D  2   -0.009444    0.207667    0.323178   -61.00000   -1.50000
H53E  2    0.011182    0.204409    0.293194   -61.00000   -1.50000
H53F  2    0.007185    0.133654    0.325403   -61.00000   -1.50000
AFIX   0
C55A  1    0.013975    0.213216    0.400694   -61.00000    0.06688    0.12538 =
         0.11983    0.02316    0.03968    0.03098
AFIX  33
H55D  2   -0.000791    0.235400    0.405216   -61.00000   -1.50000
H55E  2    0.013491    0.155584    0.403917   -61.00000   -1.50000
H55F  2    0.024843    0.235472    0.421391   -61.00000   -1.50000
AFIX   0
C54A  1    0.019704    0.325015    0.347063   -61.00000    0.09344    0.09268 =
         0.10497    0.01521    0.01789    0.05554
AFIX  33
H54D  2    0.004772    0.344359    0.352788   -61.00000   -1.50000
H54E  2    0.030772    0.352190    0.365513   -61.00000   -1.50000
H54F  2    0.022789    0.335579    0.317616   -61.00000   -1.50000
AFIX   0
HKLF 4


REM  s5662r_a.res in C2/c
REM wR2 = 0.2371, GooF = S = 1.068, Restrained GooF = 1.069 for all data
REM R1 = 0.0772 for 22930 Fo > 4sig(Fo) and 0.0949 for all 30626 data
REM 1796 parameters refined using 532 restraints

END

WGHT      0.1447     33.1740

REM Highest difference peak  1.211,  deepest hole -0.868,  1-sigma level  0.091
Q1    1   0.0886  0.6423  0.3623  11.00000  0.05    1.21
Q2    1   0.0609  0.7234  0.1811  11.00000  0.05    0.89
Q3    1   0.0091  0.3584  0.5070  11.00000  0.05    0.84
Q4    1   0.0266  0.3996  0.0499  11.00000  0.05    0.82
Q5    1   0.0467  0.4139  0.0219  11.00000  0.05    0.73
Q6    1   0.0752  0.2578  0.3010  11.00000  0.05    0.72
Q7    1   0.0610  0.1638  0.2621  11.00000  0.05    0.71
Q8    1   0.2411 -0.1408  0.3300  11.00000  0.05    0.70
Q9    1   0.0091  0.4424  0.0541  11.00000  0.05    0.70
Q10   1   0.0648  0.3271  0.2680  11.00000  0.05    0.64
Q11   1  -0.0013  0.4720  0.0222  11.00000  0.05    0.60
Q12   1   0.0227  0.7727  0.2269  11.00000  0.05    0.59
Q13   1   0.0096  0.3169  0.5824  11.00000  0.05    0.58
Q14   1   0.0032  0.4622  0.0289  11.00000  0.05    0.57
Q15   1   0.0862 -0.2237  0.5417  11.00000  0.05    0.57
Q16   1   0.1778  0.3771  0.5107  11.00000  0.05    0.56
Q17   1   0.0590  0.3592  0.4319  11.00000  0.05    0.54
Q18   1   0.1567  0.3768  0.4681  11.00000  0.05    0.54
Q19   1   0.2227 -0.0176  0.3510  11.00000  0.05    0.54
Q20   1   0.1441  0.1988  0.5299  11.00000  0.05    0.54
Q21   1   0.0269 -0.1348  0.4492  11.00000  0.05    0.53
Q22   1   0.0048  0.4202  0.0038  11.00000  0.05    0.52
Q23   1   0.0251  0.3162  0.0193  11.00000  0.05    0.52
Q24   1   0.1516  0.2032  0.3805  11.00000  0.05    0.52
Q25   1   0.1764  0.4408  0.5163  11.00000  0.05    0.51
Q26   1   0.1028  0.2266  0.2601  11.00000  0.05    0.50
Q27   1   0.2448 -0.2076  0.3748  11.00000  0.05    0.50
Q28   1   0.0850  0.0989  0.3806  11.00000  0.05    0.49
Q29   1   0.1681  0.1826  0.4036  11.00000  0.05    0.49
Q30   1   0.1288 -0.2293  0.5382  11.00000  0.05    0.49
Q31   1   0.1451  0.0728  0.5317  11.00000  0.05    0.48
Q32   1   0.0839  0.2966  0.4309  11.00000  0.05    0.48
Q33   1   0.0771  0.0405  0.2887  11.00000  0.05    0.48
Q34   1   0.2593 -0.2301  0.2809  11.00000  0.05    0.47
Q35   1   0.1659  0.4278  0.4063  11.00000  0.05    0.47
Q36   1   0.1659  0.5015  0.4091  11.00000  0.05    0.47
Q37   1   0.1075  0.0211  0.4749  11.00000  0.05    0.47
Q38   1   0.1091  0.0161  0.3468  11.00000  0.05    0.47
Q39   1   0.0688  0.7023  0.2495  11.00000  0.05    0.47
Q40   1   0.1672  0.2807  0.5734  11.00000  0.05    0.46
Q41   1   0.0555  0.2602  0.3437  11.00000  0.05    0.46
Q42   1   0.1450  0.4153  0.3678  11.00000  0.05    0.46
Q43   1   0.0851  0.0242  0.3825  11.00000  0.05    0.45
Q44   1   0.1667  0.3143  0.4984  11.00000  0.05    0.45
Q45   1   0.0854  0.0194  0.4479  11.00000  0.05    0.44
Q46   1   0.1113  0.1047  0.5163  11.00000  0.05    0.44
Q47   1   0.1935  0.6695  0.5096  11.00000  0.05    0.44
Q48   1   0.0705 -0.0329  0.3596  11.00000  0.05    0.44
Q49   1   0.0330  0.3632  0.4502  11.00000  0.05    0.43
Q50   1  -0.0081  0.3957  0.6560  11.00000  0.05    0.43
Q51   1   0.0966 -0.0767  0.4885  11.00000  0.05    0.43
Q52   1   0.0436  0.2857  0.0658  11.00000  0.05    0.43
Q53   1   0.1188 -0.1668  0.5999  11.00000  0.05    0.42
Q54   1   0.0650 -0.0426  0.3582  11.00000  0.05    0.42
Q55   1   0.1233 -0.0229  0.5409  11.00000  0.05    0.42
Q56   1   0.1794  0.1071  0.3986  11.00000  0.05    0.42
;
_shelx_res_checksum                65806
_shelx_hkl_file
;
   0   0  -2 279208. 18073.7   3
   0   0  -2 281950. 18073.8   1
   0   0   2 289058. 18073.7   1
   0   0  -3 133.650 28.9951   1
   0   0   3 184.653 26.0600   1
   0   0  -3 87.1025 28.2764   3
   0   0  -4 4531.84 298.997   1
   0   0  -4 4194.79 299.145   3
   0   0   4 4944.10 299.427   1
   0   0  -5 74.4794 58.2763   1
   0   0  -5 11.9898 63.8932   3
   0   0   5 36.4271 51.1153   1
   0   0  -6 11413.3 737.796   1
   0   0  -6 10904.2 738.057   3
   0   0   6 11788.8 737.970   1
   0   0  -7 265.990 93.2681   3
   0   0  -7 69.3986 75.7209   1
   0   0   7 253.118 72.2329   1
   0   0  -8 8862.30 586.085   3
   0   0  -8 8897.48 584.917   1
   0   0  -9 67.1635 77.6390   1
   0   0  -9 78.8542 106.039   3
   0   0 -10 9766.52 645.886   1
   0   0 -10 9756.42 650.321   3
   0   0 -11 153.648 136.543   3
   0   0 -12 52602.3 3382.04   3
   0   0 -13-73.3387 183.377   3
   0   0 -14 98583.5 6319.53   3
   0   0 -15 556.584 236.032   3
   0   0 -16 848.618 241.752   3
   0   0 -17 27.3252 247.362   3
   0   0 -18 5420.02 444.228   3
   0   0 -19 4.58391 271.892   3
   0   0 -20 41121.2 2685.86   3
   0   0 -21-48.1730 273.477   3
   0   0 -21 52.6937 164.657   5
   0   0 -22 26678.0 1552.99   3
   0   0 -22 24396.0 1477.13   8
   0   0 -23-173.364 321.822   3
   0   0 -23 3.31273 235.983   5
   0   0 -23 271.547 160.832   8
   0   0 -24 863.207 297.674   3
   0   0  24 909.663 225.353   6
   0   0 -24 638.655 248.595   5
   0   0 -24 517.205 186.966   8
   0   0 -25-26.5922 329.550   3
   0   0 -25-3.63536 214.846   5
   0   0  25 56.2252 221.898   6
   0   0 -25-2.81944 187.856   8
   0   0 -26 5116.88 608.360   3
   0   0  26 7084.16 507.981   6
   0   0 -26 5633.95 515.891   5
   0   0 -26 6670.91 478.285   8
   0   0 -27 7.08994 361.061   3
   0   0 -27-92.0594 287.267   5
   0   0  27-13.6758 229.969   6
   0   0 -27-15.0310 208.921   8
   0   0 -28 273.926 365.585   3
   0   0  28 382.208 235.538   6
   0   0 -28 108.227 303.989   5
   0   0 -28 954.091 246.802   8
   0   0 -29 65.2689 296.957   5
   0   0 -29 267.383 222.458   8
   0   0 -30 1562.33 397.570   5
   0   0 -30 5028.55 356.571   8
   0   0 -31 105.230 270.014   5
   0   0 -31 169.839 212.841   8
   0   0 -32 8679.97 637.009   5
   0   0 -32 8123.12 596.198   8
   0   0 -33-625.266 289.909   5
   0   0 -33-96.4934 186.447   8
   0   0 -34 237.233 237.613   5
   0   0 -34 41.5230 167.811   8
   0   0 -35-85.3786 205.784   5
   0   0 -35 145.352 261.056   9
   0   0 -36 170.452 220.778   9
   0   0 -37 4.09419 188.296   9
   0   0 -38-6.35067 139.108   9
   0   0 -39-97.4691 93.6518   9
   0   2   0 293553. 18723.2   6
   0   2  -1 21819.2 1395.32   6
   0  -2  -2 174209. 11087.8   1
   0   2  -2 170086. 11087.9   3
   0  -2  -2 173554. 11088.0   3
   0   2  -2 177185. 11087.8   1
   0   2  -2 174130. 11088.1   6
   0   2  -3 21198.9 1362.03   3
   0  -2  -3 20933.6 1362.05   3
   0   2   3 20933.5 1361.57   1
   0  -2  -3 21259.2 1361.85   1
   0   2  -3 22032.6 1361.78   1
   0   2  -4 10526.4 664.460   1
   0   2   4 10090.9 664.481   1
   0  -2  -4 10271.4 664.620   1
   0   2  -4 10377.2 665.390   3
   0  -2   4 10305.7 664.597   1
   0  -2  -4 10205.6 665.325   3
   0  -2  -5 481.385 69.2549   1
   0   2  -5 636.854 75.4380   3
   0   2   5 513.365 65.9571   1
   0  -2  -5 479.423 72.8206   3
   0   2  -5 522.607 68.7613   1
   0   2  -6 392.554 83.8753   3
   0   2  -6 487.188 73.1952   1
   0  -2  -6 525.001 73.7395   1
   0  -2  -6 453.040 88.3891   3
   0  -2  -7 177601. 11435.2   1
   0   2  -7 176372. 11434.9   1
   0  -2  -7 179747. 11436.2   3
   0   2  -7 183169. 11436.1   3
   0   2  -8 90946.4 5776.20   1
   0   2  -8 91873.8 5778.13   3
   0  -2  -8 89430.6 5776.84   1
   0  -2  -8 89204.0 5777.81   3
   0  -2  -9 22206.4 1439.19   3
   0   2  -9 22283.4 1439.76   3
   0   2 -10 5992.82 404.848   3
   0  -2 -10 5638.41 401.920   3
   0  -2 -11 89163.6 5782.21   3
   0   2 -11 91464.7 5782.69   3
   0   2 -12 69434.2 4448.28   3
   0  -2 -12 69190.2 4447.80   3
   0  -2 -13 34187.5 2235.46   3
   0   2 -13 34878.1 2236.55   3
   0  -2 -14 32088.0 2062.89   3
   0   2 -14 31320.6 2062.50   3
   0   2 -15 32563.7 2107.48   3
   0  -2 -15 32095.4 2103.75   3
   0  -2 -16 24910.7 1657.05   3
   0   2 -16 25396.8 1656.75   3
   0   2 -17 2127.07 299.261   3
   0  -2 -17 1738.52 287.476   3
   0   2 -18 4409.31 406.648   3
   0  -2 -18 4369.59 406.599   3
   0   2 -19 4787.26 438.886   3
   0  -2 -19 5018.33 430.366   3
   0  -2 -20 583.548 294.075   3
   0   2 -20 224.070 289.613   3
   0  -2 -21 5.36825 250.135   3
   0   2 -21 165.873 251.958   3
   0   2 -21 158.693 179.213   5
   0  -2 -21-32.4038 193.217   5
   0   2 -21 202.754 157.217   8
   0   2 -22 7717.42 661.515   3
   0  -2 -22 9281.76 662.252   3
   0  -2 -22 8159.98 581.219   5
   0   2  22 8885.16 607.280   6
   0   2 -22 7544.78 587.659   5
   0   2 -22 8090.38 574.054   8
   0  -2 -23 5353.91 515.243   3
   0   2 -23 5655.60 511.132   3
   0  -2 -23 4209.40 435.162   5
   0   2 -23 5200.82 440.568   5
   0   2  23 6095.94 439.066   6
   0   2 -23 5220.70 399.873   8
   0  -2 -24 293.775 309.882   3
   0   2 -24 133.012 278.722   3
   0   2 -24 162.738 240.920   5
   0   2  24 265.628 250.191   6
   0  -2 -24 289.567 252.038   5
   0   2 -24 237.674 175.607   8
   0   2 -25 39.3201 340.142   3
   0  -2 -25 105.891 301.853   3
   0   2  25 175.624 235.980   6
   0  -2 -25-148.688 235.892   5
   0   2 -25 150.915 216.945   5
   0   2 -25 208.542 198.356   8
   0   2 -26 4318.19 481.428   3
   0  -2 -26 3794.73 477.348   3
   0   2 -26 5181.93 399.290   5
   0   2  26 4814.96 386.772   6
   0  -2  26 4349.98 367.746   6
   0   2 -26 4485.40 380.980   8
   0   2 -27 1804.48 413.241   3
   0  -2 -27 1090.73 411.687   3
   0   2 -27 2046.77 338.809   5
   0   2  27 2566.08 303.216   6
   0  -2 -27 1835.89 327.269   5
   0  -2  27 2691.55 278.187   6
   0   2 -27 3336.07 317.478   8
   0   2 -28 1532.05 400.151   3
   0  -2 -28 1438.85 419.849   3
   0  -2 -28 1941.11 330.932   5
   0   2  28 2943.81 302.050   6
   0   2 -28 1197.31 335.547   5
   0   2 -28 2488.18 304.196   8
   0   2 -29 9598.40 693.558   5
   0  -2 -29 8084.73 688.399   5
   0   2 -29 9512.03 660.727   8
   0   2 -30 4635.53 446.171   5
   0  -2 -30 4634.11 438.647   5
   0   2 -30 5003.59 428.175   8
   0  -2 -31 954.936 280.147   5
   0   2 -31 739.052 267.900   5
   0   2 -31 941.552 247.548   8
   0  -2 -32 942.280 287.221   5
   0   2 -32 301.174 275.872   5
   0   2 -32 519.671 233.540   8
   0  -2 -33 6376.20 560.165   5
   0   2 -33 6882.35 565.697   5
   0   2 -33 7980.74 532.297   8
   0  -2 -34 924.573 251.407   5
   0   2 -34 439.460 242.042   5
   0   2 -34 796.015 204.583   8
   0  -2 -35 1288.46 229.357   5
   0   2 -35 1208.62 227.352   5
   0   2 -35 1364.71 203.063   8
   0  -2 -36-132.826 209.889   9
   0   2 -36-15.3126 140.094   8
   0  -2 -37 855.703 183.774   9
   0  -2 -38 1091.22 155.800   9
   0   4   0 10545.4 682.018   6
   0   4   1 20744.2 1330.49   6
   0   4  -1 20690.9 1329.61   6
   0   4  -2 98899.3 6503.45   3
   0   4  -2 105222. 6508.36   6
   0   4   2 108799. 6510.63   6
   0  -4  -3 17556.1 1115.85   3
   0   4  -3 17052.8 1115.55   3
   0   4  -3 17471.2 1117.93   6
   0   4   3 17771.1 1122.17   6
   0  -4  -4 5199.44 316.344   3
   0   4  -4 4716.83 315.162   3
   0   4  -4 4306.55 314.534   6
   0   4   4 5182.95 324.640   6
   0  -4  -5 71265.4 4405.79   3
   0   4  -5 69581.4 4405.23   3
   0   4   5 65061.2 4408.47   6
   0   4  -6 24980.7 1624.71   3
   0  -4  -6 25322.6 1625.18   3
   0   4   6 25607.1 1628.12   6
   0   4  -7 4931.71 334.636   3
   0  -4  -7 5118.13 336.521   3
   0   4   7 4628.21 337.860   6
   0   4  -8 25334.8 1660.88   3
   0  -4  -8 26219.4 1661.96   3
   0  -4  -9 65353.8 4340.69   3
   0   4  -9 70279.7 4341.53   3
   0   4 -10 703.200 136.485   3
   0  -4 -10 885.088 144.115   3
   0  -4 -11 16399.9 1080.47   3
   0   4 -11 16446.6 1079.86   3
   0   4 -12 56342.8 3565.25   3
   0  -4 -12 54560.5 3564.05   3
   0   4 -13 408.017 182.846   3
   0  -4 -13 429.722 177.879   3
   0   4 -14 10416.5 740.313   3
   0  -4 -14 11153.8 741.093   3
   0   4  14 10643.2 732.216   6
   0  -4 -15 19323.5 1244.93   3
   0   4 -15 18442.0 1242.03   3
   0   4  15 18448.9 1234.42   6
   0  -4 -16 2549.68 284.083   3
   0   4 -16 2471.34 284.125   3
   0   4  16 2144.30 259.770   6
   0  -4 -17 2256.51 265.220   3
   0   4 -17 1984.75 295.818   3
   0   4  17 1888.65 251.383   6
   0   4 -18 11854.5 838.285   3
   0  -4 -18 11657.4 840.161   3
   0   4  18 12506.3 827.396   6
   0   4 -19 3140.79 360.516   3
   0  -4 -19 3040.57 353.482   3
   0   4  19 3314.22 313.253   6
   0   4 -20 20009.5 1434.22   3
   0  -4 -20 21274.6 1432.55   3
   0   4  20 21373.6 1419.43   6
   0   4 -20 21387.8 1399.94   5
   0  -4 -20 22599.8 1403.68   5
   0   4 -20 20979.4 1404.99   8
   0  -4 -21 381.450 178.542   5
   0   4  21 436.777 231.447   6
   0   4 -21 160.020 202.987   5
   0  -4 -21 585.662 294.654   3
   0   4 -21 436.422 297.174   3
   0   4  21 545.354 122.359  10
   0   4 -21 809.861 228.203   8
   0   4 -22 260.549 269.921   3
   0  -4 -22 409.289 273.282   3
   0   4 -22 289.745 192.843   5
   0   4  22 479.808 255.571   6
   0  -4 -22 477.603 210.927   5
   0   4 -22 366.236 233.448   8
   0   4  22 260.841 132.600  10
   0  -4 -23 2863.71 281.320   5
   0   4 -23 2037.32 306.462   5
   0   4  23 3070.63 334.576   6
   0  -4 -23 3001.64 373.199   3
   0   4 -23 2356.29 400.043   3
   0   4  23 2765.15 237.455  10
   0   4 -23 3587.93 321.262   8
   0   4  24 5628.57 440.898   6
   0  -4 -24 4086.82 433.483   5
   0   4 -24 4574.82 439.521   5
   0  -4 -24 4334.18 501.061   3
   0   4 -24 3947.77 487.831   3
   0   4  24 5622.20 373.254  10
   0   4 -24 5899.33 437.823   8
   0  -4 -25 182.310 290.108   3
   0   4 -25 85.9519 290.594   3
   0   4  25 218.482 265.286   6
   0   4 -25 146.765 233.455   5
   0  -4 -25-10.5656 251.703   5
   0   4 -25-82.2865 252.277   8
   0  -4 -26 240.341 276.863   3
   0   4 -26 196.428 325.817   3
   0   4 -26 288.130 235.051   5
   0   4  26 194.736 238.304   6
   0  -4 -26 445.446 241.740   5
   0   4 -26 307.469 236.729   8
   0  -4 -27 2351.11 376.642   3
   0   4 -27 1700.45 395.433   3
   0   4  27 2862.72 332.660   6
   0   4 -27 1391.10 327.668   5
   0  -4 -27 3010.66 307.574   5
   0   4 -27 3046.36 435.491   9
   0   4 -27 2217.80 314.425   8
   0  -4 -28 10449.8 696.255   5
   0   4 -28 9539.04 708.847   8
   0  -4 -29 6044.77 459.242   5
   0   4 -29 6911.21 572.888   9
   0   4 -29 5819.17 462.535   8
   0   4 -30 1941.32 323.253   5
   0  -4 -30 2862.24 312.575   5
   0   4 -30 2683.58 338.760   8
   0   4 -31 2644.70 309.513   5
   0  -4 -31 2547.07 322.570   5
   0   4 -31 2285.29 319.045   8
   0   4 -31 3008.45 424.338   9
   0  -4 -32 8742.89 731.930   5
   0   4 -32 8820.49 734.383   5
   0   4 -32 11081.1 734.649   8
   0   4 -33 7982.53 642.912   5
   0  -4 -33 9499.00 646.823   5
   0   4 -33 8931.87 651.348   8
   0   4 -33 10482.0 704.052   9
   0   4 -34 812.709 223.087   5
   0   4 -34 1618.24 313.916   9
   0   4 -34 1031.62 232.874   8
   0   4 -35 7703.31 525.385   9
   0   4 -35 6283.46 486.235   8
   0   4 -36 1984.88 232.913   9
   0   4 -36 1492.38 186.700   8
   0  -4 -37 40.7177 142.673   9
   0   4 -37-224.656 157.498   9
   0   4 -38 312.623 106.288   9
   0  -4 -38 549.429 112.022   9
   0   6   0 69595.5 4451.44   6
   0   6  -1 52292.8 3353.53   6
   0   6   1 52495.9 3355.20   6
   0   6  -2 69017.5 4370.71   6
   0   6   2 67471.0 4374.59   6
   0   6   3 679.749 103.201   6
   0   6  -3 947.306 90.3800   6
   0   6   4 42509.9 2656.75   6
   0   6  -4 40780.2 2647.64   6
   0  -6  -5 502.997 55.2041   3
   0   6  -5 635.078 66.7477   3
   0   6   5 467.828 114.883   6
   0  -6  -6 478.321 69.8638   3
   0   6  -6 520.282 79.0340   3
   0   6   6 658.831 122.782   6
   0   6  -7 25688.8 1588.88   3
   0  -6  -7 23222.5 1586.44   3
   0   6   7 25926.2 1600.08   6
   0  -6  -8 5759.64 421.789   3
   0   6  -8 6496.61 423.663   3
   0   6   8 6613.21 441.159   6
   0   6  -9 82803.7 5184.05   3
   0  -6  -9 80066.7 5182.80   3
   0   6   9 79896.0 5188.98   6
   0  -6 -10 5759.05 426.559   3
   0   6 -10 6186.27 430.286   3
   0   6  10 6574.53 445.282   6
   0   6 -11 4298.40 325.836   3
   0  -6 -11 4311.35 321.459   3
   0   6  11 4123.04 335.165   6
   0   6 -12 4490.68 339.130   3
   0  -6 -12 4375.80 335.525   3
   0   6  12 4276.26 351.556   6
   0  -6 -13 4661.72 360.487   3
   0   6 -13 4692.93 365.982   3
   0   6  13 4593.12 371.675   6
   0  -6 -14 8702.96 598.359   3
   0   6 -14 8065.14 601.159   3
   0   6  14 8837.85 605.835   6
   0   6 -15 57526.6 3806.14   3
   0  -6 -15 60078.0 3804.79   3
   0   6  15 59495.7 3804.24   6
   0  -6 -16 558.700 198.445   3
   0   6 -16 358.162 214.769   3
   0   6  16 374.778 217.937   6
   0  -6 -17 27341.3 1772.35   3
   0   6 -17 27358.1 1777.00   3
   0   6  17 26246.8 1767.99   6
   0   6 -18 9468.96 767.112   3
   0  -6 -18 10289.2 757.162   3
   0   6  18 11110.4 720.267  10
   0   6 -18 11347.7 743.963   9
   0  -6 -19 1691.98 268.933   3
   0   6 -19 1188.91 280.317   3
   0   6  19 1926.81 175.895  10
   0   6  19 2221.67 199.368  12
   0   6 -19 1501.20 253.400   9
   0   6 -20 955.209 219.151   5
   0  -6 -20 1360.30 197.108   5
   0  -6 -20 1193.35 278.476   3
   0   6 -20 1691.72 279.802   3
   0   6  20 1440.72 180.347  10
   0   6  20 1458.18 182.324  12
   0   6 -20 1505.80 241.499   9
   0  -6 -21 291.080 158.986   5
   0   6 -21 15.5509 198.046   5
   0   6 -21 5.64641 280.357   3
   0  -6 -21 573.475 251.141   3
   0   6  21 413.814 157.227  12
   0   6  21 380.093 152.160  10
   0   6 -21 95.7450 237.486   9
   0   6 -22 15472.3 1052.91   5
   0  -6 -22 16848.7 1052.81   5
   0  -6 -22 15064.7 1088.71   3
   0   6 -22 15202.6 1096.40   3
   0   6  22 15600.9 1035.73  10
   0   6 -22 15171.4 1066.19   8
   0   6 -22 15975.9 1073.49   9
   0  -6 -23 1890.53 307.714   3
   0   6 -23 1107.59 316.870   3
   0   6 -23 729.763 262.588   5
   0  -6 -23 1576.31 216.298   5
   0   6 -23 1128.59 298.973   8
   0   6 -23 1808.02 315.500   9
   0   6  23 1356.53 195.058  10
   0  -6 -24 644.082 280.584   3
   0   6 -24 775.361 293.998   3
   0   6 -24 732.230 224.191   5
   0  -6 -24 770.941 227.040   5
   0   6 -24 1052.01 297.053   8
   0   6  24 786.861 182.214  10
   0   6 -24 1430.98 304.991   9
   0   6 -25 1191.59 327.967   3
   0  -6 -25 1070.86 269.791   3
   0   6  25 958.396 257.953   6
   0  -6 -25 955.129 214.022   5
   0   6 -25 112.570 250.570   5
   0   6 -25 538.844 299.276   8
   0   6 -25 941.352 320.474   9
   0   6  25 563.050 166.586  10
   0   6 -26 1818.59 306.009   5
   0   6  26 1987.70 316.575   6
   0  -6 -26 2008.96 269.003   5
   0  -6 -26 1387.76 330.871   3
   0   6 -26 1808.47 349.945   3
   0   6  26 2689.25 232.188  10
   0   6 -26 2441.87 330.064   8
   0   6 -26 2888.07 379.431   9
   0   6 -27 88.6930 257.707   5
   0  -6 -27-65.2735 227.634   5
   0   6  27 257.084 160.209  10
   0   6 -27 591.339 261.376   8
   0   6 -27 744.716 359.424   9
   0  -6 -28 749.915 254.896   5
   0   6 -28 1644.40 282.729   5
   0   6 -28 1345.57 311.158   8
   0   6  28 1635.42 192.455  10
   0   6 -28 2327.88 395.396   9
   0   6 -29-91.3002 253.356   5
   0  -6 -29 33.9659 215.839   5
   0   6 -29-321.160 284.061   8
   0   6 -29 268.534 341.245   9
   0   6  29 209.564 148.699  10
   0   6 -30-141.342 240.430   5
   0  -6 -30 196.112 195.860   5
   0   6 -30-457.226 264.276   8
   0   6 -30-355.047 355.933   9
   0  -6 -31 338.737 213.518   5
   0   6 -31 724.254 219.594   5
   0   6 -31 759.779 323.596   9
   0   6 -31 889.143 264.205   8
   0   6 -32 124.083 300.356   9
   0   6 -32-162.026 249.013   8
   0   6 -33 1430.54 255.690   8
   0   6 -33 1976.27 309.008   9
   0   6 -34 502.112 240.912   9
   0   6 -34 330.808 207.542   8
   0   6 -35-25.7868 158.624   8
   0   6 -35 292.811 188.293   9
   0   6 -36 862.484 159.991   9
   0   6 -36 615.633 141.061   8
   0   6 -37 205.833 101.233   9
   0  -6 -37 197.810 100.500   9
   0   8   0 22697.9 1469.40   6
   0   8   1 600.803 150.494   6
   0   8  -1 1831.63 141.624   6
   0   8  -2 23309.0 1483.73   6
   0   8   2 22510.4 1493.00   6
   0   8   3 2164.49 190.794   6
   0   8  -3 1956.48 162.403   6
   0   8   4 2583.99 242.557   6
   0   8  -4 2792.26 202.656   6
   0   8   5 20191.5 1321.85   6
   0   8   6 3334.50 277.011   6
   0   8   7 11042.5 746.389   6
   0   8   8 30062.1 1952.18   6
   0   8   9 1426.55 192.742   6
   0   8  10 2547.81 248.404   6
   0   8  11 5017.57 383.589   6
   0   8 -11 4758.00 345.157   3
   0   8  12 2175.54 231.870   6
   0   8 -12 1330.77 170.294   3
   0   8  13 10335.3 639.130   6
   0   8 -13 8140.72 608.880   3
   0   8  14 96.0760 197.538   6
   0   8 -14 138.920 142.856   3
   0   8  14 25.9699 103.974  10
   0   8  15 1768.36 258.961   6
   0   8 -15 1638.63 209.635   3
   0   8  15 1980.06 195.030  12
   0   8  15 1427.67 175.429  10
   0   8 -15 1467.87 223.288   8
   0   8 -15 1493.91 197.796   9
   0   8  16 25160.6 1506.59   6
   0   8 -16 20557.5 1486.95   3
   0   8  16 23580.3 1470.28  12
   0   8  16 22380.4 1470.20  10
   0   8 -16 20237.6 1478.23   9
   0   8 -16 24516.7 1481.68   8
   0   8  17 11844.9 775.291   6
   0   8 -17 9421.51 753.058   3
   0   8  17 10866.6 728.994  10
   0   8  17 11201.3 733.326  12
   0   8 -17 11688.1 745.202   8
   0   8 -17 10164.4 737.699   9
   0   8  18 29055.5 1772.38   6
   0   8 -18 22775.7 1755.73   3
   0   8  18 28193.9 1738.00  12
   0   8  18 26179.2 1734.57  10
   0   8 -18 25892.9 1748.45   9
   0   8 -18 28517.0 1749.67   8
   0   8  19 4695.45 407.451   6
   0   8 -19 4154.49 386.760   3
   0   8  19 4322.44 333.026  12
   0   8  19 4027.08 328.340  10
   0   8 -19 4593.80 385.233   8
   0   8 -19 4117.79 377.387   9
   0   8  20 14007.8 881.832   6
   0   8  20 12093.4 834.152  12
   0   8  20 11758.4 823.059  10
   0   8 -20 12632.1 855.911   9
   0   8 -20 12326.9 858.683   8
   0   8  21 4251.88 383.549   6
   0   8  21 3678.95 315.877  10
   0   8  21 4413.25 334.912  12
   0   8 -21 2978.08 381.048   8
   0   8 -21 3249.28 362.780   9
   0   8  22 479.822 273.375   6
   0   8  22 925.751 200.544  10
   0   8  22 360.258 193.979  12
   0   8 -22-22.6799 281.630   8
   0   8 -22 664.141 245.754   9
   0   8  23 5130.81 426.494   6
   0   8  23 4329.41 340.458  10
   0   8  23 4023.47 353.559  12
   0   8 -23 3698.91 416.290   8
   0   8 -23 4061.78 409.579   9
   0   8  24 4881.48 443.808   6
   0   8 -24 4636.76 389.948   5
   0   8  24 4590.07 371.872  12
   0   8  24 4815.73 380.776  10
   0   8 -24 4769.87 431.453   9
   0   8 -25 4278.71 362.109   5
   0   8  25 4471.27 345.056  10
   0   8  25 3777.67 344.128  12
   0   8 -25 4429.46 421.530   9
   0   8 -26 962.204 228.456   5
   0   8  26 1352.18 217.016  10
   0   8 -26 1041.82 311.582   9
   0   8 -27 170.842 202.777   5
   0   8  27 144.742 184.696  10
   0   8 -27 168.591 298.400   9
   0   8 -28 6770.30 571.993   9
   0   8  28 7315.68 510.825  10
   0   8  29 2163.96 230.838  10
   0   8 -29 2486.12 328.080   9
   0   8 -29 1962.23 322.263   8
   0   8  30 877.410 165.826  10
   0   8 -30 616.493 249.789   8
   0   8 -30 1351.19 285.725   9
   0   8 -31 943.352 263.316   9
   0   8 -31 271.165 237.514   8
   0   8  31 544.587 139.708  10
   0   8 -32 2192.55 271.385   9
   0   8 -32 1525.60 255.832   8
   0   8 -33 8264.88 656.214   8
   0   8 -33 11078.4 666.255   9
   0   8 -34 366.351 165.194   9
   0   8 -34 311.317 157.118   8
   0   8 -35 738.214 127.463   9
   0   8 -35 532.087 135.865   8
   0   8 -36 46.5164 87.9913   8
   0  10   0 90.1505 118.317   6
   0  10  -1-29.7223 99.9058   6
   0  10   1 32.6961 129.929   6
   0  10   2 481.507 141.156   6
   0  10   3 42719.9 2758.80   6
   0  10   4 10777.8 735.935   6
   0  10   5 531.491 174.017   6
   0  10   6 8548.78 604.865   6
   0  10   7 9607.27 670.237   6
   0  10   8 1558.24 214.940   6
   0  10   9 3755.76 335.335   6
   0  10   9 3536.78 296.857  12
   0  10   9 4234.29 299.092   7
   0  10  10 17932.4 1190.57   6
   0  10  10 17744.2 1159.51  10
   0  10  10 17408.3 1161.00  12
   0  10  10 18041.4 1158.42   7
   0  10  11 25672.5 1648.10   6
   0  10  11 25094.1 1619.18  12
   0  10  11 26307.3 1620.26  10
   0  10 -11 24072.7 1621.33   9
   0  10  11 23981.3 1620.56   7
   0  10  12 23559.1 1529.75   6
   0  10  12 21838.1 1497.76  12
   0  10  12 21975.4 1500.38  10
   0  10 -12 25931.1 1510.04   8
   0  10 -12 21305.8 1501.67   9
   0  10  12 24787.3 1502.18   7
   0  10  13 4694.77 397.530   6
   0  10  13 4802.44 355.857  12
   0  10 -13 5016.33 363.899   8
   0  10 -13 4452.50 364.667   9
   0  10  13 4312.85 351.445   7
   0  10  14 2109.27 267.905   6
   0  10  14 1696.80 229.482   7
   0  10  14 1801.51 221.968  12
   0  10 -14 1738.88 228.722   9
   0  10 -14 2349.25 256.352   8
   0  10  15 4273.93 389.666   6
   0  10  15 4051.63 351.431  12
   0  10  15 4430.89 345.575  10
   0  10 -15 4232.21 362.804   8
   0  10 -15 3918.68 356.238   9
   0  10  15 4671.38 354.005   7
   0  10  16 7286.36 550.225   6
   0  10  16 7160.97 509.866  12
   0  10  16 6588.21 503.234  10
   0  10 -16 7795.05 529.769   8
   0  10 -16 6865.59 522.414   9
   0  10  17 2520.31 312.160   6
   0  10  17 1970.03 230.851  10
   0  10  17 2485.72 244.743  12
   0  10 -17 2168.55 264.483   9
   0  10 -17 2787.63 303.999   8
   0  10  18 8269.25 592.501  12
   0  10  18 8144.63 578.829  10
   0  10 -18 7791.49 600.094   9
   0  10 -18 7471.07 599.798   8
   0  10  19 1963.65 290.609   6
   0  10  19 1450.82 228.224  10
   0  10  19 1632.80 220.107  12
   0  10 -19 1143.41 259.298   8
   0  10 -19 1630.42 258.245   9
   0  10  20 945.550 275.000   6
   0  10  20 745.243 233.353  12
   0  10  20 831.247 213.500  10
   0  10 -20 855.812 247.365   9
   0  10 -20 721.136 269.195   8
   0  10  21 571.503 281.208   6
   0  10  21 562.650 206.200  10
   0  10  21 177.553 218.446  12
   0  10 -21 159.298 244.388   9
   0  10 -21-187.705 282.442   8
   0  10  22 244.863 191.745  10
   0  10  22-148.593 203.650  12
   0  10 -22 346.269 256.940   9
   0  10 -22 393.393 285.148   8
   0  10  23 2245.73 261.766  12
   0  10 -23 1944.62 324.857   8
   0  10  23 2137.24 248.765  10
   0  10 -23 2170.09 300.495   9
   0  10  24 346.649 215.102  12
   0  10  24 553.002 223.824  10
   0  10 -24 552.802 286.020   8
   0  10 -24 694.210 256.657   9
   0  10  25 2338.82 249.487  10
   0  10  25 2109.11 263.511  12
   0  10 -25 2090.37 297.665   9
   0  10 -25 1897.36 327.449   8
   0  10  26 100.953 188.670  12
   0  10 -26-123.975 275.980   8
   0  10  26 120.934 205.630  10
   0  10 -26 425.506 245.036   9
   0  10  27 582.544 187.201  12
   0  10  27 1017.37 199.621  10
   0  10 -27 684.613 242.234   9
   0  10 -27 672.292 249.237   8
   0  10  28 454.699 180.933  10
   0  10 -28 10.6520 236.435   8
   0  10 -28 418.024 227.484   9
   0  10  29 2435.57 233.569  10
   0  10 -29 2426.77 274.712   9
   0  10 -29 2163.39 286.623   8
   0  10  30 172.485 138.345  10
   0  10 -30 294.143 190.071   9
   0  10 -30 444.747 216.859   8
   0  10 -31 1693.17 242.999   8
   0  10  31 1998.71 191.619  10
   0  10 -32 557.953 175.015   8
   0  10 -32 535.679 141.907   9
   0  10  32 203.541 98.5152  10
   0  12   0 5248.82 373.313  12
   0  12   0 5065.21 364.010   7
   0  12   1 33519.9 2187.53  12
   0  12  -1 32001.7 2185.40  12
   0  12   1 36176.3 2187.36   7
   0  12  -1 34112.1 2185.42   7
   0  12   2 12314.6 887.562  10
   0  12   2 14912.9 900.531  12
   0  12  -2 12851.1 891.098  12
   0  12  -2 14081.8 893.615   7
   0  12   2 14322.6 895.225   7
   0  12   3 79.8374 116.274  10
   0  12  -3-11.1739 129.407  12
   0  12   3 21.2034 157.927  12
   0  12   4 26083.9 1457.03  10
   0  12   4 24941.3 1461.91  12
   0  12   5 5518.35 412.244  10
   0  12   5 5473.56 419.592   7
   0  12   6 154.225 153.675  12
   0  12   6 310.589 148.639  10
   0  12   6 355.500 163.789   7
   0  12   7 9616.18 666.731  12
   0  12   7 10049.3 657.546  10
   0  12   7 9354.83 663.478   7
   0  12   8 23447.5 1501.58   6
   0  12   8 23467.3 1469.70  12
   0  12   8 22450.9 1467.78  10
   0  12   8 21220.4 1470.09   7
   0  12   9 372.656 177.370   7
   0  12   9 634.516 206.711   6
   0  12   9 321.370 158.106  10
   0  12  10 4307.54 349.860   6
   0  12  10 3712.33 305.393  10
   0  12  10 3279.42 308.186   7
   0  12  11 284.341 214.092   6
   0  12  11 525.112 213.065   7
   0  12  11 424.353 193.738  12
   0  12  11 567.711 189.554  10
   0  12  12 1834.67 267.360   6
   0  12  12 1411.58 256.088   7
   0  12  12 1663.42 245.637  12
   0  12  12 1959.13 226.281  10
   0  12 -12 1458.57 226.552   8
   0  12  13-45.8572 191.972   7
   0  12  13 202.717 215.172   6
   0  12  13 300.579 221.375  12
   0  12  13 554.460 171.456  10
   0  12 -13 38.8776 197.196   8
   0  12  14 681.848 245.886   7
   0  12  14 541.497 229.201   6
   0  12  14 760.742 226.527  12
   0  12  14 620.926 201.633  10
   0  12 -14 650.338 206.812   8
   0  12 -14 550.963 203.659   9
   0  12  15 1506.13 255.778   7
   0  12  15 1601.81 266.690   6
   0  12  15 1782.01 241.327  10
   0  12  15 1713.39 262.447  12
   0  12 -15 1755.55 268.125   8
   0  12 -15 2077.43 252.169   9
   0  12  16 156.865 231.137   6
   0  12  16 65.7908 228.849  12
   0  12 -16 316.818 220.640   9
   0  12 -16-69.0889 213.962   8
   0  12  17 3838.64 348.963   6
   0  12  17 3419.93 334.087  12
   0  12 -17 2485.03 328.169   8
   0  12 -17 2996.81 310.252   9
   0  12  18 502.286 238.265  12
   0  12  18 678.254 221.236  10
   0  12 -18 686.697 233.230   9
   0  12 -18 618.357 238.578   8
   0  12  19 2449.16 285.421  12
   0  12  19 2303.51 280.574  10
   0  12 -19 2615.78 320.041   8
   0  12 -19 2724.39 292.251   9
   0  12  20 149.412 247.633  12
   0  12  20 277.800 204.548  10
   0  12 -20 208.296 243.943   8
   0  12 -20 180.788 217.134   9
   0  12  21 4148.94 343.827  12
   0  12  21 3758.97 328.121  10
   0  12 -21 3695.06 346.458   9
   0  12 -21 3234.60 357.392   8
   0  12  22 9731.09 658.071  10
   0  12  22 10270.3 665.291  12
   0  12 -22 9159.46 662.479   9
   0  12 -22 8259.49 670.492   8
   0  12  23 867.303 236.768  12
   0  12  23 1266.36 223.514  10
   0  12 -23 888.556 224.397   9
   0  12 -23 499.321 248.397   8
   0  12  24 286.061 206.876  12
   0  12 -24 219.820 231.589   8
   0  12  24 311.435 200.526  10
   0  12 -24 197.056 199.288   9
   0  12  25-54.3654 186.363  12
   0  12 -25-40.4673 187.063   9
   0  12 -25 10.6347 214.161   8
   0  12  25 165.375 178.361  10
   0  12  26 405.817 181.841  12
   0  12  26 21.5944 176.350  10
   0  12 -26-20.0993 213.247   8
   0  12 -26 304.599 182.593   9
   0  12  27 41.2673 157.479  12
   0  12  27 7.14189 168.303  10
   0  12 -27 302.261 207.768   8
   0  12  28 532.182 137.330  12
   0  12 -28 574.159 189.420   8
   0  12  28 299.130 154.798  10
   0  12 -29 1003.52 186.017   8
   0  12  29 1357.84 155.842  10
   0  12  30 551.975 114.727  10
   0  12 -30 656.654 153.447   8
   0  12 -31-11.0425 110.287   8
   0  12  31 199.165 79.9586  10
   0  14   0 1443.29 209.667  12
   0  14   0 1580.92 210.199   7
   0  14   1 209.602 183.258  12
   0  14  -1 75.0364 178.509  12
   0  14   1 194.515 175.085   7
   0  14  -1 256.681 172.296   7
   0  14  -2 1766.70 232.584  12
   0  14   2 2139.99 247.496  12
   0  14  -2 2739.20 237.942   7
   0  14   2 2710.99 270.295   7
   0  14   3 10172.5 684.056  10
   0  14  -3 11120.5 696.998   7
   0  14   4 4430.10 311.575  10
   0  14   4 4993.35 347.527  12
   0  14  -4 4061.75 332.719   7
   0  14   5 7334.48 513.033  10
   0  14   5 7819.54 537.134  12
   0  14  -5 7000.72 514.270   7
   0  14   6 477.636 222.463   7
   0  14   6 771.697 220.987  12
   0  14   6 480.751 165.222  10
   0  14  -6 424.612 180.477   7
   0  14   7 8407.47 571.522  12
   0  14   7 8070.94 546.956  10
   0  14   7 7769.36 567.029   7
   0  14  -7 7251.82 547.830   7
   0  14   8 273.364 237.944   7
   0  14   8 80.1118 219.665  12
   0  14   8 281.695 174.526  10
   0  14  -8 42.2808 152.764   7
   0  14   9 2598.85 328.197   7
   0  14   9 3822.46 281.252  10
   0  14   9 3392.93 295.334  12
   0  14  -9 2263.02 257.375   7
   0  14  10 2292.08 312.030   7
   0  14  10 2755.53 243.788  10
   0  14 -10 1993.18 227.041   7
   0  14  11 878.979 270.426   7
   0  14  11 1286.63 197.421  10
   0  14 -11 690.068 162.863   7
   0  14  12 2.81921 251.307   7
   0  14  12 389.710 180.587  10
   0  14 -12 142.265 145.521   7
   0  14  13 1366.22 252.734   7
   0  14  13 1570.86 200.706  10
   0  14  13 1451.60 240.703  12
   0  14 -13 740.175 161.032   7
   0  14  14 3134.53 286.330  10
   0  14  14 2453.66 289.071  12
   0  14  15 189.038 208.882  10
   0  14  15 304.917 237.417  12
   0  14  16 3544.33 298.822  10
   0  14  16 2816.88 333.171  12
   0  14  17 52.4419 210.486  10
   0  14  17 106.719 237.924  12
   0  14 -17-112.637 188.808   8
   0  14  18 3585.79 324.350  12
   0  14  18 3291.53 306.925  10
   0  14 -18 3232.59 305.059   8
   0  14  19 990.726 222.754  12
   0  14 -19 517.891 199.294   8
   0  14  20 202.243 230.162  12
   0  14 -20 430.817 193.981   8
   0  14  21 84.7613 204.564  12
   0  14 -21 415.370 193.890   8
   0  14  22 83.9084 199.255  12
   0  14  22 75.7127 186.323  10
   0  14 -22 147.010 185.409   8
   0  14  23 9610.67 605.190  10
   0  14  23 8365.77 609.859  12
   0  14 -23 8274.74 605.796   8
   0  14  24 1597.60 209.662  12
   0  14  24 1764.13 197.074  10
   0  14 -24 1924.90 209.614   8
   0  14  25 862.225 169.578  12
   0  14 -25 632.934 160.034   8
   0  14  25 795.653 163.005  10
   0  14  26 197.623 130.393  12
   0  14 -26 7.73634 123.871   8
   0  14  26-31.8338 139.885  10
   0  14  27 407.844 104.070  12
   0  14  27 590.623 118.347  10
   0  14  28 1041.42 122.996  10
   0  16   0 500.436 237.375   7
   0  16   0 320.351 183.586  12
   0  16   1-409.716 247.813   7
   0  16  -1-56.0082 205.956   7
   0  16   1-17.4764 188.213  12
   0  16  -1-14.3001 173.307  12
   0  16   2 473.638 256.841   7
   0  16  -2 438.316 222.399   7
   0  16  -2 627.990 177.062  12
   0  16   2 644.626 215.067  12
   0  16  -3 185.761 227.743   7
   0  16   3 630.264 246.997   7
   0  16   3 616.594 199.170  12
   0  16  -3 204.123 160.880  12
   0  16  -4 541.239 213.640   7
   0  16   4 1158.63 229.734  12
   0  16  -5 259.038 194.177   7
   0  16   5 372.625 203.198  12
   0  16   5 220.305 139.606  10
   0  16   6 251.092 253.171   7
   0  16  -6 69.8247 198.471   7
   0  16   6 75.8586 208.976  12
   0  16   6 50.7738 147.926  10
   0  16   7 1370.46 282.448   7
   0  16   7 1599.98 235.911  12
   0  16   7 1277.10 180.403  10
   0  16  -8 92.5274 170.945   7
   0  16   8 349.324 252.591   7
   0  16   8-90.9424 154.302  10
   0  16   8-201.532 210.012  12
   0  16  -9 151.355 171.833   7
   0  16   9-2.71456 262.347   7
   0  16   9 47.1844 164.964  10
   0  16   9 236.636 214.734  12
   0  16  10 12487.3 704.579  12
   0  16  10 11938.4 680.480  10
   0  16  10 11768.3 715.032   7
   0  16 -11-90.0696 153.818   7
   0  16  11-343.220 272.528   7
   0  16  11 10.1848 234.443  12
   0  16  11 183.530 169.673  10
   0  16 -12 142.861 141.357   7
   0  16  12 51.3524 177.387  10
   0  16  13 188.788 178.801  10
   0  16  14 43.7366 180.542  10
   0  16  15 2.34079 210.678  12
   0  16  15 472.602 176.604  10
   0  16  16 2569.87 261.615  10
   0  16  16 3253.27 286.679  12
   0  16  17 485.303 198.388  12
   0  16  17 431.141 179.190  10
   0  16  18 1966.81 233.673  12
   0  16  18 1790.12 210.409  10
   0  16  19 2817.36 239.734  10
   0  16  19 2220.68 261.994  12
   0  16  20-3.51706 165.609  12
   0  16  20 141.487 154.488  10
   0  16  21-129.022 161.431  12
   0  16  21-8.68738 138.440  10
   0  16  22 245.231 140.378  12
   0  16  22 182.182 120.627  10
   0  16  23 114.826 114.664  12
   0  16  24 27.1207 94.4045  12
   0  18   0 2251.55 268.192   7
   0  18   0 2186.94 217.838  12
   0  18  -1 30.5908 217.953   7
   0  18   1 153.597 224.025   7
   0  18   1 227.357 156.016  12
   0  18  -1 12.1807 138.812  12
   0  18  -2 2806.11 313.429   7
   0  18   2 3475.39 287.762  12
   0  18   2 3931.62 337.123   7
   0  18  -3 973.530 209.289   7
   0  18   3 920.751 250.721   7
   0  18   3 847.996 185.679  12
   0  18   4 672.934 240.896   7
   0  18  -4 137.278 187.803   7
   0  18   4 126.082 172.781  12
   0  18   5 4001.07 316.784  12
   0  18  -5 3482.31 316.995   7
   0  18  -6 324.169 165.940   7
   0  18   6 518.935 183.183  12
   0  18  -7 1022.27 178.236   7
   0  18   7 1109.25 208.980  12
   0  18  -8 62.4126 138.647   7
   0  18   8 69.8937 184.598  12
   0  18  -9 736.112 142.290   7
   0  18   9 1073.56 203.441  12
   0  18  10 1173.06 201.375  12
   0  18  10 352.150 112.271  10
   0  18  11 1287.08 199.883  12
   0  18  11 529.814 119.944  10
   0  18  12 98.0410 169.415  12
   0  18  12 139.407 108.590  10
   0  18  13 2451.07 226.531  12
   0  18  13 1598.15 164.855  10
   0  18  14 1155.83 176.693  12
   0  18  14 463.294 114.260  10
   0  18  15 48.0419 97.9698  10
   0  18  16-114.279 93.8449  10
   0  18  17 5306.22 308.050  12
   0  18  17 3460.67 280.053  10
   0  18  18 1796.93 173.746  12
   0  18  19 966.646 126.386  12
   1  -1 -39 173.703 93.8150   9
   1   1 -38 2679.99 239.881   9
   1  -1 -38 2928.25 238.173   9
   1  -1 -37 602.652 185.877   9
   1   1 -37 881.532 202.785   9
   1   1 -36 1923.72 264.159   9
   1  -1 -36 1618.42 255.053   9
   1  -1 -35 1190.28 222.904   5
   1   1 -35 988.803 174.651   8
   1   1 -35 699.550 282.157   9
   1  -1 -34 194.806 252.491   5
   1   1 -34-69.1225 308.321   9
   1   1 -34 168.780 187.324   8
   1  -1 -33 706.836 283.634   5
   1   1 -33 1517.84 348.530   9
   1   1 -33 1373.92 225.314   8
   1  -1 -32 325.745 298.229   5
   1  -1 -32 483.573 201.727   8
   1   1 -32 612.421 222.591   8
   1  -1 -31 207.170 286.047   5
   1  -1 -31 793.765 220.149   8
   1   1 -31 761.112 248.430   8
   1  -1 -30 10924.8 775.600   5
   1   1 -30 10834.4 755.293   8
   1  -1 -30 10627.6 747.978   8
   1  -1 -29 329.658 278.045   5
   1  -1 -29 228.454 226.485   8
   1   1 -29 292.689 248.458   8
   1  -1 -28 2307.22 410.349   3
  -1   1  28 2887.37 310.882   6
  -1  -1  28 2821.09 302.440   6
   1  -1 -28 2861.01 342.904   5
   1  -1 -28 3250.31 295.578   8
   1   1 -28 2838.15 307.245   8
   1  -1 -27 2025.44 355.150   3
  -1  -1  27 2089.90 270.447   6
   1  -1 -27 1858.26 308.840   5
  -1   1  27 1730.97 267.978   6
   1   1 -27 2106.14 274.913   8
   1  -1 -27 1806.52 247.321   8
   1  -1 -26 478.630 301.217   3
  -1  -1  26 710.624 229.798   6
   1  -1 -26 531.671 272.668   5
  -1   1  26 331.413 231.799   6
   1  -1 -26 423.286 209.850   8
   1   1 -26 799.608 238.038   8
   1  -1 -25 1235.85 369.452   3
  -1  -1  25 1453.69 238.428   6
   1  -1 -25 368.045 294.697   5
  -1   1  25 1200.18 246.200   6
   1  -1 -25 1395.55 218.303   8
   1   1 -25 1477.08 248.081   8
   1  -1 -24 166.485 360.570   3
  -1  -1  24 874.940 203.495   6
  -1   1  24 668.944 239.761   6
   1  -1 -24 220.573 242.623   5
   1   1 -24 581.735 219.742   8
   1  -1 -24 540.704 188.780   8
   1  -1 -23-6.09006 301.242   3
  -1   1  23 367.075 216.021   6
   1  -1 -23 226.766 194.197   5
   1  -1 -23 269.010 149.904   8
   1   1 -23 92.4571 201.632   8
   1  -1 -22 15735.9 1009.94   3
   1  -1 -22 13022.3 956.167   5
   1   1 -22 14323.0 939.174   8
   1  -1 -22 13920.6 932.220   8
   1  -1 -21 14123.1 1017.09   3
   1  -1 -21 12002.6 959.662   5
   1  -1 -20 8926.91 662.929   3
   1  -1 -19 427.304 282.239   3
   1  -1 -18 20019.9 1337.57   3
   1  -1 -17 28877.7 1899.17   3
   1  -1 -16 164483. 10528.4   3
   1  -1 -15 1272.95 246.598   3
   1  -1 -14 1409.36 238.975   3
   1  -1 -13 2249.25 228.834   3
   1  -1 -12 76790.0 4923.71   3
   1  -1 -11 67960.1 4437.22   1
   1  -1 -11 70682.8 4439.86   3
   1  -1 -10 6503.45 440.086   1
   1  -1 -10 6462.63 449.649   3
   1  -1  -9 1534.86 148.609   3
   1  -1  -9 1315.41 129.504   1
   1  -1  -8 944.970 106.837   1
   1  -1  -8 1164.74 127.937   3
   1  -1  -7 15711.8 997.019   1
   1  -1  -7 15056.7 999.374   3
   1  -1  -6 333228. 21105.4   1
   1  -1  -6 328228. 21106.2   3
   1  -1  -5 54399.9 3545.24   3
   1  -1  -5 56475.6 3544.95   1
   1  -1  -4 20811.2 1350.74   3
   1  -1  -4 21311.2 1350.57   1
   1  -1  -3 37920.5 2426.46   3
   1  -1  -3 38006.0 2426.10   1
   1  -1  -2 57925.6 3745.26   3
   1  -1  -2 59382.8 3744.99   1
  -1  -1  -1 70463.4 4495.32   3
  -1  -1  -2 308.866 29.4546   3
   1  -1   2 304.360 28.1425   1
  -1  -1  -3 342225. 21928.9   3
   1  -1   3 345328. 21928.6   1
   1  -1   4 18077.6 1142.22   1
  -1  -1  -4 17507.8 1142.49   3
  -1  -1  -5 11269.1 769.141   3
   1  -1   5 11976.4 768.458   1
  -1  -1  -5 12448.4 769.428   1
  -1  -1  -6 193869. 12712.7   3
   1  -1   6 204420. 12712.5   1
  -1  -1  -7 14285.4 955.797   3
   1  -1   7 15195.5 955.077   1
  -1  -1  -8 7804.54 540.171   3
   1  -1   8 8438.81 537.021   1
   1  -1   9 1721.89 141.512   1
  -1  -1  -9 1750.46 162.911   3
  -1  -1 -10 195489. 12486.0   3
  -1  -1 -11 1348.25 162.943   3
  -1  -1 -12 222887. 14238.7   3
  -1  -1 -13 357.740 186.538   3
  -1  -1 -14 5296.90 413.652   3
  -1  -1 -15 13438.4 917.036   3
  -1  -1 -16 820.925 270.546   3
  -1  -1 -17 10973.9 770.549   3
  -1  -1 -18 32211.3 2113.02   3
  -1  -1 -19 4972.24 457.847   3
  -1  -1 -20 2878.45 338.113   3
  -1  -1 -21 538.505 291.438   3
  -1  -1 -21 550.050 159.967   5
  -1   1 -21 532.828 180.735   8
  -1  -1 -22 21346.9 1454.94   3
  -1  -1 -22 17747.1 1402.86   5
  -1  -1 -22 22352.2 1387.25   8
  -1   1 -22 22762.9 1395.64   8
  -1  -1 -23 96.5239 332.471   3
  -1  -1 -23 39.7176 245.738   5
  -1   1 -23 276.772 200.008   8
  -1  -1 -23 530.728 155.794   8
  -1  -1 -24 5688.46 510.425   3
   1   1  24 5801.66 443.906   6
  -1  -1 -24 5402.95 404.322   8
  -1   1 -24 5953.96 427.380   8
  -1  -1 -25 233.811 293.550   3
   1   1  25 456.631 221.948   6
  -1  -1 -25 647.691 258.441   5
  -1   1 -25 491.959 219.803   8
  -1  -1 -25 482.340 184.852   8
  -1  -1 -26 219.851 349.045   3
   1  -1  26 708.294 228.719   6
  -1  -1 -26 480.476 233.495   5
   1   1  26 760.462 238.563   6
  -1  -1 -26 1049.85 202.172   8
  -1   1 -26 616.446 206.609   8
  -1  -1 -27 99.4092 344.543   3
   1   1  27 116.679 224.615   6
  -1  -1 -27 269.112 245.457   5
   1  -1  27 144.185 211.087   6
  -1   1 -27 6.11775 227.137   8
  -1  -1 -27-112.872 215.846   8
  -1  -1 -28 8344.79 721.486   3
   1  -1  28 8485.84 649.625   6
   1   1  28 9625.66 654.835   6
  -1  -1 -28 8024.67 663.010   5
  -1  -1 -28 9461.70 639.504   8
  -1   1 -28 9154.60 648.701   8
  -1  -1 -29-276.913 273.263   5
  -1  -1 -29 345.372 209.625   8
  -1   1 -29-176.696 224.246   8
  -1  -1 -30 2323.32 363.266   5
  -1  -1 -30 3436.97 303.508   8
  -1   1 -30 2784.36 329.148   8
  -1  -1 -31 293.606 308.977   5
  -1  -1 -31 579.647 213.900   8
  -1   1 -31 829.062 226.889   8
  -1  -1 -32 200.867 299.827   5
  -1   1 -32 295.737 214.082   8
  -1  -1 -33 388.525 257.183   5
  -1   1 -33 528.411 204.611   8
  -1  -1 -34 981.649 277.639   5
  -1   1 -34 1291.77 209.931   8
  -1  -1 -35 146.070 230.218   5
  -1   1 -35 31.2895 157.744   8
  -1  -1 -36 4039.96 359.966   9
  -1  -1 -37 747.166 195.320   9
  -1  -1 -38 1199.92 168.064   9
  -1  -1 -39 49.6200 88.1980   9
   1  -3 -38-4.03670 117.924   9
   1  -3 -37 122.866 161.175   9
   1   3 -36 181.210 147.724   8
   1   3 -35 1216.42 197.236   8
   1  -3 -34 120.621 231.966   5
   1   3 -34 260.942 235.454   5
   1   3 -34 512.259 215.378   8
   1  -3 -33 1563.60 257.266   5
   1   3 -33 830.632 245.572   5
   1   3 -33 1094.40 254.394   8
   1   3 -32 242.590 269.438   5
   1  -3 -32 91.3586 268.951   5
   1   3 -32 780.021 258.677   8
   1  -3 -31 443.562 277.243   5
   1   3 -31 608.112 259.700   5
   1   3 -31 706.230 248.197   8
   1  -3 -30-7.19904 259.261   5
   1   3 -30-14.2827 251.858   5
   1   3 -30 386.403 278.311   8
   1   3 -29 17059.8 1179.08   5
   1  -3 -29 16813.2 1179.69   5
   1   3 -29 18353.3 1172.82   8
   1  -3 -28 219.277 293.541   3
   1   3 -28 133.574 323.570   3
   1  -3 -28 48.4967 257.665   5
   1   3 -28 163.182 253.998   5
  -1   3  28 286.285 231.838   6
   1   3 -28 178.481 277.472   8
   1   3 -27 9348.69 787.649   3
   1  -3 -27 9985.17 777.759   3
   1   3 -27 9953.51 737.582   5
  -1   3  27 10594.7 744.313   6
   1  -3 -27 10183.9 748.575   5
   1   3 -27 11293.9 745.789   8
   1  -3 -26 81.9976 303.564   3
   1   3 -26-74.9133 280.106   3
  -1   3  26-80.6598 258.792   6
   1  -3 -26 18.4212 272.302   5
   1   3 -26 69.8127 262.789   5
   1   3 -26 69.7809 245.961   8
   1  -3 -25 2577.38 397.717   3
   1   3 -25 1992.45 377.314   3
   1  -3 -25 1405.09 311.273   5
  -1  -3  25 2557.26 251.194   6
   1   3 -25 1384.07 328.314   5
  -1   3  25 2208.23 305.578   6
   1   3 -25 2239.09 270.096   8
   1  -3 -24 6253.13 551.944   3
   1   3 -24 6136.61 565.396   3
   1  -3 -24 5751.00 465.111   5
   1   3 -24 4830.92 485.147   5
  -1   3  24 6659.33 491.123   6
   1   3 -24 6577.97 457.573   8
   1  -3 -23 15086.5 1035.04   3
   1   3 -23 14359.9 1037.38   3
   1  -3 -23 15633.4 1000.98   5
   1   3 -23 15559.6 995.309   5
  -1   3  23 14481.9 1010.27   6
   1   3 -23 13599.7 982.278   8
   1  -3 -22 8009.05 573.952   3
   1   3 -22 6973.77 556.713   3
   1  -3 -22 5100.30 486.446   5
   1   3 -22 5977.83 490.257   5
  -1   3  22 7553.13 505.873   6
   1   3 -22 5930.59 456.119   8
   1   3 -21 1213.33 313.414   3
   1  -3 -21 1308.81 280.001   3
  -1   3  21 1272.16 238.842   6
   1  -3 -21 1499.79 202.868   5
   1   3 -21 933.829 172.314   5
   1   3 -21 1085.82 179.443   8
   1  -3 -20 13543.4 1006.20   3
   1   3 -20 13671.9 1005.26   3
  -1   3  20 14459.2 975.603   6
   1   3 -20 15029.2 956.849   8
   1   3 -19 908.882 265.094   3
   1  -3 -19 602.541 255.286   3
  -1   3  19 831.020 221.868   6
   1  -3 -18 1563.25 288.915   3
   1   3 -18 1343.57 285.228   3
  -1   3  18 1442.84 220.773   6
   1   3 -17 10008.7 695.022   3
   1  -3 -17 9517.95 697.618   3
   1  -3 -16 4360.94 373.576   3
   1   3 -16 4472.23 384.337   3
   1   3 -15 5593.67 442.910   3
   1  -3 -15 5364.37 435.551   3
   1  -3 -14 1548.56 234.360   3
   1   3 -14 1214.88 235.869   3
   1  -3 -13 49796.8 3243.21   3
   1   3 -13 50884.0 3243.11   3
   1   3 -12 3070.00 271.581   3
   1  -3 -12 3059.16 276.080   3
   1   3 -11 35879.1 2339.96   3
   1  -3 -11 36717.0 2341.17   3
   1   3 -10 110553. 7019.12   3
   1  -3 -10 108932. 7018.89   3
   1   3  -9 37455.5 2427.26   1
   1   3  -9 37922.7 2430.37   3
   1  -3  -9 38094.4 2430.77   3
   1   3  -8 14934.1 997.475   1
   1  -3  -8 14629.5 998.117   1
   1   3  -8 16767.9 1002.60   3
   1  -3  -8 15599.6 1001.49   3
   1   3  -7 78850.1 4937.55   3
   1  -3  -7 78316.1 4937.67   3
   1   3  -7 77360.8 4935.44   1
   1  -3  -7 74577.9 4936.02   1
   1   3  -6 32543.8 2072.35   3
   1   3  -6 33051.9 2070.76   1
   1  -3  -6 31757.5 2072.51   3
   1  -3  -6 31800.7 2070.98   1
   1   3  -5 34543.7 2240.52   1
   1  -3  -5 35231.6 2242.39   3
   1   3  -5 35919.2 2242.06   3
   1  -3  -5 34450.8 2240.93   1
   1   3  -4 71516.3 4623.58   1
   1  -3  -4 74854.2 4625.32   3
   1  -3  -4 71194.5 4623.83   1
   1   3  -4 72507.2 4624.73   3
   1   3  -3 89243.9 5699.78   3
   1   3  -3 93778.1 5699.12   1
   1  -3  -3 88276.0 5699.12   1
   1  -3  -3 92120.7 5700.22   3
  -1   3   3 83724.6 5702.54   6
   1   3  -3 87151.8 5698.57   6
   1   3  -2 53706.5 3265.89   1
   1   3  -2 51637.8 3266.38   3
   1  -3  -2 49847.0 3266.37   3
   1  -3  -2 50993.6 3265.78   1
   1   3  -2 50262.1 3267.28   6
  -1   3   2 48913.3 3270.30   6
  -1   3   1 59173.2 3804.17   6
   1   3  -1 59812.2 3802.20   6
   1   3   0 26406.4 1720.89   6
  -1   3   0 27552.2 1722.55   6
  -1   3  -1 318467. 20273.7   6
   1   3   1 317239. 20273.1   6
  -1   3  -2 108279. 6826.70   3
  -1  -3  -2 107622. 6826.83   3
   1   3   2 108565. 6826.35   1
  -1   3  -2 103489. 6829.45   6
   1   3   2 103744. 6830.05   6
   1  -3   3 130843. 8438.88   1
  -1  -3  -3 130769. 8439.15   3
   1   3   3 129570. 8438.48   1
  -1   3  -3 134781. 8439.16   3
  -1   3  -3 133191. 8440.07   6
   1   3   3 136473. 8442.31   6
   1   3   4 355573. 22716.0   1
   1  -3   4 356964. 22716.4   1
  -1   3  -4 357665. 22716.8   3
  -1  -3  -4 353709. 22716.8   3
   1   3   4 356919. 22719.2   6
   1  -3   5 29222.6 1859.93   1
  -1  -3  -5 27988.2 1860.75   3
   1   3   5 28774.7 1859.19   1
  -1   3  -5 30145.0 1860.93   3
  -1   3  -6 28168.3 1775.49   3
   1   3   6 28012.6 1773.74   1
  -1  -3  -6 26721.4 1775.21   3
  -1   3  -7 12707.3 807.853   3
  -1  -3  -7 12097.4 807.243   3
  -1   3  -8 459.369 96.7918   3
  -1  -3  -8 667.185 100.086   3
  -1  -3  -9 2237.60 197.269   3
  -1   3  -9 2492.72 196.081   3
  -1   3 -10 88892.4 5714.14   3
  -1  -3 -10 89642.6 5713.92   3
  -1  -3 -11 26645.9 1720.90   3
  -1   3 -11 26451.7 1720.53   3
  -1   3 -12 1658.77 210.369   3
  -1  -3 -12 1790.49 212.276   3
  -1  -3 -13 3829.96 320.361   3
  -1   3 -13 3830.66 331.003   3
  -1  -3 -14 19148.4 1261.41   3
  -1   3 -14 18960.6 1259.62   3
  -1   3 -15 8772.42 614.685   3
  -1  -3 -15 8099.55 609.355   3
  -1  -3 -16 167.574 218.653   3
  -1   3 -16 102.931 202.072   3
  -1   3 -17 48835.7 3179.53   3
  -1  -3 -17 49314.2 3178.43   3
  -1  -3 -18 791.848 256.849   3
  -1   3 -18 676.009 238.320   3
  -1  -3 -19 40774.6 2654.42   3
  -1   3 -19 40666.4 2657.21   3
  -1  -3 -20 835.032 300.281   3
  -1   3 -20 1089.43 299.589   3
   1   3  20 1535.65 232.702   6
  -1   3 -20 1019.88 208.220   8
  -1  -3 -21 1154.61 294.507   3
  -1   3 -21 952.853 279.978   3
  -1   3 -21 1078.53 211.027   5
  -1  -3 -21 1654.56 225.948   5
   1   3  21 1280.10 253.508   6
  -1   3 -21 1616.37 220.244   8
  -1   3 -22 27125.0 1958.18   3
  -1  -3 -22 29445.7 1954.20   3
   1   3  22 30647.9 1932.52   6
  -1   3 -22 27568.2 1917.29   5
  -1  -3 -22 30020.2 1915.66   5
  -1   3 -22 30903.2 1916.38   8
  -1  -3 -23 25707.0 1793.52   3
  -1   3 -23 25834.6 1791.22   3
   1   3  23 28507.4 1766.65   6
  -1  -3 -23 24619.3 1751.98   5
  -1   3 -23 25616.8 1755.29   5
  -1   3 -23 28930.4 1743.98   8
  -1   3 -24 12424.6 898.302   3
  -1  -3 -24 13457.9 917.560   3
  -1   3 -24 12040.5 861.182   5
  -1  -3 -24 11879.3 863.420   5
   1   3  24 12986.2 864.972   6
  -1   3 -24 11963.5 837.174   8
  -1  -3 -25-19.6609 282.395   3
  -1   3 -25-32.6362 283.916   3
  -1  -3 -25 75.3123 260.326   5
  -1   3 -25 207.339 236.117   5
   1   3  25 166.363 261.888   6
  -1   3 -25 163.142 235.411   8
  -1  -3 -26 6.81138 281.956   3
  -1   3 -26-135.493 317.647   3
   1   3  26-247.228 264.824   6
  -1  -3 -26 40.6281 248.504   5
   1  -3  26-54.1348 183.854   6
  -1   3 -26 165.420 231.945   5
  -1   3 -26 136.054 265.182   8
  -1  -3 -27 19842.2 1376.50   3
  -1   3 -27 18271.9 1380.53   3
  -1  -3 -27 19829.6 1329.72   5
   1   3  27 20841.6 1340.02   6
  -1   3 -27 20062.3 1330.26   5
  -1   3 -27 19759.1 1326.38   8
  -1  -3 -28 147.219 308.727   3
  -1   3 -28-132.201 337.832   3
  -1  -3 -28 161.109 256.714   5
  -1   3 -28 85.5533 257.587   5
   1   3  28 229.108 228.353   6
  -1   3 -28 64.7228 243.453   8
  -1   3 -29 1362.62 282.388   5
  -1   3 -29 1302.33 300.059   8
  -1   3 -30 2304.42 327.442   5
  -1  -3 -30 2637.00 339.650   5
  -1   3 -30 2372.43 314.633   8
  -1   3 -31 2720.06 356.071   5
  -1  -3 -31 3317.85 359.597   5
  -1   3 -31 3322.89 352.452   8
  -1   3 -32 386.104 274.711   5
  -1  -3 -32 157.073 250.616   5
  -1   3 -32 70.5500 358.567   9
  -1   3 -32 410.420 246.417   8
  -1  -3 -33 9863.74 699.420   5
  -1   3 -33 9496.98 691.788   5
  -1   3 -33 11422.9 747.399   9
  -1   3 -33 9018.56 684.503   8
  -1  -3 -34 849.879 219.736   5
  -1   3 -34 697.465 223.510   5
  -1   3 -34 938.311 314.546   9
  -1   3 -34 918.585 216.973   8
  -1   3 -35 2018.23 241.804   5
  -1   3 -35 1618.85 215.699   8
  -1   3 -35 2069.20 293.979   9
  -1   3 -36 349.949 212.452   9
  -1   3 -36 403.424 144.835   8
  -1  -3 -37 647.965 167.450   9
  -1   3 -37 517.037 170.024   9
  -1  -3 -38 170.833 120.352   9
  -1   3 -38-2.76485 115.220   9
   1   5 -37 735.616 146.516   9
   1  -5 -37 670.652 135.083   9
   1   5 -36 734.243 191.929   9
   1   5 -36 716.137 157.766   8
   1   5 -35 2030.35 263.082   9
   1   5 -35 1118.05 210.864   8
   1   5 -34 2158.94 299.213   9
   1   5 -34 1502.29 245.048   8
   1   5 -33 1582.78 261.519   8
   1   5 -33 2348.90 341.743   9
   1   5 -32 1392.43 246.586   5
   1  -5 -32 1356.63 242.228   5
   1   5 -32 1157.36 367.299   9
   1   5 -32 1381.03 283.128   8
   1  -5 -31 90.6605 212.101   5
   1   5 -31 69.8612 248.031   5
   1   5 -31 400.705 268.558   8
   1   5 -31 919.397 367.777   9
   1  -5 -30 3252.56 391.815   5
   1   5 -30 4187.95 397.989   5
   1   5 -30 3877.73 395.846   8
   1  -5 -29 113.828 263.484   5
   1   5 -29 336.711 259.452   5
   1   5 -29 1266.47 291.003   8
   1   5 -29 993.858 390.942   9
   1   5 -28 13550.0 971.773   5
   1  -5 -28 14005.2 974.734   5
   1   5 -28 14535.4 982.021   8
  -1   5  28 12895.7 932.594  10
   1   5 -27 424.971 268.598   3
   1  -5 -27 52.4082 300.952   3
   1  -5 -27 41.3766 251.541   5
   1   5 -27 144.240 261.914   5
  -1   5  27 229.829 258.697   6
   1   5 -27 122.398 280.694   8
  -1   5  27-69.6439 152.353  10
   1   5 -27 92.3770 377.402   9
   1  -5 -26 13.0085 300.137   3
   1   5 -26 333.301 310.409   3
   1   5 -26 136.899 267.156   5
  -1   5  26 360.621 236.482   6
   1  -5 -26 48.0436 232.285   5
  -1   5  26 363.196 156.173  10
   1   5 -26 315.603 363.556   9
   1   5 -26 502.881 249.987   8
   1  -5 -25 3797.03 332.621   5
  -1   5  25 3589.80 380.188   6
   1   5 -25 2883.72 355.613   5
   1  -5 -25 3854.13 401.522   3
   1   5 -25 2688.71 426.298   3
  -1   5  25 3459.78 290.895  10
   1   5 -25 3360.29 423.745   9
   1   5 -25 3258.54 350.764   8
   1   5 -24 8201.94 594.306   5
  -1   5  24 8897.92 620.608   6
   1  -5 -24 7203.42 598.883   5
   1   5 -24 7027.04 639.546   3
   1  -5 -24 7283.46 646.079   3
  -1   5  24 8286.54 566.239  10
   1   5 -24 8611.69 604.451   8
   1   5 -24 9337.70 651.972   9
   1   5 -23 469.819 317.089   3
   1  -5 -23 999.986 308.799   3
  -1   5  23 1249.79 257.499   6
   1   5 -23 349.916 245.562   5
   1  -5 -23 955.183 206.016   5
   1   5 -23 978.699 251.336   8
   1   5 -23 691.194 300.539   9
  -1   5  23 967.891 155.289  10
  -1   5  22 6817.58 498.983   6
   1  -5 -22 6324.04 473.867   5
   1   5 -22 5786.48 462.910   5
   1   5 -22 6289.50 529.986   3
   1  -5 -22 5961.65 517.881   3
  -1   5  22 6127.59 439.174  10
   1   5 -22 6342.35 508.886   9
   1   5 -22 5755.85 477.778   8
   1  -5 -21 11962.5 774.700   5
   1   5 -21 9704.54 786.641   5
  -1   5  21 12592.9 808.715   6
   1  -5 -21 12120.9 825.937   3
   1   5 -21 11299.0 837.698   3
  -1   5  21 11514.7 759.899  10
   1   5 -21 11154.6 784.784   8
   1  -5 -20 19480.5 1290.24   5
  -1   5  20 20215.0 1308.21   6
   1   5 -20 18814.3 1293.37   5
   1   5 -20 20034.4 1323.60   3
   1  -5 -20 20355.6 1325.06   3
  -1   5  20 18699.4 1276.23  10
   1   5 -20 20732.0 1293.43   8
  -1   5  19 8243.25 591.590   6
   1   5 -19 7641.95 608.670   3
   1  -5 -19 8300.36 602.192   3
  -1   5  19 7576.49 542.153  10
   1   5 -19 8534.82 560.938   8
   1   5 -18 10037.7 728.430   3
   1  -5 -18 10274.6 719.343   3
  -1   5  18 9923.90 713.716   6
   1  -5 -17 24099.5 1570.20   3
   1   5 -17 23368.0 1574.16   3
   1  -5 -16 5646.84 450.512   3
   1   5 -16 6064.31 464.661   3
   1   5 -15 11910.8 827.763   3
   1  -5 -15 12177.1 823.261   3
   1  -5 -14 11806.0 827.577   3
   1   5 -14 12665.1 835.404   3
   1  -5 -13 26548.8 1717.98   3
   1   5 -13 26139.0 1718.40   3
   1  -5 -12 23495.1 1545.81   3
   1   5 -12 23901.8 1546.25   3
   1  -5 -11 868.922 166.305   3
   1   5 -11 914.418 162.255   3
  -1   5  11 780.517 175.770   6
   1   5 -10 5548.54 388.866   3
   1  -5 -10 5533.80 386.987   3
  -1   5  10 5055.74 391.866   6
   1   5  -9 14500.3 927.840   3
   1  -5  -9 13912.7 928.714   3
  -1   5   9 13998.9 932.051   6
   1   5  -8 57660.4 3674.58   3
   1  -5  -8 58070.2 3674.85   3
  -1   5   8 56091.3 3678.37   6
   1   5  -7 335.675 80.4765   3
   1  -5  -7 190.100 84.7375   3
  -1   5   7 333.118 107.754   6
   1  -5  -6 8906.74 580.367   3
   1   5  -6 8621.68 579.936   3
  -1   5   6 9180.79 589.849   6
   1   5  -5 4959.29 335.525   3
   1  -5  -5 4956.70 335.294   3
  -1   5   5 5467.77 349.790   6
   1   5  -4 1317.32 96.5066   3
   1  -5  -4 1153.70 92.8213   3
   1   5  -4 1456.67 99.8408   6
  -1   5   4 1045.87 119.973   6
  -1   5   3 11753.2 778.764   6
   1   5  -3 12068.2 771.527   6
  -1   5   2 1186.23 104.902   6
   1   5  -2 904.382 87.3174   6
   1   5  -1 26102.7 1666.95   6
  -1   5   1 25836.3 1669.75   6
  -1   5   0 30317.1 1917.44   6
   1   5   0 29508.2 1915.74   6
   1   5   1 21158.4 1350.64   6
  -1   5  -1 20833.4 1351.44   6
   1   5   2 215.014 64.2664   6
  -1   5  -2 608.792 69.3504   6
  -1  -5  -3 14148.6 971.140   3
  -1   5  -3 15377.9 972.050   3
   1   5   3 16723.6 983.357   6
  -1   5  -3 16861.1 979.578   6
  -1   5  -4 13541.3 851.966   3
  -1  -5  -4 12826.6 851.373   3
   1   5   4 14186.3 861.985   6
  -1   5  -4 12853.8 854.656   6
  -1  -5  -5 83893.3 5319.74   3
  -1   5  -5 83168.5 5319.57   3
   1   5   5 82413.9 5325.80   6
  -1  -5  -6 19725.0 1237.80   3
  -1   5  -6 19176.4 1237.63   3
   1   5   6 18461.9 1243.65   6
  -1   5  -7 652.431 94.9511   3
  -1  -5  -7 564.747 88.4786   3
   1   5   7 547.226 112.320   6
  -1   5  -8 8718.98 562.348   3
  -1  -5  -8 8113.77 563.662   3
   1   5   8 8494.38 569.264   6
  -1   5  -9 23688.6 1484.32   3
  -1  -5  -9 23154.2 1484.30   3
   1   5   9 21792.5 1485.94   6
  -1  -5 -10 10801.3 682.836   3
  -1   5 -10 10291.8 682.936   3
   1   5  10 9374.95 682.001   6
  -1  -5 -11 17941.5 1179.19   3
  -1   5 -11 18168.1 1179.57   3
   1   5  11 17820.7 1179.85   6
  -1  -5 -12 16098.7 1065.39   3
  -1   5 -12 16118.7 1067.54   3
   1   5  12 16106.6 1064.25   6
  -1   5 -13 2876.99 273.135   3
  -1  -5 -13 2942.14 272.619   3
  -1  -5 -14 2456.89 259.162   3
  -1   5 -14 2990.31 279.610   3
  -1  -5 -15 16183.0 1093.32   3
  -1   5 -15 16569.1 1097.70   3
  -1   5 -16 22347.5 1483.65   3
  -1  -5 -16 22466.0 1478.82   3
  -1  -5 -17 32927.7 2099.60   3
  -1   5 -17 31266.3 2100.19   3
  -1  -5 -18 10034.4 693.727   3
  -1   5 -18 9175.29 696.913   3
  -1   5 -19 468.803 260.008   3
  -1  -5 -19 537.731 225.496   3
   1   5  19 654.013 128.126  10
  -1   5 -19 961.760 219.630   8
   1   5  20 369.853 232.521   6
  -1   5 -20 141.939 188.977   5
  -1  -5 -20 49.9339 169.367   5
  -1  -5 -20 270.254 257.741   3
  -1   5 -20 370.760 251.179   3
   1   5  20 267.042 127.786  10
  -1   5 -20 355.105 227.129   8
  -1  -5 -21 2747.70 264.948   5
  -1   5 -21 3570.13 275.873   5
   1   5  21 2678.04 323.194   6
  -1  -5 -21 2327.62 326.212   3
   1   5  21 2699.89 230.677  10
  -1   5 -21 3061.74 309.884   8
  -1   5 -22 10092.5 738.991   5
   1   5  22 10655.4 754.103   6
  -1  -5 -22 8972.88 730.176   5
  -1  -5 -22 10817.7 782.912   3
  -1   5 -22 9805.91 780.572   3
   1   5  22 11272.6 707.178  10
  -1   5 -22 11264.8 741.944   8
  -1   5 -23 406.175 294.289   3
  -1  -5 -23 583.124 262.044   3
  -1   5 -23 808.232 205.028   5
   1   5  23 519.036 242.468   6
  -1  -5 -23 669.439 225.664   5
  -1   5 -23 358.007 280.847   9
  -1   5 -23 853.261 256.198   8
   1   5  23 560.215 143.406  10
  -1   5 -24 339.706 331.165   3
  -1  -5 -24 18.4607 289.632   3
  -1   5 -24 383.763 243.438   5
   1   5  24 620.120 263.846   6
  -1  -5 -24 443.408 207.845   5
  -1   5 -24 662.912 315.747   9
  -1   5 -24 639.272 250.723   8
   1   5  24 373.743 144.591  10
  -1   5 -25 6797.76 668.008   5
  -1  -5 -25 7501.40 655.354   5
   1   5  25 10666.3 689.608   6
  -1   5 -25 8781.02 706.977   3
  -1  -5 -25 7992.75 710.236   3
   1   5  25 9537.15 620.220  10
  -1   5 -25 11580.7 719.178   9
  -1   5 -25 9803.00 656.648   8
  -1  -5 -26 154.829 301.322   3
  -1   5 -26 13.4968 273.416   3
   1   5  26 19.8272 237.166   6
  -1   5 -26 315.121 254.343   5
  -1  -5 -26 173.012 253.804   5
  -1   5 -26 230.889 337.933   9
  -1   5 -26 9.86411 275.810   8
   1   5  26 550.677 156.180  10
  -1   5 -27 6868.25 623.295   3
  -1  -5 -27 7664.78 635.557   3
  -1   5 -27 8554.29 593.339   5
   1   5  27 8288.56 610.780   6
  -1  -5 -27 8058.63 599.677   5
   1   5  27 7340.39 542.989  10
  -1   5 -27 8343.64 660.539   9
  -1   5 -27 8764.54 615.339   8
  -1  -5 -28-3.41553 263.372   5
  -1   5 -28 318.490 244.302   5
  -1   5 -28-42.6393 275.617   8
  -1   5 -28 551.473 384.953   9
  -1  -5 -29 307.446 260.964   5
  -1   5 -29 168.208 261.044   5
  -1   5 -29 480.552 372.370   9
  -1   5 -29 647.384 279.107   8
  -1   5 -30 1545.86 311.118   5
  -1  -5 -30 1588.65 300.841   5
  -1  -5 -31 3648.17 307.341   5
  -1   5 -31 2993.69 345.444   8
  -1   5 -31 4197.97 427.913   9
  -1   5 -32 349.200 228.454   5
  -1  -5 -32 479.982 230.878   5
  -1   5 -32 1212.29 336.476   9
  -1   5 -32 920.001 245.369   8
  -1   5 -33 3283.00 317.396   5
  -1  -5 -33 3553.28 312.881   5
  -1   5 -33 2917.19 330.388   8
  -1   5 -34 2675.63 284.439   8
  -1   5 -34 3631.67 349.077   9
  -1   5 -35-2.55749 220.737   9
  -1   5 -35 345.549 182.730   8
  -1   5 -36 73.3587 172.552   9
  -1   5 -36 86.3713 145.320   8
  -1   5 -37 621.690 119.375   8
  -1  -5 -37 783.173 144.575   9
   1   7 -36 208.607 116.920   9
   1   7 -36 33.3954 109.806   8
   1   7 -35 466.052 165.998   9
   1   7 -35 348.195 144.061   8
   1   7 -34 6940.09 562.435   8
   1   7 -34 9419.27 577.360   9
   1   7 -33 303.129 241.866   9
   1   7 -33 62.6407 203.815   8
   1   7 -32 288.808 269.950   9
   1   7 -32 29.7751 236.790   8
   1   7 -31 2121.74 311.427   8
  -1   7  31 2443.41 220.538  10
  -1   7  30 5929.95 449.501  10
   1   7 -30 6185.65 502.151   8
   1   7 -29 1176.45 268.232   5
   1  -7 -29 1560.18 234.240   5
   1   7 -29 2855.98 366.131   9
   1   7 -29 2173.57 321.967   8
  -1   7  29 2001.41 212.642  10
   1   7 -28 16872.3 1154.83   5
   1  -7 -28 15822.4 1140.87   5
   1   7 -28 15041.5 1161.52   8
  -1   7  28 18067.3 1132.95  10
   1  -7 -27 3201.02 337.397   5
   1   7 -27 3317.99 367.913   5
   1   7 -27 4969.44 454.812   9
  -1   7  27 4603.84 329.576  10
   1   7 -27 3654.10 375.405   8
   1  -7 -26 489.363 197.732   5
   1   7 -26 506.440 241.064   5
  -1   7  26 281.582 183.062  10
   1   7 -26 580.438 270.902   8
   1   7 -26 499.121 338.280   9
   1   7 -25 113.799 213.479   5
   1  -7 -25 213.437 202.305   5
  -1   7  25 271.955 173.300  10
   1   7 -25 51.0176 321.204   9
   1   7 -24 67.8374 220.747   5
  -1   7  24-162.154 170.986  12
  -1   7  24 225.604 180.263  10
   1   7 -24 91.0739 297.587   9
   1   7 -23 7242.27 550.951   5
   1   7 -23 6893.16 604.415   3
  -1   7  23 7388.86 536.829  12
  -1   7  23 7661.89 529.483  10
   1   7 -23 8440.40 589.469   9
  -1   7  22 1334.64 296.584   6
   1   7 -22 766.869 234.217   5
   1   7 -22 1280.46 295.288   3
  -1   7  22 1382.74 207.452  12
  -1   7  22 1481.39 205.388  10
   1   7 -22 1221.90 300.809   9
  -1   7  21 15814.4 1018.12   6
   1   7 -21 12722.7 978.006   5
   1   7 -21 13297.1 1012.34   3
  -1   7  21 14268.2 966.603  10
  -1   7  21 16856.9 974.784  12
   1   7 -21 14324.3 995.725   9
  -1   7  20 2154.14 298.014   6
   1   7 -20 1873.10 227.943   5
   1   7 -20 2166.43 305.773   3
   1  -7 -20 2277.08 282.771   3
  -1   7  20 2395.02 233.184  12
  -1   7  20 2016.89 199.538  10
   1   7 -20 1788.36 265.252   8
   1   7 -20 1798.63 266.799   9
   1   7 -19 5115.96 397.344   5
  -1   7  19 5862.34 464.352   6
   1   7 -19 5723.54 453.216   3
   1  -7 -19 5329.54 436.148   3
  -1   7  19 5250.69 398.582  12
  -1   7  19 5111.97 389.995  10
   1   7 -19 5487.72 411.050   8
   1   7 -19 5369.56 424.374   9
  -1   7  18 22638.3 1377.74   6
   1  -7 -18 20770.2 1367.60   3
   1   7 -18 21727.6 1378.56   3
  -1   7  18 18950.6 1340.16  10
  -1   7  18 20025.1 1341.00  12
   1   7 -18 22314.8 1355.12   8
   1   7 -18 19841.1 1353.95   9
  -1   7  17 48698.5 2981.38   6
   1  -7 -17 42284.5 2971.21   3
   1   7 -17 45797.0 2979.74   3
  -1   7  17 47766.3 2955.64  12
  -1   7  17 45580.9 2953.59  10
   1   7 -17 47708.4 2965.08   8
   1   7 -17 43726.8 2962.14   9
  -1   7  16 108247. 6613.23   6
  -1   7  16 103703. 6590.17  10
   1   7 -16 100426. 6610.37   3
   1  -7 -16 99818.7 6605.88   3
  -1   7  15 1232.99 233.376   6
   1  -7 -15 1106.06 186.675   3
   1   7 -15 1182.53 207.561   3
  -1   7  14 1702.19 230.898   6
   1   7 -14 1948.38 220.285   3
   1  -7 -14 1546.08 192.029   3
  -1   7  13 36.2422 187.337   6
   1  -7 -13 127.924 135.790   3
   1   7 -13 333.010 158.875   3
  -1   7  12 12590.2 835.085   6
   1   7 -12 13158.1 821.583   3
   1  -7 -12 11394.9 813.714   3
  -1   7  11 2706.40 255.669   6
   1   7 -11 2800.69 224.216   3
   1  -7 -11 2398.12 216.370   3
  -1   7  10 754.572 181.676   6
   1  -7 -10 872.460 110.379   3
   1   7 -10 699.027 126.105   3
  -1   7   9 44439.5 2399.39   6
   1   7  -9 39037.6 2382.05   3
  -1   7   8 1431.82 195.132   6
   1   7  -8 1479.32 136.228   3
  -1   7   7 1682.06 189.603   6
  -1   7   6 12651.9 839.746   6
  -1   7   5 586.321 141.118   6
  -1   7   4 21585.6 1380.80   6
   1   7  -4 21082.4 1364.14   6
   1   7  -3 218.896 74.6623   6
  -1   7   3 265.697 117.656   6
  -1   7   2 133.417 114.887   6
   1   7  -2 133.390 76.9135   6
  -1   7   1 88377.7 5635.81   6
   1   7  -1 87868.2 5631.15   6
   1   7   0 22115.0 1437.92   6
  -1   7   0 22465.0 1440.94   6
  -1   7  -1 4787.73 339.671   6
   1   7   1 5059.06 343.858   6
   1   7   2 1954.36 170.556   6
  -1   7  -2 2036.48 164.109   6
  -1   7  -3 15277.8 969.260   6
   1   7   3 14439.8 977.259   6
   1   7   4 38428.4 2455.46   6
  -1   7  -4 37978.9 2445.04   6
   1   7   5 895.651 142.736   6
  -1   7  -5 1012.79 107.305   6
   1   7   6 4351.42 324.503   6
   1   7   7 93004.2 5631.68   6
  -1   7  -7 85757.7 5616.60   3
   1   7   8 74895.1 4637.08   6
  -1   7  -8 70935.3 4623.28   3
   1   7   9 1333.20 191.236   6
  -1   7  -9 1641.53 154.137   3
  -1  -7  -9 1442.88 137.924   3
   1   7  10 323.079 156.470   6
  -1  -7 -10 195.569 95.3218   3
  -1   7 -10 184.812 112.694   3
   1   7  11 9547.93 617.125   6
  -1  -7 -11 8594.25 594.092   3
  -1   7 -11 8707.16 601.878   3
   1   7  12 36961.0 2289.36   6
  -1  -7 -12 33459.9 2275.75   3
  -1   7 -12 36192.4 2281.47   3
   1   7  13 13649.7 870.867   6
  -1   7 -13 13255.7 862.518   3
  -1  -7 -13 11947.5 855.501   3
   1   7  14 5765.72 433.605   6
  -1  -7 -14 5906.25 408.346   3
  -1   7 -14 4941.94 418.486   3
   1   7  15 15312.7 993.508   6
  -1  -7 -15 14077.5 978.369   3
  -1   7 -15 14698.8 985.386   3
   1   7  16 1717.32 262.322   6
  -1  -7 -16 1761.49 215.620   3
  -1   7 -16 1760.71 248.449   3
   1   7  17 2973.87 327.295   6
  -1  -7 -17 1969.56 285.184   3
  -1   7 -17 1707.58 304.927   3
   1   7  17 2901.98 241.434  10
   1   7  17 3524.96 250.566  12
  -1   7 -17 3136.78 284.375   9
  -1   7 -17 3599.36 305.697   8
   1   7  18 43112.8 2655.01   6
  -1  -7 -18 38448.8 2647.60   3
  -1   7 -18 38917.5 2655.35   3
   1   7  18 41808.4 2627.42  12
   1   7  18 40073.6 2626.49  10
  -1   7 -18 44742.9 2640.70   8
  -1   7 -18 38261.7 2637.82   9
   1   7  19 11361.3 753.426   6
  -1   7 -19 9077.46 701.993   5
  -1   7 -19 9535.50 743.859   3
  -1  -7 -19 9947.73 732.132   3
   1   7  19 11172.6 699.663  12
   1   7  19 10957.8 699.089  10
  -1   7 -19 8998.39 720.945   9
  -1   7 -19 11761.3 729.849   8
   1   7  20 210.732 243.654   6
  -1   7 -20 189.317 172.743   5
  -1  -7 -20 81.6895 218.192   3
  -1   7 -20 322.635 245.004   3
   1   7  20-16.2665 146.237  10
   1   7  20 105.115 153.510  12
  -1   7 -20-10.3822 236.258   9
  -1   7 -21 38275.2 2456.48   5
   1   7  21 42038.5 2481.48   6
  -1   7 -21 37882.9 2487.16   3
   1   7  21 37472.6 2445.20  12
   1   7  21 37226.4 2443.61  10
  -1   7 -21 36111.8 2461.82   9
  -1   7 -22 4904.15 421.244   5
   1   7  22 6526.37 483.097   6
  -1   7 -22 4783.15 478.603   3
   1   7  22 5542.20 404.663  10
   1   7  22 5210.18 397.386  12
  -1   7 -22 5322.35 449.495   9
   1   7  23 5585.81 437.582   6
  -1   7 -23 3873.45 384.287   5
  -1   7 -23 4348.99 434.125   3
   1   7  23 4565.00 351.601  12
   1   7  23 4335.79 343.934  10
  -1   7 -23 4292.63 419.846   9
   1   7  24 3036.22 346.497   6
  -1   7 -24 2541.35 281.632   5
  -1   7 -24 2290.00 350.571   3
   1   7  24 2161.29 254.327  10
  -1   7 -24 2386.55 352.527   9
  -1   7 -25 235.659 277.511   3
  -1   7 -25 280.257 231.337   5
   1   7  25 191.277 258.535   6
  -1  -7 -25 445.532 189.988   5
  -1   7 -25 111.761 264.357   8
   1   7  25 261.416 183.541  10
  -1   7 -25 479.625 290.445   9
  -1   7 -26 617.495 241.616   5
  -1  -7 -26 406.735 205.293   5
  -1   7 -26 745.000 312.151   9
  -1   7 -26 830.262 269.486   8
   1   7  26 975.771 183.481  10
  -1   7 -27 891.344 245.589   5
  -1  -7 -27 409.007 207.742   5
  -1   7 -27 694.724 296.776   8
   1   7  27 749.020 182.543  10
  -1   7 -27 910.728 313.526   9
  -1   7 -28 339.138 230.388   5
  -1  -7 -28 224.093 197.653   5
  -1   7 -28 3.14818 289.693   8
  -1   7 -28 142.753 329.677   9
   1   7  28 250.151 169.376  10
  -1   7 -29 2347.60 308.774   5
  -1  -7 -29 2959.56 282.197   5
   1   7  29 2639.56 249.559  10
  -1   7 -29 2590.60 334.073   8
  -1   7 -29 3232.13 376.914   9
  -1  -7 -30 397.965 198.522   5
  -1   7 -30 903.790 223.350   5
  -1   7 -30 1038.91 285.356   8
  -1   7 -30 1401.58 316.428   9
   1   7  30 1061.11 158.367  10
  -1   7 -31 627.388 290.137   9
  -1   7 -31 655.969 248.571   8
  -1   7 -32 5169.39 396.820   9
  -1   7 -32 3495.57 359.305   8
  -1   7 -33 692.210 208.427   8
  -1   7 -33 1006.45 239.013   9
  -1   7 -34 473.475 182.807   8
  -1   7 -34 445.750 198.636   9
  -1   7 -35 2031.90 217.601   8
  -1   7 -35 2624.47 224.996   9
  -1   7 -36 284.624 107.223   9
  -1   7 -36 139.285 110.293   8
   1   9 -35-21.4649 104.517   8
   1   9 -34 97.4485 118.900   9
   1   9 -34 193.622 135.578   8
   1   9 -33 195.669 156.967   9
  -1   9  32 1011.83 135.059  10
   1   9 -32 1295.53 211.655   9
  -1   9  31-20.5438 132.921  10
   1   9 -31 142.069 219.207   9
  -1   9  30-49.6529 148.540  10
   1   9 -30 42.5088 232.945   9
   1   9 -29 1241.46 280.601   9
  -1   9  29 1573.05 203.039  10
  -1   9  28 5453.88 409.594  10
   1   9 -28 5498.57 472.138   9
  -1   9  27 3981.66 351.360  12
  -1   9  27 4471.30 363.983  10
   1   9 -27 4462.13 404.810   8
  -1   9  26 832.437 209.015  12
  -1   9  26 1130.28 220.911  10
   1   9 -26 818.870 285.509   9
   1   9 -26 1207.43 292.380   8
  -1   9  25 2527.16 280.351  12
  -1   9  25 2855.10 281.329  10
   1   9 -25 3083.74 358.292   8
   1   9 -25 3258.64 354.728   9
  -1   9  24 14065.8 875.234  10
  -1   9  24 12044.7 871.081  12
   1   9 -24 13071.7 901.133   8
   1   9 -24 12293.1 899.256   9
  -1   9  23 9122.99 640.620   6
  -1   9  23 8555.32 586.005  10
  -1   9  23 7792.92 590.727  12
   1   9 -23 7883.45 616.417   9
   1   9 -23 7994.83 624.886   8
  -1   9  22 300.575 253.920   6
  -1   9  22 301.433 180.821  10
  -1   9  22 426.505 211.002  12
   1   9 -22 447.079 281.184   8
   1   9 -22 256.156 253.518   9
  -1   9  21 3250.73 379.787   6
  -1   9  21 3628.20 309.026  12
  -1   9  21 3769.02 313.627  10
   1   9 -21 2763.78 352.744   9
   1   9 -21 3434.10 361.053   8
  -1   9  20 165.662 250.484   6
  -1   9  20 420.788 200.205  10
  -1   9  20 306.568 199.290  12
   1   9 -20 179.921 225.811   8
   1   9 -20-51.1129 241.575   9
  -1   9  19 677.530 274.213   6
  -1   9  19 783.033 215.649  12
  -1   9  19 563.013 196.732  10
   1   9 -19 266.280 236.453   9
   1   9 -19 748.441 237.877   8
  -1   9  18 35787.3 2126.24   6
  -1   9  18 31953.9 2088.26  10
  -1   9  18 32703.3 2088.56  12
   1   9 -18 31017.6 2098.21   9
   1   9 -18 31055.5 2101.58   8
  -1   9  17 104.016 247.987   6
  -1   9  17 132.036 161.842  10
  -1   9  17 69.7218 185.453  12
   1   9 -17 42.3775 189.066   9
   1   9 -17 215.363 223.608   8
  -1   9  16 4671.09 411.865   6
  -1   9  16 4718.94 355.228  12
  -1   9  16 4331.26 341.612  10
   1   9 -16 4492.86 372.701   9
   1   9 -16 4881.85 369.328   8
  -1   9  15 4668.95 383.653   6
  -1   9  15 4196.21 331.503  12
  -1   9  15 4152.70 324.255  10
   1   9 -15 3896.05 355.916   8
   1   9 -15 4046.96 346.673   9
  -1   9  15 4405.13 328.688   7
  -1   9  14 2195.05 273.578   6
  -1   9  14 2195.11 225.866  12
  -1   9  14 2358.48 215.222  10
  -1   9  14 2469.90 218.753   7
   1   9 -14 1656.84 228.087   9
   1   9 -14 1718.14 238.730   8
  -1   9  13 690.572 211.598   6
  -1   9  13 950.657 162.310   7
  -1   9  13 655.425 160.875  12
   1   9 -13 571.034 174.854   9
  -1   9  12 5730.60 423.551   6
  -1   9  12 5113.90 379.370  12
  -1   9  11 864.614 200.869   6
  -1   9  10 2906.24 281.667   6
  -1   9   9 207.900 169.776   6
  -1   9   8 4336.09 349.303   6
  -1   9   7 16928.8 1124.54   6
  -1   9   6 33405.4 2169.83   6
  -1   9   5 11354.4 769.145   6
  -1   9   4 138.375 147.003   6
  -1   9   3 2095.94 199.002   6
   1   9  -3 1802.47 152.285   6
  -1   9   2 2108.47 206.452   6
   1   9  -2 2146.95 172.303   6
   1   9  -1 23771.1 1533.51   6
  -1   9   1 23697.9 1544.02   6
  -1   9   0 10175.4 680.913   6
   1   9   0 10150.4 675.464   6
   1   9   1 9478.93 655.737   6
  -1   9  -1 10089.4 654.028   6
  -1   9  -2 5216.92 363.032   6
   1   9   2 5203.99 375.587   6
   1   9   3 18122.0 1143.62   6
  -1   9  -3 16998.1 1127.60   6
  -1   9  -4 2598.05 200.091   6
   1   9   4 2760.17 236.956   6
   1   9   5 46301.4 2985.73   6
   1   9   6 464.820 159.575   6
   1   9   7 954.774 174.526   6
   1   9   8 7871.06 556.327   6
   1   9   9 9229.07 643.131   6
   1   9  10 7133.15 516.994   6
   1   9  11 18547.9 1231.70   6
   1   9  12 253.098 186.564   6
   1   9  12 429.502 141.263  12
   1   9  13 932.959 167.561   7
   1   9  13 656.991 200.839   6
   1   9  13 914.701 136.541  12
  -1   9 -13 824.725 170.139   9
   1   9  14 1007.78 175.339   7
   1   9  14 964.614 224.999   6
   1   9  14 839.771 147.680  10
   1   9  14 1011.21 175.039  12
  -1   9 -14 1115.86 203.190   8
  -1   9 -14 1327.49 181.273   9
   1   9  15 191.904 167.986   7
   1   9  15 306.463 222.143   6
   1   9  15 45.7097 162.353  12
   1   9  15-48.8097 151.217  10
  -1   9 -15 160.079 214.752   8
  -1   9 -15 48.7184 171.966   9
   1   9  16 10088.4 711.009   7
   1   9  16 11159.2 749.052   6
   1   9  16 10299.5 707.903  10
   1   9  16 10730.5 707.621  12
  -1   9 -16 10306.7 718.431   9
  -1   9 -16 10345.0 732.421   8
   1   9  17 419.756 244.607   6
   1   9  17 591.937 191.146  12
   1   9  17 446.178 176.749  10
  -1   9 -17 613.508 215.127   8
  -1   9 -17 339.052 190.191   9
   1   9  18 6095.02 494.276   6
   1   9  18 6389.61 447.275  10
   1   9  18 6719.63 447.818  12
  -1   9 -18 5519.13 458.280   8
  -1   9 -18 5082.50 462.305   9
   1   9  19 3241.76 337.109   6
   1   9  19 3170.15 283.319  10
   1   9  19 3144.20 277.932  12
  -1   9 -19 2796.81 311.814   9
  -1   9 -19 2475.78 318.779   8
   1   9  20 5788.84 462.477   6
   1   9  20 5276.86 407.673  12
   1   9  20 4988.22 399.195  10
  -1   9 -20 4457.47 425.643   9
  -1   9 -20 5300.45 445.268   8
   1   9  21 500.176 255.022   6
   1   9  21 477.086 187.424  10
   1   9  21 717.604 215.453  12
  -1   9 -21 617.833 249.584   9
  -1   9 -21 465.732 278.095   8
   1   9  22 7812.37 546.180   6
   1   9  22 6745.74 485.334  12
   1   9  22 6126.34 472.550  10
  -1   9 -22 5889.45 508.442   9
  -1   9 -22 6164.57 528.020   8
   1   9  23 2805.37 360.867   6
   1   9  23 3422.65 312.557  12
   1   9  23 3390.60 309.863  10
  -1   9 -23 3157.98 378.628   8
  -1   9 -23 2978.78 341.016   9
   1   9  24 1348.08 227.860  12
   1   9  24 1266.20 214.979  10
  -1   9 -24 1316.00 297.973   9
  -1   9 -24 1341.40 306.450   8
   1   9  25 9996.14 641.401  10
   1   9  25 8493.20 630.442  12
  -1   9 -25 8894.89 668.901   9
  -1   9 -25 9048.50 675.276   8
   1   9  26 773.681 193.616  12
   1   9  26 688.543 192.289  10
  -1   9 -26 826.440 268.203   8
  -1   9 -26 757.139 276.034   9
   1   9  27 1734.28 215.267  10
  -1   9 -27 1133.43 283.813   9
   1   9  28 1385.76 199.814  10
  -1   9 -28 1495.16 280.756   9
  -1   9 -29 843.991 247.166   9
   1   9  29 562.367 164.714  10
  -1   9 -30-94.1747 223.449   9
   1   9  30 103.609 148.807  10
  -1   9 -31 5793.13 387.873   9
   1   9  31 4173.42 336.175  10
  -1   9 -32 851.173 185.028   9
   1   9  32 376.002 113.484  10
  -1   9 -33 30.8366 168.563   8
  -1   9 -33 232.861 146.392   9
  -1   9 -34 262.257 138.274   8
  -1   9 -34 325.950 109.165   9
  -1   9 -35 191.166 96.7674   8
   1  11 -33 359.525 104.254   8
  -1  11  32 1440.76 125.550  10
   1  11 -32 1320.01 161.390   8
  -1  11  31 539.378 117.302  10
   1  11 -31 647.304 158.365   8
  -1  11  30 105.410 126.523  10
   1  11 -30 143.691 169.724   8
   1  11 -30 156.593 150.054   9
   1  11 -29 2213.97 231.445   9
  -1  11  29 2173.00 214.120  10
   1  11 -29 1748.27 245.927   8
  -1  11  28 269.426 154.205  12
  -1  11  28 752.010 172.176  10
   1  11 -28 629.527 230.526   8
   1  11 -28 154.936 195.392   9
  -1  11  27 207.348 173.473  12
   1  11 -27 132.236 223.282   8
  -1  11  27 142.677 180.329  10
   1  11 -27 89.0498 206.254   9
  -1  11  26 394.481 192.166  12
  -1  11  26 208.818 197.634  10
   1  11 -26 330.015 221.481   9
   1  11 -26 194.601 225.659   8
  -1  11  25 785.210 214.804  12
   1  11 -25 527.317 231.742   9
  -1  11  25 705.516 194.253  10
   1  11 -25 467.012 247.857   8
  -1  11  24 422.148 207.219  12
  -1  11  24 103.004 213.414  10
   1  11 -24 136.501 262.178   8
   1  11 -24 633.012 237.953   9
  -1  11  23 1967.79 260.205  12
  -1  11  23 2073.72 257.209  10
   1  11 -23 1334.63 292.558   8
   1  11 -23 2001.55 275.659   9
  -1  11  22 1499.46 259.357  12
   1  11 -22 1671.43 275.270   9
   1  11 -22 1300.70 274.277   8
  -1  11  22 1634.16 239.069  10
  -1  11  21 1015.22 216.300  10
  -1  11  21 1540.38 254.978  12
   1  11 -21 950.811 247.562   9
   1  11 -21 794.659 251.921   8
  -1  11  20 1195.08 283.403   6
  -1  11  20 1190.85 223.324  10
  -1  11  20 1493.20 238.006  12
   1  11 -20 1059.43 282.483   8
   1  11 -20 1248.78 254.000   9
  -1  11  19 2430.37 298.331   6
  -1  11  19 1451.41 241.525  10
  -1  11  19 1869.96 272.906  12
   1  11 -19 1586.92 267.662   9
   1  11 -19 1796.01 293.347   8
  -1  11  18 2272.32 301.372   6
  -1  11  18 2213.16 263.104  10
  -1  11  18 2254.50 268.974  12
   1  11 -18 1764.56 269.439   8
   1  11 -18 1463.00 274.633   9
  -1  11  17-27.3646 252.684   6
  -1  11  17 27.9630 192.100  10
  -1  11  17 134.390 191.657  12
   1  11 -17-95.6641 220.846   9
   1  11 -17 531.548 246.363   8
  -1  11  16 2207.98 320.474   6
  -1  11  16 2962.24 281.332  12
   1  11 -16 2109.39 285.234   8
   1  11 -16 2893.44 298.497   9
  -1  11  15 845.373 245.624   6
  -1  11  15 297.251 207.498   7
  -1  11  15 635.258 219.043  12
   1  11 -15 601.829 237.640   8
   1  11 -15 677.691 218.865   9
  -1  11  14 34.5082 187.451   7
  -1  11  14-57.0247 231.903   6
  -1  11  14 158.606 148.283  10
  -1  11  14-43.5935 201.853  12
   1  11 -14 95.6697 195.327   9
   1  11 -14 143.217 193.059   8
  -1  11  13 1588.79 243.388   7
  -1  11  13 1336.62 259.927   6
  -1  11  13 2104.06 236.232  12
  -1  11  13 1710.68 215.393  10
   1  11 -13 1862.18 234.216   9
   1  11 -13 1525.20 237.896   8
  -1  11  12 11865.8 792.040   6
  -1  11  12 10855.9 756.454  12
  -1  11  12 11097.5 751.489  10
  -1  11  12 11041.6 751.545   7
   1  11 -12 11346.5 759.825   9
   1  11 -12 10951.2 760.082   8
  -1  11  11 27439.8 1646.31   6
  -1  11  11 23179.3 1607.93  10
  -1  11  11 25769.3 1613.28  12
   1  11 -11 24659.4 1614.50   9
   1  11 -11 24700.2 1614.99   8
  -1  11  11 24569.4 1616.02   7
  -1  11  10 8046.46 558.072   6
  -1  11  10 6975.75 519.269  12
  -1  11  10 7721.86 522.845  10
   1  11 -10 7327.24 529.764   9
  -1  11  10 7616.95 529.372   7
  -1  11   9 9672.75 727.867   6
  -1  11   9 11178.6 700.503  10
  -1  11   9 10039.8 694.885   7
  -1  11   8 4133.55 353.997   6
  -1  11   8 4066.80 314.331  10
  -1  11   8 4097.60 318.790   7
  -1  11   7 6249.21 473.837   6
  -1  11   7 6621.75 434.945  10
  -1  11   7 5962.23 438.701  12
  -1  11   7 5800.46 441.542   7
  -1  11   6 998.823 210.770   6
  -1  11   6 967.288 145.821  10
  -1  11   6 807.365 165.761  12
  -1  11   6 1245.55 174.375   7
  -1  11   5 471.685 154.014  12
  -1  11   5 396.090 152.650   7
  -1  11   4 42419.3 2602.08   6
  -1  11   4 38994.9 2577.45  12
  -1  11   3 10379.3 712.695   6
  -1  11   2 25444.9 1566.49   6
  -1  11   2 23176.6 1546.87   7
  -1  11   1 14631.8 958.460   7
   1  11   1 6562.02 445.715   7
   1  11   3 4456.34 346.098   6
   1  11   4 11792.0 745.082   6
   1  11   4 10894.9 721.634  12
   1  11   4 10199.3 718.368   7
   1  11   5 14993.0 981.539   6
   1  11   5 14842.7 959.199  12
   1  11   5 14060.6 955.316   7
   1  11   6 46378.9 3041.12   6
   1  11   6 47700.3 3019.52  12
   1  11   6 47365.2 3017.72  10
   1  11   6 46209.8 3017.75   7
   1  11   7 629.487 192.520   6
   1  11   7 555.886 147.857  10
   1  11   7 486.533 158.196  12
   1  11   7 566.411 160.461   7
   1  11   8 1988.91 242.955   6
   1  11   8 2112.98 205.615  10
   1  11   8 1934.70 207.865   7
   1  11   9 14463.5 924.732   6
   1  11   9 13239.3 889.822  10
   1  11   9 13179.0 889.351   7
   1  11  10 217.645 175.682   7
   1  11  10 323.099 200.169   6
   1  11  10 115.300 130.673  10
   1  11  10 2.27960 160.524  12
  -1  11 -10 259.624 174.846   8
  -1  11 -10 144.239 156.667   9
   1  11  11 868.549 179.866   7
   1  11  11 1647.82 236.102   6
   1  11  11 1212.09 191.229  10
   1  11  11 905.861 201.873  12
  -1  11 -11 1119.67 200.682   8
  -1  11 -11 1262.02 186.423   9
   1  11  12 4146.70 332.246   6
   1  11  12 2970.66 287.313  10
   1  11  12 3068.34 300.203  12
   1  11  12 3709.56 304.986   7
  -1  11 -12 3132.13 299.365   8
  -1  11 -12 3401.80 295.627   9
   1  11  13-39.1109 203.822   6
   1  11  13-45.3496 157.774   7
   1  11  13 17.2538 192.155  12
   1  11  13 54.2977 160.325  10
  -1  11 -13-147.484 188.466   9
  -1  11 -13-143.717 211.489   8
   1  11  14 14643.2 972.408   6
   1  11  14 15362.6 943.127  12
  -1  11 -14 13481.2 940.176   9
   1  11  14 12532.8 942.001   7
  -1  11 -14 14419.6 945.897   8
   1  11  15 12356.8 902.210   6
   1  11  15 13095.8 871.371  12
   1  11  15 13860.0 876.104   7
  -1  11 -15 12860.2 883.131   8
  -1  11 -15 12146.3 873.005   9
   1  11  16 26250.2 1557.70   6
   1  11  16 23578.4 1518.64  12
  -1  11 -16 22663.8 1523.51   9
  -1  11 -16 21600.8 1526.63   8
   1  11  17 2111.58 287.369   6
   1  11  17 1689.70 240.644  10
   1  11  17 2099.61 252.604  12
  -1  11 -17 1373.31 269.823   8
  -1  11 -17 1679.51 247.569   9
   1  11  18 244.627 243.200   6
   1  11  18 388.722 227.082  12
   1  11  18 288.571 212.262  10
  -1  11 -18 249.814 264.868   8
  -1  11 -18 150.341 220.083   9
   1  11  19 170.518 244.498   6
   1  11  19 108.028 203.753  10
   1  11  19 251.094 202.355  12
  -1  11 -19 21.8779 225.764   9
  -1  11 -19 257.099 256.704   8
   1  11  20 2.81143 235.853  12
   1  11  20 15.4692 208.939  10
  -1  11 -20-272.821 247.195   8
  -1  11 -20 28.3677 225.824   9
   1  11  21 186.439 223.545  12
   1  11  21 112.750 211.066  10
  -1  11 -21-132.668 228.168   9
  -1  11 -21-66.9575 257.632   8
   1  11  22 2549.22 280.276  12
   1  11  22 2548.25 279.403  10
  -1  11 -22 2307.15 292.392   9
  -1  11 -22 2256.93 321.850   8
   1  11  23 964.209 225.429  12
  -1  11 -23 1084.36 242.296   9
  -1  11 -23 811.530 274.452   8
   1  11  23 1190.21 224.366  10
   1  11  24 181.937 203.426  12
   1  11  24-45.9900 189.593  10
  -1  11 -24 92.9381 258.172   8
  -1  11 -24 238.731 223.301   9
   1  11  25 79.9523 202.896  12
  -1  11 -25 247.659 213.357   9
  -1  11 -25 113.051 241.671   8
   1  11  25 203.835 206.317  10
   1  11  26 3159.39 284.643  10
   1  11  26 3157.02 284.786  12
  -1  11 -26 2768.07 318.793   8
  -1  11 -26 3298.31 302.894   9
   1  11  27 1117.27 190.350  12
  -1  11 -27 1252.12 212.576   9
   1  11  27 1396.00 195.457  10
  -1  11 -27 1111.85 258.736   8
  -1  11 -28 5711.48 392.200   9
  -1  11 -28 4471.70 402.476   8
   1  11  28 4893.93 373.300  10
  -1  11 -29 295.064 215.334   8
  -1  11 -29 371.899 168.745   9
   1  11  29 433.731 149.732  10
  -1  11 -30-235.453 192.826   8
   1  11  30 77.4157 124.051  10
   1  11  31 36.1606 101.711  10
  -1  11 -31-44.7199 159.047   8
  -1  11 -32 819.251 142.952   8
  -1  11 -33 120.890 93.3134   8
  -1  13  30-11.1772 76.7418  10
  -1  13  29 481.705 105.039  10
   1  13 -29 144.539 117.883   8
  -1  13  28 123.121 103.608  12
  -1  13  28 34.8330 121.018  10
   1  13 -28 212.823 141.450   8
  -1  13  27 306.317 141.361  12
   1  13 -27 437.722 166.256   8
  -1  13  27 232.198 138.794  10
  -1  13  26 2213.79 227.383  12
   1  13 -26 2501.48 253.104   8
  -1  13  26 2469.77 224.182  10
  -1  13  25 2767.73 263.847  12
   1  13 -25 2645.53 276.187   8
  -1  13  25 2853.66 261.191  10
  -1  13  24 6222.73 414.452  10
  -1  13  24 5187.81 418.994  12
   1  13 -24 5164.96 428.754   8
  -1  13  23 1168.66 214.149  12
   1  13 -23 990.959 230.471   8
  -1  13  23 849.480 209.429  10
  -1  13  22 229.457 204.597  12
  -1  13  22 2.25666 202.832  10
   1  13 -22 208.422 214.382   8
  -1  13  21 86.7481 236.968  12
  -1  13  21 180.479 209.063  10
   1  13 -21 286.111 224.539   8
  -1  13  20-23.8272 220.133  12
  -1  13  20-48.2945 215.702  10
   1  13 -20 106.551 227.652   8
  -1  13  19 4700.91 374.853  12
   1  13 -19 3386.04 352.059   8
  -1  13  18 3110.67 322.821  12
   1  13 -18 2802.29 305.514   8
  -1  13  17 8302.70 578.500  12
  -1  13  17 8386.77 568.607  10
   1  13 -17 6903.25 565.917   8
  -1  13  16 691.246 197.259  10
  -1  13  16 703.898 231.262  12
   1  13 -16 556.691 214.199   8
  -1  13  15 194.325 214.065  10
  -1  13  15 262.771 223.896  12
   1  13 -15 304.219 206.538   8
  -1  13  14 119.510 219.545   7
  -1  13  14 110.138 230.385  12
  -1  13  14 391.382 187.022  10
   1  13 -14 146.790 192.167   8
  -1  13  13 3686.82 317.101  12
  -1  13  13 3323.30 274.014  10
  -1  13  13 3447.92 326.147   7
  -1  13  12 4354.86 353.364  12
  -1  13  12 4030.55 337.097  10
  -1  13  12 3516.02 365.017   7
  -1  13  11 4526.34 341.816  10
  -1  13  11 3686.40 348.988   7
  -1  13  10-74.9816 194.749   7
  -1  13  10-56.9256 175.861  10
  -1  13   9 14623.4 989.392  10
  -1  13   9 16175.6 999.909  12
  -1  13   9 14130.4 996.811   7
  -1  13   8 3655.88 293.813  10
  -1  13   8 3747.96 322.550  12
  -1  13   8 3384.57 311.972   7
  -1  13   7 281.306 184.094   7
  -1  13   7 655.374 172.923  10
  -1  13   7 513.551 206.635  12
  -1  13   6 5875.02 432.760  10
  -1  13   6 6651.66 455.364  12
  -1  13   6 5857.08 459.113   7
  -1  13   5 2342.06 197.843  10
  -1  13   5 1807.68 214.639  12
   1  13  -5 1917.20 204.347   7
  -1  13   4 670.705 148.599  10
  -1  13   4 455.977 174.352  12
   1  13  -4 512.743 145.123  12
   1  13  -4 844.512 165.990   7
  -1  13   3 156.833 168.607  12
   1  13  -3 58.6959 143.880  12
  -1  13   3 52.5548 131.213  10
   1  13  -3 95.9523 138.476   7
   1  13  -2 2675.88 269.019  12
  -1  13   2 2943.53 282.924  12
   1  13  -2 3471.60 260.586   7
  -1  13   2 3412.39 269.346   7
  -1  13   1 4248.88 368.623  12
   1  13  -1 4720.30 364.475  12
   1  13  -1 5334.99 363.848   7
  -1  13   1 5097.44 377.218   7
  -1  13   0 7726.55 568.791  12
   1  13   0 7876.62 572.971  12
  -1  13   0 9239.06 578.918   7
   1  13   0 8381.64 574.604   7
  -1  13  -1 4207.94 351.858  12
   1  13   1 4806.07 352.785  12
  -1  13  -1 4770.72 360.461   7
   1  13   1 4909.63 367.484   7
   1  13   2 1919.81 190.011  10
   1  13   2 2426.10 226.046  12
  -1  13  -2 1505.74 209.398  12
   1  13   2 2047.30 209.529   7
  -1  13  -2 2225.04 222.607   7
   1  13   3 11759.1 679.502  12
   1  13   3 9710.73 660.118  10
  -1  13  -3 10850.7 671.181   7
   1  13   4 4965.89 333.074  10
   1  13   4 5609.02 360.400  12
  -1  13  -4 4955.11 342.919   7
   1  13   5 84.9228 181.204  12
   1  13   5 6.42568 153.468  10
   1  13   5-33.0848 194.175   7
  -1  13  -5 33.0749 131.966   7
   1  13   6 8100.59 501.554  12
   1  13   6 6583.18 487.761  10
  -1  13  -6 6805.15 491.362   7
   1  13   6 6531.31 513.113   7
   1  13   7 3702.65 307.274  12
   1  13   7 3397.91 287.405  10
   1  13   7 3322.98 314.893   7
  -1  13  -7 3119.05 271.269   7
   1  13   8 2348.02 263.653   7
   1  13   8 2486.27 265.650  12
   1  13   8 2577.91 239.797  10
   1  13   9 264.818 212.857   7
   1  13   9 400.672 179.466  10
  -1  13  -9 360.692 135.199   7
   1  13  10 1125.59 246.821   7
   1  13  10 1313.07 198.301  10
  -1  13 -10 1079.78 159.928   7
   1  13  11 1019.82 243.845   7
   1  13  11 542.792 198.430  10
  -1  13 -11 718.183 147.148   7
   1  13  12 213.803 226.992   7
   1  13  12 307.173 195.886  12
   1  13  12 281.286 197.685  10
  -1  13 -12 197.595 128.555   7
   1  13  13 13452.5 816.744  12
   1  13  13 12279.8 804.001  10
  -1  13 -13 10446.0 802.911   8
   1  13  13 11425.8 811.991   7
   1  13  14 8946.89 564.236  12
   1  13  14 7957.92 538.274  10
  -1  13 -14 6888.29 544.856   8
   1  13  14 6228.44 565.898   7
   1  13  15 150.474 237.566  12
   1  13  15-158.571 212.089  10
  -1  13 -15 128.963 217.472   8
   1  13  16 1561.96 271.006  12
   1  13  16 1287.32 216.175  10
  -1  13 -16 1121.81 242.767   8
   1  13  17 33.0419 244.199  12
  -1  13 -17 202.298 221.231   8
   1  13  18 202.510 225.446  12
  -1  13 -18 157.525 229.357   8
   1  13  19 3560.89 330.274  12
  -1  13 -19 3078.55 330.371   8
   1  13  20 7767.21 539.434  10
   1  13  20 8201.49 556.352  12
  -1  13 -20 6374.54 550.073   8
   1  13  21 7207.48 501.552  10
   1  13  21 6940.18 508.339  12
  -1  13 -21 6162.02 514.647   8
   1  13  22 387.910 208.625  12
  -1  13 -22 161.373 231.115   8
   1  13  22 161.403 193.855  10
   1  13  23 15.8607 194.928  12
   1  13  23 337.141 180.928  10
  -1  13 -23 189.415 224.534   8
   1  13  24 12.4922 182.444  12
   1  13  24 198.300 185.567  10
  -1  13 -24 170.520 209.438   8
   1  13  25 283.162 177.292  12
   1  13  25 247.681 162.719  10
  -1  13 -25 11.8077 195.940   8
   1  13  26 249.677 157.270  12
   1  13  26 90.6815 161.144  10
  -1  13 -26 142.138 189.124   8
   1  13  27 83.7779 131.672  12
   1  13  27 310.218 147.713  10
  -1  13 -27 93.0552 168.866   8
  -1  13 -28 378.985 154.785   8
   1  13  28 496.472 126.979  10
   1  13  29 82.2213 96.1989  10
  -1  13 -29-5.85126 120.140   8
   1  13  30 96.4415 74.2391  10
  -1  15  27 209.393 74.1987  10
  -1  15  26 518.445 96.9662  12
  -1  15  26 518.483 101.514  10
  -1  15  25 842.007 136.470  12
  -1  15  25 1056.94 140.712  10
  -1  15  24 3426.91 287.515  12
  -1  15  24 4029.23 284.944  10
  -1  15  23 1822.53 210.424  12
  -1  15  22 1103.77 199.356  12
  -1  15  21-1.98054 197.153  12
  -1  15  20 742.396 206.255  12
  -1  15  20 718.600 183.417  10
  -1  15  19-215.564 218.914  12
  -1  15  19-91.4808 175.604  10
  -1  15  18 1180.50 244.661  12
  -1  15  18 1235.63 214.058  10
  -1  15  17 537.448 230.719  12
  -1  15  17 204.024 185.093  10
  -1  15  16 785.381 249.296  12
  -1  15  16 1336.88 216.012  10
  -1  15  15 4033.12 333.300  10
  -1  15  15 3555.16 359.365  12
  -1  15  14 89.9560 238.788  12
  -1  15  14 11.5996 180.078  10
  -1  15  13 5787.79 352.850  10
   1  15 -13 3357.17 318.669   7
  -1  15  12-96.6193 236.179   7
  -1  15  12-39.9354 173.433  10
   1  15 -12 38.2284 148.502   7
  -1  15  11 2419.58 281.055   7
  -1  15  11 2275.14 229.880  10
  -1  15  11 2140.86 260.367  12
  -1  15  10-50.3557 234.454   7
  -1  15  10 522.541 188.589  10
  -1  15  10 126.917 244.540  12
   1  15 -10 174.901 163.849   7
  -1  15   9 647.803 249.211   7
  -1  15   9 808.700 240.089  12
  -1  15   9 829.896 179.822  10
   1  15  -9 270.372 172.812   7
  -1  15   8 3868.16 393.495   7
  -1  15   8 4680.48 364.598  12
  -1  15   8 5104.96 343.293  10
   1  15  -8 3217.10 344.435   7
  -1  15   7 5.56799 247.646   7
  -1  15   7 83.6251 203.028  12
  -1  15   7-35.6944 160.445  10
   1  15  -7-82.2712 186.117   7
  -1  15   6 488.833 235.827   7
  -1  15   6 483.715 160.574  10
  -1  15   6 663.473 210.151  12
   1  15  -6 480.811 184.103   7
  -1  15   5 4078.40 352.962  12
  -1  15   5 4515.19 324.268  10
   1  15  -5 3716.44 348.404   7
  -1  15   4 4924.25 351.306  10
  -1  15   4 5815.38 393.289  12
   1  15  -4 5196.39 388.252   7
  -1  15   3 1362.41 238.035   7
   1  15  -3 847.582 187.959  12
  -1  15   3 1413.41 229.990  12
   1  15  -3 1286.41 224.813   7
  -1  15   2 1160.43 243.153   7
  -1  15   2 874.216 205.249  12
   1  15  -2 706.071 191.465  12
   1  15  -2 1062.70 213.011   7
  -1  15   1 2237.73 286.603   7
  -1  15   1 1631.59 248.357  12
   1  15  -1 2261.28 251.958  12
  -1  15   0 2571.30 285.010   7
  -1  15   0 1944.29 246.338  12
   1  15   0 1914.45 244.873  12
   1  15   0 2487.96 277.750   7
   1  15   1 172.885 192.576  12
  -1  15  -1 158.565 178.596  12
  -1  15  -1 286.902 211.253   7
   1  15   1 519.426 226.356   7
  -1  15  -2 3871.08 356.683  12
   1  15   2 4945.87 376.285  12
   1  15   2 5328.25 386.123   7
  -1  15  -2 4408.84 371.726   7
   1  15   3 13970.0 837.567  12
  -1  15  -3 13756.0 838.629   7
  -1  15  -4 793.571 175.427  12
   1  15   4 1409.37 214.044  12
   1  15   4 1259.08 171.372  10
  -1  15  -4 1062.38 216.739   7
   1  15   5 5178.15 382.007  10
   1  15   5 5543.60 409.252  12
  -1  15  -5 4761.46 407.130   7
   1  15   6 87.2532 258.412   7
   1  15   6-21.4314 200.598  12
   1  15   6-57.5087 155.867  10
  -1  15  -6 199.142 176.688   7
   1  15   7 239.181 236.388   7
   1  15   7 15.8156 169.972  10
   1  15   7 56.6407 202.988  12
  -1  15  -7-50.8053 175.454   7
   1  15   8 2223.62 279.572   7
   1  15   8 2144.59 223.864  10
   1  15   8 2374.25 261.006  12
   1  15   9 1562.50 297.023   7
   1  15   9 2366.22 278.303  12
   1  15   9 2508.14 235.422  10
  -1  15  -9 1241.28 216.759   7
   1  15  10-197.015 260.993   7
   1  15  10 26.9892 232.197  12
   1  15  10-133.869 173.817  10
  -1  15 -10 15.7901 159.930   7
   1  15  11 1454.73 285.640   7
   1  15  11 1431.63 195.775  10
   1  15  12 532.547 255.884   7
   1  15  12 559.427 179.744  10
  -1  15 -12 203.251 145.139   7
   1  15  13 540.461 241.522  12
   1  15  13 507.197 186.606  10
   1  15  14 70.5539 215.176  12
   1  15  14 285.452 184.408  10
   1  15  15-79.8388 224.380  12
   1  15  15 323.977 196.403  10
   1  15  16 719.075 242.999  12
   1  15  16 825.980 204.032  10
   1  15  17 1965.31 263.398  12
   1  15  17 1705.53 229.425  10
   1  15  18-44.5441 210.378  12
   1  15  18 181.921 185.372  10
   1  15  19 2642.58 268.991  10
   1  15  19 2813.90 286.247  12
   1  15  20 651.317 210.190  12
   1  15  21 354.881 197.928  12
   1  15  22 2869.16 263.704  12
   1  15  23 421.903 162.822  12
   1  15  23 200.415 143.468  10
   1  15  24 196.210 136.305  12
   1  15  24 30.1537 135.775  10
   1  15  25 303.346 117.661  12
   1  15  25 9.72411 110.100  10
   1  15  26-33.2236 98.2937  10
   1  15  27 41.3709 73.6257  10
  -1  17  22 75.7248 96.9209  12
  -1  17  22 16.5650 74.7973  10
  -1  17  21 47.5128 111.490  12
  -1  17  21 88.4468 91.7529  10
  -1  17  20 79.8155 124.541  12
  -1  17  20 103.922 108.452  10
  -1  17  19-120.359 154.938  12
  -1  17  19-95.2669 117.604  10
  -1  17  18 1681.19 205.405  12
  -1  17  18 2021.59 186.448  10
  -1  17  17 237.175 176.970  12
  -1  17  17 14.7947 129.523  10
  -1  17  16 332.016 195.609  12
  -1  17  16 606.836 150.009  10
  -1  17  15 569.273 151.970  10
  -1  17  14 98.9249 144.525  10
  -1  17  13 1305.36 240.681  12
  -1  17  13 1756.01 191.663  10
  -1  17  12 2822.99 282.486  12
  -1  17  12 2615.36 241.035  10
  -1  17  11 6924.49 423.216  10
  -1  17  11 7708.39 459.996  12
   1  17 -10 10.0541 149.177   7
  -1  17  10 406.445 222.514  12
  -1  17  10 18.1094 148.084  10
  -1  17   9 1615.03 229.000  12
  -1  17   9 1325.63 170.874  10
   1  17  -8 166.094 177.416   7
  -1  17   8 487.669 267.016   7
  -1  17   8 526.295 204.960  12
  -1  17   8 86.9093 138.514  10
   1  17  -7 1579.87 231.419   7
  -1  17   7 2195.30 254.711  12
  -1  17   7 1929.04 198.466  10
   1  17  -6 2816.67 298.098   7
  -1  17   6 3724.26 315.795  12
   1  17  -5 1497.11 237.882   7
  -1  17   5 1958.78 238.387  12
   1  17  -4 296.115 200.823   7
  -1  17   4 341.717 233.463   7
  -1  17   4 352.586 200.456  12
  -1  17   3 74.4784 251.193   7
   1  17  -3 316.009 231.581   7
   1  17  -3 71.2619 146.709  12
  -1  17   3 11.7905 184.816  12
   1  17  -2 198.621 215.324   7
  -1  17   2 415.108 250.075   7
  -1  17   2-39.4548 182.414  12
   1  17  -2-68.9067 158.141  12
  -1  17   1 640.881 241.948   7
   1  17  -1 832.138 260.198   7
  -1  17   1 478.936 186.826  12
   1  17  -1 416.550 175.581  12
  -1  17   0 3060.89 281.527  12
   1  17   0 2857.92 281.920  12
   1  17   0 3384.56 328.926   7
  -1  17   0 3226.34 321.756   7
  -1  17  -1-10.4036 237.465   7
   1  17   1 158.574 226.017   7
  -1  17  -1 258.672 162.316  12
   1  17   1 80.5532 183.856  12
  -1  17  -2 1229.05 237.996   7
   1  17   2 1076.43 248.770   7
   1  17   2 1250.35 214.760  12
  -1  17  -2 833.978 174.734  12
   1  17   3 2268.64 282.787   7
  -1  17  -3 1380.52 259.657   7
   1  17   3 2076.08 243.098  12
  -1  17  -4 368.328 197.664   7
   1  17   4 366.063 195.199  12
  -1  17  -5 338.199 193.171   7
   1  17   5 588.656 203.498  12
  -1  17  -6-92.2359 188.123   7
   1  17   6 36.4921 246.438   7
   1  17   6 183.770 215.246  12
   1  17   7 5531.87 385.000  12
   1  17   7 4244.54 338.744  10
  -1  17  -7 3725.47 366.030   7
   1  17   7 6081.40 421.606   7
  -1  17  -8 43.8378 167.180   7
   1  17   8 149.800 239.872   7
   1  17   8 503.779 214.556  12
   1  17   8 209.264 139.533  10
   1  17   9 213.718 251.396   7
  -1  17  -9 91.1554 153.952   7
   1  17   9-185.266 220.314  12
   1  17   9 229.988 143.261  10
   1  17  10 2901.31 233.158  10
   1  17  10 3085.00 286.186  12
   1  17  11 2147.65 218.136  10
   1  17  11 2170.34 253.835  12
   1  17  12 2312.72 275.153  12
   1  17  12 2554.40 233.207  10
   1  17  13 60.3240 149.404  10
   1  17  14 1162.41 173.170  10
   1  17  15 5917.56 420.549  10
   1  17  16 4894.41 383.002  12
   1  17  16 5054.34 365.020  10
   1  17  17 4196.96 317.591  12
   1  17  17 3569.39 289.364  10
   1  17  18-128.239 168.383  12
   1  17  18-19.4737 125.626  10
   1  17  19 531.740 151.430  12
   1  17  19 637.648 130.769  10
   1  17  20 751.047 140.517  12
   1  17  20 494.948 116.316  10
   1  17  21 212.515 111.010  12
   1  17  21 348.938 94.9172  10
   1  17  22 941.474 116.984  12
   1  17  22 809.719 104.986  10
  -1  19  15 529.281 109.524  12
  -1  19  14 1150.10 136.076  12
  -1  19  13 93.8208 116.948  12
  -1  19  12 868.257 143.352  12
  -1  19  11 243.512 129.790  12
  -1  19  10 24.8013 136.911  12
  -1  19   9-1.50046 141.317  12
  -1  19   8 150.339 140.387  12
   1  19  -7 814.154 134.880   7
  -1  19   7 1324.15 163.459  12
   1  19  -6 112.807 122.721   7
  -1  19   6 114.068 137.863  12
   1  19  -5 209.557 142.405   7
  -1  19   5 56.4507 133.586  12
   1  19  -4 1653.97 198.074   7
  -1  19   4 1878.03 182.976  12
   1  19  -3 213.699 155.527   7
  -1  19   3 63.0607 120.313  12
   1  19  -2 1617.53 196.687   7
  -1  19   2 1315.08 153.541  12
   1  19  -1 1273.99 207.687   7
  -1  19   0 585.914 184.641   7
   1  19   0 479.211 177.042   7
   1  19   1 1829.04 223.135   7
  -1  19  -1 1504.65 202.395   7
   1  19   1 1239.84 150.052  12
  -1  19  -2 178.650 158.413   7
   1  19   2 381.691 186.412   7
   1  19   2 239.070 119.626  12
  -1  19  -3 160.027 149.201   7
   1  19   3 98.5632 125.691  12
  -1  19  -4 78.9583 142.351   7
   1  19   4 110.924 135.771  12
   1  19   5 169.319 135.194  12
   1  19   6 842.047 156.817  12
   1  19   7 283.723 144.729  12
   1  19   8 3871.39 300.477  12
   1  19   9 493.067 143.742  12
   1  19  10 636.882 142.573  12
   1  19  11 85.2812 128.628  12
   1  19  12 149.593 129.273  12
   1  19  13 911.481 141.363  12
   1  19  14 944.994 130.232  12
   1  19  15 557.393 109.808  12
   2   0 -39 36.4773 93.8336   9
   2   0 -38 411.972 140.403   9
   2   0 -37 74.5334 176.576   9
   2   0 -36 687.448 234.837   9
   2   0 -35-61.3053 226.824   5
   2   0 -35-233.762 256.587   9
   2   0 -34 1678.75 274.874   5
   2   0 -34 2010.56 222.167   8
   2   0 -33-126.041 281.780   5
   2   0 -33 112.124 187.662   8
   2   0 -32 1429.21 297.853   5
   2   0 -32 1577.13 238.636   8
   2   0 -31-29.1690 276.762   5
   2   0 -31 51.9629 220.878   8
   2   0 -30 495.887 326.445   5
   2   0 -30 1966.68 268.109   8
   2   0 -29-30.5708 292.439   5
   2   0 -29-12.2172 235.190   8
   2   0 -28 15467.5 1212.23   3
  -2   0  28 18585.6 1151.59   6
   2   0 -28 14582.7 1158.96   5
   2   0 -28 17979.6 1137.43   8
   2   0 -27 3.83891 238.373   5
  -2   0  27 77.2052 215.391   6
   2   0 -27-87.5083 216.410   8
   2   0 -26 33149.5 2271.07   3
   2   0 -26 35155.4 2237.01   5
  -2   0  26 33425.2 2239.49   6
   2   0 -26 34711.7 2226.83   8
   2   0 -25-127.059 329.778   3
  -2   0  25 90.4230 212.770   6
   2   0 -25-3.64837 265.853   5
   2   0 -25 73.9638 209.095   8
   2   0 -24 11774.1 881.465   3
   2   0 -24 9384.80 811.048   5
  -2   0  24 12251.8 804.840   6
   2   0 -24 12329.0 787.686   8
   2   0 -23-36.4509 297.653   3
   2   0 -23 250.086 193.826   5
  -2   0  23 192.133 201.644   6
   2   0 -23 41.3901 151.309   8
   2   0 -22 87764.6 5687.09   3
   2   0 -22 87815.3 5659.19   5
   2   0 -22 88571.1 5649.17   8
   2   0 -21-58.2260 292.639   3
   2   0 -21-5.91178 144.413   5
   2   0 -20 2786.40 352.261   3
   2   0 -19 111.240 262.829   3
   2   0 -18 38256.6 2494.90   3
   2   0 -17-159.723 206.926   3
   2   0 -16 126020. 8076.76   3
   2   0 -15-68.4725 225.578   3
   2   0 -14 1371.66 223.876   3
   2   0 -13 37.4584 151.258   3
   2   0 -13 79.6281 126.539   1
   2   0 -12 8505.86 590.428   1
   2   0 -12 9065.78 600.046   3
   2   0 -11-49.5514 119.319   3
   2   0 -11 42.7360 97.0399   1
   2   0 -10 13510.2 887.903   1
   2   0 -10 13664.6 890.381   3
   2   0  -9-22.0623 99.2265   3
   2   0  -9 17.2468 79.0179   1
   2   0  -8 3374.91 236.987   1
   2   0  -8 3239.37 247.225   3
   2   0  -7-40.9391 86.6941   3
   2   0  -7-1.20217 70.1350   1
   2   0  -6 594471. 38155.8   3
   2   0  -6 601679. 38155.1   1
   2   0  -5 66.4081 61.6789   3
   2   0  -5 140.673 60.2722   1
   2   0  -4 488399. 31330.1   3
   2   0  -4 493882. 31329.7   1
   2   0  -3 102.929 31.6362   3
   2   0  -1 35.4508 13.5805   3
  -2   0   1 32.4570 7.83466   6
  -2   0   0 2391.81 154.605   2
  -2   0  -1 11.3373 12.3143   3
  -2   0  -2 400921. 25570.2   3
   2   0   3 93.0163 27.9547   1
  -2   0  -3 87.2559 24.2166   3
  -2   0  -4 258038. 16665.7   3
   2   0   4 264268. 16665.3   1
  -2   0  -5-11.5189 51.7062   3
   2   0   5 21.6128 53.5047   1
   2   0   6 231473. 14662.2   1
  -2   0  -6 228000. 14662.6   3
  -2   0  -7-31.3482 81.0869   3
   2   0   7 23.7604 68.7416   1
  -2   0  -8 186245. 11975.5   3
   2   0   8 188736. 11974.1   1
   2   0   9 34.2864 63.7927   1
  -2   0  -9 36.9879 88.6635   3
  -2   0 -10 3600.36 258.345   3
   2   0  10 3380.03 250.161   1
  -2   0 -11 75.0039 107.385   3
   2   0  11 90.8520 82.7707   1
  -2   0 -12 21180.4 1380.97   3
  -2   0 -13 300.597 175.813   3
  -2   0 -14 44986.1 2906.86   3
  -2   0 -15-254.301 237.595   3
  -2   0 -16 68270.3 4396.35   3
  -2   0 -17-3.92044 219.396   3
  -2   0 -18 11922.7 840.221   3
  -2   0 -19-160.820 277.306   3
  -2   0 -20 52905.4 3435.90   3
  -2   0 -21 180.118 268.333   3
  -2   0 -21-40.6047 198.142   5
  -2   0 -22 74853.0 4831.12   3
  -2   0 -22 74437.7 4804.68   5
  -2   0 -22 75018.4 4796.44   8
  -2   0 -23-102.685 318.409   3
  -2   0 -23 16.4588 170.975   5
  -2   0 -23-150.169 159.347   8
  -2   0 -24-163.427 345.839   3
  -2   0 -24 3.46995 213.359   5
  -2   0 -24 56.3164 166.660   8
  -2   0 -25 53.1540 366.017   3
  -2   0 -25 25.3937 250.940   5
  -2   0 -25 44.8745 179.051   8
  -2   0 -26 5277.54 675.876   3
   2   0  26 8755.82 588.401   6
  -2   0 -26 5543.35 608.915   5
  -2   0 -26 9341.48 573.542   8
  -2   0 -27 84.2935 359.478   3
   2   0  27-64.7351 224.111   6
  -2   0 -27-38.2802 293.796   5
  -2   0 -27 59.8758 222.913   8
  -2   0 -28 9563.14 831.064   3
   2   0  28 12094.8 764.489   6
  -2   0 -28 11719.3 742.577   8
  -2   0 -29-3.84671 289.659   5
  -2   0 -29-355.349 239.088   8
  -2   0 -30 3299.98 384.893   5
  -2   0 -30 3894.47 339.272   8
  -2   0 -31-76.0249 272.762   5
  -2   0 -31 152.203 211.441   8
  -2   0 -32 527.779 304.656   5
  -2   0 -32 1097.16 218.670   8
  -2   0 -33-236.830 265.355   5
  -2   0 -33 112.443 182.943   8
  -2   0 -34 157.523 253.829   5
  -2   0 -34 361.480 173.098   8
  -2   0 -35 7.99436 221.923   5
  -2   0 -36 1189.34 224.525   5
   2  -2 -39 89.0589 82.4578   9
   2  -2 -38 398.578 134.142   9
   2  -2 -37 37.0587 170.978   9
   2  -2 -36 3110.47 299.655   9
   2   2 -35 2259.44 316.582   9
   2   2 -35 2109.36 240.193   8
   2  -2 -34 3906.54 337.872   5
   2   2 -34 3266.70 334.530   5
   2   2 -34 3893.19 405.386   9
   2   2 -34 3204.97 311.307   8
   2  -2 -33 330.672 269.577   5
   2   2 -33 201.388 269.615   5
   2   2 -33 455.283 218.832   8
   2   2 -33-174.557 357.691   9
   2   2 -32 4256.24 406.181   5
   2  -2 -32 4498.35 410.978   5
   2   2 -32 5459.32 501.163   9
   2   2 -32 4356.93 388.576   8
   2  -2 -31 269.030 264.389   5
   2   2 -31 35.3184 274.714   5
   2   2 -31-84.4770 260.846   8
   2  -2 -30 1680.84 329.662   5
   2   2 -30 1045.81 343.988   5
   2  -2 -29 9272.32 697.891   5
   2   2 -29 10437.7 681.521   8
   2   2 -28 7542.27 758.281   3
   2  -2 -28 7242.41 764.674   3
   2   2 -28 8475.25 708.622   5
  -2   2  28 9695.73 698.637   6
   2  -2 -28 9108.16 701.443   5
   2   2 -28 10132.2 696.850   8
   2  -2 -28 11919.3 679.250   8
   2   2 -27 69.9875 339.661   3
   2  -2 -27-7.07494 334.928   3
   2   2 -27-3.76651 242.409   5
  -2   2  27 293.312 226.503   6
   2  -2 -27-49.4783 243.004   5
  -2  -2  27 72.3772 191.702   6
   2   2 -27-265.454 241.173   8
   2  -2 -27 121.963 199.891   8
   2  -2 -26 2418.74 356.478   3
   2   2 -26 2341.61 360.624   3
   2   2 -26 1502.40 307.114   5
  -2  -2  26 2179.92 260.398   6
  -2   2  26 2331.68 292.935   6
   2  -2 -26 2106.80 316.681   5
   2   2 -26 2208.72 267.444   8
   2  -2 -26 2564.76 256.598   8
   2  -2 -25 9021.54 744.871   3
   2   2 -25 8549.52 729.717   3
  -2  -2  25 9842.34 664.720   6
   2   2 -25 8813.32 688.072   5
  -2   2  25 10012.5 686.649   6
   2  -2 -25 7595.60 687.966   5
   2   2 -25 9613.66 655.289   8
   2  -2 -25 9987.65 654.046   8
   2   2 -24 13011.2 994.656   3
   2  -2 -24 14503.0 1003.41   3
  -2   2  24 15172.0 942.877   6
  -2  -2  24 14484.9 929.255   6
   2  -2 -24 12509.4 933.318   5
   2   2 -24 13789.9 916.264   8
   2  -2 -24 15643.4 918.070   8
   2   2 -23 4473.74 478.495   3
   2  -2 -23 4951.94 477.271   3
   2   2 -23 5737.72 420.402   5
   2  -2 -23 5502.43 424.973   5
  -2   2  23 5496.64 437.137   6
   2   2 -23 5016.17 396.446   8
   2  -2 -23 5129.67 392.159   8
   2  -2 -22 1092.60 342.026   3
   2   2 -22 1446.02 343.137   3
   2   2 -22 766.118 241.854   5
  -2   2  22 1069.26 234.301   6
   2  -2 -22 675.591 234.372   5
   2  -2 -22 1361.41 172.844   8
   2   2 -22 1255.93 199.182   8
   2   2 -21 139.486 279.066   3
   2  -2 -21 300.570 262.921   3
   2   2 -21 121.752 158.434   5
   2  -2 -21 243.410 172.453   5
  -2   2  21 92.8585 214.424   6
   2   2 -21 52.6177 175.970   8
   2   2 -20 1932.91 326.440   3
   2  -2 -20 1616.48 321.734   3
  -2   2  20 1673.93 240.499   6
   2   2 -19 242.533 232.930   3
   2  -2 -19 451.300 237.067   3
   2   2 -18 6129.62 506.975   3
   2  -2 -18 6167.71 503.296   3
   2   2 -17 95371.4 6143.70   3
   2  -2 -17 95927.3 6143.88   3
   2   2 -16 4059.92 357.818   3
   2  -2 -16 4050.18 356.425   3
   2   2 -15 65907.8 4219.80   3
   2  -2 -15 65201.7 4218.06   3
   2   2 -14 50292.3 3243.63   3
   2  -2 -14 50237.9 3242.45   3
   2   2 -13 29407.5 1881.09   3
   2  -2 -13 28425.6 1878.84   3
   2  -2 -12 31830.0 2051.41   3
   2  -2 -12 31482.7 2048.40   1
   2   2 -12 31581.4 2046.69   1
   2   2 -12 31919.8 2052.84   3
   2  -2 -11 532.008 113.231   1
   2   2 -11 582.768 112.633   1
   2  -2 -11 691.942 138.613   3
   2   2 -11 594.405 150.139   3
   2  -2 -10 5031.84 347.751   1
   2  -2 -10 5089.85 354.559   3
   2   2 -10 4807.00 348.325   1
   2   2 -10 5143.16 354.296   3
   2   2  -9 18353.0 1168.13   3
   2   2  -9 17757.9 1163.48   1
   2  -2  -9 17438.0 1163.92   1
   2  -2  -9 18504.1 1168.20   3
   2  -2  -8 26525.4 1747.37   1
   2   2  -8 27076.4 1746.71   1
   2   2  -8 27952.8 1749.51   3
   2  -2  -8 27195.4 1749.90   3
   2   2  -7 6860.08 459.049   1
   2  -2  -7 6478.62 462.510   3
   2   2  -7 6512.63 460.878   3
   2  -2  -7 7884.01 461.189   1
   2  -2  -6 31668.3 2021.13   1
   2   2  -6 31974.2 2022.19   3
   2  -2  -6 31105.0 2022.37   3
   2   2  -6 31315.3 2020.46   1
   2  -2  -5 83552.5 5317.90   1
   2  -2  -5 82901.1 5318.49   3
   2   2  -5 83675.5 5317.40   1
   2   2  -5 82816.1 5318.38   3
   2  -2  -4 28062.1 1779.67   3
   2  -2  -4 28138.5 1778.64   1
   2   2  -4 27908.8 1779.12   3
   2   2  -4 28195.2 1778.38   1
  -2   2   4 26439.2 1779.65   6
   2   2  -3 466.222 50.0778   1
   2  -2  -3 462.144 53.7531   3
   2  -2  -3 507.295 52.2343   1
   2   2  -3 430.480 52.0751   3
   2   2  -2 134602. 8616.86   3
   2  -2  -2 137606. 8617.10   3
   2   2  -2 134146. 8614.68   6
   2   2  -1 1665.28 109.476   6
   2   2   0 9128.64 584.954   6
  -2  -2  -1 73771.4 4670.13   3
  -2   2  -1 72847.8 4670.12   3
   2   2   1 72841.9 4671.54   6
  -2   2  -2 235726. 14622.7   3
  -2  -2  -2 235220. 14622.7   3
  -2   2  -2 213589. 14623.7   6
   2  -2   3 261.273 42.4032   1
  -2  -2  -3 259.900 44.0989   3
  -2   2  -3 331.692 46.8658   3
   2   2   3 226.705 43.3617   1
  -2  -2  -4 1828.59 146.788   3
   2   2   4 2334.03 146.743   1
   2  -2   4 1919.01 146.756   1
  -2   2  -4 2257.40 149.764   3
   2   2   5 110128. 6839.53   1
  -2   2  -5 107492. 6840.10   3
  -2  -2  -5 105294. 6839.93   3
   2  -2   5 105532. 6839.40   1
  -2   2  -6 56464.8 3635.82   3
   2   2   6 59194.2 3634.70   1
  -2  -2  -6 55211.9 3635.43   3
   2  -2   6 56323.9 3634.50   1
   2   2   7 13687.0 899.596   1
   2  -2   7 13658.7 900.036   1
  -2  -2  -7 13778.4 902.052   3
  -2   2  -7 14537.3 902.596   3
  -2  -2  -8 3627.49 273.435   3
  -2   2  -8 4025.64 272.592   3
   2  -2   8 3741.44 266.704   1
   2   2   8 3917.57 265.705   1
   2  -2   9 2948.40 214.884   1
  -2   2  -9 2921.41 223.733   3
   2   2   9 2994.32 213.336   1
  -2  -2  -9 2771.61 224.917   3
   2  -2  10 14933.8 975.428   1
  -2   2 -10 15529.2 979.355   3
  -2  -2 -10 15432.6 980.938   3
   2   2  10 14229.2 973.387   1
  -2   2 -11 45267.0 2872.04   3
  -2  -2 -11 44040.7 2870.84   3
  -2  -2 -12 592.267 159.521   3
  -2   2 -12 369.338 171.156   3
  -2  -2 -13 8700.16 612.469   3
  -2   2 -13 8680.54 611.906   3
  -2  -2 -14 342.914 208.871   3
  -2   2 -14 362.163 197.917   3
  -2   2 -15 55506.8 3553.74   3
  -2  -2 -15 54684.5 3552.15   3
  -2   2 -16 2228.70 295.583   3
  -2  -2 -16 2230.61 294.188   3
  -2   2 -17 124180. 8008.53   3
  -2  -2 -17 125654. 8009.07   3
  -2   2 -18 11505.4 789.612   3
  -2  -2 -18 10906.0 789.717   3
  -2   2 -19 245.622 265.616   3
  -2  -2 -19 390.551 254.833   3
  -2   2 -20 10691.9 782.625   3
  -2  -2 -20 10507.9 781.577   3
  -2   2 -21 2582.43 362.696   3
  -2  -2 -21 2976.68 370.659   3
  -2   2 -21 2982.18 292.685   5
  -2  -2 -21 2443.81 290.938   5
  -2   2 -21 3356.50 280.473   8
  -2   2 -22 62032.5 4173.00   3
  -2  -2 -22 64586.0 4177.35   3
  -2   2 -22 65104.7 4146.61   5
  -2  -2 -22 67030.1 4148.66   5
  -2   2 -22 62972.3 4141.48   8
  -2   2 -23-11.9560 316.434   3
  -2  -2 -23 54.3025 290.506   3
   2   2  23 104.108 236.554   6
  -2  -2 -23 52.9201 204.542   5
  -2   2 -23 13.1182 181.273   5
  -2   2 -23 192.842 180.458   8
  -2  -2 -24 6236.52 577.642   3
  -2   2 -24 5489.52 590.500   3
   2   2  24 7815.45 520.340   6
  -2  -2 -24 6588.41 489.257   5
  -2   2 -24 5181.78 497.710   5
  -2   2 -24 6748.57 474.877   8
  -2   2 -25 5201.38 572.276   3
  -2  -2 -25 5711.05 584.235   3
   2   2  25 7334.75 489.466   6
  -2  -2 -25 5860.27 488.683   5
  -2   2 -25 4205.48 495.679   5
  -2   2 -25 6671.98 468.836   8
  -2   2 -26 6.78112 350.703   3
  -2  -2 -26 48.1005 366.100   3
  -2   2 -26 47.9413 284.328   5
  -2  -2 -26 44.8205 277.123   5
   2   2  26 405.552 235.022   6
  -2   2 -26 884.272 249.528   8
  -2  -2 -27 1833.23 451.132   3
  -2   2 -27 2961.05 442.265   3
  -2   2 -27 2884.59 391.009   5
  -2  -2 -27 2566.03 376.042   5
   2   2  27 3992.95 354.344   6
   2  -2  27 4235.77 330.639   6
  -2   2 -27 3460.60 340.025   8
  -2  -2 -28 9537.67 946.803   3
  -2   2 -28 11384.6 947.470   3
   2   2  28 14071.5 893.440   6
   2  -2  28 12841.9 876.417   6
  -2  -2 -28 12212.0 898.023   5
  -2   2 -28 12201.5 902.333   5
  -2   2 -28 14171.8 876.791   8
  -2  -2 -29 5470.45 504.445   5
  -2   2 -29 4883.46 508.352   5
  -2   2 -30 518.303 276.597   5
  -2  -2 -30 686.311 271.772   5
  -2   2 -30 687.929 252.499   8
  -2  -2 -31 14.2712 280.308   5
  -2   2 -31 3.50935 265.879   5
  -2   2 -31 156.040 231.815   8
  -2  -2 -32 6071.26 562.705   5
  -2   2 -32 6382.61 557.623   5
  -2  -2 -33 845.896 259.298   5
  -2   2 -33 953.997 267.455   5
  -2   2 -33 772.140 227.528   8
  -2  -2 -34 8607.83 655.563   5
  -2   2 -34 8440.80 656.168   5
  -2   2 -34 9846.96 634.169   8
  -2   2 -35-104.219 215.926   5
  -2  -2 -35 154.640 215.834   5
  -2   2 -35 50.6232 166.300   8
  -2   2 -36 1975.39 194.756   8
  -2  -2 -37 1893.42 226.515   9
  -2   2 -37 2071.06 231.221   9
  -2   2 -38 136.749 129.326   9
  -2  -2 -38 395.744 134.468   9
   2  -4 -38 19.8593 99.2032   9
   2   4 -38 113.645 104.998   9
   2   4 -37 305.729 153.553   9
   2  -4 -37 247.964 139.644   9
   2   4 -36 3475.12 280.612   8
   2   4 -35 917.487 195.545   8
   2   4 -34 1552.66 243.594   8
   2  -4 -33 859.692 226.341   5
   2   4 -33 182.502 232.252   5
   2   4 -33 500.223 237.154   8
   2  -4 -32 479.197 258.010   5
   2   4 -32 535.279 245.886   5
   2   4 -32 433.141 251.356   8
   2  -4 -31 1963.84 270.923   5
   2   4 -31 1244.77 271.681   5
   2   4 -31 1217.33 293.033   8
   2   4 -30 3.48409 254.027   5
   2  -4 -30 447.065 250.602   5
   2   4 -30 171.059 272.583   8
   2  -4 -29 24728.9 1456.45   5
   2   4 -29 22015.9 1461.32   8
   2  -4 -28 7933.77 534.084   5
   2   4 -28 7221.27 534.501   8
   2  -4 -27 410.913 277.056   3
   2   4 -27 111.212 323.219   3
  -2   4  27 610.450 259.532   6
   2   4 -27 474.601 245.635   5
   2  -4 -27 244.497 255.078   5
   2   4 -27 463.196 244.434   8
   2  -4 -26 46.8726 301.885   3
   2   4 -26 374.133 284.184   3
   2  -4 -26 351.095 261.386   5
  -2   4  26 611.658 238.180   6
   2   4 -26 418.830 262.874   5
   2   4 -26 422.017 266.773   8
   2   4 -25 1072.47 351.988   3
   2  -4 -25 748.627 349.537   3
  -2   4  25 1624.56 290.280   6
   2   4 -25 519.215 289.255   5
   2  -4 -25 829.123 265.314   5
   2   4 -25 1491.40 278.216   8
  -2   4  25 1178.19 170.291  10
   2   4 -24 5719.70 509.005   5
  -2   4  24 8023.13 531.905   6
   2  -4 -24 7457.51 508.124   5
   2   4 -24 4827.65 583.960   3
   2  -4 -24 7314.09 565.047   3
  -2   4  24 6180.23 466.412  10
   2   4 -24 7324.52 520.538   8
   2   4 -23 1589.96 314.800   3
   2  -4 -23 1812.07 339.343   3
   2  -4 -23 971.689 259.952   5
   2   4 -23 1251.09 266.307   5
  -2   4  23 1726.06 266.553   6
  -2   4  23 1550.85 179.091  10
   2   4 -23 1356.10 259.545   8
   2   4 -22 5101.35 434.022   5
  -2   4  22 6057.57 474.765   6
   2  -4 -22 6176.48 428.421   5
   2   4 -22 5312.35 516.539   3
   2  -4 -22 5668.57 492.540   3
  -2   4  22 5575.89 404.204  10
   2   4 -22 5442.42 441.971   8
   2  -4 -21 1433.25 242.392   5
   2   4 -21 1687.86 247.382   5
  -2   4  21 1958.91 284.685   6
   2   4 -21 2411.20 337.613   3
   2  -4 -21 2115.56 330.298   3
  -2   4  21 1917.01 183.481  10
   2   4 -21 2201.31 243.790   8
   2   4 -20 597.014 282.076   3
   2  -4 -20 1204.41 269.596   3
  -2   4  20 1172.89 252.610   6
   2  -4 -20 1370.72 206.225   5
   2   4 -20 1362.14 186.555   5
   2   4 -20 1609.49 196.501   8
   2   4 -19 924.154 288.379   3
   2  -4 -19 966.122 260.097   3
  -2   4  19 957.072 232.739   6
   2  -4 -18 19391.7 1302.29   3
   2   4 -18 19594.1 1303.18   3
  -2   4  18 19211.1 1286.74   6
   2  -4 -17 18371.1 1209.03   3
   2   4 -17 17896.3 1206.34   3
  -2   4  17 17756.6 1193.26   6
   2   4 -16 1379.02 232.984   3
   2  -4 -16 1465.94 246.816   3
  -2   4  16 1614.39 228.539   6
   2  -4 -15 9735.92 675.716   3
   2   4 -15 9317.24 672.801   3
  -2   4  15 9628.84 664.101   6
   2   4 -14 13665.4 915.821   3
   2  -4 -14 13490.9 916.186   3
  -2   4  14 13567.6 909.549   6
   2  -4 -13 61235.3 3890.36   3
   2   4 -13 62693.6 3891.36   3
  -2   4  13 58066.3 3884.85   6
   2  -4 -12 35399.6 2310.99   3
   2   4 -12 36099.9 2311.06   3
   2   4 -11 14697.2 956.910   3
   2  -4 -11 14242.0 955.609   3
   2  -4 -10 1544.03 169.788   3
   2   4 -10 1468.76 165.284   3
   2   4  -9 54708.5 3468.07   3
   2  -4  -9 53434.5 3468.38   3
   2   4  -8 2474.37 183.777   1
   2  -4  -8 2439.52 195.133   3
   2   4  -8 2434.12 191.577   3
   2   4  -7 30441.3 1998.34   3
   2  -4  -7 30732.6 1997.01   1
   2   4  -7 31427.5 1996.51   1
   2  -4  -7 31843.7 1999.48   3
   2  -4  -6 35169.9 2215.36   3
   2   4  -6 35494.6 2212.55   1
   2  -4  -6 34438.2 2212.95   1
   2   4  -6 34278.3 2214.53   3
  -2   4   6 32848.2 2216.96   6
   2  -4  -5 8391.50 560.456   1
   2   4  -5 8500.31 562.818   3
   2  -4  -5 9083.03 563.115   3
   2   4  -5 8800.70 560.365   1
  -2   4   5 8264.33 568.556   6
   2  -4  -4 87.8336 47.1772   3
   2   4  -4 116.007 41.1287   1
   2  -4  -4 129.276 41.2119   1
   2   4  -4 125.139 48.1604   3
  -2   4   4 2.41964 72.3365   6
   2   4  -3 51407.1 3231.19   1
   2  -4  -3 48834.5 3231.10   1
  -2   4   3 51549.8 3238.41   6
   2   4  -3 51223.8 3231.56   6
  -2  -4   2 33927.2 2181.00   2
  -2   4   2 32816.5 2180.67   2
   2   4  -2 37279.0 2184.01   6
  -2   4   2 34520.5 2188.94   6
  -2   4   1 6928.67 446.589   6
   2   4  -1 6708.17 440.479   6
  -2   4   0 241.172 59.3910   6
   2   4   0 231.546 46.6272   6
  -2   4  -1 317.766 67.1564   6
   2   4   1 422.639 55.4833   6
  -2  -4  -2 3360.00 205.834   3
  -2   4  -2 3307.22 205.868   3
   2   4   2 2478.58 213.742   6
  -2   4  -2 2787.33 215.817   6
  -2  -4  -3 33846.1 2079.32   3
  -2   4  -3 33443.4 2079.16   3
  -2   4  -3 30665.7 2082.13   6
   2   4   3 30679.7 2083.67   6
  -2  -4  -4 221.589 53.8953   3
  -2   4  -4 251.947 50.7928   3
   2   4   4 334.254 71.5179   6
  -2   4  -4 296.116 58.7073   6
  -2  -4  -5 1264.57 107.562   3
  -2   4  -5 1426.61 110.310   3
   2   4   5 1268.08 119.026   6
  -2  -4  -6 24938.3 1591.91   3
  -2   4  -6 25138.8 1591.81   3
   2   4   6 24099.3 1593.98   6
  -2  -4  -7 13682.5 910.325   3
  -2   4  -7 14342.8 910.689   3
  -2   4  -8 55547.2 3486.22   3
  -2  -4  -8 53281.0 3485.51   3
  -2  -4  -9 17636.9 1188.04   3
  -2   4  -9 18945.7 1189.32   3
  -2  -4 -10 753.976 149.623   3
  -2   4 -10 847.175 142.163   3
  -2  -4 -11 17621.6 1190.74   3
  -2   4 -11 18801.3 1193.78   3
  -2  -4 -12 1692.34 216.557   3
  -2   4 -12 2038.03 216.200   3
  -2  -4 -13 3862.90 336.903   3
  -2   4 -13 4139.93 337.390   3
  -2   4 -14 788.049 202.263   3
  -2  -4 -14 503.451 188.615   3
  -2   4 -15 10847.9 761.858   3
  -2  -4 -15 11107.3 763.135   3
  -2  -4 -16 217.744 197.542   3
  -2   4 -16 365.455 224.962   3
  -2   4 -17 64763.2 4259.91   3
  -2  -4 -17 67405.8 4260.59   3
  -2  -4 -18 10525.2 739.791   3
  -2   4 -18 10185.6 746.840   3
   2   4  18 10478.7 726.558   6
  -2   4 -19 19852.4 1322.14   3
  -2  -4 -19 20080.7 1322.09   3
   2   4  19 19030.3 1303.44   6
  -2  -4 -20 8233.69 640.685   3
  -2   4 -20 7950.70 636.749   3
  -2  -4 -20 8915.20 597.090   5
   2   4  20 8159.56 617.916   6
  -2   4 -20 8516.32 594.883   5
  -2   4 -20 8727.21 592.719   8
  -2  -4 -21 35.2835 155.349   5
   2   4  21-146.877 228.365   6
  -2   4 -21 50.9467 178.706   5
  -2   4 -21 21.7100 286.883   3
  -2  -4 -21 293.333 259.161   3
   2   4  21 10.7010 119.677  10
  -2   4 -21-174.910 198.918   8
  -2   4 -22 5618.89 536.508   5
   2   4  22 7974.41 554.759   6
  -2  -4 -22 6668.35 527.807   5
  -2  -4 -22 7137.50 594.597   3
  -2   4 -22 6719.90 588.627   3
   2   4  22 7669.35 492.621  10
  -2   4 -22 7374.09 538.112   8
  -2  -4 -23 1543.29 280.827   5
   2   4  23 2181.15 306.415   6
  -2   4 -23 1759.54 270.617   5
  -2  -4 -23 1861.33 350.871   3
  -2   4 -23 2140.63 324.730   3
   2   4  23 2044.08 193.925  10
  -2   4 -23 2171.43 287.281   8
  -2   4 -24 10357.9 871.114   3
  -2  -4 -24 12747.4 865.382   3
  -2   4 -24 11085.3 817.669   5
   2   4  24 12214.8 836.185   6
  -2  -4 -24 12463.4 826.520   5
  -2   4 -24 12184.6 824.690   8
  -2  -4 -25 5805.66 531.828   3
  -2   4 -25 5380.65 552.388   3
   2   4  25 6468.56 508.068   6
  -2   4 -25 5656.55 479.878   5
  -2  -4 -25 6414.96 474.052   5
  -2   4 -25 6071.74 474.256   8
  -2   4 -26 2472.48 431.994   3
  -2  -4 -26 3330.99 419.527   3
  -2  -4 -26 3608.97 334.424   5
   2   4  26 3455.86 348.765   6
  -2   4 -26 3521.11 346.489   8
  -2   4 -27 797.543 364.975   3
  -2  -4 -27 970.211 348.319   3
   2   4  27 1804.31 276.067   6
  -2   4 -27 589.114 307.594   5
  -2  -4 -27 1137.08 268.218   5
  -2   4 -27 1945.50 309.286   8
  -2   4 -28 4312.72 448.133   5
  -2  -4 -28 4264.02 431.394   5
  -2   4 -28 5504.59 436.510   8
  -2  -4 -29 5044.60 404.867   5
  -2   4 -29 3568.10 421.519   5
  -2   4 -29 5206.75 512.333   9
  -2   4 -29 4351.64 426.035   8
  -2  -4 -30 692.545 261.740   5
  -2   4 -30 628.865 258.543   5
  -2   4 -30 1210.99 399.684   9
  -2   4 -30 479.965 262.583   8
  -2   4 -31 109.845 261.836   5
  -2  -4 -31 328.207 266.833   5
  -2   4 -31 203.278 279.916   8
  -2   4 -31 157.057 359.413   9
  -2  -4 -32 193.587 238.057   5
  -2   4 -32 177.871 258.400   5
  -2   4 -32-115.418 352.274   9
  -2   4 -32 481.715 253.270   8
  -2   4 -33 796.319 237.196   5
  -2  -4 -33 53.4852 231.897   5
  -2   4 -33 234.352 324.210   9
  -2   4 -33 309.297 227.312   8
  -2   4 -34 1164.49 214.140   5
  -2  -4 -34 685.688 218.346   5
  -2   4 -34 497.881 222.317   8
  -2   4 -34 770.541 288.168   9
  -2   4 -35 286.903 229.782   9
  -2   4 -35 147.058 171.966   8
  -2   4 -36 1463.24 226.199   9
  -2   4 -36 1800.99 187.981   8
  -2   4 -37 2637.49 219.187   9
  -2  -4 -37 1857.46 215.787   9
  -2  -4 -38 440.677 109.627   9
  -2   4 -38 544.158 104.217   9
   2  -6 -37-11.3381 95.3870   9
   2   6 -37 24.3971 103.567   9
   2   6 -36 364.880 136.699   8
   2   6 -36 752.692 164.054   9
   2   6 -35 908.091 209.504   9
   2   6 -35 316.480 155.504   8
   2   6 -34 23.4757 191.319   8
   2   6 -34 94.9081 236.870   9
   2   6 -33 909.649 237.765   8
   2   6 -33 715.793 300.536   9
   2   6 -32 134.653 227.486   8
   2   6 -32 610.065 314.226   9
   2   6 -31 1031.60 357.561   9
   2   6 -31 1075.71 264.675   8
   2  -6 -30 399.890 199.389   5
   2   6 -30 178.931 240.481   5
   2   6 -30-21.3111 356.882   9
   2   6 -30 84.6832 287.950   8
  -2   6  30 52.0395 143.928  10
   2  -6 -29 1311.57 261.579   5
   2   6 -29 1637.88 289.288   5
  -2   6  29 2003.03 205.710  10
   2   6 -29 2419.74 395.961   9
   2   6 -29 1633.87 322.882   8
   2   6 -28 1912.65 298.602   5
  -2   6  28 1959.08 214.275  10
   2   6 -28 2489.43 392.363   9
   2   6 -28 1673.79 300.212   8
   2  -6 -27 1209.58 232.005   5
   2   6 -27 797.925 267.878   5
   2   6 -27 672.959 368.798   9
   2   6 -27 627.591 293.630   8
  -2   6  27 1133.79 194.951  10
   2   6 -26 4554.72 460.643   5
  -2   6  26 5923.61 473.312   6
   2  -6 -26 5641.29 444.235   5
  -2   6  26 5680.75 423.927  10
   2   6 -26 5867.54 493.591   8
   2   6 -26 7115.90 550.786   9
   2   6 -25 5596.47 461.342   5
  -2   6  25 6179.25 497.844   6
   2  -6 -25 4953.35 446.872   5
   2   6 -25 6023.12 511.484   3
   2  -6 -25 4783.17 498.813   3
  -2   6  25 5844.91 423.058  10
   2   6 -25 6660.72 537.547   9
   2   6 -25 6167.55 500.625   8
   2   6 -24 1247.13 330.462   3
   2  -6 -24 1047.19 296.857   3
   2  -6 -24 1482.86 221.533   5
   2   6 -24 775.146 264.348   5
  -2   6  24 2072.39 309.578   6
   2   6 -24 1307.77 330.082   9
  -2   6  24 1134.57 189.750  10
   2   6 -24 1193.94 303.199   8
  -2   6  23 760.584 285.308   6
   2   6 -23 439.109 216.856   5
   2  -6 -23 272.941 215.094   5
   2   6 -23-6.25668 280.525   3
   2  -6 -23 469.668 283.095   3
  -2   6  23 779.141 171.124  12
   2   6 -23 1026.11 287.533   9
  -2   6  23 937.682 186.335  10
   2   6 -23 1295.27 286.539   8
   2   6 -22 12788.7 991.602   5
   2  -6 -22 15015.3 981.952   5
   2   6 -22 12279.4 1031.90   3
   2  -6 -22 13288.0 1015.30   3
  -2   6  22 15810.4 974.635  10
  -2   6  22 14916.8 973.520  12
   2   6 -22 17188.6 1018.17   9
   2  -6 -21 9007.01 607.403   5
   2   6 -21 8714.50 625.372   5
   2   6 -21 8541.14 672.484   3
   2  -6 -21 8992.94 662.235   3
  -2   6  21 8709.05 596.641  10
  -2   6  21 8448.37 600.493  12
   2   6 -21 9020.38 638.200   9
   2   6 -20 7312.30 564.615   5
   2  -6 -20 6958.80 558.204   5
   2   6 -20 8920.73 614.123   3
   2  -6 -20 8573.97 612.172   3
  -2   6  20 8496.77 550.755  12
  -2   6  20 7811.02 549.598  10
   2   6 -20 8333.06 590.979   9
   2   6 -19 13957.0 969.709   3
   2  -6 -19 14333.1 967.075   3
  -2   6  19 14007.2 923.244  10
  -2   6  19 14243.4 926.127  12
   2   6 -19 13215.6 946.579   9
   2   6 -18 145531. 9394.83   3
   2  -6 -18 152758. 9394.06   3
  -2   6  18 141929. 9367.10  10
   2   6 -18 158167. 9376.80   8
   2   6 -18 138314. 9377.76   9
   2  -6 -17 34916.7 2219.13   3
   2   6 -17 33070.9 2219.61   3
   2   6 -16 82274.5 5152.39   3
   2  -6 -16 78105.8 5149.12   3
   2  -6 -15 3644.40 320.012   3
   2   6 -15 3746.95 330.258   3
  -2   6  15 3738.73 328.215   6
   2  -6 -14 5266.60 421.827   3
   2   6 -14 5622.19 430.656   3
  -2   6  14 6117.33 432.992   6
   2   6 -13 9208.83 628.029   3
   2  -6 -13 8816.81 622.330   3
  -2   6  13 9238.23 635.585   6
   2   6 -12 315.962 153.564   3
   2  -6 -12 377.251 151.528   3
  -2   6  12 385.776 181.448   6
   2   6 -11 43011.3 2747.80   3
   2  -6 -11 41266.5 2746.06   3
  -2   6  11 44036.5 2752.93   6
   2  -6 -10 115610. 7843.06   3
   2   6 -10 127115. 7845.28   3
  -2   6  10 126921. 7850.49   6
   2  -6  -9 166.490 104.881   3
   2   6  -9 110.513 115.029   3
  -2   6   9 82.8558 148.384   6
   2   6  -8 65630.9 4187.90   3
   2  -6  -8 62498.8 4185.45   3
  -2   6   8 70504.2 4197.99   6
   2   6  -7 2960.51 210.818   3
   2  -6  -7 2722.55 205.080   3
  -2   6   7 2924.95 237.170   6
  -2   6   6 2725.27 224.786   6
  -2   6   5 50733.6 3255.77   6
  -2  -6   4 1147.97 81.0731   2
  -2   6   4 1039.66 79.7345   2
  -2   6   4 1087.37 128.769   6
   2   6  -4 1035.12 91.3570   6
  -2   6   3 506.908 108.674   6
   2   6  -3 644.099 72.5821   6
  -2   6   2 36504.2 2351.27   6
   2   6  -2 36639.2 2343.24   6
   2   6  -1 88088.4 5663.18   6
  -2   6   1 89500.6 5668.76   6
   2   6   0 10467.4 683.049   6
  -2   6   0 10514.9 687.632   6
  -2   6  -1 147.736 83.1935   6
   2   6   1 87.5302 64.7432   6
  -2   6  -2 28708.6 1862.55   6
   2   6   2 29286.6 1863.88   6
   2   6   3 14082.7 918.158   6
  -2   6  -3 14132.7 914.653   6
  -2   6  -4 47317.6 2862.87   3
   2   6   4 55153.4 2878.34   6
  -2   6  -4 55016.8 2872.43   6
  -2   6  -5 58368.4 3671.88   3
  -2  -6  -5 55233.4 3670.53   3
   2   6   5 60754.8 3683.06   6
  -2   6  -5 57839.2 3675.28   6
  -2  -6  -6 19386.5 1275.64   3
  -2   6  -6 20372.8 1277.23   3
   2   6   6 19720.0 1287.12   6
  -2  -6  -7 7003.14 476.199   3
  -2   6  -7 7150.98 478.527   3
   2   6   7 7560.67 494.085   6
  -2   6  -8 100294. 6340.04   3
  -2  -6  -8 97438.2 6338.85   3
   2   6   8 100141. 6346.38   6
  -2   6  -9 5668.62 390.488   3
  -2  -6  -9 5480.23 391.190   3
   2   6   9 5574.12 404.551   6
  -2   6 -10 8135.53 536.162   3
  -2  -6 -10 7486.14 535.846   3
   2   6  10 7875.88 545.939   6
  -2  -6 -11 2717.27 239.556   3
  -2   6 -11 2703.20 244.673   3
   2   6  11 2951.99 259.611   6
  -2   6 -12 10008.6 705.977   3
  -2  -6 -12 10638.1 705.360   3
   2   6  12 10645.5 711.061   6
  -2  -6 -13 6901.09 481.777   3
  -2   6 -13 6894.10 490.593   3
   2   6  13 6316.69 486.431   6
  -2  -6 -14 5512.18 417.841   3
  -2   6 -14 5748.87 426.417   3
   2   6  14 5408.79 423.027   6
  -2   6 -15 2761.25 275.294   3
  -2  -6 -15 2648.39 263.958   3
   2   6  15 2059.81 269.537   6
  -2   6 -16 30002.0 2077.32   3
  -2  -6 -16 31437.4 2075.08   3
   2   6  16 34095.1 2077.38   6
  -2   6 -17 18444.5 1329.30   3
  -2  -6 -17 20604.2 1328.56   3
   2   6  17 20775.2 1328.81   6
   2   6  18 25257.9 1495.52   6
  -2   6 -18 22721.8 1501.59   3
  -2  -6 -18 22539.9 1493.01   3
   2   6  18 22824.2 1460.68  10
  -2   6 -18 20309.0 1471.16   9
  -2   6 -19 2592.42 246.683   5
   2   6  19 3315.28 308.233   6
  -2   6 -19 2954.53 328.000   3
  -2  -6 -19 2748.35 300.018   3
   2   6  19 2906.94 236.881  12
   2   6  19 2402.65 231.332  10
  -2   6 -19 2316.82 266.360   9
  -2  -6 -20-16.4427 155.813   5
  -2   6 -20 5.91804 182.265   5
  -2   6 -20-80.2062 250.642   3
  -2  -6 -20 24.8161 251.566   3
   2   6  20 25.8546 136.348  12
   2   6  20-81.5116 129.835  10
  -2   6 -20 327.816 195.532   8
  -2   6 -20-20.6129 220.768   9
  -2  -6 -21 265.169 179.918   5
  -2   6 -21 15.5903 183.570   5
  -2   6 -21 84.3891 280.238   3
  -2  -6 -21 307.485 237.645   3
   2   6  21 431.758 153.085  10
  -2   6 -21 249.068 238.133   9
  -2   6 -21 423.193 227.480   8
  -2  -6 -22 8957.58 655.875   5
  -2   6 -22 8996.08 671.206   5
  -2  -6 -22 9297.94 706.199   3
  -2   6 -22 8172.50 711.607   3
   2   6  22 9747.63 639.510  10
  -2   6 -22 9648.53 687.134   9
  -2   6 -22 10293.2 683.792   8
  -2   6 -23 3259.43 326.729   5
  -2  -6 -23 3592.09 328.870   5
  -2  -6 -23 3088.55 367.869   3
  -2   6 -23 3140.11 397.402   3
   2   6  23 3777.12 288.439  10
  -2   6 -23 3412.70 377.414   8
  -2   6 -23 3600.11 366.180   9
  -2   6 -24 517.981 315.765   3
  -2  -6 -24 721.514 270.263   3
  -2  -6 -24 861.884 207.534   5
  -2   6 -24 475.386 242.563   5
   2   6  24 1102.27 185.691  10
  -2   6 -24 1013.05 296.605   8
  -2   6 -24 1439.93 301.231   9
  -2  -6 -25 67.3451 273.047   3
  -2   6 -25 609.635 297.167   3
  -2  -6 -25 241.696 205.793   5
  -2   6 -25 476.972 249.770   5
  -2   6 -25 349.968 273.985   8
  -2   6 -25 842.663 311.156   9
   2   6  25 344.543 170.598  10
  -2   6 -26 5936.05 458.986   5
  -2   6 -26 6333.81 496.101   3
   2   6  26 5371.32 399.135  10
  -2   6 -26 5518.65 451.673   8
  -2   6 -26 6770.05 508.330   9
  -2  -6 -27 729.730 254.003   5
  -2   6 -27 1436.23 267.539   5
  -2   6 -27 1116.01 314.244   8
   2   6  27 1336.18 187.820  10
  -2   6 -27 1465.77 348.803   9
  -2   6 -28 1537.71 280.870   5
  -2  -6 -28 709.410 256.024   5
  -2   6 -28 2403.03 375.354   9
  -2   6 -28 1873.99 320.854   8
   2   6  28 1415.40 186.186  10
  -2   6 -29-47.6422 251.691   5
  -2  -6 -29 220.397 213.200   5
   2   6  29 236.806 141.381  10
  -2   6 -29 337.290 260.722   8
  -2   6 -29 137.648 335.029   9
  -2   6 -30 963.363 263.621   5
  -2  -6 -30 1602.79 239.435   5
  -2   6 -30 1363.63 300.505   8
  -2   6 -31 530.846 221.385   5
  -2  -6 -31 178.010 208.067   5
  -2   6 -31 288.828 307.316   9
  -2   6 -31 653.218 258.976   8
  -2  -6 -32 57.5395 182.237   5
  -2   6 -32-138.396 202.176   5
  -2   6 -32 259.371 282.702   9
  -2   6 -32 159.293 228.739   8
  -2   6 -33 381.134 260.350   9
  -2   6 -33-253.088 206.304   8
  -2   6 -34 964.749 221.067   8
  -2   6 -34 1416.36 249.320   9
  -2   6 -35-40.3551 153.643   8
  -2   6 -35 133.024 182.238   9
  -2   6 -36 828.049 147.279   9
  -2   6 -36 484.053 136.009   8
  -2  -6 -37 769.100 115.983   9
  -2   6 -37 573.610 105.858   8
   2   8 -36 48.8722 85.0756   8
   2   8 -35 1515.34 156.553   9
   2   8 -35 715.369 147.391   8
   2   8 -34 1633.99 208.383   9
   2   8 -34 1346.23 196.725   8
   2   8 -33 2694.92 276.031   9
   2   8 -33 2152.20 249.205   8
   2   8 -32 92.9087 197.049   8
  -2   8  32-96.7369 121.993  10
   2   8 -32 248.526 245.280   9
   2   8 -31 695.438 279.071   9
  -2   8  31 484.404 141.646  10
   2   8 -31 334.803 225.138   8
  -2   8  30 87.4062 159.320  10
   2   8 -30 59.7189 284.712   9
   2   8 -30-564.106 263.205   8
   2   8 -29 377.183 295.511   9
  -2   8  29-54.8136 161.206  10
   2   8 -28 15.5351 308.117   9
  -2   8  28 122.236 171.671  10
  -2   8  27 42.3591 173.902  10
   2   8 -27 127.265 306.484   9
   2   8 -26 1091.08 226.458   5
  -2   8  26 1347.21 209.774  12
  -2   8  26 1387.52 212.078  10
   2   8 -26 1478.28 321.142   9
   2   8 -25 7200.65 551.207   5
  -2   8  25 8300.95 548.019  10
  -2   8  25 7038.38 538.757  12
   2   8 -25 7630.59 599.506   9
  -2   8  24 8108.05 577.242   6
   2   8 -24 6170.68 533.365   5
  -2   8  24 7689.67 521.644  10
  -2   8  24 7449.11 524.014  12
   2   8 -24 6167.84 570.044   8
   2   8 -24 8085.25 584.649   9
  -2   8  23 3948.91 405.578   6
  -2   8  23 4167.83 335.501  12
  -2   8  23 3942.37 338.905  10
   2   8 -23 3928.45 404.412   8
   2   8 -23 3869.89 402.923   9
  -2   8  22 1009.16 296.713   6
  -2   8  22 1198.46 217.170  10
  -2   8  22 1374.20 204.090  12
   2   8 -22 970.122 286.752   9
   2   8 -22 1066.45 295.827   8
  -2   8  21 14817.6 994.438   6
  -2   8  21 14166.2 952.295  10
  -2   8  21 14537.9 956.520  12
   2   8 -21 15128.6 977.079   8
   2   8 -21 12801.4 971.711   9
  -2   8  20 518.737 271.276   6
  -2   8  20 372.126 200.647  12
  -2   8  20 485.490 165.005  10
   2   8 -20 436.563 232.588   9
   2   8 -20 559.499 233.483   8
  -2   8  19 10886.0 737.704   6
  -2   8  19 10543.5 698.272  12
  -2   8  19 9917.67 685.185  10
   2   8 -19 9812.88 709.768   9
   2   8 -19 9889.90 702.819   8
  -2   8  18 1280.39 272.983   6
  -2   8  18 1194.47 181.815  12
  -2   8  18 1036.37 161.231  10
   2   8 -18 874.862 242.711   8
   2   8 -18 917.858 217.080   9
  -2   8  17 2707.91 314.906   6
  -2   8  17 2227.73 235.320  12
  -2   8  17 1716.81 212.202  10
   2   8 -17 2570.89 265.270   9
   2   8 -17 2647.51 277.571   8
  -2   8  16 3334.37 327.759   6
  -2   8  16 2878.76 251.198  10
  -2   8  16 2970.47 250.951  12
   2   8 -16 2755.31 267.252   9
   2   8 -16 2898.85 272.649   8
  -2   8  15 1644.85 255.902   6
  -2   8  15 1970.08 200.205   7
  -2   8  15 1882.80 194.453  12
  -2   8  15 1588.38 192.933  10
   2   8 -15 1604.37 214.576   9
   2   8 -15 1609.38 220.471   8
  -2   8  14 1985.89 254.690   6
  -2   8  14 1922.05 193.729  10
  -2   8  13 28443.4 1861.45   6
  -2   8  12 14694.6 989.948   6
  -2   8  11 44480.3 2876.44   6
  -2   8  10 2941.48 273.378   6
  -2   8   9 530.689 164.698   6
  -2   8   8 14865.7 992.675   6
  -2   8   7 19549.9 1285.34   6
  -2   8   6 26325.0 1715.09   6
  -2   8   5 76384.5 4900.55   6
  -2   8   4 2071.83 211.436   6
  -2   8   3 13366.3 860.408   6
   2   8  -3 12775.1 837.476   6
  -2   8   2 1298.32 163.508   6
   2   8  -2 1362.42 125.143   6
  -2   8   1 4922.20 363.246   6
   2   8  -1 4985.39 341.609   6
   2   8   0 292.948 102.648   6
  -2   8   0 328.754 131.600   6
   2   8   1 2337.48 199.760   6
  -2   8  -1 2357.96 196.626   6
  -2   8  -2 5293.47 381.359   6
   2   8   2 5890.70 392.091   6
   2   8   3 2099.56 187.256   6
  -2   8  -3 1919.50 171.834   6
  -2   8  -4 9507.17 635.643   6
   2   8   4 9864.09 649.923   6
  -2   8  -5 11898.1 792.301   6
   2   8   5 12569.6 807.846   6
   2   8   6 53024.1 3409.83   6
   2   8   7 54700.6 3517.76   6
   2   8   8 30368.7 1970.51   6
   2   8   9 2773.57 251.166   6
   2   8  10 9377.08 564.057   6
  -2   8 -10 7368.47 532.615   3
   2   8  11 100616. 5933.83   6
  -2   8 -11 88070.8 5916.55   3
   2   8  12 13329.1 822.009   6
  -2   8 -12 11267.9 795.923   3
   2   8  13 12033.6 765.403   6
  -2   8 -13 10386.5 741.044   3
   2   8  14 2684.36 264.625   6
   2   8  14 2252.82 208.871  10
   2   8  15 7558.23 529.017   6
   2   8  15 7277.14 480.713  12
   2   8  15 6683.71 478.429  10
  -2   8 -15 6966.01 485.054   9
  -2   8 -15 7870.48 507.710   8
   2   8  16 4334.56 348.647   7
   2   8  16 4486.74 408.985   6
  -2   8 -16 3979.87 373.870   3
   2   8  16 4930.12 352.828  10
   2   8  16 5035.82 341.330  12
  -2   8 -16 4280.43 359.735   9
  -2   8 -16 5384.58 391.707   8
   2   8  17 18875.2 1101.20   6
  -2   8 -17 15975.9 1083.74   3
   2   8  17 15143.3 1058.45  10
   2   8  17 15537.8 1059.51  12
  -2   8 -17 16338.2 1069.51   9
  -2   8 -17 16249.1 1081.86   8
   2   8  18 802.530 252.788   6
  -2   8 -18 655.358 224.551   3
   2   8  18 515.876 176.139  12
   2   8  18 401.782 166.446  10
  -2   8 -18 882.698 208.381   9
  -2   8 -18 159.394 236.755   8
   2   8  19 11776.1 759.864   6
  -2   8 -19 10016.7 748.232   3
   2   8  19 11232.2 711.346  12
   2   8  19 10299.7 707.079  10
  -2   8 -19 10198.4 735.997   8
  -2   8 -19 9231.90 726.199   9
   2   8  20 1123.12 278.113   6
   2   8  20 776.731 164.252  10
   2   8  20 944.288 178.748  12
  -2   8 -20 1002.78 234.833   9
  -2   8 -20 951.837 263.982   8
   2   8  21-5.03713 268.628   6
   2   8  21 134.631 165.637  12
   2   8  21 57.0575 178.185  10
  -2   8 -21 126.439 235.977   9
  -2   8 -21 158.840 263.864   8
   2   8  22 3932.98 372.957   6
   2   8  22 3518.04 306.919  12
   2   8  22 3484.09 310.434  10
  -2   8 -22 3295.86 382.467   8
  -2   8 -22 3525.11 353.622   9
   2   8  23 287.585 247.302   6
   2   8  23 2.56139 166.396  10
   2   8  23 386.260 188.947  12
  -2   8 -23 320.125 252.917   9
  -2   8 -24 361.190 206.020   5
   2   8  24 665.091 247.554   6
   2   8  24 475.118 179.971  12
   2   8  24 448.554 197.393  10
  -2   8 -24 706.501 262.747   9
  -2   8 -25 303.060 209.246   5
  -2   8 -25 403.573 272.782   9
   2   8  25 408.434 194.071  10
  -2   8 -26 633.906 218.229   5
   2   8  26 831.649 188.393  10
  -2   8 -26 514.181 290.927   9
  -2   8 -27 3277.26 300.565   5
   2   8  27 2674.18 271.230  10
  -2   8 -27 2843.57 359.244   9
  -2   8 -28 233.235 202.598   5
  -2   8 -28 431.066 290.988   8
   2   8  28 396.250 175.018  10
  -2   8 -28 654.736 277.250   9
   2   8  29 74.4461 163.675  10
  -2   8 -29 161.484 268.198   9
  -2   8 -29-20.2199 253.188   8
  -2   8 -30 628.991 250.847   9
  -2   8 -30 474.151 264.982   8
   2   8  30 509.693 153.238  10
   2   8  31 782.567 145.171  10
  -2   8 -31 1157.29 251.959   8
  -2   8 -32 1984.05 263.009   8
  -2   8 -32 2552.09 276.547   9
  -2   8 -33 1674.37 221.174   9
  -2   8 -33 1502.12 229.108   8
  -2   8 -34 1242.53 189.110   8
  -2   8 -34 1887.20 188.887   9
  -2   8 -35 633.324 111.385   9
  -2   8 -35 316.500 123.141   8
  -2   8 -36 5.44651 80.8858   8
   2  10 -34 152.728 98.3977   8
   2  10 -33 432.128 143.649   8
   2  10 -32-3.56679 155.860   8
   2  10 -32 128.142 151.589   9
  -2  10  32 140.537 98.1712  10
  -2  10  31 567.928 134.825  10
   2  10 -31 862.042 194.233   9
   2  10 -31 823.317 184.386   8
   2  10 -30 1541.15 235.168   9
  -2  10  30 1521.76 181.657  10
   2  10 -30 1645.92 233.001   8
   2  10 -29 956.371 240.081   9
  -2  10  29 849.570 174.816  10
   2  10 -29 848.950 243.802   8
  -2  10  28 3910.96 357.318  12
   2  10 -28 4556.09 398.048   8
  -2  10  28 5266.70 369.464  10
   2  10 -28 5698.96 415.324   9
  -2  10  27 2990.35 300.755  12
   2  10 -27 3836.12 349.589   9
   2  10 -27 3677.17 354.914   8
  -2  10  27 3505.43 304.636  10
  -2  10  26 2465.00 275.873  12
  -2  10  26 2898.86 276.293  10
   2  10 -26 3068.37 336.953   9
   2  10 -26 2700.78 336.124   8
  -2  10  25 1074.08 233.179  12
  -2  10  25 1277.21 229.527  10
   2  10 -25 544.770 274.745   9
   2  10 -25 678.548 289.802   8
  -2  10  24 4849.00 369.062  10
  -2  10  24 4338.83 379.955  12
   2  10 -24 3667.47 415.242   8
   2  10 -24 4636.18 416.860   9
  -2  10  23 4432.68 376.239  12
  -2  10  23 4429.50 355.861  10
   2  10 -23 3915.90 409.466   8
   2  10 -23 4366.48 403.404   9
  -2  10  22 1754.38 266.422  12
   2  10 -22 1606.48 292.038   9
   2  10 -22 1900.54 304.944   8
  -2  10  22 1535.74 244.006  10
  -2  10  21 8862.40 616.785   6
  -2  10  21 7902.28 567.820  10
  -2  10  21 8010.96 572.919  12
   2  10 -21 7366.00 593.638   9
   2  10 -21 7442.55 590.294   8
  -2  10  20 2355.25 334.970   6
  -2  10  20 2465.42 278.331  12
  -2  10  20 2488.21 273.007  10
   2  10 -20 2439.50 305.350   9
   2  10 -20 2389.79 293.251   8
  -2  10  19 461.844 280.446   6
  -2  10  19-205.822 219.999  12
  -2  10  19 643.434 194.863  10
   2  10 -19-149.671 251.185   8
   2  10 -19 358.487 239.629   9
  -2  10  18 1849.46 316.818   6
  -2  10  18 2203.84 257.885  12
  -2  10  18 1660.31 223.699  10
   2  10 -18 2115.26 275.813   9
   2  10 -18 2300.00 289.335   8
  -2  10  17 657.634 263.489   6
  -2  10  17 560.143 182.283  10
  -2  10  17 659.881 186.382  12
   2  10 -17 1082.55 215.842   8
   2  10 -17 963.888 219.406   9
  -2  10  16 2483.80 303.049   6
  -2  10  16 2101.25 249.381  12
  -2  10  16 2083.64 244.050  10
   2  10 -16 2116.40 281.831   8
   2  10 -16 2083.16 262.350   9
  -2  10  15 6818.27 506.629   6
  -2  10  15 6174.17 459.033  12
   2  10 -15 6468.59 469.460   9
   2  10 -15 6605.00 461.078   8
  -2  10  15 5372.18 446.279   7
  -2  10  14 4364.71 392.805   6
  -2  10  14 4805.68 360.091  12
  -2  10  14 4199.69 352.629   7
   2  10 -14 4170.59 364.165   9
   2  10 -14 4728.12 369.416   8
  -2  10  13 486.319 227.462   6
  -2  10  13 413.186 184.323   7
  -2  10  13 483.942 160.820  10
  -2  10  13 269.630 179.137  12
   2  10 -13 453.843 183.649   8
   2  10 -13 389.145 184.176   9
  -2  10  12 2085.76 266.415   6
  -2  10  12 2170.86 207.067  10
  -2  10  12 1716.00 213.553  12
   2  10 -12 1899.89 212.920   9
   2  10 -12 1284.08 201.271   8
  -2  10  12 1792.85 183.623   7
  -2  10  11 22053.3 1362.89   6
  -2  10  11 19365.5 1325.51  10
  -2  10  11 20247.0 1332.42  12
  -2  10  11 22240.6 1334.02   7
   2  10 -11 19319.9 1333.01   9
  -2  10  10 871.039 210.432   6
  -2  10  10 1057.37 136.742   7
  -2  10  10 830.128 174.484  12
  -2  10  10 923.436 154.895  10
   2  10 -10 894.686 156.790   9
  -2  10   9-68.5084 181.359   6
  -2  10   9 346.129 144.843   7
  -2  10   8 31712.4 2072.46   6
  -2  10   7 318.273 174.849   6
  -2  10   6 65960.7 4248.70   6
  -2  10   5 32589.1 2121.60   6
  -2  10   4 2462.13 251.989   6
  -2  10   3 14943.6 998.439   6
  -2  10   2 4498.81 353.544   6
  -2  10   1 388.866 145.528   6
  -2  10   0 193.937 132.583   6
   2  10   0 107.425 100.809   6
   2  10   1 21901.1 1428.28   6
  -2  10  -1 22083.0 1429.00   6
   2  10   2 758.316 148.142   6
  -2  10  -2 890.477 128.193   6
  -2  10  -3 773.939 116.269   6
   2  10   3 737.807 159.590   6
   2  10   4 369.906 153.416   6
   2  10   5 10015.4 690.159   6
   2  10   6 21172.4 1392.93   6
   2  10   7 12440.4 844.842   6
   2  10   8 6659.38 487.214   6
   2  10   9 6997.00 487.757   6
   2  10   9 6142.51 458.077  10
   2  10   9 6909.93 458.128  12
   2  10   9 6401.84 456.572   7
   2  10  10 7535.46 503.481   6
   2  10  10 6224.64 463.782  10
   2  10  10 6802.80 472.029  12
   2  10  10 6862.03 466.249   7
   2  10  11 14473.0 934.947   6
   2  10  11 13224.7 904.840  12
   2  10  11 13946.1 906.862  10
  -2  10 -11 12868.9 905.686   9
   2  10  11 14312.2 906.711   7
   2  10  12 129.769 165.321   7
   2  10  12 33.9588 190.056   6
   2  10  12 207.397 136.766  12
   2  10  12 4.31864 136.787  10
  -2  10 -12 217.879 187.601   8
  -2  10 -12-11.9621 147.786   9
   2  10  13 4324.82 367.999   6
   2  10  13 4043.97 320.825  12
  -2  10 -13 4077.51 336.769   8
  -2  10 -13 3997.65 335.261   9
   2  10  13 4541.05 333.113   7
   2  10  14 4453.85 377.557   6
   2  10  14 4153.57 339.903  12
   2  10  14 4158.95 333.000   7
  -2  10 -14 4214.12 366.479   8
  -2  10 -14 4363.54 345.294   9
   2  10  15 23024.9 1471.92   6
   2  10  15 21628.6 1439.22  10
   2  10  15 22533.5 1442.41  12
   2  10  15 23158.4 1440.38   7
  -2  10 -15 21939.2 1455.20   8
  -2  10 -15 20320.2 1443.87   9
   2  10  16 3358.35 318.618   6
   2  10  16 2429.63 237.989  10
   2  10  16 2363.61 243.637  12
   2  10  16 2605.25 247.082   7
  -2  10 -16 2427.82 269.551   9
  -2  10 -16 2550.03 292.951   8
   2  10  17 15712.1 996.850   6
   2  10  17 13999.0 952.867  10
   2  10  17 15727.1 961.985  12
  -2  10 -17 13386.7 960.463   9
  -2  10 -17 13354.8 968.413   8
   2  10  18 3892.59 371.884   6
   2  10  18 3607.83 304.714  10
   2  10  18 3574.25 307.779  12
  -2  10 -18 3487.27 326.542   9
  -2  10 -18 2648.31 346.605   8
   2  10  19 1812.77 309.467   6
   2  10  19 1894.80 236.815  10
   2  10  19 1871.43 257.025  12
  -2  10 -19 1892.16 264.058   9
  -2  10 -19 1917.71 299.312   8
   2  10  20 1760.70 286.728   6
   2  10  20 1486.98 220.530  10
   2  10  20 1594.92 224.649  12
  -2  10 -20 825.761 300.211   8
  -2  10 -20 1645.55 254.041   9
   2  10  21 3171.17 294.134  12
   2  10  21 2619.92 278.929  10
  -2  10 -21 2438.55 357.128   8
  -2  10 -21 2781.34 318.681   9
   2  10  22 1154.27 229.566  12
   2  10  22 1001.75 219.263  10
  -2  10 -22 932.984 299.403   8
  -2  10 -22 1724.31 266.290   9
   2  10  23 132.189 206.188  12
   2  10  23 163.233 213.895  10
  -2  10 -23 281.512 289.014   8
  -2  10 -23-177.147 241.293   9
   2  10  24 12968.4 828.623  12
   2  10  24 13189.2 823.879  10
  -2  10 -24 11609.2 842.195   9
   2  10  25 151.603 201.175  12
   2  10  25 39.1182 210.398  10
  -2  10 -25 381.657 285.764   8
  -2  10 -25 313.467 231.069   9
   2  10  26 5588.15 394.688  10
   2  10  26 4456.76 388.885  12
  -2  10 -26 5104.37 436.980   8
  -2  10 -26 5315.62 420.821   9
   2  10  27 6858.81 446.557  10
   2  10  27 5087.17 437.106  12
  -2  10 -27 5742.58 474.610   8
  -2  10 -27 6755.72 474.705   9
  -2  10 -28 2603.27 321.444   8
  -2  10 -28 3121.67 304.055   9
   2  10  28 2906.33 262.138  10
   2  10  29-104.990 160.724  10
  -2  10 -29-125.656 188.619   9
  -2  10 -29-10.0159 211.869   8
  -2  10 -30 223.136 194.444   8
  -2  10 -30 349.883 178.641   9
   2  10  30 135.384 134.514  10
   2  10  31 525.736 122.479  10
  -2  10 -31 389.158 155.190   9
  -2  10 -32 560.161 127.928   9
   2  10  32 355.759 95.4536  10
   2  12 -31 225.316 127.139   8
  -2  12  31 999.683 102.143  10
  -2  12  30 21.4807 105.762  10
   2  12 -30-110.495 135.419   8
   2  12 -29 476.497 166.551   8
  -2  12  29 648.498 138.168  10
  -2  12  28 350.484 145.409  12
  -2  12  28 716.396 146.687  10
   2  12 -28 437.166 178.514   8
  -2  12  27 114.610 160.412  12
  -2  12  27 167.984 155.539  10
   2  12 -27-57.3456 205.072   8
  -2  12  26 245.101 186.723  12
   2  12 -26 164.924 191.511   9
   2  12 -26-143.244 204.354   8
  -2  12  26 183.706 164.918  10
  -2  12  25 2572.67 262.884  10
  -2  12  25 2473.41 259.827  12
   2  12 -25 2085.77 277.816   8
   2  12 -25 2710.29 274.220   9
  -2  12  24 4485.26 369.255  12
  -2  12  24 4828.17 369.502  10
   2  12 -24 3907.56 383.047   8
   2  12 -24 4574.42 379.589   9
  -2  12  23 485.428 221.315  12
   2  12 -23 914.996 236.125   9
   2  12 -23 854.819 241.245   8
  -2  12  23 725.826 205.496  10
  -2  12  22 806.992 222.026  12
   2  12 -22 645.026 247.315   8
   2  12 -22 793.690 241.393   9
  -2  12  22 647.651 213.606  10
  -2  12  21 6719.72 502.158  12
  -2  12  21 6821.03 478.226  10
   2  12 -21 5523.38 498.526   8
   2  12 -21 6399.80 492.741   9
  -2  12  20 1074.35 231.954  12
  -2  12  20 854.023 208.282  10
   2  12 -20 1085.72 263.341   8
   2  12 -20 807.910 247.272   9
  -2  12  19 326.579 212.123  10
  -2  12  19 650.890 246.834  12
   2  12 -19 650.262 237.185   9
   2  12 -19 415.777 229.261   8
  -2  12  18 8334.60 578.964  12
   2  12 -18 7524.49 576.339   8
   2  12 -18 7490.71 575.440   9
  -2  12  17 1877.16 278.928   6
  -2  12  17 1342.99 257.153  12
   2  12 -17 1349.01 245.978   8
   2  12 -17 1299.73 254.572   9
  -2  12  16 1624.64 278.410   6
  -2  12  16 1360.01 241.366  12
   2  12 -16 1205.90 245.913   8
   2  12 -16 1485.62 256.104   9
  -2  12  15 1298.40 257.778   6
  -2  12  15 959.277 199.942  10
  -2  12  15 947.552 225.713  12
   2  12 -15 1048.68 232.942   8
   2  12 -15 1071.95 236.345   9
  -2  12  14 9735.84 669.397   6
  -2  12  14 10230.6 630.180  10
  -2  12  14 8360.72 634.329  12
  -2  12  14 8608.40 631.385   7
   2  12 -14 9335.26 636.879   9
   2  12 -14 7828.79 628.487   8
  -2  12  13 6583.09 503.704   6
  -2  12  13 6292.87 455.121  10
  -2  12  13 6225.77 474.198  12
   2  12 -13 6302.89 461.385   8
  -2  12  13 5336.59 480.817   7
  -2  12  12 3208.29 338.573   6
  -2  12  12 3019.03 272.588  10
  -2  12  12 3769.96 316.959  12
  -2  12  12 2968.04 312.219   7
  -2  12  11 24814.1 1585.62   6
  -2  12  11 22868.9 1546.81  10
  -2  12  11 24286.3 1552.74   7
  -2  12  10 23189.9 1489.05   6
  -2  12  10 21736.5 1451.20  10
  -2  12  10 22444.3 1459.35   7
  -2  12   9 27016.9 1561.27   6
  -2  12   9 22400.8 1519.05  10
  -2  12   9 22651.4 1527.53   7
  -2  12   8 1839.64 249.546   7
  -2  12   8 2420.52 280.150   6
  -2  12   8 2262.29 247.498  12
  -2  12   8 2114.26 206.586  10
  -2  12   7 900.780 204.930   7
  -2  12   7 1336.19 220.434   6
  -2  12   7 1294.11 177.424  10
  -2  12   7 1357.80 181.865  12
  -2  12   6 4890.34 375.615   6
  -2  12   6 4420.02 329.140  10
  -2  12   6 4899.69 349.408  12
  -2  12   5 4348.23 304.066  12
  -2  12   5 3704.38 274.514  10
  -2  12   4 180.993 164.315  12
  -2  12   4 231.767 116.842  10
   2  12  -4 131.986 116.066  12
   2  12  -3 104.504 125.388  12
  -2  12   3 146.645 156.681  12
  -2  12   3 72.4107 117.011  10
  -2  12   3 261.253 160.163   7
   2  12  -2 11345.4 764.838  12
  -2  12   2 11738.0 771.482  12
  -2  12   2 11491.2 768.526   7
   2  12  -1 88684.8 6039.01  12
  -2  12   1 97485.2 6042.10  12
  -2  12   1 97805.9 6041.19   7
  -2  12   0 1719.58 190.831  12
   2  12   0 2010.44 193.353  12
   2  12   0 2105.41 201.271   7
  -2  12   0 2314.08 211.510   7
   2  12   1 11372.3 740.956  12
  -2  12  -1 10819.2 739.996  12
  -2  12  -1 10951.4 737.733   7
   2  12   1 11274.1 739.972   7
   2  12   2 3670.68 273.420  12
  -2  12  -2 2863.04 257.657  12
   2  12   2 3601.31 260.639  10
  -2  12  -2 3322.13 256.547   7
   2  12   3 1304.01 158.386  12
   2  12   3 1153.27 143.715  10
  -2  12  -3 1325.16 141.521   7
   2  12   4 21006.2 1336.65  10
   2  12   4 21286.9 1340.63  12
  -2  12  -4 19805.7 1333.59   7
   2  12   4 20273.7 1337.35   7
   2  12   5 33383.7 1953.24  12
   2  12   5 26494.8 1942.88  10
   2  12   5 30510.2 1946.90   7
  -2  12  -5 31373.7 1944.38   7
   2  12   6 454.609 148.815  10
   2  12   6 355.577 170.111  12
   2  12   6 455.627 153.822   7
   2  12   7 732.442 169.189  10
   2  12   7 777.377 180.693  12
   2  12   7 770.897 163.680   7
   2  12   8 4477.62 325.082  10
   2  12   8 3624.12 313.608   7
   2  12   9 34237.3 2178.70  10
   2  12   9 33143.7 2179.55   7
   2  12  10 4909.62 383.558  10
   2  12  10 5183.94 381.903  12
   2  12  10 4961.16 396.990   7
   2  12  11 11199.6 705.868   6
   2  12  11 8947.98 662.816  10
   2  12  11 10549.8 676.345  12
   2  12  11 9629.92 678.335   7
  -2  12 -11 9336.22 676.960   8
   2  12  12-98.2130 213.009   6
   2  12  12 392.920 198.441   7
   2  12  12 357.448 201.897  12
   2  12  12 24.2334 177.694  10
  -2  12 -12-11.3536 213.984   8
   2  12  13 353.019 209.393   6
   2  12  13 500.250 222.659   7
   2  12  13 465.402 195.018  10
   2  12  13 158.427 217.916  12
  -2  12 -13 397.518 203.159   8
   2  12  14 1347.82 243.151   6
   2  12  14 1077.35 236.513   7
   2  12  14 1329.54 244.804  12
   2  12  14 1084.09 197.680  10
  -2  12 -14 1323.45 217.025   9
  -2  12 -14 984.915 237.415   8
   2  12  15 3673.14 341.192   6
   2  12  15 3164.10 324.491  12
  -2  12 -15 3319.20 312.056   9
   2  12  15 3403.13 312.838   7
  -2  12 -15 2968.02 330.459   8
   2  12  16 415.275 232.319   6
   2  12  16 647.040 234.444  12
  -2  12 -16 456.687 245.794   8
  -2  12 -16 565.391 204.660   9
   2  12  17 1621.23 270.135   6
   2  12  17 1853.00 239.615  12
  -2  12 -17 1066.02 260.784   8
  -2  12 -17 1740.25 244.242   9
   2  12  18 6938.01 520.125  12
   2  12  18 7008.84 509.853  10
  -2  12 -18 6535.29 509.495   9
  -2  12 -18 7033.13 538.053   8
   2  12  19 9024.57 621.275  12
   2  12  19 9323.33 609.700  10
  -2  12 -19 8490.30 607.950   9
  -2  12 -19 7150.13 622.320   8
   2  12  20 250.767 219.295  10
   2  12  20 73.8991 223.751  12
  -2  12 -20 153.853 247.556   8
  -2  12 -20 200.491 208.058   9
   2  12  21 2992.19 318.792  12
   2  12  21 3836.14 323.972  10
  -2  12 -21 2961.87 341.588   8
  -2  12 -21 3328.61 314.214   9
   2  12  22 176.355 232.806  12
  -2  12 -22 259.032 205.641   9
  -2  12 -22 210.725 249.916   8
   2  12  22 295.535 214.179  10
   2  12  23 761.679 231.799  12
   2  12  23 1176.95 212.211  10
  -2  12 -23 998.920 258.988   8
  -2  12 -23 1072.28 209.635   9
   2  12  24 3059.11 297.267  12
   2  12  24 3466.77 290.475  10
  -2  12 -24 2927.09 288.430   9
  -2  12 -24 2620.78 317.968   8
   2  12  25 205.115 183.030  12
  -2  12 -25-32.3799 227.952   8
  -2  12 -25 351.001 177.384   9
   2  12  25 210.603 185.967  10
   2  12  26 2090.84 243.323  12
   2  12  26 2826.28 252.117  10
  -2  12 -26 2471.17 290.815   8
   2  12  27 126.309 150.244  12
   2  12  27 116.487 161.524  10
  -2  12 -27-52.2877 197.112   8
   2  12  28 182.086 151.319  10
  -2  12 -28 146.204 201.339   8
  -2  12 -29 612.808 186.683   8
   2  12  29 783.415 134.144  10
  -2  12 -30 551.427 149.253   8
   2  12  30 639.586 113.021  10
  -2  12 -31 871.526 135.328   8
  -2  14  28 797.887 109.384  10
  -2  14  27-43.3791 103.564  12
  -2  14  27 73.5427 111.229  10
  -2  14  26 1036.15 151.420  12
   2  14 -26 626.692 135.003   8
  -2  14  26 1043.68 144.319  10
  -2  14  25 4856.43 345.577  12
  -2  14  25 4566.57 336.648  10
   2  14 -25 4251.09 334.946   8
  -2  14  24 5119.52 375.549  12
   2  14 -24 4572.23 365.734   8
  -2  14  24 5225.47 370.863  10
  -2  14  23 34.0307 183.846  12
  -2  14  23 165.676 175.003  10
   2  14 -23 44.7488 168.998   8
  -2  14  22 1084.82 209.373  12
   2  14 -22 1034.44 189.340   8
  -2  14  22 755.616 185.468  10
  -2  14  21 205.756 219.283  12
   2  14 -21 138.186 183.068   8
  -2  14  20 2923.16 284.611  12
   2  14 -20 2240.81 256.592   8
  -2  14  19 3191.25 301.285  12
   2  14 -19 2144.17 256.755   8
  -2  14  18 1768.59 265.016  12
   2  14 -18 1121.98 215.672   8
  -2  14  18 1524.67 224.710  10
  -2  14  17 187.773 238.340  12
  -2  14  17 163.255 211.923  10
  -2  14  16 166.316 242.377  12
  -2  14  16 136.323 191.220  10
  -2  14  15-52.1466 242.540  12
  -2  14  15 292.318 202.568  10
  -2  14  14 11.0664 241.631  12
  -2  14  14 386.846 208.947  10
   2  14 -14 177.743 128.741   7
  -2  14  13 414.156 264.044   7
  -2  14  13 463.194 218.960  12
  -2  14  13 622.843 203.382  10
   2  14 -13 406.593 145.711   7
  -2  14  12 3987.97 385.156   7
   2  14 -12 3540.24 324.568   7
  -2  14  11 1402.95 247.335   7
  -2  14  11 1412.13 213.042  10
   2  14 -11 1036.92 170.758   7
  -2  14  10 221.277 221.060   7
  -2  14  10 485.070 241.042  12
  -2  14  10-59.6995 184.448  10
   2  14 -10 85.2870 151.231   7
  -2  14   9 232.590 165.310  10
  -2  14   9 287.523 202.734  12
   2  14  -9 250.636 167.968   7
  -2  14   8 982.723 258.387   7
  -2  14   8 1005.84 188.667  10
  -2  14   8 848.548 223.425  12
   2  14  -8 930.608 185.895   7
  -2  14   7 21.6784 241.268   7
  -2  14   7 528.350 158.963  10
  -2  14   7 730.118 222.124  12
   2  14  -7 529.250 165.571   7
  -2  14   6 8798.78 583.250  12
  -2  14   6 7939.86 561.076  10
   2  14  -6 7711.18 563.300   7
   2  14  -5-84.4391 148.940  12
  -2  14   5-216.662 206.142  12
  -2  14   5 154.901 149.983  10
   2  14  -5 64.2704 178.353   7
   2  14  -4 454.059 173.341  12
  -2  14   4 480.535 200.843  12
  -2  14   4 762.502 156.878  10
   2  14  -4 795.865 195.354   7
  -2  14   3 907.664 194.669  12
   2  14  -3 708.967 182.822  12
   2  14  -3 1163.04 183.021   7
  -2  14   2 108.171 185.202  12
   2  14  -2-18.6247 172.107  12
  -2  14   2-60.4480 209.455   7
   2  14  -2 167.010 169.168   7
  -2  14   1 817.776 182.289  12
   2  14  -1 752.207 184.316  12
  -2  14   1 985.174 204.199   7
   2  14  -1 1015.22 192.280   7
   2  14   0 5255.36 406.932  12
   2  14   0 6416.44 412.321   7
  -2  14   0 5844.92 409.484   7
   2  14   1 3639.77 316.797  12
  -2  14  -1 2955.12 308.012  12
  -2  14  -1 4137.93 312.483   7
   2  14   1 4033.38 319.139   7
  -2  14  -2-42.8442 164.005  12
   2  14   2 149.643 204.691  12
  -2  14  -2 38.4246 181.801   7
   2  14   3 156.877 186.725  12
  -2  14  -3-153.433 162.654  12
   2  14   3 225.785 143.614  10
  -2  14  -3 253.032 195.329   7
   2  14   4 1138.71 200.147  12
   2  14   4 1427.90 178.850  10
  -2  14  -4 735.398 172.534  12
  -2  14  -4 1113.73 190.615   7
   2  14   5 5880.67 420.600  10
   2  14   5 5812.91 432.369  12
  -2  14  -5 5087.40 427.208   7
   2  14   5 6099.65 441.548   7
   2  14   6 394.178 235.174   7
   2  14   6 679.769 211.135  12
   2  14   6 776.857 165.088  10
  -2  14  -6 445.707 168.455   7
   2  14   7 154.115 228.570   7
   2  14   7 680.169 231.123  12
   2  14   7 671.703 180.451  10
  -2  14  -7 422.378 167.994   7
   2  14   8 2.66408 211.084   7
   2  14   8 250.574 169.154  10
   2  14   8 277.434 226.075  12
  -2  14  -8 126.941 160.717   7
   2  14   9 1856.69 260.853   7
   2  14   9 2535.90 230.987  10
   2  14   9 2766.19 260.677  12
  -2  14  -9 1562.87 214.053   7
   2  14  10 240.683 219.872   7
   2  14  10 463.703 182.346  10
  -2  14 -10 164.940 151.154   7
   2  14  11 8.27922 239.217   7
   2  14  11 318.253 188.696  10
  -2  14 -11 71.2670 145.910   7
   2  14  12 14846.9 827.667  10
   2  14  12 15042.8 842.177  12
   2  14  12 14501.3 851.768   7
   2  14  13 7277.33 507.319  12
   2  14  13 6634.82 477.997  10
   2  14  13 5544.45 514.287   7
   2  14  14 2.76982 235.617   7
   2  14  14-5.40410 230.220  12
   2  14  14-140.196 199.612  10
   2  14  15 836.999 218.768  10
   2  14  15 648.827 227.340  12
  -2  14 -15 869.365 205.248   8
   2  14  16 1178.79 208.798  10
   2  14  16 1080.69 240.066  12
  -2  14 -16 1109.56 216.613   8
   2  14  17 3919.61 356.353  12
   2  14  17 4230.44 340.643  10
  -2  14 -17 3464.25 336.802   8
   2  14  18 1701.85 276.394  12
  -2  14 -18 1953.57 248.876   8
   2  14  19 411.291 226.453  12
  -2  14 -19 567.031 211.650   8
   2  14  20 133.405 213.802  12
  -2  14 -20 151.292 202.801   8
   2  14  21 1142.09 213.707  12
  -2  14 -21 817.427 216.415   8
   2  14  21 1212.20 198.335  10
   2  14  22 1745.61 239.874  12
  -2  14 -22 1714.21 230.763   8
   2  14  22 1518.50 210.341  10
   2  14  23-1.94343 188.209  12
  -2  14 -23 261.026 179.764   8
   2  14  23-124.065 170.172  10
   2  14  24 2994.01 268.604  12
   2  14  24 3209.08 271.246  10
  -2  14 -24 3041.21 277.010   8
   2  14  25 709.402 158.256  12
   2  14  25 699.602 162.093  10
  -2  14 -25 663.121 159.303   8
   2  14  26 1211.26 149.062  12
   2  14  26 1413.77 159.699  10
   2  14  27 256.960 89.9509  12
   2  14  27 194.151 117.964  10
   2  14  28 665.691 107.778  10
  -2  16  24 138.029 98.0454  12
  -2  16  23 338.684 118.522  12
  -2  16  23 10.5618 108.480  10
  -2  16  22 1054.94 156.384  12
  -2  16  22 1159.24 152.796  10
  -2  16  21 2367.57 228.483  12
  -2  16  21 2583.17 221.740  10
  -2  16  20 2045.85 219.380  12
  -2  16  20 2083.88 211.445  10
  -2  16  19 701.860 194.801  12
  -2  16  19 770.539 172.361  10
  -2  16  18 1748.64 240.090  12
  -2  16  18 1695.53 198.552  10
  -2  16  17 247.518 210.429  12
  -2  16  17 365.923 171.764  10
  -2  16  16 342.417 215.052  12
  -2  16  16 208.406 165.399  10
  -2  16  15 264.736 225.566  12
  -2  16  15 414.626 172.582  10
  -2  16  14-256.376 179.088  10
   2  16 -13 152.293 134.456   7
  -2  16  13-10.5933 176.526  10
  -2  16  12 9845.02 520.799  10
  -2  16  12 9184.20 546.312  12
  -2  16  11 415.418 239.255  12
   2  16 -11 6.45184 155.007   7
  -2  16  11 257.936 170.010  10
  -2  16  10 410.856 249.060   7
  -2  16  10 425.095 219.019  12
  -2  16  10 295.680 176.805  10
   2  16 -10 245.261 174.642   7
  -2  16   9 2266.30 294.338   7
  -2  16   9 2844.84 276.677  12
  -2  16   9 2622.89 230.688  10
  -2  16   8 1789.75 297.220   7
  -2  16   8 1382.10 230.891  12
   2  16  -8 905.060 215.759   7
  -2  16   8 1437.46 188.184  10
  -2  16   7-2.76219 241.695   7
  -2  16   7-219.538 213.023  12
  -2  16   7-119.720 149.228  10
   2  16  -7 36.8379 194.496   7
  -2  16   6 8650.80 588.251  12
  -2  16   6 8267.33 564.350  10
   2  16  -6 7704.77 586.116   7
  -2  16   5 3713.22 309.071  12
   2  16  -5 2412.52 294.254   7
  -2  16   4 230.182 251.742   7
   2  16  -4 158.955 155.888  12
  -2  16   4 2.56766 209.544  12
   2  16  -4 285.145 208.335   7
  -2  16   3 1095.84 270.543   7
   2  16  -3 600.045 179.306  12
  -2  16   3 1000.51 215.917  12
   2  16  -3 1057.40 242.026   7
   2  16  -2 1569.35 230.896  12
  -2  16   2 1797.01 244.617  12
   2  16  -2 2213.69 276.442   7
  -2  16   1-209.664 251.866   7
   2  16  -1 74.5616 210.762   7
  -2  16   1-200.802 193.109  12
   2  16  -1 12.0782 187.739  12
   2  16   0 37.5415 214.802   7
  -2  16   0 21.7047 238.373   7
  -2  16   0-124.335 181.896  12
   2  16   0 135.891 191.109  12
  -2  16  -1 607.210 209.842   7
   2  16   1 528.209 227.728   7
   2  16   1 513.904 198.702  12
  -2  16  -1 578.012 179.583  12
  -2  16  -2 102.873 223.336   7
   2  16   2 357.157 230.125   7
   2  16   2 298.948 194.473  12
  -2  16  -2 11.1881 163.756  12
  -2  16  -3-33.9253 204.803   7
  -2  16  -3-79.2845 153.019  12
   2  16   3 238.376 210.578  12
  -2  16  -4 220.498 211.454   7
   2  16   4 174.847 211.351  12
  -2  16  -5 95.7994 185.497   7
   2  16   5 215.923 200.142  12
   2  16   5-4.01861 140.854  10
   2  16   6 3022.80 325.522   7
   2  16   6 3055.15 281.018  12
   2  16   6 2670.18 237.895  10
   2  16   7 2104.72 283.195   7
   2  16   7 1970.90 213.549  10
   2  16   7 2610.11 258.763  12
   2  16   8 956.703 280.600   7
  -2  16  -8 443.167 188.995   7
   2  16   8 976.116 170.382  10
   2  16   8 650.888 222.025  12
  -2  16  -9 337.773 170.781   7
   2  16   9 729.115 272.951   7
   2  16   9 625.261 223.389  12
   2  16   9 999.028 176.984  10
   2  16  10 2659.79 308.828   7
   2  16  10 2625.34 244.605  10
   2  16  10 3125.17 299.247  12
  -2  16 -11 321.620 152.213   7
   2  16  11 247.680 247.202   7
   2  16  11 596.282 181.984  10
   2  16  12 4429.38 354.352  10
   2  16  13 1692.15 222.492  10
   2  16  14 1804.17 271.580  12
   2  16  14 2162.59 236.119  10
   2  16  15 6485.74 468.343  10
   2  16  15 6578.68 493.699  12
   2  16  16 575.852 225.127  12
   2  16  16 601.923 177.394  10
   2  16  17 59.5629 212.501  12
   2  16  17 439.575 176.012  10
   2  16  18 2197.97 229.905  10
   2  16  18 2210.89 253.619  12
   2  16  19 2710.48 249.130  12
   2  16  19 2321.97 231.052  10
   2  16  20 2647.75 246.039  12
   2  16  20 2345.84 225.299  10
   2  16  21 665.266 168.345  12
   2  16  21 398.261 136.361  10
   2  16  22 826.046 146.221  12
   2  16  23 396.938 123.130  12
   2  16  24 34.2195 88.3094  12
   2  16  25 365.538 78.4112  10
  -2  18  19 509.964 103.692  12
  -2  18  18 822.132 135.125  12
  -2  18  17 995.294 113.187  10
  -2  18  16-35.8014 93.2947  10
  -2  18  15 149.171 96.7766  10
  -2  18  14 2474.93 201.777  12
  -2  18  14 1320.04 153.379  10
  -2  18  13 2050.12 205.291  12
  -2  18  13 1379.13 152.266  10
  -2  18  12 287.224 175.452  12
  -2  18  12 66.5545 102.865  10
  -2  18  11-26.6497 182.719  12
  -2  18  11 125.448 100.177  10
   2  18 -10-122.494 118.345   7
  -2  18  10 215.505 177.250  12
   2  18  -9 33.4790 134.330   7
  -2  18   9 36.0820 174.518  12
   2  18  -8 252.239 149.537   7
  -2  18   8 205.537 180.548  12
   2  18  -7 112.066 158.424   7
  -2  18   7 603.164 183.331  12
   2  18  -6 33.5583 165.281   7
  -2  18   6 193.851 176.408  12
   2  18  -5 504.760 190.174   7
  -2  18   5 388.565 237.981   7
  -2  18   5 514.533 186.426  12
  -2  18   4 632.836 224.479   7
   2  18  -4 555.525 197.716   7
  -2  18   4 300.502 171.220  12
  -2  18   3 372.390 219.987   7
   2  18  -3 311.925 193.104   7
  -2  18   3 101.711 161.243  12
  -2  18   2 277.198 227.028   7
   2  18  -2 62.9749 197.644   7
  -2  18   2 93.1272 155.382  12
   2  18  -1 4885.12 408.814  12
  -2  18   1 5384.02 413.166  12
  -2  18   1 7215.76 461.074   7
   2  18  -1 6979.45 455.561   7
   2  18   0 267.465 224.941   7
  -2  18   0 277.050 203.594   7
  -2  18   0 33.7072 139.410  12
   2  18   0 144.577 149.949  12
   2  18   1 3434.29 309.103  12
   2  18   1 4620.18 352.478   7
  -2  18  -1 4004.39 343.863   7
   2  18   2 811.987 226.622   7
  -2  18  -2 622.624 204.083   7
   2  18   2 678.796 175.739  12
  -2  18  -3 195.683 180.889   7
   2  18   3 83.8859 218.977   7
   2  18   3-83.9352 173.372  12
  -2  18  -4 157.419 173.502   7
   2  18   4 22.9199 177.425  12
  -2  18  -5 421.481 172.196   7
   2  18   5 265.715 179.937  12
  -2  18  -6 926.637 181.659   7
   2  18   6 1419.74 198.836  12
   2  18   7 165.199 213.277   7
  -2  18  -7 152.150 144.795   7
   2  18   7 403.706 193.106  12
  -2  18  -8 8.82184 129.560   7
   2  18   8 204.179 191.788  12
  -2  18  -9 221.752 120.503   7
   2  18   9 328.341 108.620  10
   2  18  10 1372.62 203.655  12
   2  18  10 816.432 128.309  10
   2  18  11 1960.24 205.169  12
   2  18  11 1122.86 146.713  10
   2  18  12-66.5538 186.409  12
   2  18  12 86.2493 110.110  10
   2  18  13 76.0337 163.608  12
   2  18  13 230.626 111.588  10
   2  18  14 55.3696 105.557  10
   2  18  15 67.1183 99.2122  10
   2  18  16 97.5415 136.326  12
   2  18  16 120.928 94.2305  10
   2  18  17 543.901 127.429  12
   2  18  17 299.353 94.5119  10
   2  18  18 1660.24 144.244  12
   2  18  18 849.828 113.337  10
   2  18  19 86.1118 98.7047  12
   3   1 -39 129.432 93.6943   9
   3  -1 -39 259.144 90.4608   9
   3  -1 -38 141.929 131.657   9
   3   1 -38 160.091 132.636   9
   3  -1 -37 1938.27 240.077   9
   3   1 -37 2913.29 252.889   9
   3  -1 -36 961.618 238.963   9
   3   1 -36 1302.75 244.127   9
   3   1 -35-182.700 256.609   9
   3  -1 -35 276.909 253.376   9
   3  -1 -34 2683.66 309.816   5
   3   1 -34 2406.56 271.859   8
   3  -1 -33 22.5114 274.701   5
   3   1 -33 328.383 206.347   8
   3   1 -33 3.76254 333.538   9
   3  -1 -32 2495.21 362.001   5
   3   1 -32 2830.65 313.257   8
   3  -1 -32 3126.40 287.359   8
   3  -1 -31-29.1712 273.325   5
   3   1 -31 2.96333 232.894   8
   3  -1 -31 238.517 204.703   8
   3  -1 -30 6926.31 553.720   5
   3   1 -30 6512.79 534.580   8
   3  -1 -30 7415.84 521.595   8
   3  -1 -29-3.82915 271.343   5
   3  -1 -29 12.0046 218.132   8
   3   1 -29-18.6969 229.338   8
   3  -1 -28 1363.32 324.908   3
   3  -1 -28 736.666 302.929   5
  -3  -1  28 1412.31 234.277   6
  -3   1  28 1328.33 254.236   6
   3   1 -28 1466.53 271.308   8
   3  -1 -28 1451.40 250.498   8
   3  -1 -27 877.279 341.903   3
  -3   1  27 1454.62 266.519   6
   3  -1 -27 1167.55 321.314   5
  -3  -1  27 1612.33 241.026   6
   3   1 -27 1745.24 275.143   8
   3  -1 -27 1513.01 247.179   8
   3  -1 -26 8999.68 806.892   3
  -3  -1  26 10906.2 722.199   6
  -3   1  26 10682.4 732.861   6
   3  -1 -26 11006.5 712.444   8
   3   1 -26 10915.4 721.791   8
   3  -1 -25 229.182 369.975   3
  -3   1  25 1192.44 250.980   6
   3  -1 -25 640.544 245.153   5
  -3  -1  25 1342.01 233.264   6
   3  -1 -25 1479.18 228.731   8
   3   1 -25 1073.87 238.826   8
   3  -1 -24 8223.51 718.471   3
  -3   1  24 9286.72 682.214   6
  -3  -1  24 9618.09 677.260   6
   3  -1 -24 9552.72 686.600   5
   3   1 -24 9955.08 671.764   8
   3  -1 -24 9840.44 663.283   8
   3  -1 -23 8052.15 738.614   3
  -3   1  23 9952.95 677.228   6
  -3  -1  23 10299.8 666.770   6
   3  -1 -23 7728.52 673.029   5
   3   1 -23 9885.65 654.853   8
   3  -1 -23 9374.38 640.474   8
   3  -1 -22 25349.4 1828.09   3
   3  -1 -22 28707.0 1796.64   5
  -3   1  22 26933.3 1803.35   6
   3   1 -22 28206.2 1786.58   8
   3  -1 -22 27161.3 1786.27   8
   3  -1 -21 445.576 316.991   3
   3  -1 -21 526.448 199.014   5
  -3   1  21 889.009 211.671   6
   3   1 -21 915.959 170.856   8
   3  -1 -20 1617.28 285.802   3
   3  -1 -19 26985.3 1788.58   3
   3  -1 -18 39299.2 2562.59   3
   3  -1 -17 15032.3 1024.91   3
   3  -1 -16 524.736 215.906   3
   3  -1 -15 19796.3 1312.35   3
   3  -1 -14 18387.4 1213.43   1
   3  -1 -14 18500.1 1222.65   3
   3  -1 -13 17835.8 1165.68   1
   3  -1 -13 17637.5 1171.97   3
   3  -1 -12 22873.4 1514.80   1
   3  -1 -12 23848.5 1518.41   3
   3  -1 -11 2047.74 191.251   3
   3  -1 -11 1849.37 171.814   1
   3  -1 -10 64264.1 4145.05   1
   3  -1 -10 65185.2 4147.15   3
   3  -1  -9 713.626 113.263   3
   3  -1  -9 618.062 90.4210   1
   3  -1  -8 74993.6 4848.82   3
   3  -1  -8 76551.8 4848.18   1
   3  -1  -7 146173. 9351.69   1
   3  -1  -7 146735. 9352.51   3
   3  -1  -6 32007.7 2039.41   1
   3  -1  -6 31566.9 2040.43   3
   3  -1  -5 359378. 22655.6   1
   3  -1  -5 350722. 22656.1   3
   3  -1  -4 22092.9 1417.44   3
   3  -1  -3 59136.4 3687.06   3
  -3   1   3 56528.9 3685.93   6
   3  -1  -2 29795.5 1875.67   3
  -3   1   2 28909.5 1875.23   6
  -3   1   1 110686. 7062.27   6
  -3  -1   0 24118.7 1574.93   2
  -3   1   0 25390.8 1576.12   6
  -3  -1  -1 186062. 11739.7   3
  -3   1  -1 181224. 11740.9   6
  -3  -1  -2 5626.70 363.728   3
  -3  -1  -3 326662. 20836.9   3
  -3  -1  -4 3367.51 228.982   3
   3  -1   4 3382.60 226.391   1
   3  -1   5 206281. 13008.5   1
  -3  -1  -5 201284. 13009.1   3
   3  -1   6 55384.0 3546.32   1
  -3  -1  -6 55510.2 3547.61   3
   3  -1   7 123678. 7855.56   1
  -3  -1  -7 122266. 7856.26   3
  -3  -1  -8 60942.5 3938.00   3
   3  -1   8 62021.1 3936.78   1
   3  -1   9 3013.95 226.539   1
  -3  -1  -9 3235.19 239.407   3
   3  -1  10 15150.8 971.671   1
  -3  -1 -10 14602.8 976.640   3
  -3  -1 -11 15221.5 971.398   3
   3  -1  11 14436.8 965.261   1
   3  -1  12 8420.15 570.698   1
  -3  -1 -12 8565.70 581.688   3
  -3  -1 -13 2495.46 247.414   3
  -3  -1 -14 63564.3 4088.36   3
  -3  -1 -15 820.795 211.137   3
  -3  -1 -16 222988. 14258.9   3
  -3  -1 -17 1084.75 262.157   3
  -3  -1 -18 9684.85 713.839   3
  -3  -1 -19 2158.03 332.444   3
  -3  -1 -20 2283.09 336.990   3
  -3  -1 -21 10642.3 778.538   3
  -3  -1 -21 9549.21 731.270   5
  -3   1 -21 11451.8 720.395   8
  -3  -1 -22 2839.70 345.874   3
  -3  -1 -22 2501.43 273.659   5
  -3  -1 -22 2568.20 229.760   8
  -3   1 -22 2648.30 262.717   8
  -3  -1 -23 947.309 321.947   3
  -3  -1 -23 698.185 209.345   5
  -3   1 -23 1181.97 215.582   8
  -3  -1 -23 843.881 163.893   8
  -3  -1 -24 279.584 332.660   3
  -3  -1 -24 187.521 195.244   5
  -3  -1 -24 158.873 173.950   8
  -3   1 -24 244.701 203.659   8
  -3  -1 -25 866.402 364.250   3
  -3  -1 -25 577.538 236.072   5
   3   1  25 1242.79 240.242   6
  -3  -1 -25 901.114 213.876   8
  -3   1 -25 792.468 203.093   8
  -3  -1 -26 21366.1 1659.92   3
  -3  -1 -26 23743.6 1609.49   5
   3   1  26 24250.2 1616.08   6
  -3   1 -26 24216.9 1598.71   8
  -3  -1 -26 26213.3 1597.55   8
  -3  -1 -27-28.1747 348.041   3
   3  -1  27-236.708 217.822   6
   3   1  27 174.533 225.898   6
  -3  -1 -27 122.636 251.550   5
  -3   1 -27 146.145 235.652   8
  -3  -1 -27 32.6424 195.113   8
  -3  -1 -28 1014.77 350.868   3
  -3  -1 -28 752.482 280.199   5
   3  -1  28 948.845 239.633   6
   3   1  28 1401.19 247.347   6
  -3   1 -28 1317.69 242.493   8
  -3  -1 -28 1132.44 236.914   8
  -3  -1 -29 115.569 277.760   5
  -3   1 -29 700.399 250.376   8
  -3  -1 -29-41.9779 207.294   8
  -3  -1 -30 483.052 318.494   5
  -3  -1 -30 1229.60 232.261   8
  -3   1 -30 967.606 244.001   8
  -3  -1 -31-10.8937 301.339   5
  -3   1 -31 193.420 226.162   8
  -3  -1 -32 11556.6 800.257   5
  -3   1 -32 10972.3 772.210   8
  -3  -1 -33 187.424 281.995   5
  -3   1 -33 223.542 196.070   8
  -3  -1 -34 1530.60 260.760   5
  -3   1 -34 1442.43 214.255   8
  -3  -1 -35 3737.50 310.361   5
  -3   1 -35 2819.39 264.207   8
  -3  -1 -36 334.753 182.837   5
  -3  -1 -36-235.438 221.185   9
  -3   1 -38 742.264 145.049   9
   3  -3 -38-138.322 113.613   9
   3  -3 -37 287.327 159.999   9
   3   3 -36 3869.90 305.145   8
   3   3 -35 2796.61 266.188   8
   3   3 -34 1213.39 229.273   8
   3  -3 -33 8663.28 668.218   5
   3   3 -33 9271.92 674.646   5
   3   3 -33 9996.81 664.926   8
   3   3 -32 54.7305 247.983   5
   3  -3 -32 162.363 266.666   5
   3   3 -32-109.492 235.187   8
   3  -3 -31 1506.04 305.974   5
   3   3 -31 1918.75 293.325   5
   3   3 -31 2399.33 308.237   8
   3  -3 -30 86.6172 262.234   5
   3   3 -30 128.998 256.745   5
   3   3 -30 481.570 254.519   8
   3   3 -29 5952.66 510.417   5
   3  -3 -29 6330.99 516.980   5
   3   3 -29 6904.20 528.066   8
   3  -3 -28 2989.67 385.986   3
   3   3 -28 2089.66 387.494   3
  -3   3  28 3526.10 337.048   6
   3   3 -28 2865.93 341.100   5
   3  -3 -28 3079.28 360.853   5
   3   3 -28 3546.94 363.909   8
   3   3 -27 4895.82 477.644   3
   3  -3 -27 4291.97 507.607   3
  -3   3  27 5392.80 434.792   6
   3  -3 -27 3990.00 462.071   5
   3   3 -27 5691.81 459.405   5
   3   3 -27 5402.83 438.707   8
   3  -3 -26 177.499 340.836   3
   3   3 -26-47.7334 342.845   3
   3   3 -26 172.958 289.139   5
   3  -3 -26 150.781 265.196   5
  -3   3  26 499.648 258.875   6
   3   3 -26 296.253 231.521   8
   3   3 -25 5613.04 621.049   3
   3  -3 -25 7248.48 611.938   3
   3   3 -25 5837.35 549.472   5
  -3   3  25 8253.68 556.518   6
   3  -3 -25 7794.02 539.688   5
   3   3 -25 7494.81 534.143   8
   3   3 -24 7400.45 619.238   3
   3  -3 -24 8249.33 644.028   3
   3   3 -24 7302.09 584.232   5
  -3   3  24 8249.07 595.511   6
   3  -3 -24 7095.51 586.053   5
  -3  -3  24 7940.09 559.268   6
   3   3 -24 7897.28 562.192   8
   3   3 -23 8700.92 711.663   3
   3  -3 -23 9693.20 707.734   3
   3  -3 -23 9020.33 635.567   5
  -3   3  23 9806.39 660.253   6
   3   3 -23 9845.85 637.794   8
  -3   3  22 29328.5 1995.92   6
   3  -3 -22 32363.9 1988.49   5
   3   3 -22 34015.3 1989.16   5
   3   3 -22 28843.2 2013.54   3
   3  -3 -22 30992.5 2024.42   3
  -3   3  22 28695.0 1969.78  10
   3   3 -22 29994.8 1982.83   8
   3   3 -21 18621.4 1279.75   3
   3  -3 -21 20234.3 1274.82   3
  -3   3  21 19156.1 1248.89   6
   3  -3 -21 18564.4 1228.04   5
   3   3 -21 17692.1 1230.08   5
   3   3 -21 18540.1 1231.63   8
   3  -3 -20 752.464 296.561   3
   3   3 -20 927.445 296.864   3
  -3   3  20 698.391 231.310   6
   3   3 -20 496.343 193.924   8
   3  -3 -19 125904. 7944.50   3
   3   3 -19 125091. 7943.42   3
  -3   3  19 121316. 7928.81   6
   3  -3 -18 11205.0 770.109   3
   3   3 -18 10759.3 778.273   3
  -3   3  18 10849.2 755.062   6
   3  -3 -17 3365.65 333.738   3
   3   3 -17 3203.63 351.984   3
  -3   3  17 3486.88 308.909   6
   3  -3 -16 198.354 214.899   3
   3   3 -16 159.486 232.385   3
  -3   3  16 261.079 182.265   6
   3   3 -15 275.034 225.160   3
   3  -3 -15 484.861 209.972   3
  -3   3  15 284.209 180.682   6
   3  -3 -14 50998.1 3346.67   3
   3   3 -14 52933.1 3349.47   3
  -3   3  14 51910.2 3339.54   6
   3   3 -13 30.4776 172.043   3
   3  -3 -13 298.192 174.317   3
  -3   3  13 453.829 155.496   6
   3  -3 -12 10019.1 707.077   1
   3  -3 -12 10716.9 718.795   3
   3   3 -12 11141.1 718.991   3
   3   3 -12 10628.5 705.400   1
  -3   3  12 10575.0 709.057   6
   3   3 -11 60884.0 3966.98   1
   3  -3 -11 62200.1 3970.84   3
   3   3 -11 63135.9 3970.67   3
   3  -3 -11 63589.2 3969.63   1
  -3   3  11 60034.2 3966.18   6
   3  -3 -10 24296.3 1548.67   3
   3   3 -10 23649.3 1548.56   3
   3  -3 -10 22967.9 1545.10   1
   3   3 -10 23566.1 1543.85   1
  -3   3  10 25119.3 1546.09   6
   3   3  -9 2124.90 184.526   3
   3  -3  -9 2135.63 178.877   3
   3   3  -9 2091.43 164.203   1
   3  -3  -9 2274.00 168.919   1
  -3   3   9 1748.17 174.928   6
   3  -3  -8 8011.99 515.126   1
   3  -3  -8 8164.37 520.540   3
   3   3  -8 7969.11 514.177   1
   3   3  -8 7628.80 517.931   3
  -3   3   8 7112.91 515.970   6
   3   3  -7 112621. 7137.43   3
   3  -3  -7 115959. 7138.32   3
   3   3  -7 112376. 7135.63   1
   3  -3  -7 111514. 7136.34   1
  -3   3   7 106291. 7137.18   6
   3   3  -6 6666.47 472.961   3
   3  -3  -6 7163.29 475.269   3
   3   3  -6 7446.32 470.040   1
   3  -3  -6 7293.30 471.826   1
   3  -3  -5 72431.5 4602.41   1
   3   3  -5 71250.1 4603.02   3
   3  -3  -5 72723.2 4603.82   3
   3   3  -5 71768.0 4601.62   1
   3   3  -4 97593.7 6296.26   3
   3   3  -4 98442.8 6295.12   1
   3  -3  -4 100845. 6296.85   3
   3  -3  -4 97788.4 6295.55   1
   3   3  -3 12808.7 782.562   1
   3   3  -3 12012.2 783.206   3
   3  -3  -3 11145.0 783.315   3
   3  -3  -3 12636.1 782.904   1
   3   3  -2 43954.0 2805.64   6
  -3   3   1 29284.9 1933.23   2
  -3  -3   1 30340.1 1933.48   2
  -3   3   1 30883.8 1938.88   6
   3   3  -1 31043.1 1933.59   6
  -3   3   0 10997.5 695.802   3
  -3  -3   0 11529.5 695.937   3
   3   3   0 9975.82 697.340   6
  -3   3   0 10172.6 702.367   6
  -3   3  -1 90318.6 5574.44   3
  -3  -3  -1 89049.3 5574.39   3
   3   3   1 82998.4 5576.51   6
  -3   3  -1 81847.4 5579.27   6
  -3  -3  -2 22050.4 1345.98   3
  -3   3  -2 21731.5 1345.94   3
  -3   3  -2 18577.6 1349.27   6
   3   3   2 20616.8 1348.28   6
  -3  -3  -3 223527. 14233.9   3
   3   3   3 219632. 14233.2   1
   3  -3   3 219968. 14233.5   1
  -3   3  -3 233792. 14234.1   3
  -3   3  -3 218255. 14236.1   6
  -3   3  -4 29086.8 1762.99   3
   3   3   4 27344.7 1761.48   1
   3  -3   4 27848.6 1762.08   1
  -3  -3  -4 26767.2 1762.35   3
  -3   3  -4 26570.4 1762.84   6
  -3  -3  -5 58549.1 3822.90   3
  -3   3  -5 58747.4 3822.97   3
   3  -3   5 59901.5 3822.48   1
   3   3   5 61873.7 3822.35   1
   3   3   6 1261.75 102.300   1
  -3  -3  -6 1074.88 107.839   3
   3  -3   6 1195.97 99.0461   1
  -3   3  -6 947.662 107.646   3
   3  -3   7 41619.4 2736.22   1
   3   3   7 42970.1 2736.11   1
  -3   3  -7 43235.5 2738.14   3
  -3  -3  -7 43124.4 2738.05   3
   3   3   8 50632.1 3179.58   1
  -3  -3  -8 48369.0 3181.13   3
  -3   3  -8 51003.6 3182.20   3
   3  -3   8 48601.4 3179.65   1
   3   3   9 16711.2 1099.02   1
   3  -3   9 16356.0 1099.38   1
  -3  -3  -9 17154.0 1103.29   3
  -3   3  -9 17864.5 1104.73   3
  -3  -3 -10 13972.9 932.947   3
   3   3  10 14338.2 927.221   1
  -3   3 -10 14479.0 934.954   3
   3  -3  10 14070.4 927.299   1
  -3   3 -11 25201.7 1568.53   3
  -3  -3 -11 23146.5 1564.88   3
  -3   3 -12 25498.1 1670.65   3
  -3  -3 -12 25838.7 1670.39   3
  -3  -3 -13 797.559 200.851   3
  -3   3 -13 998.503 203.109   3
  -3  -3 -14 10961.0 763.772   3
  -3   3 -14 11268.1 763.231   3
  -3   3 -15 25805.2 1685.21   3
  -3  -3 -15 25565.8 1682.99   3
  -3  -3 -16 564.781 237.066   3
  -3   3 -16 571.808 241.061   3
  -3   3 -17 452.060 237.025   3
  -3  -3 -17 306.465 247.224   3
  -3   3 -18 4106.89 367.007   3
  -3  -3 -18 3888.77 370.034   3
  -3  -3 -19 4985.20 410.814   3
  -3   3 -19 4064.10 420.354   3
  -3  -3 -20 4555.99 419.079   3
  -3   3 -20 4925.94 432.017   3
  -3  -3 -20 4022.26 328.987   5
  -3   3 -20 5584.71 354.125   8
  -3  -3 -21 50346.8 3110.50   3
  -3   3 -21 47690.9 3107.16   3
  -3   3 -21 49015.7 3077.07   5
  -3  -3 -21 42073.2 3076.17   5
  -3   3 -21 50567.4 3075.50   8
  -3  -3 -22 6344.76 530.181   3
  -3   3 -22 5947.97 508.089   3
  -3  -3 -22 5824.78 464.949   5
  -3   3 -22 5389.66 458.958   5
   3   3  22 6471.30 473.093   6
  -3   3 -22 5762.51 454.859   8
  -3   3 -23 13885.9 1028.95   3
  -3  -3 -23 15476.2 1031.55   3
  -3  -3 -23 15737.8 993.165   5
  -3   3 -23 14715.6 986.698   5
   3   3  23 15869.8 1008.86   6
  -3   3 -23 12827.5 975.879   8
  -3  -3 -24 3522.94 399.937   3
  -3   3 -24 3001.18 425.528   3
   3   3  24 3954.33 355.811   6
  -3  -3 -24 3559.37 346.839   5
  -3   3 -24 3607.23 333.503   5
  -3   3 -24 3735.69 335.574   8
  -3  -3 -25 1328.45 344.310   3
  -3   3 -25 1668.44 376.030   3
  -3   3 -25 1586.08 271.528   5
   3   3  25 1889.89 283.970   6
  -3  -3 -25 1766.95 268.141   5
  -3   3 -25 1264.01 280.477   8
  -3   3 -26 188.080 341.357   3
  -3  -3 -26-196.203 320.197   3
   3   3  26 418.926 263.716   6
  -3   3 -26-117.204 251.547   5
  -3  -3 -26-188.019 236.570   5
  -3   3 -26 167.136 252.235   8
  -3   3 -27 20311.4 1602.99   3
  -3  -3 -27 21720.1 1600.70   3
  -3   3 -27 22605.0 1559.21   5
  -3  -3 -27 24860.3 1559.45   5
   3   3  27 24348.4 1570.69   6
  -3   3 -27 25049.5 1551.18   8
  -3  -3 -28 379.870 307.863   3
  -3   3 -28 111.593 331.776   3
   3   3  28 48.7199 227.107   6
  -3   3 -28-249.647 259.561   5
  -3  -3 -28 172.829 250.404   5
  -3   3 -28-268.841 283.530   8
  -3  -3 -29 9681.59 708.796   5
  -3   3 -29 9641.01 700.033   5
  -3   3 -29 9485.56 686.336   8
  -3  -3 -30 407.085 293.988   5
  -3   3 -30 389.177 284.663   5
  -3   3 -30 984.251 419.872   9
  -3   3 -30 1324.13 284.847   8
  -3   3 -31 625.533 290.556   5
  -3  -3 -31 703.976 274.542   5
  -3   3 -31 1390.13 407.746   9
  -3   3 -31 327.682 261.217   8
  -3   3 -32 1912.99 286.347   5
  -3  -3 -32 1866.35 282.805   5
  -3   3 -32 1956.42 272.693   8
  -3   3 -32 1582.38 398.733   9
  -3  -3 -33 78.6627 246.579   5
  -3   3 -33 538.484 257.954   5
  -3   3 -33 330.247 217.925   8
  -3   3 -33 586.999 339.606   9
  -3   3 -34 152.545 214.727   5
  -3  -3 -34 35.5902 222.088   5
  -3   3 -34-40.3377 202.009   8
  -3   3 -34-161.333 290.955   9
  -3  -3 -35 1002.29 220.720   5
  -3   3 -35 1065.31 215.229   5
  -3   3 -35 1068.64 187.925   8
  -3   3 -35 1144.41 271.402   9
  -3   3 -36 189.651 205.392   9
  -3   3 -36-15.0497 138.744   8
  -3  -3 -37 337.909 167.853   9
  -3   3 -37-89.3708 151.423   9
  -3   3 -38 5.27477 108.426   9
  -3  -3 -38 128.251 118.474   9
   3   5 -37 1126.95 159.740   9
   3  -5 -37 835.579 139.943   9
   3   5 -36 192.683 179.765   9
   3   5 -36 191.276 148.894   8
   3   5 -35 3134.61 305.447   9
   3   5 -35 2673.76 264.295   8
   3   5 -34 506.597 217.638   8
   3   5 -33-10.1702 234.675   8
   3   5 -32 64.6095 217.207   5
   3   5 -32 121.715 234.526   8
   3  -5 -31-111.526 222.507   5
   3   5 -31-85.3627 258.383   5
   3   5 -31 243.373 265.000   8
   3   5 -30 3727.65 380.868   5
   3  -5 -30 3018.24 371.411   5
   3   5 -29 3723.12 351.029   5
   3   5 -29 3689.02 383.347   8
   3   5 -28 143.462 270.263   5
   3  -5 -28 174.836 262.650   5
  -3   5  28 324.475 156.610  10
   3   5 -28 744.233 283.688   8
   3  -5 -27 5341.63 430.997   5
  -3   5  27 5453.81 449.143   6
   3   5 -27 4605.45 452.089   5
  -3   5  27 4725.21 375.488  10
   3   5 -27 5425.12 436.783   8
   3  -5 -26 1660.96 328.105   3
   3   5 -26 1757.00 376.953   3
   3   5 -26 1535.90 304.063   5
   3  -5 -26 2090.39 281.085   5
   3   5 -26 1787.04 288.565   8
  -3   5  26 2307.96 222.566  10
   3   5 -25 3699.07 378.780   5
  -3   5  25 4386.26 415.336   6
   3  -5 -25 4446.11 383.856   5
   3   5 -25 4137.65 430.580   3
   3  -5 -25 4195.71 442.215   3
  -3   5  25 4080.39 328.733  10
   3   5 -25 4339.06 389.270   8
  -3   5  24 3770.11 369.269   6
   3  -5 -24 3979.77 321.735   5
   3   5 -24 2585.74 420.350   3
   3  -5 -24 3164.19 403.100   3
  -3   5  24 4343.83 298.042  10
   3   5 -24 3749.24 347.710   8
   3   5 -23 2989.92 320.353   5
  -3   5  23 3364.01 347.773   6
   3  -5 -23 3409.26 322.917   5
   3  -5 -23 3259.66 387.298   3
   3   5 -23 3885.67 383.543   3
  -3   5  23 2943.95 264.735  10
   3   5 -23 3049.21 308.171   8
   3   5 -23 2888.57 366.554   9
  -3   5  22 19854.3 1241.26   6
   3   5 -22 14629.9 1221.04   5
   3  -5 -22 18654.9 1217.13   5
   3   5 -22 16315.6 1263.06   3
   3  -5 -22 19292.8 1255.88   3
  -3   5  22 18591.2 1206.41  10
   3   5 -22 19484.9 1244.76   9
   3   5 -22 20055.9 1218.41   8
   3  -5 -21 2687.70 270.412   5
   3   5 -21 3949.49 303.863   5
  -3   5  21 2833.67 317.678   6
   3  -5 -21 2840.54 357.482   3
   3   5 -21 2860.00 371.663   3
  -3   5  21 2858.05 249.357  10
   3   5 -21 2764.73 294.592   8
   3   5 -21 2605.82 321.070   9
  -3   5  20 3654.42 326.570   6
   3   5 -20 2042.57 284.985   5
   3  -5 -20 2573.55 276.618   5
   3  -5 -20 3576.43 356.266   3
   3   5 -20 3532.69 345.371   3
  -3   5  20 3174.52 254.013  12
  -3   5  20 2768.12 233.439  10
   3   5 -20 3174.10 316.124   9
   3   5 -20 2750.31 303.766   8
  -3   5  19 53971.8 3295.13   6
  -3   5  19 48686.1 3268.90  10
   3   5 -19 51015.5 3303.19   3
   3  -5 -19 53112.3 3304.83   3
   3  -5 -18 4195.09 389.558   3
   3   5 -18 4154.30 384.209   3
  -3   5  18 4646.77 374.618   6
   3  -5 -17 89158.9 5618.84   3
   3   5 -17 84519.2 5618.08   3
  -3   5  17 88429.6 5612.87   6
   3   5 -16 1127.50 228.847   3
   3  -5 -16 953.790 219.637   3
  -3   5  16 840.045 208.226   6
   3   5 -15 6542.77 480.280   3
   3  -5 -15 6103.99 474.154   3
   3  -5 -14 54233.6 3456.45   3
   3   5 -14 53002.6 3456.57   3
   3  -5 -13 10245.5 709.532   3
   3   5 -13 10484.2 711.765   3
   3   5 -12 15208.2 998.142   3
   3  -5 -12 14856.1 998.528   3
   3   5 -11 5378.03 400.041   3
   3  -5 -11 5654.96 402.617   3
   3   5 -10 11810.4 790.894   3
   3  -5 -10 12017.3 791.780   3
   3   5  -9 20904.5 1355.22   3
   3  -5  -9 22003.5 1355.09   3
  -3   5   9 19586.2 1357.48   6
   3   5  -8 1312.85 126.153   3
   3  -5  -8 1150.87 128.984   3
  -3   5   8 930.459 148.625   6
   3   5  -7 1186.54 125.151   3
   3  -5  -7 1068.32 120.081   3
   3  -5  -6 61705.3 4066.50   3
   3   5  -6 64450.7 4067.55   3
  -3   5   6 65505.9 4074.67   6
   3   5  -5 124323. 7886.41   3
  -3   5   5 122083. 7893.62   6
  -3   5   4 16169.5 1049.40   6
  -3  -5   3 3409.28 207.901   2
  -3   5   3 2872.18 207.050   2
   3   5  -3 3174.43 209.730   6
  -3   5   3 3276.57 229.016   6
  -3   5   2 26839.3 1738.60   6
   3   5  -2 27109.9 1730.26   6
   3   5  -1 881.632 78.6305   6
  -3   5   1 830.460 97.1296   6
  -3   5   0 1708.64 151.775   6
   3   5   0 2090.75 141.242   6
  -3   5  -1 194.969 70.8547   6
   3   5   1 435.030 63.2809   6
  -3  -5  -2 7126.52 469.920   3
  -3   5  -2 7247.17 470.376   3
   3   5   2 8281.91 481.752   6
  -3   5  -2 8107.73 484.421   6
  -3   5  -3 74650.3 4714.20   3
  -3  -5  -3 75821.9 4714.29   3
  -3   5  -3 69716.9 4720.04   6
   3   5   3 71935.9 4720.92   6
  -3  -5  -4 7604.56 474.066   3
  -3   5  -4 7647.44 474.106   3
   3   5   4 6938.24 482.498   6
  -3   5  -4 6555.44 477.780   6
  -3   5  -5 13509.4 807.645   3
  -3  -5  -5 13041.8 807.121   3
  -3   5  -5 11676.8 808.217   6
   3   5   5 11209.5 812.556   6
  -3  -5  -6 142084. 8975.26   3
  -3   5  -6 140257. 8975.20   3
   3   5   6 138896. 8979.29   6
  -3  -5  -7 76915.0 4938.39   3
  -3   5  -7 79238.4 4938.50   3
   3   5   7 75070.3 4941.73   6
  -3  -5  -8 45345.4 2879.65   3
  -3   5  -8 46374.4 2880.46   3
   3   5   8 42673.6 2882.22   6
  -3   5  -9 557.185 130.446   3
  -3  -5  -9 638.736 125.951   3
   3   5   9 553.098 139.082   6
  -3   5 -10 692.726 154.051   3
  -3  -5 -10 824.466 142.996   3
   3   5  10 539.899 154.593   6
  -3   5 -11 10786.9 710.546   3
  -3  -5 -11 10974.0 707.340   3
   3   5  11 9709.89 707.827   6
  -3  -5 -12 23110.3 1556.12   3
  -3   5 -12 25617.6 1560.31   3
   3   5  12 23130.1 1554.02   6
  -3   5 -13 660.822 185.723   3
  -3  -5 -13 980.851 185.423   3
   3   5  13 660.867 179.254   6
  -3   5 -14 6337.19 490.983   3
  -3  -5 -14 6844.63 492.188   3
   3   5  14 6926.41 486.576   6
  -3  -5 -15 9053.81 638.042   3
  -3   5 -15 9041.83 644.062   3
  -3   5 -16 16086.1 1129.57   3
  -3  -5 -16 17591.1 1129.66   3
  -3  -5 -17 1866.53 257.639   3
  -3   5 -17 1865.00 280.110   3
  -3  -5 -18 7051.12 548.176   3
  -3   5 -18 7316.15 549.709   3
  -3  -5 -19 14329.7 966.629   3
  -3   5 -19 12489.2 975.012   3
   3   5  19 14317.2 922.488  10
  -3   5 -19 14199.4 935.782   8
  -3   5 -20 18116.3 1189.65   5
  -3  -5 -20 16650.1 1182.78   5
  -3  -5 -20 17896.6 1220.93   3
  -3   5 -20 18372.9 1227.62   3
   3   5  20 18103.5 1169.96  10
  -3   5 -20 18803.9 1190.03   8
  -3   5 -21 14090.9 901.060   5
  -3  -5 -21 13060.2 904.079   5
  -3   5 -21 13980.1 943.323   3
  -3  -5 -21 13878.6 941.331   3
   3   5  21 12383.9 880.691  10
  -3   5 -21 13911.4 912.224   8
  -3   5 -22 4874.89 494.540   5
   3   5  22 7622.98 525.778   6
  -3  -5 -22 7178.98 489.811   5
  -3   5 -22 5892.01 570.160   3
  -3  -5 -22 7238.85 545.828   3
   3   5  22 7000.15 465.670  10
  -3   5 -22 6253.71 516.821   8
  -3  -5 -23 7545.66 609.705   5
   3   5  23 9923.24 640.171   6
  -3  -5 -23 9207.69 673.801   3
  -3   5 -23 8523.28 685.523   3
   3   5  23 8924.26 583.876  10
  -3   5 -23 8829.67 625.530   8
  -3   5 -23 9198.07 648.990   9
  -3  -5 -24 7612.47 659.467   5
  -3   5 -24 8838.80 664.058   5
   3   5  24 10383.9 691.056   6
  -3  -5 -24 8128.90 710.049   3
  -3   5 -24 8783.79 702.733   3
   3   5  24 9270.04 620.416  10
  -3   5 -24 10681.6 703.756   9
  -3   5 -24 9385.93 652.561   8
  -3  -5 -25 7583.99 626.026   5
   3   5  25 10197.7 643.127   6
  -3   5 -25 8553.38 625.887   5
  -3   5 -25 8566.09 669.235   3
  -3  -5 -25 8615.29 676.368   3
   3   5  25 7995.99 578.019  10
  -3   5 -25 9503.38 675.194   9
  -3   5 -25 7790.43 630.722   8
  -3  -5 -26 401.866 281.685   3
  -3   5 -26 413.776 289.512   3
  -3   5 -26 603.948 235.325   5
   3   5  26 676.678 277.209   6
  -3  -5 -26 86.8545 252.994   5
  -3   5 -26 169.032 295.636   8
  -3   5 -26 555.876 350.612   9
   3   5  26 389.915 145.714  10
  -3   5 -27 601.293 297.533   3
  -3  -5 -27 456.634 276.625   3
   3   5  27 970.932 240.297   6
  -3  -5 -27 285.247 261.819   5
  -3   5 -27 535.814 247.918   5
  -3   5 -27 442.332 265.051   8
  -3   5 -27 932.054 355.313   9
  -3  -5 -28 7116.32 554.123   5
  -3   5 -28 7293.80 547.322   5
  -3   5 -28 6238.10 554.418   8
  -3   5 -28 7613.27 610.730   9
  -3   5 -29 2772.74 338.099   5
  -3  -5 -29 2338.99 330.525   5
  -3   5 -29 2844.81 350.411   8
  -3   5 -29 3401.53 424.419   9
  -3  -5 -30 3890.60 330.157   5
  -3   5 -30 4443.01 446.932   9
  -3   5 -31 202.181 239.615   5
  -3  -5 -31 115.743 228.496   5
  -3   5 -31 225.624 252.988   8
  -3   5 -31 408.813 342.480   9
  -3  -5 -32 252.959 202.243   5
  -3   5 -32 169.434 241.110   5
  -3   5 -32 288.203 247.213   8
  -3   5 -32 565.059 317.677   9
  -3  -5 -33 183.481 205.247   5
  -3   5 -33 253.894 217.934   5
  -3   5 -33 164.640 223.436   8
  -3   5 -33 322.320 288.042   9
  -3   5 -34 1902.00 251.183   8
  -3   5 -34 2568.86 300.303   9
  -3   5 -35 4039.98 348.802   9
  -3   5 -35 3803.36 321.867   8
  -3   5 -36 210.749 136.776   8
  -3   5 -36 195.925 165.333   9
  -3   5 -37-35.1504 111.696   9
  -3   5 -37 85.7010 94.8390   8
   3   7 -36 1687.60 159.331   9
   3   7 -36 895.379 150.387   8
   3   7 -35 1788.92 222.101   8
   3   7 -35 2818.66 238.092   9
   3   7 -34 3432.01 323.944   8
   3   7 -34 5072.64 358.524   9
   3   7 -33 1014.38 222.335   8
   3   7 -33 1528.44 273.738   9
   3   7 -32 1499.86 302.578   9
   3   7 -32 610.315 227.591   8
  -3   7  31 385.249 146.070  10
   3   7 -31 972.620 319.621   9
   3   7 -31 370.745 249.664   8
   3   7 -30 2831.84 383.815   9
   3   7 -30 2291.15 334.062   8
  -3   7  30 2371.93 233.103  10
   3   7 -29 3378.09 395.082   8
  -3   7  29 3978.44 316.180  10
   3   7 -29 4218.12 457.225   9
   3  -7 -28 1341.84 229.212   5
   3   7 -28 1339.45 263.116   5
   3   7 -28 1577.95 367.155   9
   3   7 -28 1544.15 297.664   8
  -3   7  28 1103.56 202.421  10
   3  -7 -27 29.7328 193.073   5
   3   7 -27 104.477 228.044   5
  -3   7  27 153.878 171.572  10
   3   7 -27 81.9956 341.368   9
   3   7 -27 293.051 273.146   8
   3   7 -26 2520.64 285.548   5
  -3   7  26 2951.94 257.448  10
   3   7 -26 2754.60 383.128   9
   3  -7 -25 936.864 205.887   5
   3   7 -25 1150.19 244.079   5
  -3   7  25 1024.84 199.371  12
   3   7 -25 1222.27 325.378   9
  -3   7  25 1244.16 203.833  10
   3   7 -24 501.186 221.600   5
  -3   7  24 687.090 188.289  12
  -3   7  24 810.289 198.461  10
   3   7 -24 799.660 314.275   9
   3   7 -23 855.532 236.104   5
  -3   7  23 858.041 189.257  12
   3   7 -23 1017.30 311.982   9
  -3   7  23 1132.80 182.268  10
   3   7 -22 825.535 220.162   5
  -3   7  22 700.714 181.884  12
   3   7 -22 824.231 267.105   9
  -3   7  22 790.319 192.684  10
   3   7 -21 29239.4 1863.84   5
   3   7 -21 28021.1 1894.59   3
  -3   7  21 27997.6 1857.75  12
  -3   7  21 27999.5 1855.34  10
   3   7 -21 29885.5 1868.14   8
   3   7 -21 28512.9 1876.93   9
   3   7 -20 182.615 171.309   5
   3  -7 -20 33.6247 219.575   3
   3   7 -20-101.560 249.552   3
  -3   7  20 440.642 174.587  12
  -3   7  20 155.519 156.681  10
   3   7 -20 270.519 250.345   9
   3   7 -20 53.8372 235.314   8
   3   7 -19 1694.96 201.310   5
  -3   7  19 1654.99 288.902   6
   3  -7 -19 2065.44 255.493   3
   3   7 -19 1717.95 270.688   3
  -3   7  19 1333.79 210.757  12
  -3   7  19 1636.69 185.173  10
   3   7 -19 1779.31 266.916   8
   3   7 -19 896.240 259.358   9
  -3   7  18 1216.40 261.485   6
   3   7 -18 936.128 260.014   3
   3  -7 -18 915.248 231.881   3
  -3   7  18 1450.24 172.336  10
  -3   7  18 1719.52 180.184  12
   3   7 -18 1497.11 234.913   8
   3   7 -18 1926.82 251.496   9
  -3   7  17 6694.10 526.942   6
   3   7 -17 5618.22 518.802   3
   3  -7 -17 5550.43 503.836   3
  -3   7  17 7802.85 486.755  12
  -3   7  17 6395.51 474.051  10
   3   7 -17 7820.06 497.068   8
   3   7 -17 7782.00 505.002   9
  -3   7  16 15981.9 960.478   6
  -3   7  16 12711.1 920.014  10
   3   7 -16 14910.9 952.525   3
   3  -7 -16 14068.8 942.955   3
   3   7 -15 4870.21 376.540   3
  -3   7  15 5481.33 396.489   6
   3   7 -14 1339.36 192.617   3
   3  -7 -14 925.904 176.145   3
  -3   7  14 1311.30 229.129   6
   3   7 -13 88296.1 5595.55   3
   3  -7 -13 82093.3 5589.64   3
  -3   7  13 94101.8 5604.27   6
   3   7 -12 17193.7 1122.36   3
   3  -7 -12 16013.9 1116.31   3
  -3   7  12 18842.0 1138.69   6
   3  -7 -11 10364.8 730.767   3
   3   7 -11 11492.6 740.251   3
  -3   7  11 12018.5 760.965   6
  -3   7  10 43.7595 156.622   6
  -3   7   9 15220.9 1011.32   6
  -3   7   8 51479.7 3313.27   6
  -3   7   7 39886.1 2573.23   6
  -3   7   6 38252.3 2524.35   2
  -3   7   6 44303.7 2547.24   6
  -3   7   5 10253.6 690.837   2
  -3   7   5 16586.9 734.579   6
  -3   7   4 49461.6 3179.53   6
  -3   7   3 13788.6 856.374   6
   3   7  -3 12667.0 834.112   6
  -3   7   2 8928.63 603.561   6
   3   7  -2 8984.32 584.515   6
  -3   7   1 7084.17 504.951   6
   3   7  -1 7567.17 489.082   6
  -3   7   0 1609.02 162.320   6
   3   7   0 1528.30 138.312   6
   3   7   1 35285.8 2325.57   6
  -3   7  -1 37445.2 2330.27   6
  -3   7  -2 2560.90 202.373   6
   3   7   2 2426.94 200.837   6
  -3   7  -3 7039.72 480.687   6
   3   7   3 7361.92 486.955   6
  -3   7  -4 24682.9 1572.54   6
   3   7   4 24005.4 1577.72   6
   3   7   5 3304.66 254.487   6
  -3   7  -5 3302.14 243.100   6
  -3   7  -6 247.157 64.8136   3
   3   7   6 321.048 125.988   6
  -3   7  -7 13042.0 896.777   3
   3   7   7 15768.3 917.100   6
  -3   7  -8 19648.0 1311.24   3
   3   7   8 21523.3 1326.58   6
  -3   7  -9 23076.0 1498.14   3
  -3  -7  -9 22336.0 1493.51   3
   3   7   9 24869.8 1510.92   6
  -3   7 -10 860.081 123.163   3
   3   7  10 634.263 168.986   6
  -3   7 -11 1206.48 154.052   3
  -3  -7 -11 949.014 146.376   3
   3   7  11 1110.79 185.217   6
  -3  -7 -12 16028.0 1108.24   3
  -3   7 -12 17261.4 1113.21   3
   3   7  12 17677.9 1121.65   6
  -3  -7 -13 915.356 155.207   3
  -3   7 -13 1009.47 180.610   3
   3   7  13 871.436 196.217   6
  -3   7 -14 13810.0 969.164   3
  -3  -7 -14 13877.0 962.164   3
   3   7  14 16069.4 977.220   6
  -3   7 -15 30636.6 2081.71   3
  -3  -7 -15 30276.3 2077.41   3
   3   7  15 35760.9 2088.26   6
   3   7  16 157019. 9440.55   6
  -3  -7 -16 135667. 9432.55   3
  -3   7 -16 139906. 9438.19   3
   3   7  16 143688. 9417.65  10
  -3   7 -16 161486. 9427.19   8
   3   7  17 87126.2 4952.28   6
  -3  -7 -17 75526.7 4943.82   3
  -3   7 -17 77345.6 4950.79   3
   3   7  17 76260.0 4923.86  12
   3   7  17 75737.4 4923.91  10
  -3   7 -17 83885.9 4934.79   8
  -3   7 -17 68047.5 4930.22   9
   3   7  18 1664.25 257.240   6
  -3   7 -18 1395.54 263.036   3
  -3  -7 -18 1173.03 226.564   3
   3   7  18 1059.53 160.170  12
   3   7  18 852.390 147.676  10
  -3   7 -18 890.918 221.388   8
  -3   7 -18 1174.48 197.842   9
   3   7  19 610.408 246.330   6
  -3   7 -19-248.514 155.424   5
  -3  -7 -19 207.409 203.305   3
  -3   7 -19 20.1939 227.486   3
   3   7  19 34.9557 136.752  12
   3   7  19 283.416 153.061  10
  -3   7 -19 22.6082 183.211   9
   3   7  20 672.317 254.852   6
  -3   7 -20 373.794 186.943   5
  -3  -7 -20 588.878 234.459   3
  -3   7 -20 297.507 248.696   3
   3   7  20 706.959 161.964  12
   3   7  20 546.198 158.966  10
  -3   7 -20 909.309 219.111   9
  -3   7 -21 7022.20 670.435   5
   3   7  21 10476.1 704.607   6
  -3   7 -21 7395.58 711.697   3
   3   7  21 10621.9 654.902  10
   3   7  21 11051.7 657.223  12
  -3   7 -21 9426.69 689.876   9
  -3   7 -22 2012.67 265.911   5
   3   7  22 2810.14 304.732   6
  -3   7 -22 2631.39 332.637   3
   3   7  22 1773.92 228.494  10
   3   7  22 2006.00 227.249  12
  -3   7 -22 2320.37 297.281   9
   3   7  23 8515.93 575.929   6
  -3   7 -23 6571.40 541.689   5
  -3   7 -23 6010.72 588.632   3
   3   7  23 7865.76 520.638  10
  -3   7 -23 6809.33 569.612   9
  -3   7 -23 7650.58 570.654   8
  -3   7 -24 420.123 287.929   3
  -3   7 -24 347.747 229.598   5
  -3  -7 -24 567.556 187.523   5
   3   7  24 219.860 245.257   6
  -3   7 -24 378.419 262.477   8
   3   7  24 453.685 166.024  10
  -3   7 -24 377.068 271.894   9
  -3   7 -25 106.299 258.489   3
   3   7  25 25.8322 253.627   6
  -3   7 -25-55.5682 227.806   5
  -3  -7 -25-61.2138 191.106   5
  -3   7 -25 339.463 263.251   8
   3   7  25 292.949 175.358  10
  -3   7 -25-49.7036 278.629   9
  -3   7 -26 118.318 230.386   5
  -3  -7 -26 3.06334 195.399   5
   3   7  26 274.133 177.509  10
  -3   7 -26 811.749 300.672   8
  -3   7 -26 54.4291 288.722   9
  -3   7 -27 1138.17 249.559   5
  -3   7 -27 1211.25 298.429   8
  -3   7 -27 1107.84 315.098   9
   3   7  27 1534.67 194.714  10
  -3  -7 -28 5805.73 528.594   5
  -3   7 -28 7143.35 552.876   5
  -3   7 -28 8830.37 599.027   9
   3   7  28 7764.79 511.257  10
  -3   7 -28 7327.01 564.071   8
  -3   7 -29 1357.33 261.511   5
  -3   7 -29 2043.78 324.611   9
  -3   7 -29 1927.06 322.774   8
   3   7  29 2014.14 194.459  10
  -3  -7 -30 125.104 177.080   5
  -3   7 -30 416.045 211.840   5
  -3   7 -30 835.221 293.211   9
  -3   7 -30 642.272 256.987   8
   3   7  30 467.432 141.182  10
  -3   7 -31 118.068 264.665   9
  -3   7 -31 208.700 235.381   8
  -3   7 -32 460.126 243.806   9
  -3   7 -32 612.243 233.901   8
  -3   7 -33 2831.16 281.729   9
  -3   7 -33 2161.42 267.433   8
  -3   7 -34 2379.39 239.968   9
  -3   7 -34 2004.19 225.873   8
  -3   7 -35 85.9268 140.211   9
  -3   7 -35 137.333 141.114   8
  -3   7 -36 1610.54 141.020   9
  -3   7 -36 1165.13 152.073   8
   3   9 -34 42.6773 128.996   9
   3   9 -33 498.571 173.415   9
   3   9 -32 415.086 200.090   9
  -3   9  32 232.665 114.334  10
   3   9 -31 2.79376 228.036   9
  -3   9  31-30.9223 134.472  10
  -3   9  30 353.570 153.446  10
   3   9 -30 210.597 257.171   9
  -3   9  29 2300.90 242.972  10
   3   9 -29 2969.12 332.442   9
   3   9 -29 2321.12 312.331   8
   3   9 -28 349.689 291.731   9
  -3   9  28 354.587 185.340  10
   3   9 -28 325.961 254.210   8
  -3   9  27 1004.32 204.039  12
   3   9 -27 966.549 272.642   8
   3   9 -27 1404.55 318.959   9
  -3   9  27 910.524 203.956  10
  -3   9  26 6620.29 467.353  10
  -3   9  26 5293.59 466.069  12
   3   9 -26 7158.33 533.348   9
   3   9 -26 6473.32 510.055   8
  -3   9  25 13442.9 925.150  10
  -3   9  25 13617.5 921.147  12
   3   9 -25 13452.9 947.468   8
   3   9 -25 14419.2 959.378   9
  -3   9  24 44.9119 206.260  12
   3   9 -24 209.539 290.664   8
  -3   9  24 194.682 213.210  10
   3   9 -24 359.039 285.756   9
  -3   9  23 4462.48 433.019   6
  -3   9  23 4638.18 366.003  12
  -3   9  23 4312.09 359.731  10
   3   9 -23 3897.87 420.550   9
   3   9 -23 4255.95 409.757   8
  -3   9  22 2911.81 359.860   6
  -3   9  22 2849.72 283.243  10
  -3   9  22 2971.18 295.672  12
   3   9 -22 2917.02 338.402   9
   3   9 -22 2639.88 320.617   8
  -3   9  21 264.410 264.165   6
  -3   9  21-34.1734 197.660  10
  -3   9  21 8.56148 216.477  12
   3   9 -21 214.206 253.060   9
   3   9 -21 142.569 232.095   8
  -3   9  20 14018.0 926.279   6
  -3   9  20 13531.0 877.429  12
  -3   9  20 12626.0 874.835  10
   3   9 -20 13031.6 892.098   9
   3   9 -20 11901.1 895.560   8
  -3   9  19 3181.25 377.689   6
  -3   9  19 3197.96 301.072  10
  -3   9  19 3554.68 317.012  12
   3   9 -19 3573.82 348.989   8
   3   9 -19 3587.68 332.346   9
  -3   9  18 2465.76 332.178   6
  -3   9  18 2672.48 248.893  10
  -3   9  18 3175.22 263.968  12
   3   9 -18 2407.39 277.346   8
   3   9 -18 2515.12 292.554   9
  -3   9  17 2982.01 339.603   6
  -3   9  17 2539.79 252.856  10
  -3   9  17 3024.26 282.442  12
   3   9 -17 3000.83 306.941   9
   3   9 -17 3007.21 315.314   8
  -3   9  16 11715.9 773.754   6
  -3   9  16 10772.6 722.795  10
  -3   9  16 10472.1 724.431  12
   3   9 -16 10387.8 733.456   9
   3   9 -16 10518.6 734.351   8
  -3   9  15 9954.52 655.137   6
  -3   9  15 8938.42 613.540   7
  -3   9  15 8576.46 609.827  10
  -3   9  15 9158.55 605.914  12
   3   9 -15 8170.98 618.167   9
   3   9 -15 8954.71 627.622   8
  -3   9  14 1091.30 154.238   7
  -3   9  14 1033.74 245.030   6
  -3   9  14 1180.67 178.920  12
   3   9 -14 1074.78 183.950   8
   3   9 -14 1300.30 199.543   9
  -3   9  13 9316.65 642.131   6
  -3   9  13 8071.36 604.842  12
   3   9 -13 8656.89 608.884   9
  -3   9  13 9591.25 606.071   7
  -3   9  12 3807.90 335.853   6
  -3   9  12 3429.41 292.658  12
  -3   9  12 3739.14 274.466  10
  -3   9  11 5962.09 461.441   6
  -3   9  10 304.856 192.028   6
  -3   9   9 415.327 182.455   6
  -3   9   8 199.292 173.269   6
  -3   9   7 35037.7 2275.52   6
  -3   9   6 3516.69 306.487   6
  -3   9   5 1571.45 199.461   6
  -3   9   4 7489.11 533.842   6
  -3   9   3 705.469 165.083   6
   3   9  -2 15575.5 1022.04   6
  -3   9   2 16603.6 1048.65   6
  -3   9   1 8308.93 569.031   6
   3   9  -1 8248.91 546.190   6
  -3   9   0 23469.5 1535.01   6
   3   9   0 23674.8 1523.68   6
  -3   9  -1 28071.8 1762.73   6
   3   9   1 26521.8 1757.42   6
  -3   9  -2 6775.74 458.376   6
   3   9   2 6528.69 459.646   6
   3   9   3 956.870 151.182   6
  -3   9  -3 1057.19 133.494   6
   3   9   4 1499.29 172.012   6
  -3   9  -4 1285.45 142.304   6
   3   9   5 2962.10 255.358   6
   3   9   6 84792.2 5439.10   6
   3   9   7 12983.1 871.089   6
   3   9   8 3725.73 303.804   6
   3   9   9 8380.24 588.003   6
   3   9  10 6966.40 503.279   6
   3   9  11 8128.53 577.633   6
   3   9  12 1666.58 224.062   6
   3   9  12 1811.49 196.155  12
   3   9  13 8653.47 619.784   6
   3   9  13 8140.13 586.159  12
   3   9  13 7702.87 590.105  10
   3   9  13 9603.77 585.118   7
  -3   9 -13 9198.38 604.238   8
   3   9  14 7907.89 572.982   6
   3   9  14 7957.98 539.027  10
   3   9  14 7893.55 537.398  12
   3   9  14 8130.48 531.728   7
  -3   9 -14 7206.33 539.445   9
  -3   9 -14 7419.73 545.175   8
   3   9  15 18252.5 1165.96   6
   3   9  15 16615.3 1135.66  12
   3   9  15 17438.4 1135.43  10
   3   9  15 18354.2 1135.60   7
  -3   9 -15 17926.8 1146.99   8
  -3   9 -15 15643.1 1137.70   9
   3   9  16 2096.54 227.320   7
   3   9  16 2028.06 282.148   6
   3   9  16 2039.02 226.933  10
   3   9  16 2600.21 233.401  12
  -3   9 -16 1771.19 271.948   8
  -3   9 -16 2038.43 240.606   9
   3   9  17 6339.94 467.085   6
   3   9  17 5722.33 420.174  10
   3   9  17 6258.45 417.077  12
  -3   9 -17 4830.45 421.768   9
  -3   9 -17 5032.57 453.596   8
   3   9  18 12307.5 788.239   6
   3   9  18 11442.5 751.130  12
   3   9  18 10276.5 746.042  10
  -3   9 -18 11310.7 773.399   8
  -3   9 -18 10239.5 757.207   9
   3   9  19 2257.92 304.249   6
   3   9  19 1807.52 234.143  10
   3   9  19 1800.67 232.068  12
  -3   9 -19 1623.20 250.567   9
  -3   9 -19 1780.60 298.837   8
   3   9  20 6921.97 514.161   6
   3   9  20 6340.39 459.365  10
   3   9  20 6405.77 457.523  12
  -3   9 -20 5340.90 473.814   9
  -3   9 -20 6136.70 508.970   8
   3   9  21 7125.68 545.795   6
   3   9  21 6939.55 484.453  12
   3   9  21 6439.73 478.835  10
  -3   9 -21 6503.58 508.824   9
  -3   9 -21 6033.92 533.736   8
   3   9  22 569.313 249.427   6
   3   9  22 216.272 187.417  12
   3   9  22 182.024 196.319  10
  -3   9 -22 204.076 241.634   9
  -3   9 -22-221.242 299.738   8
   3   9  23 14463.9 919.474   6
   3   9  23 13157.4 877.096  12
   3   9  23 13075.6 875.243  10
  -3   9 -23 11735.3 892.101   9
  -3   9 -23 12745.1 906.217   8
   3   9  24 1601.54 231.846  12
  -3   9 -24 1548.11 277.364   9
   3   9  24 1608.65 231.518  10
  -3   9 -24 1466.29 308.651   8
   3   9  25 16705.5 1025.54  10
   3   9  25 14958.2 1021.98  12
  -3   9 -25 14958.1 1046.12   9
  -3   9 -25 14519.0 1044.06   8
   3   9  26 4182.99 362.750  10
  -3   9 -26 4652.43 395.875   9
   3   9  27 7292.94 534.997  10
  -3   9 -27 7811.24 568.601   9
   3   9  28 1775.39 215.107  10
  -3   9 -28 1738.01 271.964   9
  -3   9 -29 300.299 225.919   9
   3   9  29 93.0702 151.505  10
   3   9  30 959.920 164.375  10
  -3   9 -30 1171.17 221.554   9
   3   9  31 220.531 124.392  10
  -3   9 -31 449.425 215.789   8
  -3   9 -31 192.109 187.512   9
  -3   9 -32 1989.77 245.997   8
  -3   9 -32 2663.84 236.119   9
  -3   9 -33 279.949 174.612   8
  -3   9 -33 451.194 130.355   9
  -3   9 -34 182.744 128.247   8
  -3   9 -34 31.2115 87.4037   9
  -3   9 -35-75.6509 96.7327   8
   3  11 -33 41.7574 92.7993   8
   3  11 -32 31.8199 126.208   8
  -3  11  32 75.5467 79.4711  10
  -3  11  31 655.547 122.074  10
   3  11 -31 559.084 155.399   8
   3  11 -30 156.782 165.438   8
  -3  11  30 127.734 137.524  10
   3  11 -30 348.631 170.800   9
  -3  11  29 269.996 149.642  10
   3  11 -29 506.814 191.101   8
   3  11 -29 882.822 200.629   9
  -3  11  28 7864.33 499.197  10
   3  11 -28 7195.50 521.135   8
   3  11 -28 8009.98 522.739   9
  -3  11  27 209.512 181.019  12
   3  11 -27 130.722 224.170   9
   3  11 -27 110.073 214.113   8
  -3  11  27 217.610 173.888  10
  -3  11  26 1608.14 227.064  12
   3  11 -26 1788.35 263.562   9
   3  11 -26 1384.93 256.997   8
  -3  11  26 1417.31 215.561  10
  -3  11  25 270.478 214.791  12
   3  11 -25 677.451 249.203   9
   3  11 -25 473.484 244.781   8
  -3  11  25 690.119 209.699  10
  -3  11  24 167.350 224.016  12
  -3  11  24 54.2997 211.784  10
   3  11 -24-159.845 252.009   9
   3  11 -24 17.6098 248.887   8
  -3  11  23 366.620 235.378  12
   3  11 -23 346.360 239.874   8
  -3  11  23 313.803 205.213  10
   3  11 -23 224.858 249.626   9
  -3  11  22 3966.22 361.257  12
  -3  11  22 4214.40 339.671  10
   3  11 -22 4234.20 383.897   9
   3  11 -22 3297.34 364.631   8
  -3  11  21 323.273 228.951  12
  -3  11  21 392.478 195.251  10
   3  11 -21 237.379 254.085   8
   3  11 -21 112.816 249.022   9
  -3  11  20 5739.42 454.297   6
  -3  11  20 5033.40 409.702  12
  -3  11  20 4327.74 383.678  10
   3  11 -20 4500.11 414.515   8
   3  11 -20 4688.26 413.397   9
  -3  11  19 2351.93 333.492   6
  -3  11  19 2629.82 291.725  12
  -3  11  19 2080.88 264.362  10
   3  11 -19 2286.09 298.465   9
   3  11 -19 1759.51 277.658   8
  -3  11  18 11.4326 270.366   6
  -3  11  18 315.413 215.685  10
  -3  11  18 65.6087 207.023  12
   3  11 -18 96.4066 243.863   9
   3  11 -18 128.094 247.093   8
  -3  11  17 705.257 259.043   6
  -3  11  17 355.764 219.043  12
   3  11 -17 702.977 231.022   9
   3  11 -17 520.976 212.359   8
  -3  11  16 13416.5 885.503   6
  -3  11  16 11699.3 846.195  12
   3  11 -16 12655.3 849.866   8
   3  11 -16 12277.3 852.302   9
  -3  11  15 12209.2 860.707   6
  -3  11  15 12803.9 823.727  12
   3  11 -15 11667.7 825.274   9
   3  11 -15 11441.2 825.698   8
  -3  11  14 1236.82 239.379   7
  -3  11  14 1745.13 282.045   6
  -3  11  14 1349.39 231.655  12
  -3  11  14 1522.47 219.693  10
   3  11 -14 1350.89 176.898  11
   3  11 -14 1382.18 219.661   8
   3  11 -14 1494.14 235.256   9
  -3  11  13 12845.3 804.112   6
  -3  11  13 10848.6 749.294  10
   3  11 -13 11205.6 744.029  11
  -3  11  13 10132.1 758.239  12
   3  11 -13 11448.4 766.586   9
  -3  11  13 11937.0 763.877   7
   3  11 -13 10646.4 760.334   8
  -3  11  12 21246.8 1307.00   6
  -3  11  12 17090.0 1264.15  12
   3  11 -12 19496.2 1258.55  11
  -3  11  12 19437.0 1265.47  10
   3  11 -12 18838.6 1267.35   8
   3  11 -12 20116.1 1275.05   9
  -3  11  12 20360.8 1271.31   7
  -3  11  11 23560.0 1494.73   6
  -3  11  11 23443.2 1458.70  10
   3  11 -11 22190.8 1451.88  11
  -3  11  11 21266.4 1457.98  12
  -3  11  11 22588.6 1462.90   7
   3  11 -11 21795.8 1461.70   9
  -3  11  10 3257.80 308.775   6
  -3  11  10 2695.18 257.274  10
   3  11 -10 3059.11 247.869  11
  -3  11  10 2693.33 261.651   7
   3  11 -10 2609.88 271.094   9
  -3  11   9 764.597 204.348   6
  -3  11   9 366.388 139.801   7
   3  11  -9 406.872 149.169  11
  -3  11   9 460.201 154.235  10
  -3  11   8 10209.5 744.986   6
   3  11  -8 10164.3 701.970  11
  -3  11   8 11558.5 705.839  10
  -3  11   8 10752.7 711.907  12
  -3  11   8 9782.68 706.073   7
  -3  11   7 4902.18 392.730   6
   3  11  -7 4727.06 349.752  11
  -3  11   7 4799.04 354.410  12
  -3  11   7 4956.44 345.504  10
  -3  11   7 4267.12 353.240   7
  -3  11   6 40535.6 2510.38   6
  -3  11   6 38935.3 2483.18  12
  -3  11   6 37269.6 2480.81   7
  -3  11   5 265.900 179.407   6
  -3  11   5 283.876 138.220  12
  -3  11   4 920.006 206.936   6
  -3  11   4 721.670 130.851  12
  -3  11   3 16386.8 1109.63   6
  -3  11   3 16664.1 1083.00   7
  -3  11   2 26036.6 1647.50   6
  -3  11   2 24692.9 1626.92   7
  -3  11   1 59038.1 3799.36   6
  -3  11   0 4477.89 342.269   6
   3  11   3 932.017 150.184  12
   3  11   3 733.862 142.166   7
   3  11   4 77933.1 4899.54  12
   3  11   4 75228.2 4896.87   7
   3  11   5 3612.72 294.238   6
   3  11   5 3357.01 263.510  12
   3  11   5 3064.13 261.519   7
   3  11   6 3000.32 270.328   6
   3  11   6 2705.00 236.681  10
   3  11   6 2505.65 245.999  12
   3  11   6 2973.05 243.188   7
   3  11   7 8364.09 569.090   6
   3  11   7 8180.31 537.287  10
   3  11   7 7213.65 539.306   7
   3  11   8 13396.3 866.373   6
   3  11   8 11791.1 832.636  10
   3  11   8 13103.3 834.250   7
   3  11   9 28845.6 1833.50   6
   3  11   9 27364.0 1809.35  12
   3  11   9 28753.0 1809.49  10
   3  11   9 27197.8 1809.25   7
   3  11  10 3192.67 295.310   6
   3  11  10 2841.79 265.337  10
   3  11  10 3208.57 271.929  12
   3  11  10 2784.70 264.182   7
  -3  11 -10 2557.22 268.598   8
  -3  11 -10 3264.60 260.075   9
   3  11  11 51407.3 3120.98   6
   3  11  11 42988.3 3089.07  10
   3  11  11 46492.6 3093.31  12
  -3  11 -11 47536.1 3093.60   9
  -3  11 -11 52120.8 3100.31   8
   3  11  11 51272.4 3094.26   7
   3  11  12 5530.97 424.457   6
   3  11  12 5060.82 400.321  12
   3  11  12 5180.28 393.582  10
  -3  11 -12 5226.71 392.000   9
   3  11  12 5067.70 391.079   7
  -3  11 -12 5343.20 408.226   8
   3  11  13 2544.66 282.967   6
   3  11  13 2436.23 261.904   7
   3  11  13 2638.74 258.474  12
   3  11  13 2101.47 227.282  10
  -3  11 -13 2203.20 239.073   9
  -3  11 -13 2262.14 273.095   8
   3  11  14 1094.87 221.604   7
   3  11  14 1634.43 251.209   6
   3  11  14 1193.62 211.062  12
  -3  11 -14 830.903 252.258   8
  -3  11 -14 1385.60 212.124   9
   3  11  15 2003.32 256.710   7
   3  11  15 2894.96 299.264   6
   3  11  15 2468.92 249.342  12
  -3  11 -15 2035.16 281.830   8
  -3  11 -15 2635.45 259.779   9
   3  11  16 876.685 245.339   6
   3  11  16 474.073 193.476   7
   3  11  16 661.717 213.885  12
   3  11  16 620.101 179.284  10
  -3  11 -16 420.058 251.634   8
  -3  11 -16 648.190 203.923   9
   3  11  17 414.573 239.340   6
   3  11  17 27.7325 194.337  10
   3  11  17-229.737 219.778  12
  -3  11 -17 84.7673 201.050   9
  -3  11 -17 352.582 263.133   8
   3  11  18 9641.86 636.084   6
   3  11  18 8540.93 587.928  12
   3  11  18 8627.48 590.969  10
  -3  11 -18 6927.19 610.121   8
  -3  11 -18 7870.41 591.211   9
   3  11  19 3467.45 356.742   6
   3  11  19 3237.27 307.781  10
   3  11  19 3358.64 319.531  12
  -3  11 -19 2702.49 303.943   9
  -3  11 -19 2806.78 329.226   8
   3  11  20 10041.9 669.969  10
   3  11  20 10150.1 673.184  12
  -3  11 -20 8931.87 671.993   9
  -3  11 -20 8843.87 687.816   8
   3  11  21 5606.80 420.217  12
   3  11  21 5844.08 423.908  10
  -3  11 -21 5009.09 425.644   9
  -3  11 -21 4567.37 454.225   8
   3  11  22 2431.28 257.913  10
   3  11  22 2240.65 268.891  12
  -3  11 -22 1883.72 319.125   8
  -3  11 -22 2253.66 271.190   9
   3  11  23-25.9455 206.901  12
   3  11  23 125.465 197.401  10
  -3  11 -23 59.5993 205.412   9
  -3  11 -23 253.284 266.269   8
   3  11  24 372.428 207.664  12
  -3  11 -24 324.666 252.468   8
  -3  11 -24 628.458 216.828   9
   3  11  24 484.783 213.390  10
   3  11  25 766.310 208.311  12
  -3  11 -25 1201.51 249.465   8
   3  11  25 375.830 192.355  10
  -3  11 -25 779.978 203.220   9
   3  11  26 326.186 176.970  12
   3  11  26 278.844 179.583  10
  -3  11 -26 404.860 192.313   9
  -3  11 -26 67.2988 256.072   8
   3  11  27 649.732 166.663  12
   3  11  27 557.114 179.279  10
  -3  11 -27 494.052 242.020   8
  -3  11 -27 169.400 181.639   9
  -3  11 -28 445.304 167.429   9
   3  11  28 442.335 158.174  10
  -3  11 -28 635.185 234.509   8
   3  11  29 2501.28 219.056  10
  -3  11 -29 2209.47 218.758   9
  -3  11 -29 2158.67 257.964   8
   3  11  30-20.3632 122.299  10
  -3  11 -30 176.400 174.719   8
  -3  11 -31 1103.70 170.599   8
   3  11  31 887.349 120.318  10
  -3  11 -32 68.7496 127.029   8
  -3  11 -33 90.6058 97.3373   8
  -3  13  30 101.368 79.6228  10
   3  13 -29 33.1405 107.809   8
  -3  13  29 91.1111 103.601  10
  -3  13  28-74.0169 111.542  12
   3  13 -28 87.1025 133.457   8
  -3  13  28 23.0006 131.117  10
  -3  13  27 493.862 143.404  12
  -3  13  27 369.701 144.651  10
   3  13 -27 487.483 165.490   8
  -3  13  26 2083.10 218.363  12
   3  13 -26 1885.18 227.162   8
  -3  13  26 2081.31 216.560  10
  -3  13  25 186.632 186.191  12
  -3  13  25 657.386 172.732  10
   3  13 -25 440.039 199.932   8
  -3  13  24 251.468 193.436  12
   3  13 -24 62.0188 199.577   8
  -3  13  24 235.693 186.642  10
  -3  13  23-95.0855 204.096  12
  -3  13  23 68.9248 180.568  10
   3  13 -23 133.117 203.819   8
  -3  13  22 357.466 234.680  12
   3  13 -22 315.653 218.219   8
  -3  13  22 520.158 196.577  10
  -3  13  21 359.090 219.811  12
   3  13 -21 236.009 224.262   8
  -3  13  21 222.285 198.608  10
  -3  13  20 1934.83 275.848  12
   3  13 -20 1536.52 255.871   8
  -3  13  19 3325.11 320.898  12
   3  13 -19 3198.98 320.554   8
  -3  13  18 159.348 225.510  12
   3  13 -18 516.097 209.743   8
  -3  13  17 199.908 220.123  10
  -3  13  17-65.0656 221.792  12
   3  13 -17 108.585 202.750   8
  -3  13  16 1021.37 229.540  12
  -3  13  16 1032.17 210.598  10
   3  13 -16 1044.23 217.509   8
  -3  13  15 1010.36 227.674  12
  -3  13  15 818.180 221.446  10
   3  13 -15 683.813 204.558   8
  -3  13  14 2840.83 289.467  10
  -3  13  14 2860.84 303.281  12
  -3  13  13 2820.56 300.140  12
  -3  13  13 2613.96 259.599  10
  -3  13  12 5751.16 390.705  10
  -3  13  12 4030.15 416.162   7
  -3  13  11 12674.9 742.459  10
  -3  13  11 8372.74 760.637   7
  -3  13  10 232.017 236.447   7
  -3  13  10 400.487 210.829  12
  -3  13  10 530.458 180.564  10
  -3  13   9 2.67403 225.977   7
  -3  13   9 447.014 183.607  10
  -3  13   9 419.545 219.869  12
  -3  13   8 321.698 213.429   7
  -3  13   8 355.258 175.796  12
  -3  13   8 289.407 153.186  10
  -3  13   7 1665.70 232.352   7
  -3  13   7 2030.60 240.086  12
  -3  13   6 3244.62 270.569  12
  -3  13   6 2978.50 232.882  10
  -3  13   5 592.348 150.664  10
   3  13  -5 558.288 145.062  12
  -3  13   5 499.404 193.970  12
  -3  13   4 13727.4 881.933  12
  -3  13   4 14646.3 871.506  10
  -3  13   3 1168.56 146.000  10
  -3  13   3 1166.72 179.057  12
   3  13  -3 667.442 165.230  12
  -3  13   3 772.812 210.597   7
   3  13  -2 11338.3 764.192  12
  -3  13   2 10889.5 764.326  12
  -3  13   2 12844.2 770.594   7
   3  13  -2 10710.9 757.008   7
   3  13  -1 8768.36 599.507  12
  -3  13   1 8660.13 605.810  12
   3  13  -1 9499.46 597.402   7
  -3  13   1 8057.87 599.888   7
  -3  13   0 2111.36 224.243  12
   3  13   0 2256.60 237.285  12
  -3  13   0 2220.43 239.626   7
   3  13   0 2813.58 241.302   7
   3  13   1 8808.78 571.596  12
  -3  13  -1 8502.02 569.938   7
   3  13   1 9237.81 572.969   7
   3  13   2 889.746 151.734  10
   3  13   2 975.941 191.134  12
  -3  13  -2 702.369 161.718  12
  -3  13  -2 551.237 167.692   7
   3  13   3 45.3020 133.854  10
   3  13   3 72.8216 179.880  12
  -3  13  -3-46.6314 140.061  12
  -3  13  -3-36.2315 132.053   7
   3  13   4 144.529 134.489  10
   3  13   4 150.169 184.556  12
   3  13   4 58.9294 176.288   7
  -3  13  -4 172.611 153.507   7
   3  13   5 2303.68 230.339  10
   3  13   5 2734.38 260.800  12
  -3  13  -5 2445.96 228.495   7
   3  13   5 1951.28 233.038   7
   3  13   6 162.557 187.041  12
   3  13   6 257.977 160.553  10
   3  13   6 83.2444 191.935   7
  -3  13  -6 174.686 149.168   7
   3  13   7 975.291 228.984   7
   3  13   7 1463.87 183.183  10
   3  13   7 1581.46 205.636  12
  -3  13  -7 1276.51 170.015   7
   3  13   8 1883.32 260.877   7
   3  13   8 2220.64 217.475  10
  -3  13  -8 1937.78 200.295   7
   3  13   9 708.778 226.098   7
   3  13   9 661.934 175.630  10
  -3  13  -9 741.867 148.572   7
   3  13  10 460.603 203.897   7
   3  13  10 437.475 169.014  10
  -3  13 -10 246.676 130.456   7
   3  13  11 11778.7 692.876  10
   3  13  11 11560.0 711.875  12
   3  13  11 11282.1 704.751   7
   3  13  12 4745.52 395.007  12
   3  13  12 5467.86 395.386  10
  -3  13 -12 4437.13 391.385   8
   3  13  12 5183.34 416.451   7
   3  13  13 1371.80 243.691   7
   3  13  13 1354.98 237.792  10
   3  13  13 1428.02 228.871  12
  -3  13 -13 1429.45 234.698   8
   3  13  14 444.355 262.480   7
   3  13  14 827.277 193.070  10
   3  13  14 511.135 216.837  12
  -3  13 -14 794.186 229.788   8
   3  13  15 1978.24 274.651   7
   3  13  15 2492.24 270.312  12
   3  13  15 2510.53 267.728  10
  -3  13 -15 1736.35 278.549   8
   3  13  16 447.767 217.316  12
  -3  13 -16 281.828 231.610   8
   3  13  17 21211.8 1260.85  12
  -3  13 -17 16783.5 1261.37   8
   3  13  18-18.8108 246.095  12
  -3  13 -18-9.13298 242.358   8
   3  13  19 122.547 226.025  12
   3  13  19 206.312 200.655  10
  -3  13 -19 330.428 234.820   8
   3  13  20 323.190 239.796  12
   3  13  20 191.667 197.671  10
  -3  13 -20 123.418 242.114   8
   3  13  21 448.221 220.314  12
  -3  13 -21 649.857 252.494   8
   3  13  21 462.244 202.389  10
   3  13  22 1047.16 227.438  12
   3  13  22 1205.88 214.286  10
  -3  13 -22 1062.68 255.476   8
   3  13  23 26.6694 195.010  12
   3  13  23 294.815 194.189  10
  -3  13 -23 397.816 225.445   8
   3  13  24 1781.72 221.646  12
  -3  13 -24 1611.39 248.521   8
   3  13  24 1691.08 212.188  10
   3  13  25 857.900 188.029  12
  -3  13 -25 1088.82 215.153   8
   3  13  25 823.589 186.411  10
   3  13  26 1545.13 190.782  12
  -3  13 -26 1720.79 227.241   8
   3  13  26 1647.02 198.542  10
   3  13  27-43.7062 121.098  12
  -3  13 -27-109.486 176.218   8
   3  13  27-10.2927 141.109  10
   3  13  28 251.838 116.092  10
  -3  13 -28 132.095 149.373   8
   3  13  29 235.334 98.4381  10
  -3  13 -29 155.340 119.643   8
  -3  15  27 46.8955 76.9503  10
  -3  15  26 129.440 90.8542  12
  -3  15  26-49.6869 92.4076  10
  -3  15  25 392.920 126.620  12
  -3  15  25 228.758 114.419  10
  -3  15  24 253.587 138.967  12
  -3  15  23 2185.96 229.718  12
  -3  15  22-127.912 185.067  12
  -3  15  21 1856.68 229.305  12
  -3  15  21 2075.31 220.793  10
  -3  15  20 4807.16 364.006  10
  -3  15  20 4527.30 383.361  12
  -3  15  19 704.011 212.065  12
  -3  15  19 624.450 181.598  10
  -3  15  18 1134.87 224.757  12
  -3  15  18 1017.72 213.503  10
  -3  15  17 607.227 227.281  12
  -3  15  17 872.848 192.144  10
  -3  15  16 107.113 227.066  12
  -3  15  16 228.116 196.388  10
  -3  15  15 488.860 231.573  12
  -3  15  15 450.306 204.230  10
   3  15 -14 248.821 134.016   7
  -3  15  14 172.353 194.767  10
   3  15 -13-84.8812 141.611   7
  -3  15  13 131.016 186.609  10
  -3  15  12 435.072 192.335  10
   3  15 -12 304.067 152.241   7
  -3  15  11 1595.32 295.676   7
  -3  15  11 1961.12 251.506  12
  -3  15  11 1462.96 213.934  10
  -3  15  10 7798.36 503.849  10
  -3  15  10 8815.53 541.443  12
  -3  15  10 6318.23 548.579   7
   3  15 -10 5770.15 497.652   7
  -3  15   9 4550.22 375.662  12
  -3  15   9 5060.88 339.793  10
  -3  15   9 3635.63 389.206   7
   3  15  -9 3284.51 337.422   7
  -3  15   8 1413.70 262.326   7
  -3  15   8 1537.65 202.128  10
  -3  15   8 1867.41 252.080  12
   3  15  -8 1501.31 222.130   7
  -3  15   7 280.619 263.559   7
  -3  15   7 478.344 217.578  12
  -3  15   7 513.780 162.989  10
   3  15  -7 390.514 194.153   7
  -3  15   6 2805.27 299.281  12
  -3  15   6 2814.23 249.393  10
   3  15  -6 2795.85 281.370   7
  -3  15   5 1088.19 162.032  10
  -3  15   5 957.204 228.698  12
   3  15  -5 1147.00 201.848   7
  -3  15   4-140.484 225.417   7
  -3  15   4 303.338 204.601  12
   3  15  -4 132.058 164.214  12
   3  15  -4 220.339 208.763   7
  -3  15   3 734.125 225.892   7
   3  15  -3 417.213 175.614  12
  -3  15   3 588.244 199.771  12
   3  15  -3 917.305 226.561   7
  -3  15   2 1965.35 272.071   7
   3  15  -2 1790.09 226.492  12
  -3  15   2 1441.60 243.529  12
   3  15  -2 2365.23 243.581   7
  -3  15   1 464.041 233.938   7
   3  15  -1 19.9411 175.157  12
  -3  15   1 59.4422 188.443  12
   3  15  -1 384.228 197.379   7
  -3  15   0 681.085 225.512   7
   3  15   0 657.001 208.486  12
  -3  15   0 695.025 185.864  12
   3  15   0 762.517 206.516   7
  -3  15  -1 2009.02 240.781   7
  -3  15  -1 1384.68 214.113  12
   3  15   1 1375.83 226.122  12
   3  15   1 1986.42 244.733   7
  -3  15  -2 2174.16 272.535   7
  -3  15  -2 2053.77 245.321  12
  -3  15  -3 1963.68 265.480   7
   3  15   3 2524.98 254.715  12
   3  15   3 2118.42 202.602  10
   3  15   4 271.218 196.925  12
   3  15   4 353.172 149.968  10
  -3  15  -4 143.924 189.036   7
   3  15   5 1282.88 274.314   7
   3  15   5 836.846 174.011  10
   3  15   5 989.916 214.670  12
  -3  15  -5 744.855 205.029   7
   3  15   6 2014.72 255.224   7
   3  15   6 1736.17 213.395  10
   3  15   6 1990.27 239.269  12
   3  15   7 2.73143 250.644   7
   3  15   7 234.499 206.577  12
   3  15   7 284.509 166.807  10
  -3  15  -7 113.040 183.084   7
   3  15   8 2555.17 300.541   7
   3  15   8 2181.84 231.397  10
   3  15   8 2253.30 266.515  12
   3  15   9-268.422 260.943   7
   3  15   9-40.5016 242.305  12
   3  15   9 251.517 171.636  10
  -3  15  -9 63.9312 157.697   7
   3  15  10 1756.02 282.713   7
   3  15  10 2197.50 215.742  10
  -3  15 -11 23.2252 145.108   7
   3  15  11-237.328 260.700   7
   3  15  11 165.907 176.851  10
   3  15  12 493.280 269.341   7
   3  15  12 350.197 184.584  10
   3  15  13 521.980 246.644   7
   3  15  13 603.715 187.217  10
   3  15  13 887.198 241.840  12
   3  15  14 1528.35 225.390  10
   3  15  14 1857.85 270.833  12
   3  15  15 182.495 201.609  10
   3  15  15-71.0693 229.436  12
   3  15  16 881.857 247.366  12
   3  15  16 1014.33 195.827  10
   3  15  17 202.791 231.706  12
   3  15  17 389.389 195.444  10
   3  15  18 11.6191 212.524  12
   3  15  18 71.4481 173.306  10
   3  15  19 44.1068 201.308  12
   3  15  19 48.3407 168.325  10
   3  15  20 244.512 206.709  12
   3  15  21 335.589 184.404  12
   3  15  22 4388.44 345.703  12
   3  15  23 5071.19 384.622  12
   3  15  23 5358.51 380.650  10
   3  15  24 2596.04 223.550  12
   3  15  24 2572.33 219.799  10
   3  15  25 2152.17 204.212  12
   3  15  25 2926.03 207.736  10
   3  15  26 2288.50 186.061  10
   3  15  27 39.1430 70.7142  10
  -3  17  22 271.745 100.653  12
  -3  17  22 259.780 78.6827  10
  -3  17  21 32.4268 120.917  12
  -3  17  21-29.4123 92.5304  10
  -3  17  20-46.2338 140.414  12
  -3  17  20 108.972 99.9955  10
  -3  17  19 163.117 140.596  12
  -3  17  19 94.6547 112.719  10
  -3  17  18 1996.84 228.551  12
  -3  17  18 2164.31 196.681  10
  -3  17  17 2531.83 242.741  12
  -3  17  17 2289.71 208.181  10
  -3  17  16 3720.50 288.766  10
  -3  17  15 5247.26 381.326  10
  -3  17  14 152.335 142.273  10
  -3  17  13 2665.94 237.264  10
  -3  17  13 2656.71 274.153  12
   3  17 -12 338.248 132.982   7
  -3  17  12 668.286 218.285  12
  -3  17  12 517.465 148.817  10
   3  17 -11 311.060 149.947   7
  -3  17  11 729.776 155.350  10
   3  17 -10 358.291 159.163   7
  -3  17  10 578.113 153.026  10
  -3  17   9 2962.13 268.805  12
  -3  17   9 2457.61 214.857  10
   3  17  -8 26.8464 172.528   7
  -3  17   8 398.360 206.525  12
  -3  17   8 137.898 132.867  10
  -3  17   7 6701.11 431.161  12
   3  17  -7 4420.26 409.784   7
   3  17  -6 11.9290 185.710   7
  -3  17   6 106.164 206.730  12
   3  17  -5 63.5002 192.360   7
  -3  17   5 166.571 248.608   7
  -3  17   5 174.698 191.151  12
  -3  17   4 219.169 258.600   7
   3  17  -4-67.1867 206.326   7
  -3  17   4 92.6686 197.454  12
   3  17  -3 2181.38 272.129   7
   3  17  -3 1629.88 211.825  12
  -3  17   3 1818.25 243.190  12
   3  17  -2 4387.47 398.923  12
  -3  17   2 5157.59 410.805  12
  -3  17   2 6984.86 463.733   7
   3  17  -2 6469.78 437.013   7
   3  17  -1 1871.47 266.130   7
  -3  17   1 1850.87 277.926   7
   3  17  -1 1342.69 207.087  12
  -3  17   1 1292.42 208.615  12
   3  17   0 4394.95 361.468  12
  -3  17   0 3702.68 350.919  12
  -3  17   0 5032.97 392.631   7
   3  17   0 5875.04 408.490   7
  -3  17  -1 1054.10 246.740   7
   3  17   1 649.205 267.833   7
   3  17   1 460.466 191.152  12
  -3  17  -1 455.558 163.861  12
  -3  17  -2 35.8595 206.488   7
   3  17   2 68.6035 262.558   7
   3  17   2 21.3868 191.444  12
  -3  17  -3-107.930 216.714   7
   3  17   3 129.759 199.681  12
  -3  17  -4 2708.42 289.590   7
   3  17   4 2849.05 284.406  12
  -3  17  -5 1227.57 227.907   7
   3  17   5 1919.48 239.995  12
   3  17   6 1052.38 282.590   7
  -3  17  -6 659.269 197.895   7
   3  17   6 1028.07 231.484  12
   3  17   6 682.365 144.975  10
  -3  17  -7 232.956 176.857   7
   3  17   7 601.202 247.723   7
   3  17   7 50.7600 221.361  12
   3  17   7 302.471 139.649  10
  -3  17  -8 21.2742 159.807   7
   3  17   8 65.6925 255.175   7
   3  17   8 248.883 219.769  12
   3  17   8 108.149 143.864  10
   3  17   9 1459.86 279.673   7
   3  17   9 1349.12 238.043  12
   3  17   9 1211.00 171.635  10
  -3  17 -10 494.247 146.585   7
   3  17  10 460.549 257.086   7
   3  17  10 757.098 216.250  12
   3  17  10 687.749 158.223  10
   3  17  11 2290.46 225.712  10
   3  17  11 2452.63 273.441  12
   3  17  12-187.205 151.383  10
   3  17  13 1073.51 172.569  10
   3  17  14 289.039 150.832  10
   3  17  15 323.069 184.208  12
   3  17  15 274.720 152.624  10
   3  17  16 419.479 181.874  12
   3  17  16 450.349 145.500  10
   3  17  17 24.5128 160.533  12
   3  17  17 4.48780 138.498  10
   3  17  18 615.117 173.781  12
   3  17  18 360.210 131.273  10
   3  17  19 818.636 153.910  12
   3  17  19 895.050 133.353  10
   3  17  20 1135.10 146.823  12
   3  17  20 756.226 121.797  10
   3  17  21 425.451 115.401  12
   3  17  21 298.635 94.3061  10
   3  17  22-14.7040 84.8648  12
   3  17  22-44.7773 74.1805  10
  -3  19  15 459.735 100.902  12
  -3  19  14 624.785 119.505  12
  -3  19  13 680.958 124.566  12
  -3  19  12 116.423 119.504  12
  -3  19  11 42.6839 123.100  12
  -3  19  10 1835.92 187.515  12
  -3  19   9 1018.71 159.081  12
   3  19  -8 1172.46 148.822   7
  -3  19   8 2087.70 178.466  12
   3  19  -7 58.0413 118.467   7
  -3  19   7 93.1432 134.565  12
   3  19  -6 9.70269 129.089   7
  -3  19   6-50.9159 130.205  12
   3  19  -5 147.127 148.144   7
  -3  19   5 117.370 126.879  12
   3  19  -4-46.6538 147.598   7
  -3  19   4-32.8565 123.685  12
   3  19  -3 228.872 160.119   7
  -3  19   3 107.298 114.847  12
   3  19  -2 49.6977 175.797   7
   3  19  -1 229.238 179.997   7
   3  19   0 1188.75 205.928   7
   3  19   1 11.9945 180.654   7
   3  19   1-51.5453 115.356  12
   3  19   2 2605.03 231.275  12
   3  19   2 3263.67 278.459   7
   3  19   3 234.670 193.172   7
   3  19   3 85.7590 130.973  12
   3  19   4 183.725 135.554  12
   3  19   5 281.078 141.882  12
   3  19   6 377.697 150.950  12
   3  19   7-36.6640 139.745  12
   3  19   8 315.810 146.441  12
   3  19   9 322.518 144.015  12
   3  19  10 50.5078 131.947  12
   3  19  11 575.476 146.683  12
   3  19  12 1305.71 155.356  12
   3  19  13 6.31524 118.090  12
   3  19  14 412.935 116.144  12
   4   0 -39-85.9224 89.1028   9
   4   0 -38 1001.48 162.236   9
   4   0 -37 402.043 182.629   9
   4   0 -36 1277.43 246.934   9
   4   0 -35-396.914 269.758   9
   4   0 -34 112.237 257.715   5
   4   0 -34 236.311 287.815   9
   4   0 -33-9.65163 264.980   5
   4   0 -33 27.5089 192.075   8
   4   0 -32 646.214 281.638   5
   4   0 -32 842.269 216.599   8
   4   0 -31-18.2479 284.850   5
   4   0 -31 101.050 230.967   8
   4   0 -30 755.405 335.087   5
   4   0 -30 2425.98 269.767   8
   4   0 -29 57.5241 274.067   5
   4   0 -29-137.813 238.558   8
   4   0 -28 7905.32 712.413   3
   4   0 -28 7218.49 646.506   5
  -4   0  28 8653.71 636.984   6
   4   0 -27-28.6834 293.238   3
   4   0 -27-57.5994 280.638   5
  -4   0  27 31.5569 216.800   6
   4   0 -27 103.340 236.264   8
   4   0 -26 1556.51 399.558   3
   4   0 -26 1584.98 322.394   5
  -4   0  26 1650.95 260.798   6
   4   0 -26 1777.50 268.899   8
   4   0 -25 13.4930 353.518   3
  -4   0  25 25.5972 215.369   6
   4   0 -25 117.124 226.294   5
   4   0 -25 112.068 215.067   8
   4   0 -24 3069.79 401.660   3
  -4   0  24 3747.31 348.911   6
   4   0 -24 3711.27 362.670   5
   4   0 -24 3928.70 325.422   8
   4   0 -23-60.5917 340.137   3
   4   0 -23 53.6158 213.529   5
  -4   0  23-51.0269 200.875   6
   4   0 -23-39.4018 156.832   8
   4   0 -22 14485.3 1090.23   3
  -4   0  22 16669.0 1058.08   6
   4   0 -22 16016.3 1055.20   5
   4   0 -22 15332.3 1041.57   8
   4   0 -21-139.971 304.527   3
  -4   0  21 100.915 189.063   6
   4   0 -21-44.6554 161.046   5
   4   0 -20 25427.3 1696.31   3
   4   0 -19 13.7543 219.380   3
   4   0 -18 4799.54 427.611   3
   4   0 -17 3.93096 241.277   3
   4   0 -16 85.9887 240.736   3
   4   0 -15 101.265 133.799   1
   4   0 -15 74.7693 234.283   3
   4   0 -14 163644. 10230.2   3
   4   0 -14 156646. 10226.6   1
   4   0 -13 162.631 106.703   1
   4   0 -13 144.093 176.047   3
   4   0 -12 252780. 15975.0   3
   4   0 -12 247715. 15972.8   1
   4   0 -11 121.396 137.532   3
   4   0 -11 77.9777 98.2100   1
   4   0 -10 4069.34 296.257   1
   4   0 -10 4342.79 303.902   3
   4   0  -9 10.2603 81.3804   3
   4   0  -9 59.4319 72.4938   1
   4   0  -8 2983.15 222.503   3
   4   0  -8 2964.74 215.601   1
   4   0  -7 66.3907 75.7239   1
   4   0  -7-9.14571 81.8930   3
   4   0  -6 9440.89 650.365   3
   4   0  -6 10478.6 650.237   1
   4   0  -5-42.6064 73.4504   3
   4   0  -4 58736.5 3754.10   3
   4   0  -3 22.5002 36.5235   3
  -4   0   3 20.4157 23.5663   6
  -4   0   2 475213. 30307.1   6
  -4   0   1 23.8884 15.6525   2
  -4   0   1 27.6061 14.5148   6
  -4   0  -1 51.8215 22.0906   3
  -4   0  -1 13.9063 19.0939   6
  -4   0  -2 21979.6 1406.66   3
  -4   0  -3 239.915 42.9913   3
  -4   0  -4 159688. 10191.2   3
  -4   0  -5 42.6829 62.3774   3
   4   0   6 1188.36 99.6304   1
  -4   0  -6 848.184 111.009   3
  -4   0  -7 64.8122 91.3288   3
   4   0   7 39.9435 70.0818   1
   4   0   8 236981. 15001.2   1
  -4   0  -8 232935. 15001.9   3
   4   0   9 36.9507 62.3445   1
  -4   0  -9 13.5561 94.8108   3
   4   0  10 176.329 87.9926   1
  -4   0 -10 214.462 121.780   3
  -4   0 -11 8.68846 110.340   3
   4   0  11 132.096 82.7132   1
  -4   0 -12 1221.98 184.543   3
   4   0  12 1091.89 138.441   1
   4   0  13-36.8304 116.125   1
  -4   0 -13-18.7269 185.857   3
  -4   0 -14 25327.1 1658.66   3
  -4   0 -15 201.488 229.269   3
  -4   0 -16 9382.25 673.052   3
  -4   0 -17-138.940 247.520   3
  -4   0 -18 19733.3 1327.75   3
  -4   0 -19-22.9983 276.108   3
  -4   0 -20 85763.5 5526.79   3
  -4   0 -21 281.892 317.838   3
  -4   0 -21-2.88549 184.130   5
  -4   0 -22 192.835 336.198   3
  -4   0 -22 98.6022 221.907   5
  -4   0 -22 561.807 166.033   8
  -4   0 -23 83.9148 334.912   3
  -4   0 -23-9.82575 226.754   5
  -4   0 -23-40.6582 145.728   8
  -4   0 -24 612.340 358.633   3
  -4   0 -24 355.840 267.951   5
  -4   0 -24 1315.00 198.127   8
  -4   0 -25-52.9847 355.122   3
  -4   0 -25-7.22772 270.350   5
  -4   0 -25 387.071 208.756   8
  -4   0 -26 5680.60 636.855   3
  -4   0 -26 6327.96 572.705   5
  -4   0 -27 49.5402 360.153   3
  -4   0 -27 26.7826 289.037   5
   4   0  27-18.6377 223.246   6
  -4   0 -27-8.96718 206.254   8
  -4   0 -28 2806.98 460.815   3
  -4   0 -28 2040.39 390.021   5
   4   0  28 3904.23 359.724   6
  -4   0 -28 4190.86 339.021   8
  -4   0 -29-308.186 259.007   5
  -4   0 -29-118.158 213.911   8
  -4   0 -30 3092.96 375.750   5
  -4   0 -30 3369.79 319.252   8
  -4   0 -31 25.4823 305.344   5
  -4   0 -31 37.1007 208.344   8
  -4   0 -32 571.994 282.231   5
  -4   0 -32 1054.55 207.265   8
  -4   0 -33-225.943 275.391   5
  -4   0 -33 100.827 182.374   8
  -4   0 -34 2168.85 284.496   5
  -4   0 -35 194.097 210.404   5
  -4   0 -36 7249.41 517.845   5
   4   2 -39-92.5270 88.3564   9
   4  -2 -38 51.7371 127.794   9
   4   2 -38 45.8852 132.839   9
   4  -2 -37 35.7789 172.280   9
   4   2 -37-116.410 182.166   9
   4   2 -36 463.865 226.312   9
   4  -2 -36-56.5800 192.812   9
   4   2 -35 1516.13 306.624   9
   4   2 -35 2064.33 230.306   8
   4   2 -34 1794.31 276.539   5
   4  -2 -34 1195.70 267.999   5
   4   2 -34 1899.08 241.361   8
   4   2 -33 2925.59 355.791   5
   4  -2 -33 3057.97 361.489   5
   4   2 -33 3770.70 336.176   8
   4   2 -32 206.101 262.987   5
   4  -2 -32 165.449 257.958   5
   4   2 -32-22.9032 251.641   8
   4   2 -32 797.959 386.536   9
   4   2 -31 35.2460 275.889   5
   4  -2 -31 132.342 266.350   5
   4   2 -31 682.561 389.081   9
   4   2 -31 516.974 240.514   8
   4   2 -30 249.735 311.727   5
   4  -2 -30 986.441 289.132   5
   4   2 -30 1202.14 279.431   8
   4  -2 -30 1125.98 229.518   8
   4  -2 -29 11166.8 826.469   5
   4  -2 -29 13529.2 800.645   8
   4   2 -29 12071.8 819.900   8
   4   2 -28 5388.29 531.396   3
   4  -2 -28 4665.47 510.224   3
   4   2 -28 4817.79 445.364   5
   4  -2 -28 5031.66 446.484   5
  -4   2  28 5127.56 432.894   6
   4   2 -28 5261.34 432.082   8
   4  -2 -28 5734.38 416.777   8
   4  -2 -27-35.7741 290.633   3
   4   2 -27 319.131 295.096   3
  -4   2  27 137.506 225.898   6
   4   2 -27 146.834 261.305   5
   4  -2 -27 11.3911 276.062   5
   4   2 -27 114.636 225.780   8
   4  -2 -27 80.2031 203.932   8
   4   2 -26 798.451 361.107   3
   4  -2 -26 492.150 368.847   3
   4   2 -26 1019.01 299.489   5
  -4   2  26 1065.45 263.513   6
  -4  -2  26 831.266 206.268   6
   4  -2 -26 643.120 302.311   5
   4  -2 -26 1082.00 211.307   8
   4   2 -26 984.658 229.961   8
   4   2 -25 454.572 375.031   3
   4  -2 -25 537.540 359.358   3
   4   2 -25 467.655 252.076   5
  -4  -2  25 536.766 200.390   6
  -4   2  25 550.226 233.550   6
   4  -2 -25 509.841 216.450   5
   4  -2 -25 510.200 182.959   8
   4   2 -25 516.661 203.537   8
   4   2 -24 1766.51 335.001   3
   4  -2 -24 2184.65 365.299   3
  -4  -2  24 2226.25 246.620   6
   4  -2 -24 1937.00 294.038   5
  -4   2  24 1757.55 286.543   6
   4   2 -24 2383.58 293.118   5
   4   2 -24 1732.49 243.318   8
   4  -2 -24 1766.90 231.012   8
   4   2 -23 5810.27 546.931   3
   4  -2 -23 5830.45 535.262   3
[truncated: 3,359,536 more chars]
