# Supplementary material for: Decorating polymer beads with 1014 inorganic-organic [2]rotaxanes as shown by spin counting
Source: Commun Chem. 2022 Jun 20;5:73. doi: 10.1038/s42004-022-00689-1 (PMC9814693; doi:10.1038/s42004-022-00689-1)
Supplement: Supplementary file 3 — Supplementary Data 1 [file 42004_2022_689_MOESM3_ESM.zip › Supplementary Data 1/2.cif]

data_rrepw361
_audit_creation_date               2021-01-13
_audit_creation_method
;
Olex2 1.3
(compiled 2020.11.12 svn.r5f609507 for OlexSys, GUI svn.r6226)
;
_shelx_SHELXL_version_number       '2018/3'
_audit_contact_author_address      ?
_audit_contact_author_email        ?
_audit_contact_author_name         ''
_audit_contact_author_phone        ?
_publ_contact_author_id_orcid      ?
_publ_section_references
;
Dolomanov, O.V., Bourhis, L.J., Gildea, R.J, Howard, J.A.K. & Puschmann, H.
 (2009), J. Appl. Cryst. 42, 339-341.

Sheldrick, G.M. (2015). Acta Cryst. C71, 3-8.
;
_chemical_name_common              ?
_chemical_name_systematic          ?
_chemical_formula_moiety          
 'C80 H144 Cr7 F8 Ni O32, C16 H20 N O2, 3.6(C3 H6 O), 2(H2 O)'
_chemical_formula_sum              'C106.80 H189.60 Cr7 F8 N Ni O39.60'
_chemical_formula_weight           2696.09
_chemical_melting_point            ?
_chemical_oxdiff_usercomment       jek50
loop_
  _atom_type_symbol
  _atom_type_description
  _atom_type_scat_dispersion_real
  _atom_type_scat_dispersion_imag
  _atom_type_scat_source
 'C' 'C' 0.0181 0.0091 'International Tables Vol C Tables 4.2.6.8 and 6.1.1.4'
 'H' 'H' 0.0000 0.0000 'International Tables Vol C Tables 4.2.6.8 and 6.1.1.4'
 'Cr' 'Cr' -0.1635 2.4439
 'International Tables Vol C Tables 4.2.6.8 and 6.1.1.4'
 'F' 'F' 0.0727 0.0534 'International Tables Vol C Tables 4.2.6.8 and 6.1.1.4'
 'N' 'N' 0.0311 0.0180 'International Tables Vol C Tables 4.2.6.8 and 6.1.1.4'
 'Ni' 'Ni' -3.0029 0.5091
 'International Tables Vol C Tables 4.2.6.8 and 6.1.1.4'
 'O' 'O' 0.0492 0.0322 'International Tables Vol C Tables 4.2.6.8 and 6.1.1.4'

_shelx_space_group_comment
;
The symmetry employed for this shelxl refinement is uniquely defined
by the following loop, which should always be used as a source of
symmetry information in preference to the above space-group names.
They are only intended as comments.
;
_space_group_crystal_system        'monoclinic'
_space_group_IT_number             14
_space_group_name_H-M_alt          'P 1 21/c 1'
_space_group_name_Hall             '-P 2ybc'
loop_
  _space_group_symop_operation_xyz
 'x, y, z'
 '-x, y+1/2, -z+1/2'
 '-x, -y, -z'
 'x, -y-1/2, z-1/2'

_cell_length_a                     25.82433(11)
_cell_length_b                     34.67902(19)
_cell_length_c                     81.9080(4)
_cell_angle_alpha                  90
_cell_angle_beta                   90.8052(4)
_cell_angle_gamma                  90
_cell_volume                       73346.5(6)
_cell_formula_units_Z              20
_cell_measurement_reflns_used      47130
_cell_measurement_temperature      100.00(10)
_cell_measurement_theta_max        70.5310
_cell_measurement_theta_min        2.0540
_shelx_estimated_absorpt_T_max     0.472
_shelx_estimated_absorpt_T_min     0.341
_exptl_absorpt_coefficient_mu      4.902
_exptl_absorpt_correction_T_max    1.00000
_exptl_absorpt_correction_T_min    0.81847
_exptl_absorpt_correction_type     multi-scan
_exptl_absorpt_process_details
;
CrysAlisPro 1.171.40.14d (Rigaku Oxford Diffraction, 2018)
Empirical absorption correction using spherical harmonics,
 implemented in SCALE3 ABSPACK scaling algorithm.
;
_exptl_absorpt_special_details     ?
_exptl_crystal_colour              'clear light green'
_exptl_crystal_colour_lustre       clear
_exptl_crystal_colour_modifier     light
_exptl_crystal_colour_primary      green
_exptl_crystal_density_diffrn      1.221
_exptl_crystal_density_meas        ?
_exptl_crystal_density_method      ?
_exptl_crystal_description         block
_exptl_crystal_F_000               28444
_exptl_crystal_size_max            0.28
_exptl_crystal_size_mid            0.24
_exptl_crystal_size_min            0.18
_exptl_transmission_factor_max     ?
_exptl_transmission_factor_min     ?
_diffrn_reflns_av_R_equivalents    0.0801
_diffrn_reflns_av_unetI/netI       0.0893
_diffrn_reflns_Laue_measured_fraction_full  0.944
_diffrn_reflns_Laue_measured_fraction_max  0.929
_diffrn_reflns_limit_h_max         31
_diffrn_reflns_limit_h_min         -29
_diffrn_reflns_limit_k_max         42
_diffrn_reflns_limit_k_min         -41
_diffrn_reflns_limit_l_max         100
_diffrn_reflns_limit_l_min         -80
_diffrn_reflns_number              416985
_diffrn_reflns_point_group_measured_fraction_full  0.944
_diffrn_reflns_point_group_measured_fraction_max  0.929
_diffrn_reflns_theta_full          67.684
_diffrn_reflns_theta_max           70.804
_diffrn_reflns_theta_min           1.669
_diffrn_ambient_environment        N~2~
_diffrn_ambient_temperature        100.00(10)
_diffrn_detector                   'CCD plate'
_diffrn_detector_area_resol_mean   10.0000
_diffrn_measured_fraction_theta_full  0.944
_diffrn_measured_fraction_theta_max  0.929
_diffrn_measurement_details
;
List of Runs (angles in degrees, time in seconds):

  # Type    Start    End  Width  t~exp~   \w     \q     \k     \f   Frames
--------------------------------------------------------------------------
  1  \w    -50.00  37.02   0.38    0.38    --    0.00 -52.00 129.00  229
  2  \w    -38.00 -10.64   0.38    0.38    --    0.00  72.00 113.00   72
  3  \w    -60.00 -33.78   0.38    0.38    --  -55.00  72.00 113.00   69
  4  \w    -41.00  27.02   0.38    0.38    --  -55.00  52.00 -84.00  179
  5  \w   -143.00 -86.00   0.38    0.38    --  -55.00 -72.00 -16.00  150
  6  \w   -146.00-118.64   0.38    1.25    -- -110.00  72.00 113.00   72
  7  \w   -155.00-128.78   0.38    1.25    -- -110.00 -72.00 -16.00   69
  8  \w   -104.00 -73.22   0.38    1.25    -- -110.00  72.00 113.00   81
  9  \w    -89.00 -61.64   0.38    1.25    -- -110.00  52.00 -84.00   72
 10  \w   -104.00  33.18   0.38    0.38    --  -55.00  76.00   0.00  361
 11  \w   -102.00  33.28   0.38    0.38    --  -55.00  57.00   0.00  356
 12  \w   -104.00 -63.72   0.38    1.25    -- -110.00 -57.00  30.00  106
 13  \w   -123.00 -68.66   0.38    1.25    -- -110.00 -57.00  60.00  143
 14  \w   -158.00 -65.66   0.38    1.25    -- -110.00  76.00 150.00  243
 15  \w   -161.00 -22.30   0.38    1.25    -- -110.00   0.00 -30.00  365
 16  \w   -199.00 -22.30   0.38    1.25    -- -110.00  38.00-180.00  465
 17  \w   -197.00-137.72   0.38    1.25    -- -110.00 -57.00  60.00  156
 18  \w   -156.00-105.84   0.38    1.25    -- -110.00  76.00 -60.00  132
 19  \w    -85.00 -51.94   0.38    1.25    -- -110.00  76.00 -60.00   87
 20  \w   -192.00-166.54   0.38    1.25    -- -110.00 -57.00  30.00   67
 21  \w   -129.00 -21.84   0.38    1.25    -- -110.00  57.00-120.00  282
 22  \w   -157.00-130.78   0.38    1.25    -- -110.00 -52.00 129.00   69
;
_diffrn_measurement_device         'four-circle diffractometer'
_diffrn_measurement_device_type    'XtaLAB AFC11 (RINC): Kappa single'
_diffrn_measurement_method         '\w scans'
_diffrn_orient_matrix_type        
 'CrysAlisPro convention (1999,Acta A55,543-557)'
_diffrn_orient_matrix_UB_11        0.0344996000
_diffrn_orient_matrix_UB_12        -0.0271790000
_diffrn_orient_matrix_UB_13        -0.0100067000
_diffrn_orient_matrix_UB_21        0.0146220000
_diffrn_orient_matrix_UB_22        0.0338191000
_diffrn_orient_matrix_UB_23        -0.0112232000
_diffrn_orient_matrix_UB_31        0.0464188000
_diffrn_orient_matrix_UB_32        0.0095386000
_diffrn_orient_matrix_UB_33        0.0113053000
_diffrn_radiation_monochromator    mirror
_diffrn_radiation_probe            x-ray
_diffrn_radiation_type             'Cu K\a'
_diffrn_radiation_wavelength       1.54184
_diffrn_source                     'Rotating-anode X-ray tube (dual wavelength)'
_diffrn_source_type                'Rigaku (Cu) X-ray DW Source'
_reflns_Friedel_coverage           0.000
_reflns_Friedel_fraction_full      .
_reflns_Friedel_fraction_max       .
_reflns_number_gt                  83203
_reflns_number_total               131133
_reflns_odcompleteness_completeness  94.17
_reflns_odcompleteness_iscentric   1
_reflns_odcompleteness_theta       68.13
_reflns_special_details
;
 Reflections were merged by SHELXL according to the crystal
 class for the calculation of statistics and refinement.
 
 Structure factors included contributions from the .fab file.
 
 _reflns_Friedel_fraction is defined as the number of unique
 Friedel pairs measured divided by the number that would be
 possible theoretically, ignoring centric projections and
 systematic absences.
;
_reflns_threshold_expression       'I > 2\s(I)'
_computing_cell_refinement         'CrysAlisPro 1.171.40.14d (Rigaku OD, 2018)'
_computing_data_collection         'CrysAlisPro 1.171.40.14d (Rigaku OD, 2018)'
_computing_data_reduction          'CrysAlisPro 1.171.40.14d (Rigaku OD, 2018)'
_computing_molecular_graphics      'Olex2 1.3 (Dolomanov et al., 2009)'
_computing_publication_material    'Olex2 1.3 (Dolomanov et al., 2009)'
_computing_structure_refinement    'SHELXL 2018/3 (Sheldrick, 2015)'
_computing_structure_solution      ?
_refine_diff_density_max           1.636
_refine_diff_density_min           -1.067
_refine_diff_density_rms           0.084
_refine_ls_extinction_coef         .
_refine_ls_extinction_method       none
_refine_ls_goodness_of_fit_ref     1.033
_refine_ls_hydrogen_treatment      constr
_refine_ls_matrix_type             full
_refine_ls_number_parameters       8199
_refine_ls_number_reflns           131133
_refine_ls_number_restraints       4224
_refine_ls_R_factor_all            0.1196
_refine_ls_R_factor_gt             0.0787
_refine_ls_restrained_S_all        1.031
_refine_ls_shift/su_max            0.008
_refine_ls_shift/su_mean           0.000
_refine_ls_structure_factor_coef   Fsqd
_refine_ls_weighting_details      
 'w=1/[\s^2^(Fo^2^)+(0.1057P)^2^+94.5010P] where P=(Fo^2^+2Fc^2^)/3'
_refine_ls_weighting_scheme        calc
_refine_ls_wR_factor_gt            0.2024
_refine_ls_wR_factor_ref           0.2273
_refine_special_details            ?
_olex2_refinement_description
;
1. Fixed Uiso
 At 1.2 times of:
  All C(H) groups, All C(H,H) groups, All N(H,H) groups
 At 1.5 times of:
  All C(H,H,H) groups, All O(H) groups, All O(H,H) groups
2. Shared sites
{Cr1, Ni1}
{Cr2, Ni2}
{Cr3, Ni3}
{Cr4, Ni4}
{Cr5, Ni5}
{Cr6, Ni6}
{Cr7, Ni7}
{Cr8, Ni8}
{Cr9, Ni9}
{Cr10, Ni10}
{Cr11, Ni11}
{Cr12, Ni12}
{Cr13, Ni13}
{Cr14, Ni14}
{Cr15, Ni15}
{Cr16, Ni16}
{Cr17, Ni17}
{Cr18, Ni18}
{Cr19, Ni19}
{Cr20, Ni20}
{Cr21, Ni21}
{Cr22, Ni22}
{Cr23, Ni23}
{Cr24, Ni24}
{Cr25, Ni25}
{Cr26, Ni26}
{Cr27, Ni27}
{Cr28, Ni28}
{Cr29, Ni29}
{Cr30, Ni30}
{Cr31, Ni31}
{Cr32, Ni32}
{Cr33, Ni33}
{Cr34, Ni34}
{Cr35, Ni35}
{Cr36, Ni36}
{Cr37, Ni37}
{Cr38, Ni38}
{Cr39, Ni39}
{Cr40, Ni40}
3. Restrained distances
 C518-C1L
 1.5 with sigma of 0.01
 C1T-C187
 1.5 with sigma of 0.02
 O529-C530
 1.2 with sigma of 0.02
 C535-C534 = C534-C533
 1.5 with sigma of 0.02
 C538-C537 = C539-C538
 1.5 with sigma of 0.02
 C531-C530
 1.5 with sigma of 0.02
 O536-C534
 1.2 with sigma of 0.02
 C535-C533
 2.5 with sigma of 0.02
 C6-C10 \\sim C6-C10A
 with sigma of 0.04
 C32-C34 \\sim C32A-C34A
 with sigma of 0.02
 C33-C34 \\sim C33A-C34A
 with sigma of 0.04
 C31-C34 \\sim C31-C34A
 with sigma of 0.04
 C267-C550 \\sim C544-C2A
 with sigma of 0.02
 C277-C279 \\sim C555-C2H
 with sigma of 0.02
 C34-C35 \\sim C34A-C35A
 with sigma of 0.04
 C275-C279 \\sim C275-C2H
 with sigma of 0.04
 C278-C279 \\sim C2J-C2H
 with sigma of 0.04
 C266-C550 \\sim C266-C2A
 with sigma of 0.04
 C279-C280 \\sim C2H-C2I
 with sigma of 0.04
 C268-C550 \\sim C2B-C2A
 with sigma of 0.04
 C269-C550 \\sim C1Z-C2A
 with sigma of 0.04
 C216-C219 \\sim C216-C536
 with sigma of 0.04
 C8-C10 \\sim C8A-C10A
 with sigma of 0.04
 C226-C230 \\sim C226-C172
 with sigma of 0.04
 C9-C10 \\sim C9A-C10A
 with sigma of 0.04
 C217-C220 \\sim C1P-C1R
 with sigma of 0.02
 C7-C10 \\sim C7A-C10A
 with sigma of 0.02
 C226-C229 \\sim C226-C1N
 with sigma of 0.04
 C216-C217 \\sim C216-C1P
 with sigma of 0.02
 C227-C229 \\sim C172-C1N
 with sigma of 0.02
 C216-C220 \\sim C216-C1R
 with sigma of 0.04
 C227-C228 \\sim C172-C1O
 with sigma of 0.02
 C217-C218 \\sim C1P-C1Q
 with sigma of 0.02
 C226-C228 \\sim C226-C1O
 with sigma of 0.04
 C228-C229 \\sim C1O-C1N
 with sigma of 0.04
 C216-C218 \\sim C216-C1Q
 with sigma of 0.04
 C218-C220 \\sim C1Q-C1R
 with sigma of 0.04
 C362-C363 \\sim C362-C347
 with sigma of 0.02
 C188-C187 \\sim C1T-C187
 with sigma of 0.02
 C8-C9 \\sim C8A-C9A
 with sigma of 0.04
 C352-C356 \\sim C352-C1L
 with sigma of 0.04
 C348-C350 \\sim C517-C1F
 with sigma of 0.02
 C364-C366 \\sim C1H-C1G
 with sigma of 0.04
 C76-C77 \\sim C76-C77A
 with sigma of 0.02
 C78-C77 \\sim C78A-C77A
 with sigma of 0.02
 C77-C79 \\sim C77A-C79A
 with sigma of 0.02
 C346-C351 \\sim C346-C1D
 with sigma of 0.04
 C77-C80 \\sim C77A-C80A
 with sigma of 0.02
 C362-C364 \\sim C362-C1H
 with sigma of 0.04
 C76-C78 \\sim C76-C78A
 with sigma of 0.04
 C353-C355 \\sim C518-C1K
 with sigma of 0.02
 C76-C79 \\sim C76-C79A
 with sigma of 0.04
 C226-C227 \\sim C226-C172
 with sigma of 0.02
 C76-C80 \\sim C76-C80A
 with sigma of 0.04
 C78-C79 \\sim C78A-C79A
 with sigma of 0.04
 C6-C8 \\sim C6-C8A
 with sigma of 0.04
 C78-C80 \\sim C78A-C80A
 with sigma of 0.04
 C7-C9 \\sim C7A-C9A
 with sigma of 0.02
 C79-C80 \\sim C79A-C80A
 with sigma of 0.04
 C346-C349 \\sim C346-C1E
 with sigma of 0.04
 C31-C32 \\sim C31-C32A
 with sigma of 0.02
 C349-C351 \\sim C1E-C1D
 with sigma of 0.04
 C33-C32 \\sim C33A-C32A
 with sigma of 0.02
 C363-C365 \\sim C347-C1I
 with sigma of 0.02
 C362-C366 \\sim C362-C1G
 with sigma of 0.04
 C32-C35 \\sim C32A-C35A
 with sigma of 0.02
 C352-C353 \\sim C352-C518
 with sigma of 0.02
 C31-C33 \\sim C31-C33A
 with sigma of 0.04
 C352-C354 \\sim C352-C1J
 with sigma of 0.04
 C28-C27 \\sim C28A-C27
 with sigma of 0.02
 C354-C356 \\sim C1J-C1L
 with sigma of 0.04
 C27-C29 \\sim C27-C29A
 with sigma of 0.02
 C33-C35 \\sim C33A-C35A
 with sigma of 0.04
 C187-C190 \\sim C187-C1S
 with sigma of 0.02
 C61-C62 \\sim C61-C62A
 with sigma of 0.02
 C62-C63 \\sim C62A-C63A
 with sigma of 0.02
 C62-C64 \\sim C62A-C64A
 with sigma of 0.02
 C62-C65 \\sim C62A-C65A
 with sigma of 0.02
 C348-C351 \\sim C517-C1D
 with sigma of 0.02
 C61-C63 \\sim C61-C63A
 with sigma of 0.04
 C346-C350 \\sim C346-C1F
 with sigma of 0.04
 C61-C64 \\sim C61-C64A
 with sigma of 0.04
 C349-C350 \\sim C1E-C1F
 with sigma of 0.04
 C61-C65 \\sim C61-C65A
 with sigma of 0.04
 C350-C351 \\sim C1F-C1D
 with sigma of 0.04
 C63-C64 \\sim C63A-C64A
 with sigma of 0.04
 C363-C364 \\sim C347-C1H
 with sigma of 0.02
 C63-C65 \\sim C63A-C65A
 with sigma of 0.04
 C363-C366 \\sim C347-C1G
 with sigma of 0.02
 C64-C65 \\sim C64A-C65A
 with sigma of 0.04
 C362-C365 \\sim C362-C1I
 with sigma of 0.04
 C41-C42 \\sim C41-C42A
 with sigma of 0.02
 C364-C365 \\sim C1H-C1I
 with sigma of 0.04
 C42-C43 \\sim C42A-C43A
 with sigma of 0.02
 C365-C366 \\sim C1I-C1G
 with sigma of 0.04
 C42-C44 \\sim C42A-C44A
 with sigma of 0.02
 C353-C354 \\sim C518-C1J
 with sigma of 0.02
 C42-C45 \\sim C42A-C45A
 with sigma of 0.02
 C353-C356 \\sim C518-C1L
 with sigma of 0.02
 C41-C43 \\sim C41-C43A
 with sigma of 0.04
 C352-C355 \\sim C352-C1K
 with sigma of 0.04
 C41-C44 \\sim C41-C44A
 with sigma of 0.04
 C354-C355 \\sim C1J-C1K
 with sigma of 0.04
 C41-C45 \\sim C41-C45A
 with sigma of 0.04
 C355-C356 \\sim C1K-C1L
 with sigma of 0.04
 C43-C44 \\sim C43A-C44A
 with sigma of 0.04
 C43-C45 \\sim C43A-C45A
 with sigma of 0.04
 C44-C45 \\sim C44A-C45A
 with sigma of 0.04
 C27-C30 \\sim C27-C30A
 with sigma of 0.02
 C6-C7 \\sim C6-C7A
 with sigma of 0.02
 C189-C187 \\sim C543-C187
 with sigma of 0.02
 C8-C7 \\sim C8A-C7A
 with sigma of 0.02
 C6-C9 \\sim C6-C9A
 with sigma of 0.04
 C31-C35 \\sim C31-C35A
 with sigma of 0.04
 C337-C339 \\sim C337-C1C
 with sigma of 0.04
 C337-C340 \\sim C337-C1A
 with sigma of 0.04
 C337-C551 \\sim C337-C1B
 with sigma of 0.04
 C339-C340 \\sim C1C-C1A
 with sigma of 0.04
 C339-C551 \\sim C1C-C1B
 with sigma of 0.04
 C340-C551 \\sim C1A-C1B
 with sigma of 0.04
 C346-C348 \\sim C346-C517
 with sigma of 0.02
 C348-C349 \\sim C517-C1E
 with sigma of 0.02
 C172-C1M \\sim C230-C227 \\sim C172-C1O \\sim C228-C227 \\sim C172-C1N \\sim
C229-C227 \\sim C172-
 C226 \\sim C227-C226
 with sigma of 0.002
 C219-C217 \\sim C536-C1P \\sim C1Q-C1P \\sim C218-C217 \\sim C220-C217 \\sim
C1R-C1P
 with sigma of 0.002
 C282-C283 \\sim C546-C2G
 with sigma of 0.02
 C275-C277 \\sim C275-C555
 with sigma of 0.02
 C281-C284 \\sim C281-C2F
 with sigma of 0.04
 C257-C258 \\sim C540-C1X
 with sigma of 0.02
 C308-C311 \\sim C308-C545
 with sigma of 0.02
 C284-C285 \\sim C2F-C2E
 with sigma of 0.04
 C282-C285 \\sim C546-C2E
 with sigma of 0.02
 C288-C291 \\sim C288-C276
 with sigma of 0.02
 C283-C284 \\sim C2G-C2F
 with sigma of 0.04
 C277-C280 \\sim C555-C2I
 with sigma of 0.02
 C288-C289 \\sim C288-C2K
 with sigma of 0.02
 C281-C282 \\sim C281-C546
 with sigma of 0.02
 C282-C284 \\sim C546-C2F
 with sigma of 0.02
 C257-C259 \\sim C540-C1W
 with sigma of 0.02
 C281-C283 \\sim C281-C2G
 with sigma of 0.04
 C257-C260 \\sim C540-C1Y
 with sigma of 0.02
 C281-C285 \\sim C281-C2E
 with sigma of 0.04
 C256-C258 \\sim C256-C1X
 with sigma of 0.04
 C283-C285 \\sim C2G-C2E
 with sigma of 0.04
 C256-C259 \\sim C256-C1W
 with sigma of 0.04
 C258-C259 \\sim C1X-C1W
 with sigma of 0.04
 C256-C260 \\sim C256-C1Y
 with sigma of 0.04
 C275-C280 \\sim C275-C2I
 with sigma of 0.04
 C278-C280 \\sim C2J-C2I
 with sigma of 0.04
 C258-C260 \\sim C1X-C1Y
 with sigma of 0.04
 C259-C260 \\sim C1W-C1Y
 with sigma of 0.04
 C266-C267 \\sim C266-C544
 with sigma of 0.02
 C288-C290 \\sim C288-C2L
 with sigma of 0.02
 C267-C268 \\sim C544-C2B
 with sigma of 0.02
 C267-C269 \\sim C544-C1Z
 with sigma of 0.02
 C242-C243 \\sim C242-C1U
 with sigma of 0.02
 C266-C268 \\sim C266-C2B
 with sigma of 0.04
 C266-C269 \\sim C266-C1Z
 with sigma of 0.04
 C277-C278 \\sim C555-C2J
 with sigma of 0.02
 C242-C244 \\sim C242-C1V
 with sigma of 0.02
 C268-C269 \\sim C2B-C1Z
 with sigma of 0.04
 C275-C278 \\sim C275-C2J
 with sigma of 0.04
 C242-C245 \\sim C242-C286
 with sigma of 0.02
 C256-C257 \\sim C256-C540
 with sigma of 0.02
 C309-C308 \\sim C2D-C308
 with sigma of 0.02
 C308-C310 \\sim C308-C2C
 with sigma of 0.02
 C171-C174 \\sim C171-C483
 with sigma of 0.04
 C526-C174 \\sim C2N-C483
 with sigma of 0.02
 C174-C175 \\sim C483-C2M
 with sigma of 0.04
 C171-C526 \\sim C171-C2N
 with sigma of 0.02
 C171-C173 \\sim C171-C2O
 with sigma of 0.04
 C526-C173 \\sim C2N-C2O
 with sigma of 0.02
 C171-C175 \\sim C171-C2M
 with sigma of 0.04
 C526-C175 \\sim C2N-C2M
 with sigma of 0.02
 C173-C174 \\sim C2O-C483
 with sigma of 0.04
 C173-C175 \\sim C2O-C2M
 with sigma of 0.04
 C58-C59 \\sim C58A-C59A
 with sigma of 0.04
 C58-C60 \\sim C58A-C60A
 with sigma of 0.04
 C56-C58 \\sim C56-C58A
 with sigma of 0.04
 C56-C60 \\sim C56-C60A
 with sigma of 0.04
 C57-C60 \\sim C57A-C60A
 with sigma of 0.02
 C56-C59 \\sim C56-C59A
 with sigma of 0.04
 C57-C58 \\sim C57A-C58A
 with sigma of 0.02
 C57-C59 \\sim C57A-C59A
 with sigma of 0.02
 C59-C60 \\sim C59A-C60A
 with sigma of 0.04
 C56-C57 \\sim C56-C57A
 with sigma of 0.02
 C107-C110 \\sim C484-C2Q
 with sigma of 0.02
 C108-C109 \\sim C2R-C2P
 with sigma of 0.04
 C108-C110 \\sim C2R-C2Q
 with sigma of 0.04
 C106-C108 \\sim C106-C2R
 with sigma of 0.04
 C106-C110 \\sim C106-C2Q
 with sigma of 0.04
 C106-C109 \\sim C106-C2P
 with sigma of 0.04
 C106-C107 \\sim C106-C484
 with sigma of 0.02
 C108-C107 \\sim C2R-C484
 with sigma of 0.02
 C109-C110 \\sim C2P-C2Q
 with sigma of 0.04
 C107-C109 \\sim C484-C2P
 with sigma of 0.02
 C338-C1C \\sim C551-C516 \\sim C516-C339 \\sim C338-C1A \\sim C338-C1B \\sim
C516-C340 \\sim C516-
 C337 \\sim C338-C337
 with sigma of 0.02
4. Uiso/Uaniso restraints and constraints
C268 \\sim C269 \\sim C550 \\sim C1Z \\sim C2A \\sim C2B \\sim C544: within 2A
with sigma of 0.002 and sigma for terminal atoms of 0.004 within 2A
C268 \\sim C269 \\sim C550 \\sim C1Z \\sim C2A \\sim C2B: within 2A with sigma
of 0.002 and sigma for terminal atoms of 0.004 within 2A
C188 \\sim C189 \\sim C190 \\sim C1S \\sim C1T \\sim C543: within 2A with sigma
of 0.02 and sigma for terminal atoms of 0.04 within 2A
C217 \\sim C218 \\sim C219 \\sim C220 \\sim C1P \\sim C1Q \\sim C1R \\sim C536:
within 2A with sigma of 0.02 and sigma for terminal atoms of 0.04 within 2A
C7 \\sim C8 \\sim C9 \\sim C10 \\sim C7A \\sim C8A \\sim C9A \\sim C10A: within
2A with sigma of 0.02 and sigma for terminal atoms of 0.04 within 2A
C43 \\sim C44 \\sim C45 \\sim C43A \\sim C44A \\sim C45A: within 2A with sigma
of 0.002 and sigma for terminal atoms of 0.004 within 2A
C8 \\sim C9 \\sim C10 \\sim C8A \\sim C9A \\sim C10A: within 2A with sigma of
0.02 and sigma for terminal atoms of 0.04 within 2A
C7 \\sim C7A: within 2A with sigma of 0.02 and sigma for terminal atoms of 0.04
within 2A
C173 \\sim C174 \\sim C175 \\sim C2M \\sim C2O \\sim C483: within 2A with sigma
of 0.002 and sigma for terminal atoms of 0.004 within 2A
C277 \\sim C278 \\sim C279 \\sim C280 \\sim C2H \\sim C2I \\sim C2J \\sim C555:
within 2A with sigma of 0.02 and sigma for terminal atoms of 0.04 within 2A
O176 \\sim C510 \\sim C511 \\sim C512 \\sim O179 \\sim C519 \\sim C520 \\sim
C521 \\sim O182 \\sim C527 \\sim C528 \\sim C554 \\sim O526 \\sim C181 \\sim
C525 \\sim C552 \\sim C531 \\sim O529 \\sim C530 \\sim C532 \\sim O536 \\sim
C533 \\sim C534 \\sim C535 \\sim O540 \\sim C537 \\sim C538 \\sim C539: within
2A with sigma of 0.02 and sigma for terminal atoms of 0.04 within 2A
C32 \\sim C33 \\sim C34 \\sim C35 \\sim C33A \\sim C34A \\sim C35A: within 2A
with sigma of 0.02 and sigma for terminal atoms of 0.04 within 2A
C34A \\sim C34: within 2A with sigma of 0.002 and sigma for terminal atoms of
0.004 within 2A
C289 \\sim C2K \\sim C291 \\sim C276: within 2A with sigma of 0.002 and sigma
for terminal atoms of 0.004 within 2A
C472 \\sim C471 \\sim C470: within 2A with sigma of 0.002 and sigma for
terminal atoms of 0.004 within 2A
N3 \\sim C440 \\sim C439: within 2A with sigma of 0.002 and sigma for terminal
atoms of 0.004 within 2A
Uanis(Cr1) = Uanis(Ni1)
Uanis(Cr2) = Uanis(Ni2)
Uanis(Cr3) = Uanis(Ni3)
Uanis(Cr4) = Uanis(Ni4)
Uanis(Cr5) = Uanis(Ni5)
Uanis(Cr6) = Uanis(Ni6)
Uanis(Cr7) = Uanis(Ni7)
Uanis(Cr8) = Uanis(Ni8)
Uanis(Cr9) = Uanis(Ni9)
Uanis(Cr10) = Uanis(Ni10)
Uanis(Cr11) = Uanis(Ni11)
Uanis(Cr12) = Uanis(Ni12)
Uanis(Cr13) = Uanis(Ni13)
Uanis(Cr14) = Uanis(Ni14)
Uanis(Cr15) = Uanis(Ni15)
Uanis(Cr16) = Uanis(Ni16)
Uanis(Cr17) = Uanis(Ni17)
Uanis(Cr18) = Uanis(Ni18)
Uanis(Cr19) = Uanis(Ni19)
Uanis(Cr20) = Uanis(Ni20)
Uanis(Cr21) = Uanis(Ni21)
Uanis(Cr22) = Uanis(Ni22)
Uanis(Cr23) = Uanis(Ni23)
Uanis(Cr24) = Uanis(Ni24)
Uanis(Cr25) = Uanis(Ni25)
Uanis(Cr26) = Uanis(Ni26)
Uanis(Cr27) = Uanis(Ni27)
Uanis(Cr28) = Uanis(Ni28)
Uanis(Cr29) = Uanis(Ni29)
Uanis(Cr30) = Uanis(Ni30)
Uanis(Cr31) = Uanis(Ni31)
Uanis(Cr32) = Uanis(Ni32)
Uanis(Cr33) = Uanis(Ni33)
Uanis(Cr34) = Uanis(Ni34)
Uanis(Cr35) = Uanis(Ni35)
Uanis(Cr36) = Uanis(Ni36)
Uanis(Cr37) = Uanis(Ni37)
Uanis(Cr38) = Uanis(Ni38)
Uanis(Cr39) = Uanis(Ni39)
Uanis(Cr40) = Uanis(Ni40)
5. Rigid body (RIGU) restrains
 O133, O134, C337, C339, C340, C516, C551, C1A, C1B, C1C, C338
 with sigma for 1-2 distances of 0.002 and sigma for 1-3 distances of 0.002
 Cr25, Cr26, Cr27, Cr28, Cr29, Cr30, Cr31, Cr32, Ni25, Ni26, Ni27, Ni28, Ni29,
 Ni30, Ni31, Ni32, F25, F26, F27, F28, F29, F30, F31, F32, O97, O98, O99, O100,
 O101, O102, O103, O104, O105, O106, O107, O108, O109, O110, O111, O112, O113,
 O114, O115, O116, O117, O118, O119, O120, O121, O122, O123, O124, O125, O126,
 O276, O286, C241, C242, C246, C247, C248, C249, C250, C251, C252, C253, C254,
 C255, C256, C261, C262, C263, C264, C265, C266, C270, C271, C272, C273, C274,
 C275, C281, C287, C288, C292, C293, C294, C295, C296, C297, C298, C299, C300,
 C301, C302, C303, C304, C305, C306, C307, C308, C312, C313, C314, C315, C316,
 C317, C318, C319, C320, C321, C243, C244, C245, C257, C258, C259, C260, C267,
 C268, C269, C277, C278, C279, C280, C282, C283, C284, C285, C289, C290, C291,
 C309, C310, C311, C550, C1U, C1V, C1W, C1X, C1Y, C1Z, C2A, C2B, C2C, C2D, C2E,
 C2F, C2G, C2H, C2I, C2J, C2K, C2L, C276, C286, C540, C544, C545, C546, C555
 with sigma for 1-2 distances of 0.002 and sigma for 1-3 distances of 0.002
 O13, O14, C31, C32, C33, C34, C35, C32A, C33A, C34A, C35A
 with sigma for 1-2 distances of 0.002 and sigma for 1-3 distances of 0.002
 O91, O92, C226, C227, C228, C229, C230, C172, C172, C172, C172
 with sigma for 1-2 distances of 0.002 and sigma for 1-3 distances of 0.002
 O3, O4, C6, C7, C8, C9, C10, C7A, C8A, C9A, C10A
 with sigma for 1-2 distances of 0.002 and sigma for 1-3 distances of 0.002
 O87, O88, C216, C217, C218, C219, C220, C1P, C1Q, C1R, C536
 with sigma for 1-2 distances of 0.002 and sigma for 1-3 distances of 0.002
 O75, O76, C186, C187, C188, C189, C190, C1S, C1T, C543
 with sigma for 1-2 distances of 0.002 and sigma for 1-3 distances of 0.002
 O25, O26, C61, C62, C63, C64, C65, C62A, C63A, C64A, C65A
 with sigma for 1-2 distances of 0.002 and sigma for 1-3 distances of 0.002
 O142, O143, C362, C363, C364, C365, C366, C1G, C1H, C1I, C347
 with sigma for 1-2 distances of 0.002 and sigma for 1-3 distances of 0.002
 O11, O12, C26, C27, C28, C29, C30, C28A, C29A, C30A
 with sigma for 1-2 distances of 0.002 and sigma for 1-3 distances of 0.002
 O31, O32, C76, C77, C78, C79, C80, C77A, C78A, C79A, C80A
 with sigma for 1-2 distances of 0.002 and sigma for 1-3 distances of 0.002
 O17, O18, C41, C42, C43, C44, C45, C42A, C43A, C44A, C45A
 with sigma for 1-2 distances of 0.002 and sigma for 1-3 distances of 0.002
 O137, O347, C346, C348, C349, C350, C351, C1D, C1E, C1F, C517
 with sigma for 1-2 distances of 0.002 and sigma for 1-3 distances of 0.002
 O138, O139, C352, C353, C354, C355, C356, C1J, C1K, C1L, C518
 with sigma for 1-2 distances of 0.002 and sigma for 1-3 distances of 0.002
 O69, O70, C171, C173, C174, C175, C526, C2M, C2N, C2O, C483
 with sigma for 1-2 distances of 0.002 and sigma for 1-3 distances of 0.002
 C56, C57, C58, C59, C60, C57A, C58A, C59A, C60A
 with sigma for 1-2 distances of 0.002 and sigma for 1-3 distances of 0.002
 O43, O44, C106, C107, C108, C109, C110, C2P, C2Q, C2R, C484
 with sigma for 1-2 distances of 0.002 and sigma for 1-3 distances of 0.002
 O175, O543, C507, C508, C509, C541, C542, C553, O168, C486, C487, C488, O169,
 C489, C490, C491, O170, C492, C493, C494, O171, C495, C496, C497, O172, C498,
 C499, C500, O173, O177, C501, C502, C503, C513, C514, C515, O174, C504, C505,
 C506, O176, C510, C511, C512, O179, C519, C520, C521, O182, C527, C528, C554,
 O193, C547, C548, C549, O526, C181, C525, C552, C531, O529, C530, C532, O536,
 C533, C534, C535, O540, C537, C538, C539
 with sigma for 1-2 distances of 0.002 and sigma for 1-3 distances of 0.002
 C395, C396, C394, C397, C393, O154, O153
 with sigma for 1-2 distances of 0.002 and sigma for 1-3 distances of 0.002
6. Others
 Sof(C28A)=Sof(H28D)=Sof(H28E)=Sof(H28F)=Sof(C29A)=Sof(H29D)=Sof(H29E)=
 Sof(H29F)=Sof(C30A)=Sof(H30D)=Sof(H30E)=Sof(H30F)=1-FVAR(1)
 Sof(C28)=Sof(H28A)=Sof(H28B)=Sof(H28C)=Sof(C29)=Sof(H29A)=Sof(H29B)=Sof(H29C)=
 Sof(C30)=Sof(H30A)=Sof(H30B)=Sof(H30C)=FVAR(1)
 Sof(C7A)=Sof(C8A)=Sof(H8AA)=Sof(H8AB)=Sof(H8AC)=Sof(C9A)=Sof(H9AA)=Sof(H9AB)=
 Sof(H9AC)=Sof(C10A)=Sof(H10D)=Sof(H10E)=Sof(H10F)=1-FVAR(2)
 Sof(C7)=Sof(C8)=Sof(H8A)=Sof(H8B)=Sof(H8C)=Sof(C9)=Sof(H9A)=Sof(H9B)=Sof(H9C)=
 Sof(C10)=Sof(H10A)=Sof(H10B)=Sof(H10C)=FVAR(2)
 Sof(C77A)=Sof(C78A)=Sof(H78D)=Sof(H78E)=Sof(H78F)=Sof(C79A)=Sof(H79D)=
 Sof(H79E)=Sof(H79F)=Sof(C80A)=Sof(H80D)=Sof(H80E)=Sof(H80F)=1-FVAR(3)
 Sof(C77)=Sof(C78)=Sof(H78A)=Sof(H78B)=Sof(H78C)=Sof(C79)=Sof(H79A)=Sof(H79B)=
 Sof(H79C)=Sof(C80)=Sof(H80A)=Sof(H80B)=Sof(H80C)=FVAR(3)
 Sof(C32A)=Sof(C33A)=Sof(H33D)=Sof(H33E)=Sof(H33F)=Sof(C34A)=Sof(H34D)=
 Sof(H34E)=Sof(H34F)=Sof(C35A)=Sof(H35D)=Sof(H35E)=Sof(H35F)=1-FVAR(4)
 Sof(C32)=Sof(C33)=Sof(H33A)=Sof(H33B)=Sof(H33C)=Sof(C34)=Sof(H34A)=Sof(H34B)=
 Sof(H34C)=Sof(C35)=Sof(H35A)=Sof(H35B)=Sof(H35C)=FVAR(4)
 Sof(C62A)=Sof(C63A)=Sof(H63D)=Sof(H63E)=Sof(H63F)=Sof(C64A)=Sof(H64D)=
 Sof(H64E)=Sof(H64F)=Sof(C65A)=Sof(H65D)=Sof(H65E)=Sof(H65F)=1-FVAR(5)
 Sof(C62)=Sof(C63)=Sof(H63A)=Sof(H63B)=Sof(H63C)=Sof(C64)=Sof(H64A)=Sof(H64B)=
 Sof(H64C)=Sof(C65)=Sof(H65A)=Sof(H65B)=Sof(H65C)=FVAR(5)
 Sof(C42A)=Sof(C43A)=Sof(H43D)=Sof(H43E)=Sof(H43F)=Sof(C44A)=Sof(H44D)=
 Sof(H44E)=Sof(H44F)=Sof(C45A)=Sof(H45D)=Sof(H45E)=Sof(H45F)=1-FVAR(6)
 Sof(C42)=Sof(C43)=Sof(H43A)=Sof(H43B)=Sof(H43C)=Sof(C44)=Sof(H44A)=Sof(H44B)=
 Sof(H44C)=Sof(C45)=Sof(H45A)=Sof(H45B)=Sof(H45C)=FVAR(6)
 Sof(C1A)=Sof(H1AA)=Sof(H1AB)=Sof(H1AC)=Sof(C1B)=Sof(H1BA)=Sof(H1BB)=Sof(H1BC)=
 Sof(C1C)=Sof(H1CA)=Sof(H1CB)=Sof(H1CC)=Sof(C338)=1-FVAR(7)
 Sof(C339)=Sof(H33V)=Sof(H33W)=Sof(H33X)=Sof(C340)=Sof(H34P)=Sof(H34Q)=
 Sof(H34R)=Sof(C516)=Sof(C551)=Sof(H55G)=Sof(H55H)=Sof(H55I)=FVAR(7)
 Sof(C1D)=Sof(H1DA)=Sof(H1DB)=Sof(H1DC)=Sof(C1E)=Sof(H1EA)=Sof(H1EB)=Sof(H1EC)=
 Sof(C1F)=Sof(H1FA)=Sof(H1FB)=Sof(H1FC)=Sof(C517)=1-FVAR(8)
 Sof(C348)=Sof(C349)=Sof(H34S)=Sof(H34T)=Sof(H34U)=Sof(C350)=Sof(H35J)=
 Sof(H35K)=Sof(H35L)=Sof(C351)=Sof(H35M)=Sof(H35N)=Sof(H35O)=FVAR(8)
 Sof(C1G)=Sof(H1GA)=Sof(H1GB)=Sof(H1GC)=Sof(C1H)=Sof(H1HA)=Sof(H1HB)=Sof(H1HC)=
 Sof(C1I)=Sof(H1IA)=Sof(H1IB)=Sof(H1IC)=Sof(C347)=1-FVAR(9)
 Sof(C363)=Sof(C364)=Sof(H36G)=Sof(H36H)=Sof(H36I)=Sof(C365)=Sof(H36J)=
 Sof(H36K)=Sof(H36L)=Sof(C366)=Sof(H36M)=Sof(H36N)=Sof(H36O)=FVAR(9)
 Sof(C1J)=Sof(H1JA)=Sof(H1JB)=Sof(H1JC)=Sof(C1K)=Sof(H1KA)=Sof(H1KB)=Sof(H1KC)=
 Sof(C1L)=Sof(H1LA)=Sof(H1LB)=Sof(H1LC)=Sof(C518)=1-FVAR(10)
 Sof(C353)=Sof(C354)=Sof(H35P)=Sof(H35Q)=Sof(H35R)=Sof(C355)=Sof(H35S)=
 Sof(H35T)=Sof(H35U)=Sof(C356)=Sof(H35V)=Sof(H35W)=Sof(H35X)=FVAR(10)
 Sof(C1M)=Sof(H1MA)=Sof(H1MB)=Sof(H1MC)=Sof(C1N)=Sof(H1NA)=Sof(H1NB)=Sof(H1NC)=
 Sof(C1O)=Sof(H1OA)=Sof(H1OB)=Sof(H1OC)=Sof(C172)=1-FVAR(11)
 Sof(C227)=Sof(C228)=Sof(H22M)=Sof(H22N)=Sof(H22O)=Sof(C229)=Sof(H22P)=
 Sof(H22Q)=Sof(H22R)=Sof(C230)=Sof(H23S)=Sof(H23T)=Sof(H23U)=FVAR(11)
 Sof(C1P)=Sof(C1Q)=Sof(H1QA)=Sof(H1QB)=Sof(H1QC)=Sof(C1R)=Sof(H1RA)=Sof(H1RB)=
 Sof(H1RC)=Sof(C536)=Sof(H53D)=Sof(H53E)=Sof(H53F)=1-FVAR(12)
 Sof(C217)=Sof(C218)=Sof(H21M)=Sof(H21N)=Sof(H21O)=Sof(C219)=Sof(H21P)=
 Sof(H21Q)=Sof(H21R)=Sof(C220)=Sof(H22J)=Sof(H22K)=Sof(H22L)=FVAR(12)
 Sof(C1S)=Sof(H1SA)=Sof(H1SB)=Sof(H1SC)=Sof(C1T)=Sof(H1TA)=Sof(H1TB)=Sof(H1TC)=
 Sof(C543)=Sof(H54G)=Sof(H54H)=Sof(H54I)=1-FVAR(13)
 Sof(C188)=Sof(H18P)=Sof(H18Q)=Sof(H18R)=Sof(C189)=Sof(H18S)=Sof(H18T)=
 Sof(H18U)=Sof(C190)=Sof(H19S)=Sof(H19T)=Sof(H19U)=FVAR(13)
 Sof(C1U)=Sof(H1UA)=Sof(H1UB)=Sof(H1UC)=Sof(C1V)=Sof(H1VA)=Sof(H1VB)=Sof(H1VC)=
 Sof(C286)=Sof(H28V)=Sof(H28W)=Sof(H28X)=1-FVAR(14)
 Sof(C243)=Sof(H24J)=Sof(H24K)=Sof(H24L)=Sof(C244)=Sof(H24M)=Sof(H24N)=
 Sof(H24O)=Sof(C245)=Sof(H24P)=Sof(H24Q)=Sof(H24R)=FVAR(14)
 Sof(C1W)=Sof(H1WA)=Sof(H1WB)=Sof(H1WC)=Sof(C1X)=Sof(H1XA)=Sof(H1XB)=Sof(H1XC)=
 Sof(C1Y)=Sof(H1YA)=Sof(H1YB)=Sof(H1YC)=Sof(C540)=1-FVAR(15)
 Sof(C257)=Sof(C258)=Sof(H25P)=Sof(H25Q)=Sof(H25R)=Sof(C259)=Sof(H25S)=
 Sof(H25T)=Sof(H25U)=Sof(C260)=Sof(H26J)=Sof(H26K)=Sof(H26L)=FVAR(15)
 Sof(C1Z)=Sof(H1ZA)=Sof(H1ZB)=Sof(H1ZC)=Sof(C2A)=Sof(H2AA)=Sof(H2AB)=Sof(H2AC)=
 Sof(C2B)=Sof(H2BA)=Sof(H2BB)=Sof(H2BC)=Sof(C544)=1-FVAR(16)
 Sof(C267)=Sof(C268)=Sof(H26M)=Sof(H26N)=Sof(H26O)=Sof(C269)=Sof(H26P)=
 Sof(H26Q)=Sof(H26R)=Sof(C550)=Sof(H55D)=Sof(H55E)=Sof(H55F)=FVAR(16)
 Sof(C2C)=Sof(H2CA)=Sof(H2CB)=Sof(H2CC)=Sof(C2D)=Sof(H2DA)=Sof(H2DB)=Sof(H2DC)=
 Sof(C545)=Sof(H54D)=Sof(H54E)=Sof(H54F)=1-FVAR(17)
 Sof(C309)=Sof(H30V)=Sof(H30W)=Sof(H30X)=Sof(C310)=Sof(H31M)=Sof(H31N)=
 Sof(H31O)=Sof(C311)=Sof(H31P)=Sof(H31Q)=Sof(H31R)=FVAR(17)
 Sof(C2E)=Sof(H2EA)=Sof(H2EB)=Sof(H2EC)=Sof(C2F)=Sof(H2FA)=Sof(H2FB)=Sof(H2FC)=
 Sof(C2G)=Sof(H2GA)=Sof(H2GB)=Sof(H2GC)=Sof(C546)=1-FVAR(18)
 Sof(C282)=Sof(C283)=Sof(H28J)=Sof(H28K)=Sof(H28L)=Sof(C284)=Sof(H28M)=
 Sof(H28N)=Sof(H28O)=Sof(C285)=Sof(H28P)=Sof(H28Q)=Sof(H28R)=FVAR(18)
 Sof(C2H)=Sof(H2HA)=Sof(H2HB)=Sof(H2HC)=Sof(C2I)=Sof(H2IA)=Sof(H2IB)=Sof(H2IC)=
 Sof(C2J)=Sof(H2JA)=Sof(H2JB)=Sof(H2JC)=Sof(C555)=1-FVAR(19)
 Sof(C277)=Sof(C278)=Sof(H27J)=Sof(H27K)=Sof(H27L)=Sof(C279)=Sof(H27M)=
 Sof(H27N)=Sof(H27O)=Sof(C280)=Sof(H28G)=Sof(H28H)=Sof(H28I)=FVAR(19)
 Sof(C2K)=Sof(H2KA)=Sof(H2KB)=Sof(H2KC)=Sof(C2L)=Sof(H2LA)=Sof(H2LB)=Sof(H2LC)=
 Sof(C276)=Sof(H27P)=Sof(H27Q)=Sof(H27R)=1-FVAR(20)
 Sof(C289)=Sof(H28S)=Sof(H28T)=Sof(H28U)=Sof(C290)=Sof(H29S)=Sof(H29T)=
 Sof(H29U)=Sof(C291)=Sof(H29V)=Sof(H29W)=Sof(H29X)=FVAR(20)
 Sof(C2M)=Sof(H2MA)=Sof(H2MB)=Sof(H2MC)=Sof(C2N)=Sof(C2O)=Sof(H2OA)=Sof(H2OB)=
 Sof(H2OC)=Sof(C483)=Sof(H48D)=Sof(H48E)=Sof(H48F)=1-FVAR(21)
 Sof(C173)=Sof(H17J)=Sof(H17K)=Sof(H17L)=Sof(C174)=Sof(H17M)=Sof(H17N)=
 Sof(H17O)=Sof(C175)=Sof(H17P)=Sof(H17Q)=Sof(H17R)=Sof(C526)=FVAR(21)
 Sof(C57A)=Sof(C58A)=Sof(H58D)=Sof(H58E)=Sof(H58F)=Sof(C59A)=Sof(H59D)=
 Sof(H59E)=Sof(H59F)=Sof(C60A)=Sof(H60D)=Sof(H60E)=Sof(H60F)=1-FVAR(22)
 Sof(C57)=Sof(C58)=Sof(H58A)=Sof(H58B)=Sof(H58C)=Sof(C59)=Sof(H59A)=Sof(H59B)=
 Sof(H59C)=Sof(C60)=Sof(H60A)=Sof(H60B)=Sof(H60C)=FVAR(22)
 Sof(C2P)=Sof(H2PA)=Sof(H2PB)=Sof(H2PC)=Sof(C2Q)=Sof(H2QA)=Sof(H2QB)=Sof(H2QC)=
 Sof(C2R)=Sof(H2RA)=Sof(H2RB)=Sof(H2RC)=Sof(C484)=1-FVAR(23)
 Sof(C107)=Sof(C108)=Sof(H10S)=Sof(H10T)=Sof(H10U)=Sof(C109)=Sof(H10V)=
 Sof(H10W)=Sof(H10X)=Sof(C110)=Sof(H11P)=Sof(H11Q)=Sof(H11R)=FVAR(23)
 Fixed Sof: Cr1(0.875) Cr2(0.875) Cr3(0.875) Cr4(0.875) Cr5(0.875) Cr6(0.875)
 Cr7(0.875) Cr8(0.875) Ni1(0.125) Ni2(0.125) Ni3(0.125) Ni4(0.125) Ni5(0.125)
 Ni6(0.125) Ni7(0.125) Ni8(0.125) Cr9(0.875) Cr10(0.875) Cr11(0.875)
 Cr12(0.875) Cr13(0.875) Cr14(0.875) Cr15(0.875) Cr16(0.875) Ni9(0.125)
 Ni10(0.125) Ni11(0.125) Ni12(0.125) Ni13(0.125) Ni14(0.125) Ni15(0.125)
 Ni16(0.125) Cr17(0.875) Cr18(0.875) Cr19(0.875) Cr20(0.875) Cr21(0.875)
 Cr22(0.875) Cr23(0.875) Cr24(0.875) Ni17(0.125) Ni18(0.125) Ni19(0.125)
 Ni20(0.125) Ni21(0.125) Ni22(0.125) Ni23(0.125) Ni24(0.125) Cr25(0.875)
 Cr26(0.875) Cr27(0.875) Cr28(0.875) Cr29(0.875) Cr30(0.875) Cr31(0.875)
 Cr32(0.875) Ni25(0.125) Ni26(0.125) Ni27(0.125) Ni28(0.125) Ni29(0.125)
 Ni30(0.125) Ni31(0.125) Ni32(0.125) Cr33(0.875) Cr34(0.875) Cr35(0.875)
 Cr36(0.875) Cr37(0.875) Cr38(0.875) Cr39(0.875) Cr40(0.875) Ni33(0.125)
 Ni34(0.125) Ni35(0.125) Ni36(0.125) Ni37(0.125) Ni38(0.125) Ni39(0.125)
 Ni40(0.125)
7.a Riding coordinates:
 O162(H162)
7.b Free rotating group:
 O185(H18Y,H), O183(H18Z,HA), O184(H18,HB), O186(H1,HC), O187(H2,HD), O188(H3,
 HE), O189(H4,HF), O190(H19V,H19W), O191(H19X,H19Y), O192(H19Z,HG)
7.c Secondary CH2 refined with riding coordinates:
 N1(H1A,H1B), C407(H40M,H40N), C408(H40O,H40P), C409(H40Q,H40R), C410(H41A,
 H41B), N4(H4D,H4E), C455(H45G,H45H), C456(H45I,H45J), C457(H45K,H45L),
 C458(H45M,H45N), N5(H5D,H5E), C471(H47A,H47B), C472(H47C,H47D), C473(H47E,
 H47F), C474(H47G,H47H), N2(H2A,H2B), C423(H42A,H42B), C424(H42C,H42D),
 C425(H42E,H42F), C426(H42G,H42H), N3(H3D,H3E), C439(H43G,H43H), C440(H44G,
 H44H), C441(H44I,H44J), C442(H44K,H44L)
7.d Me refined with riding coordinates:
 C3(H3A,H3B,H3C), C4(H4A,H4B,H4C), C5(H5A,H5B,H5C), C13(H13A,H13B,H13C),
 C14(H14A,H14B,H14C), C15(H15A,H15B,H15C), C18(H18A,H18B,H18C), C19(H19A,H19B,
 H19C), C20(H20A,H20B,H20C), C23(H23A,H23B,H23C), C24(H24A,H24B,H24C), C25(H25A,
 H25B,H25C), C38(H38A,H38B,H38C), C39(H39A,H39B,H39C), C40(H40A,H40B,H40C),
 C48(H48A,H48B,H48C), C49(H49A,H49B,H49C), C50(H50A,H50B,H50C), C53(H53A,H53B,
 H53C), C54(H54A,H54B,H54C), C55(H55A,H55B,H55C), C68(H68A,H68B,H68C), C69(H69A,
 H69B,H69C), C70(H70A,H70B,H70C), C73(H73A,H73B,H73C), C74(H74A,H74B,H74C),
 C75(H75A,H75B,H75C), C8(H8A,H8B,H8C), C9(H9A,H9B,H9C), C10(H10A,H10B,H10C),
 C28(H28A,H28B,H28C), C29(H29A,H29B,H29C), C30(H30A,H30B,H30C), C33(H33A,H33B,
 H33C), C34(H34A,H34B,H34C), C35(H35A,H35B,H35C), C43(H43A,H43B,H43C), C44(H44A,
 H44B,H44C), C45(H45A,H45B,H45C), C58(H58A,H58B,H58C), C59(H59A,H59B,H59C),
 C60(H60A,H60B,H60C), C63(H63A,H63B,H63C), C64(H64A,H64B,H64C), C65(H65A,H65B,
 H65C), C78(H78A,H78B,H78C), C79(H79A,H79B,H79C), C80(H80A,H80B,H80C), C8A(H8AA,
 H8AB,H8AC), C9A(H9AA,H9AB,H9AC), C10A(H10D,H10E,H10F), C28A(H28D,H28E,H28F),
 C29A(H29D,H29E,H29F), C30A(H30D,H30E,H30F), C33A(H33D,H33E,H33F), C34A(H34D,
 H34E,H34F), C35A(H35D,H35E,H35F), C43A(H43D,H43E,H43F), C44A(H44D,H44E,H44F),
 C45A(H45D,H45E,H45F), C58A(H58D,H58E,H58F), C59A(H59D,H59E,H59F), C60A(H60D,
 H60E,H60F), C63A(H63D,H63E,H63F), C64A(H64D,H64E,H64F), C65A(H65D,H65E,H65F),
 C78A(H78D,H78E,H78F), C79A(H79D,H79E,H79F), C80A(H80D,H80E,H80F), C83(H83A,
 H83B,H83C), C84(H84A,H84B,H84C), C85(H85A,H85B,H85C), C88(H88A,H88B,H88C),
 C89(H89A,H89B,H89C), C90(H90A,H90B,H90C), C93(H93A,H93B,H93C), C94(H94A,H94B,
 H94C), C95(H95A,H95B,H95C), C98(H98A,H98B,H98C), C99(H99A,H99B,H99C),
 C100(H10G,H10H,H10I), C103(H10J,H10K,H10L), C104(H10M,H10N,H10O), C105(H10P,
 H10Q,H10R), C113(H11A,H11B,H11C), C114(H11D,H11E,H11F), C115(H11G,H11H,H11I),
 C118(H11J,H11K,H11L), C119(H11M,H11N,H11O), C120(H12A,H12B,H12C), C123(H12D,
 H12E,H12F), C124(H12G,H12H,H12I), C125(H12J,H12K,H12L), C128(H12M,H12N,H12O),
 C129(H12P,H12Q,H12R), C130(H13D,H13E,H13F), C133(H13G,H13H,H13I), C134(H13J,
 H13K,H13L), C135(H13M,H13N,H13O), C138(H13P,H13Q,H13R), C139(H13S,H13T,H13U),
 C140(H14D,H14E,H14F), C143(H14G,H14H,H14I), C144(H14J,H14K,H14L), C145(H14M,
 H14N,H14O), C148(H14P,H14Q,H14R), C149(H14S,H14T,H14U), C150(H15D,H15E,H15F),
 C153(H15G,H15H,H15I), C154(H15J,H15K,H15L), C155(H15M,H15N,H15O), C158(H15P,
 H15Q,H15R), C159(H15S,H15T,H15U), C160(H16P,H16Q,H16R), C108(H10S,H10T,H10U),
 C109(H10V,H10W,H10X), C110(H11P,H11Q,H11R), C2P(H2PA,H2PB,H2PC), C2Q(H2QA,H2QB,
 H2QC), C2R(H2RA,H2RB,H2RC), C163(H16A,H16B,H16C), C164(H16D,H16E,H16F),
 C165(H16G,H16H,H16I), C168(H16J,H16K,H16L), C169(H16M,H16N,H16O), C170(H17A,
 H17B,H17C), C178(H17D,H17E,H17F), C179(H17G,H17H,H17I), C180(H18D,H18E,H18F),
 C183(H18G,H18H,H18I), C184(H18J,H18K,H18L), C185(H18M,H18N,H18O), C193(H19D,
 H19E,H19F), C194(H19G,H19H,H19I), C195(H19J,H19K,H19L), C198(H19M,H19N,H19O),
 C199(H19P,H19Q,H19R), C200(H20D,H20E,H20F), C203(H20G,H20H,H20I), C204(H20J,
 H20K,H20L), C205(H20M,H20N,H20O), C208(H20P,H20Q,H20R), C209(H20S,H20T,H20U),
 C210(H21A,H21B,H21C), C213(H21D,H21E,H21F), C214(H21G,H21H,H21I), C215(H21J,
 H21K,H21L), C223(H22A,H22B,H22C), C224(H22D,H22E,H22F), C225(H22G,H22H,H22I),
 C233(H23D,H23E,H23F), C234(H23G,H23H,H23I), C235(H23J,H23K,H23L), C238(H23M,
 H23N,H23O), C239(H23P,H23Q,H23R), C240(H24S,H24T,H24U), C508(H50D,H50E,H50F),
 C509(H50G,H50H,H50I), C541(H54J,H54K,H54L), C553(H55J,H55K,H55L), C173(H17J,
 H17K,H17L), C174(H17M,H17N,H17O), C175(H17P,H17Q,H17R), C188(H18P,H18Q,H18R),
 C189(H18S,H18T,H18U), C190(H19S,H19T,H19U), C218(H21M,H21N,H21O), C219(H21P,
 H21Q,H21R), C220(H22J,H22K,H22L), C228(H22M,H22N,H22O), C229(H22P,H22Q,H22R),
 C230(H23S,H23T,H23U), C1M(H1MA,H1MB,H1MC), C1N(H1NA,H1NB,H1NC), C1O(H1OA,H1OB,
 H1OC), C1Q(H1QA,H1QB,H1QC), C1R(H1RA,H1RB,H1RC), C1S(H1SA,H1SB,H1SC), C1T(H1TA,
 H1TB,H1TC), C2M(H2MA,H2MB,H2MC), C2O(H2OA,H2OB,H2OC), C483(H48D,H48E,H48F),
 C536(H53D,H53E,H53F), C543(H54G,H54H,H54I), C248(H24D,H24E,H24F), C249(H24G,
 H24H,H24I), C250(H25D,H25E,H25F), C253(H25G,H25H,H25I), C254(H25J,H25K,H25L),
 C255(H25M,H25N,H25O), C263(H26A,H26B,H26C), C264(H26D,H26E,H26F), C265(H26G,
 H26H,H26I), C272(H27A,H27B,H27C), C273(H27D,H27E,H27F), C274(H27G,H27H,H27I),
 C294(H29G,H29H,H29I), C295(H29J,H29K,H29L), C296(H29M,H29N,H29O), C299(H29P,
 H29Q,H29R), C300(H30G,H30H,H30I), C301(H30J,H30K,H30L), C304(H30M,H30N,H30O),
 C305(H30P,H30Q,H30R), C306(H30S,H30T,H30U), C314(H31A,H31B,H31C), C315(H31D,
 H31E,H31F), C316(H31G,H31H,H31I), C319(H31J,H31K,H31L), C320(H32A,H32B,H32C),
 C321(H32D,H32E,H32F), C243(H24J,H24K,H24L), C244(H24M,H24N,H24O), C245(H24P,
 H24Q,H24R), C258(H25P,H25Q,H25R), C259(H25S,H25T,H25U), C260(H26J,H26K,H26L),
 C268(H26M,H26N,H26O), C269(H26P,H26Q,H26R), C278(H27J,H27K,H27L), C279(H27M,
 H27N,H27O), C280(H28G,H28H,H28I), C283(H28J,H28K,H28L), C284(H28M,H28N,H28O),
 C285(H28P,H28Q,H28R), C289(H28S,H28T,H28U), C290(H29S,H29T,H29U), C291(H29V,
 H29W,H29X), C309(H30V,H30W,H30X), C310(H31M,H31N,H31O), C311(H31P,H31Q,H31R),
 C550(H55D,H55E,H55F), C1U(H1UA,H1UB,H1UC), C1V(H1VA,H1VB,H1VC), C1W(H1WA,H1WB,
 H1WC), C1X(H1XA,H1XB,H1XC), C1Y(H1YA,H1YB,H1YC), C1Z(H1ZA,H1ZB,H1ZC), C2A(H2AA,
 H2AB,H2AC), C2B(H2BA,H2BB,H2BC), C2C(H2CA,H2CB,H2CC), C2D(H2DA,H2DB,H2DC),
 C2E(H2EA,H2EB,H2EC), C2F(H2FA,H2FB,H2FC), C2G(H2GA,H2GB,H2GC), C2H(H2HA,H2HB,
 H2HC), C2I(H2IA,H2IB,H2IC), C2J(H2JA,H2JB,H2JC), C2K(H2KA,H2KB,H2KC), C2L(H2LA,
 H2LB,H2LC), C276(H27P,H27Q,H27R), C286(H28V,H28W,H28X), C545(H54D,H54E,H54F),
 C324(H32G,H32H,H32I), C325(H32J,H32K,H32L), C326(H32M,H32N,H32O), C329(H32P,
 H32Q,H32R), C330(H33G,H33H,H33I), C331(H33J,H33K,H33L), C334(H33M,H33N,H33O),
 C335(H33P,H33Q,H33R), C336(H33S,H33T,H33U), C343(H34G,H34H,H34I), C344(H34J,
 H34K,H34L), C345(H34M,H34N,H34O), C359(H35G,H35H,H35I), C360(H36A,H36B,H36C),
 C361(H36D,H36E,H36F), C370(H37A,H37B,H37C), C371(H37D,H37E,H37F), C372(H37G,
 H37H,H37I), C375(H37J,H37K,H37L), C376(H37M,H37N,H37O), C377(H37P,H37Q,H37R),
 C380(H38D,H38E,H38F), C381(H38G,H38H,H38I), C382(H38J,H38K,H38L), C385(H38M,
 H38N,H38O), C386(H38P,H38Q,H38R), C387(H38S,H38T,H38U), C390(H39D,H39E,H39F),
 C391(H39G,H39H,H39I), C392(H39J,H39K,H39L), C395(H39M,H39N,H39O), C396(H39P,
 H39Q,H39R), C397(H39S,H39T,H39U), C400(H40D,H40E,H40F), C401(H40G,H40H,H40I),
 C402(H40J,H40K,H40L), C339(H33V,H33W,H33X), C340(H34P,H34Q,H34R), C349(H34S,
 H34T,H34U), C350(H35J,H35K,H35L), C351(H35M,H35N,H35O), C354(H35P,H35Q,H35R),
 C355(H35S,H35T,H35U), C356(H35V,H35W,H35X), C364(H36G,H36H,H36I), C365(H36J,
 H36K,H36L), C366(H36M,H36N,H36O), C551(H55G,H55H,H55I), C1A(H1AA,H1AB,H1AC),
 C1B(H1BA,H1BB,H1BC), C1C(H1CA,H1CB,H1CC), C1D(H1DA,H1DB,H1DC), C1E(H1EA,H1EB,
 H1EC), C1F(H1FA,H1FB,H1FC), C1G(H1GA,H1GB,H1GC), C1H(H1HA,H1HB,H1HC), C1I(H1IA,
 H1IB,H1IC), C1J(H1JA,H1JB,H1JC), C1K(H1KA,H1KB,H1KC), C1L(H1LA,H1LB,H1LC),
 C487(H48G,H48H,H48I), C488(H48J,H48K,H48L), C490(H49D,H49E,H49F), C491(H49G,
 H49H,H49I), C493(H49J,H49K,H49L), C494(H49M,H49N,H49O), C496(H49P,H49Q,H49R),
 C497(H49S,H49T,H49U), C499(H49V,H49W,H49X), C500(H50J,H50K,H50L), C502(H50M,
 H50N,H50O), C503(H50P,H50Q,H50R), C514(H51A,H51B,H51C), C515(H51D,H51E,H51F),
 C505(H50S,H50T,H50U), C506(H50V,H50W,H50X), C511(H51G,H51H,H51I), C512(H51J,
 H51K,H51L), C519(H51M,H51N,H51O), C521(H52A,H52B,H52C), C528(H52D,H52E,H52F),
 C554(H55M,H55N,H55O), C547(H54M,H54N,H54O), C549(H54P,H54Q,H54R), C181(H18V,
 H18W,H18X), C552(H55P,H55Q,H55R), C531(H53G,H53H,H53I), C532(H53J,H53K,H53L),
 C533(H53M,H53N,H53O), C535(H53P,H53Q,H53R), C537(H53S,H53T,H53U), C539(H53V,
 H53W,H53X)
7.e Aromatic/amide H refined with riding coordinates:
 C404(H404), C405(H405), C412(H412), C413(H413), C415(H415), C416(H416),
 C417(H417), C418(H418), C452(H452), C453(H453), C460(H460), C461(H461),
 C463(H463), C464(H464), C465(H465), C466(H466), C468(H468), C469(H469),
 C476(H476), C477(H477), C479(H479), C480(H480), C481(H481), C482(H482),
 C420(H420), C421(H421), C428(H428), C429(H429), C431(H431), C432(H432),
 C433(H433), C434(H434), C436(H436), C437(H437), C444(H444), C445(H445),
 C447(H447), C448(H448), C449(H449), C450(H450)
7.f Idealised tetrahedral OH refined as rotating group:
 O157(H157), O158(H158), O163(H163), O164(H164), O165(H165), O166(H166),
 O159(H159), O160(H160), O161(H161)
;
_atom_sites_solution_hydrogens     mixed
_atom_sites_solution_primary       ?
_atom_sites_solution_secondary     ?
loop_
  _atom_site_label
  _atom_site_type_symbol
  _atom_site_fract_x
  _atom_site_fract_y
  _atom_site_fract_z
  _atom_site_U_iso_or_equiv
  _atom_site_adp_type
  _atom_site_occupancy
  _atom_site_site_symmetry_order
  _atom_site_calc_flag
  _atom_site_refinement_flags_posn
  _atom_site_refinement_flags_adp
  _atom_site_refinement_flags_occupancy
  _atom_site_disorder_assembly
  _atom_site_disorder_group
 Cr1 Cr 0.87333(3) 0.31224(3) 0.45053(2) 0.03385(19) Uani 0.875 1 d . . P A 1
 Cr2 Cr 0.97582(3) 0.29553(2) 0.42565(2) 0.03457(19) Uani 0.875 1 d . . P A 1
 Cr3 Cr 1.02070(3) 0.21413(3) 0.40728(2) 0.0392(2) Uani 0.875 1 d . . P A 1
 Cr4 Cr 1.00022(3) 0.11826(3) 0.41404(2) 0.0365(2) Uani 0.875 1 d . . P A 1
 Cr5 Cr 0.92783(4) 0.06424(3) 0.44014(2) 0.0382(2) Uani 0.875 1 d . . P A 1
 Cr6 Cr 0.85035(4) 0.08345(3) 0.47224(2) 0.0449(2) Uani 0.875 1 d . . P A 1
 Cr7 Cr 0.78069(4) 0.16167(3) 0.48268(2) 0.0458(2) Uani 0.875 1 d . . P A 1
 Cr8 Cr 0.78845(3) 0.25572(3) 0.47106(2) 0.0354(2) Uani 0.875 1 d . . P A 1
 Ni1 Ni 0.87333(3) 0.31224(3) 0.45053(2) 0.03385(19) Uani 0.125 1 d . . P A 2
 Ni2 Ni 0.97582(3) 0.29553(2) 0.42565(2) 0.03457(19) Uani 0.125 1 d . . P A 2
 Ni3 Ni 1.02070(3) 0.21413(3) 0.40728(2) 0.0392(2) Uani 0.125 1 d . . P A 2
 Ni4 Ni 1.00022(3) 0.11826(3) 0.41404(2) 0.0365(2) Uani 0.125 1 d . . P A 2
 Ni5 Ni 0.92783(4) 0.06424(3) 0.44014(2) 0.0382(2) Uani 0.125 1 d . . P A 2
 Ni6 Ni 0.85035(4) 0.08345(3) 0.47224(2) 0.0449(2) Uani 0.125 1 d . . P A 2
 Ni7 Ni 0.78069(4) 0.16167(3) 0.48268(2) 0.0458(2) Uani 0.125 1 d . . P A 2
 Ni8 Ni 0.78845(3) 0.25572(3) 0.47106(2) 0.0354(2) Uani 0.125 1 d . . P A 2
 F1 F 0.93425(10) 0.28067(8) 0.44346(3) 0.0337(6) Uani 1 1 d . . . . .
 F2 F 0.96654(10) 0.24311(9) 0.41740(3) 0.0369(7) Uani 1 1 d . . . . .
 F3 F 1.00217(10) 0.17118(8) 0.42134(3) 0.0351(6) Uani 1 1 d . . . . .
 F4 F 0.93942(10) 0.10984(8) 0.42689(3) 0.0340(6) Uani 1 1 d . . . . .
 F5 F 0.90630(11) 0.09665(8) 0.45776(3) 0.0383(7) Uani 1 1 d . . . . .
 F6 F 0.81779(11) 0.13174(9) 0.46697(3) 0.0390(7) Uani 1 1 d . . . . .
 F7 F 0.81937(10) 0.20624(9) 0.47608(3) 0.0355(6) Uani 1 1 d . . . . .
 F8 F 0.83498(10) 0.26168(8) 0.45343(3) 0.0339(6) Uani 1 1 d . . . . .
 O1 O 0.75295(13) 0.30339(12) 0.46613(5) 0.0476(10) Uani 1 1 d . . . . .
 O2 O 0.81329(13) 0.34479(11) 0.45767(5) 0.0420(9) Uani 1 1 d . . . . .
 O3 O 0.73824(15) 0.24995(13) 0.48872(5) 0.0511(10) Uani 1 1 d . . . . .
 O4 O 0.74255(18) 0.19052(15) 0.49895(5) 0.0707(14) Uani 1 1 d . . . . .
 O5 O 0.73758(14) 0.23046(12) 0.45603(5) 0.0475(10) Uani 1 1 d . . . . .
 O6 O 0.72506(14) 0.17260(13) 0.46702(6) 0.0550(11) Uani 1 1 d . . . . .
 O7 O 0.83410(15) 0.28071(12) 0.48663(4) 0.0462(10) Uani 1 1 d . . . . .
 O8 O 0.90077(13) 0.30894(12) 0.47426(5) 0.0438(9) Uani 1 1 d . . . . .
 O9 O 0.83172(18) 0.15085(13) 0.49973(5) 0.0579(12) Uani 1 1 d . . . . .
 O10 O 0.88668(16) 0.10556(12) 0.49121(4) 0.0492(10) Uani 1 1 d . . . . .
 O11 O 0.74037(17) 0.11624(15) 0.48915(6) 0.0691(14) Uani 1 1 d . . . . .
 O12 O 0.79488(19) 0.06782(13) 0.48673(5) 0.0615(12) Uani 1 1 d . . . . .
 O13 O 0.8842(2) 0.03506(12) 0.47726(5) 0.0614(12) Uani 1 1 d . . . . .
 O14 O 0.91776(18) 0.01812(12) 0.45320(5) 0.0554(11) Uani 1 1 d . . . . .
 O15 O 0.81063(16) 0.05947(12) 0.45456(5) 0.0529(11) Uani 1 1 d . . . . .
 O16 O 0.85688(14) 0.06135(12) 0.43167(4) 0.0449(9) Uani 1 1 d . . . . .
 O17 O 0.94785(16) 0.03071(11) 0.42217(5) 0.0509(10) Uani 1 1 d . . . . .
 O18 O 0.99792(15) 0.06558(12) 0.40603(6) 0.0571(11) Uani 1 1 d . . . . .
 O19 O 0.99906(16) 0.06539(12) 0.44848(5) 0.0501(10) Uani 1 1 d . . . . .
 O20 O 1.04504(15) 0.10368(13) 0.43221(6) 0.0597(12) Uani 1 1 d . . . . .
 O21 O 0.95851(14) 0.13319(13) 0.39479(4) 0.0469(10) Uani 1 1 d . . . . .
 O22 O 0.97294(18) 0.19589(13) 0.39064(5) 0.0576(11) Uani 1 1 d . . . . .
 O23 O 1.06285(15) 0.12395(12) 0.40146(6) 0.0612(13) Uani 1 1 d . . . . .
 O24 O 1.07756(16) 0.18593(12) 0.39724(5) 0.0549(11) Uani 1 1 d . . . . .
 O25 O 1.07128(13) 0.23189(11) 0.42342(5) 0.0424(9) Uani 1 1 d . . . . .
 O26 O 1.03785(13) 0.27909(12) 0.43863(5) 0.0459(9) Uani 1 1 d . . . . .
 O27 O 1.03711(17) 0.25656(13) 0.39271(5) 0.0566(11) Uani 1 1 d . . . . .
 O28 O 1.02087(13) 0.30931(11) 0.40742(5) 0.0454(10) Uani 1 1 d . . . . .
 O29 O 0.91813(12) 0.31258(11) 0.41215(4) 0.0395(9) Uani 1 1 d . . . . .
 O30 O 0.84575(13) 0.31221(11) 0.42693(4) 0.0396(9) Uani 1 1 d . . . . .
 O31 O 0.98665(13) 0.34688(11) 0.43406(5) 0.0459(10) Uani 1 1 d . . . . .
 O32 O 0.91346(13) 0.36073(11) 0.44719(5) 0.0463(10) Uani 1 1 d . . . . .
 C1 C 0.77056(19) 0.33729(17) 0.46327(6) 0.0387(12) Uani 1 1 d . . . . .
 C2 C 0.7325(2) 0.36974(18) 0.46707(8) 0.0476(14) Uani 1 1 d . . . . .
 C3 C 0.6833(2) 0.3644(2) 0.45720(9) 0.0634(19) Uani 1 1 d . . . . .
 H3A H 0.668558 0.339692 0.459603 0.095 Uiso 1 1 calc R U . . .
 H3B H 0.659127 0.384341 0.459919 0.095 Uiso 1 1 calc R U . . .
 H3C H 0.690979 0.365826 0.445776 0.095 Uiso 1 1 calc R U . . .
 C4 C 0.7572(2) 0.4086(2) 0.46361(10) 0.068(2) Uani 1 1 d . . . . .
 H4A H 0.788326 0.411305 0.470036 0.102 Uiso 1 1 calc R U . . .
 H4B H 0.765287 0.410335 0.452231 0.102 Uiso 1 1 calc R U . . .
 H4C H 0.733436 0.428851 0.466374 0.102 Uiso 1 1 calc R U . . .
 C5 C 0.7201(3) 0.3672(2) 0.48540(8) 0.076(2) Uani 1 1 d . . . . .
 H5A H 0.751389 0.370601 0.491718 0.114 Uiso 1 1 calc R U . . .
 H5B H 0.695822 0.387048 0.488160 0.114 Uiso 1 1 calc R U . . .
 H5C H 0.705439 0.342426 0.487747 0.114 Uiso 1 1 calc R U . . .
 C6 C 0.7257(2) 0.2246(2) 0.49859(7) 0.0556(15) Uani 1 1 d D . . . .
 C11 C 0.71073(19) 0.20030(18) 0.45831(7) 0.0409(13) Uani 1 1 d . . . . .
 C12 C 0.6585(2) 0.1974(2) 0.44941(9) 0.0566(17) Uani 1 1 d . . . . .
 C13 C 0.6273(3) 0.1647(3) 0.45610(11) 0.086(3) Uani 1 1 d . . . . .
 H13A H 0.647231 0.141357 0.455648 0.129 Uiso 1 1 calc R U . . .
 H13B H 0.618666 0.170110 0.467227 0.129 Uiso 1 1 calc R U . . .
 H13C H 0.596153 0.161730 0.449710 0.129 Uiso 1 1 calc R U . . .
 C14 C 0.6307(3) 0.2360(2) 0.44953(11) 0.083(3) Uani 1 1 d . . . . .
 H14A H 0.652877 0.255475 0.445105 0.125 Uiso 1 1 calc R U . . .
 H14B H 0.599596 0.234246 0.443029 0.125 Uiso 1 1 calc R U . . .
 H14C H 0.622108 0.242626 0.460546 0.125 Uiso 1 1 calc R U . . .
 C15 C 0.6710(3) 0.1879(3) 0.43131(9) 0.080(2) Uani 1 1 d . . . . .
 H15A H 0.690977 0.208496 0.426742 0.120 Uiso 1 1 calc R U . . .
 H15B H 0.690347 0.164336 0.430827 0.120 Uiso 1 1 calc R U . . .
 H15C H 0.639215 0.185082 0.425184 0.120 Uiso 1 1 calc R U . . .
 C16 C 0.8761(2) 0.29932(18) 0.48667(6) 0.0421(13) Uani 1 1 d . . . . .
 C17 C 0.8942(2) 0.3120(2) 0.50367(8) 0.0556(17) Uani 1 1 d . . . . .
 C18 C 0.8537(3) 0.3401(3) 0.51014(9) 0.081(3) Uani 1 1 d . . . . .
 H18A H 0.820578 0.327644 0.510405 0.121 Uiso 1 1 calc R U . . .
 H18B H 0.863492 0.348190 0.520969 0.121 Uiso 1 1 calc R U . . .
 H18C H 0.851714 0.362254 0.503110 0.121 Uiso 1 1 calc R U . . .
 C19 C 0.9467(3) 0.3322(3) 0.50332(9) 0.092(3) Uani 1 1 d . . . . .
 H19A H 0.944303 0.354586 0.496454 0.138 Uiso 1 1 calc R U . . .
 H19B H 0.956523 0.339867 0.514189 0.138 Uiso 1 1 calc R U . . .
 H19C H 0.972207 0.314882 0.499094 0.138 Uiso 1 1 calc R U . . .
 C20 C 0.8986(3) 0.2765(3) 0.51462(9) 0.083(3) Uani 1 1 d . . . . .
 H20A H 0.865702 0.263573 0.514906 0.125 Uiso 1 1 calc R U . . .
 H20B H 0.924190 0.259286 0.510366 0.125 Uiso 1 1 calc R U . . .
 H20C H 0.908506 0.284271 0.525461 0.125 Uiso 1 1 calc R U . . .
 C21 C 0.8688(2) 0.12778(18) 0.50197(6) 0.0458(14) Uani 1 1 d . . . . .
 C22 C 0.8918(3) 0.1265(2) 0.51923(7) 0.0618(18) Uani 1 1 d . . . . .
 C23 C 0.9124(3) 0.1660(2) 0.52327(10) 0.085(3) Uani 1 1 d . . . . .
 H23A H 0.940344 0.172165 0.516113 0.127 Uiso 1 1 calc R U . . .
 H23B H 0.885231 0.184706 0.521889 0.127 Uiso 1 1 calc R U . . .
 H23C H 0.924712 0.166448 0.534379 0.127 Uiso 1 1 calc R U . . .
 C24 C 0.9347(3) 0.0959(3) 0.52062(9) 0.084(3) Uani 1 1 d . . . . .
 H24A H 0.920585 0.071053 0.517983 0.126 Uiso 1 1 calc R U . . .
 H24B H 0.961872 0.102022 0.513167 0.126 Uiso 1 1 calc R U . . .
 H24C H 0.948406 0.095608 0.531572 0.126 Uiso 1 1 calc R U . . .
 C25 C 0.8473(3) 0.1162(3) 0.53046(8) 0.087(3) Uani 1 1 d . . . . .
 H25A H 0.834601 0.090956 0.527754 0.130 Uiso 1 1 calc R U . . .
 H25B H 0.859434 0.116439 0.541598 0.130 Uiso 1 1 calc R U . . .
 H25C H 0.819953 0.134697 0.529109 0.130 Uiso 1 1 calc R U . . .
 C26 C 0.7528(3) 0.0822(2) 0.49084(8) 0.0624(16) Uani 1 1 d . . . . .
 C27 C 0.7124(3) 0.0553(3) 0.49879(11) 0.089(2) Uani 1 1 d D . . . .
 C31 C 0.9059(3) 0.01145(18) 0.46788(8) 0.0606(17) Uani 1 1 d D . . . .
 C36 C 0.8148(2) 0.05565(17) 0.43931(7) 0.0465(14) Uani 1 1 d . . . . .
 C37 C 0.7660(2) 0.0447(2) 0.42994(8) 0.0558(17) Uani 1 1 d . . . . .
 C38 C 0.7800(3) 0.0288(2) 0.41304(8) 0.0608(18) Uani 1 1 d . . . . .
 H38A H 0.748839 0.021954 0.407193 0.091 Uiso 1 1 calc R U . . .
 H38B H 0.798220 0.048239 0.407054 0.091 Uiso 1 1 calc R U . . .
 H38C H 0.801527 0.006472 0.414316 0.091 Uiso 1 1 calc R U . . .
 C39 C 0.7364(3) 0.0132(2) 0.43944(9) 0.073(2) Uani 1 1 d . . . . .
 H39A H 0.705523 0.006278 0.433488 0.109 Uiso 1 1 calc R U . . .
 H39B H 0.758069 -0.009124 0.440748 0.109 Uiso 1 1 calc R U . . .
 H39C H 0.727329 0.022951 0.449992 0.109 Uiso 1 1 calc R U . . .
 C40 C 0.7328(3) 0.0809(2) 0.42858(9) 0.069(2) Uani 1 1 d . . . . .
 H40A H 0.701407 0.075108 0.422687 0.104 Uiso 1 1 calc R U . . .
 H40B H 0.724650 0.089977 0.439312 0.104 Uiso 1 1 calc R U . . .
 H40C H 0.751594 0.100546 0.422874 0.104 Uiso 1 1 calc R U . . .
 C41 C 0.9746(2) 0.03504(16) 0.40986(7) 0.0434(12) Uani 1 1 d D . . . .
 C46 C 1.0407(2) 0.08006(17) 0.44416(8) 0.0480(15) Uani 1 1 d . . . . .
 C47 C 1.0909(3) 0.0681(2) 0.45242(9) 0.0607(19) Uani 1 1 d . . . . .
 C48 C 1.1241(3) 0.1041(3) 0.45627(11) 0.085(3) Uani 1 1 d . . . . .
 H48A H 1.155891 0.096306 0.461515 0.127 Uiso 1 1 calc R U . . .
 H48B H 1.131606 0.117385 0.446306 0.127 Uiso 1 1 calc R U . . .
 H48C H 1.105400 0.120914 0.463389 0.127 Uiso 1 1 calc R U . . .
 C49 C 1.1189(3) 0.0422(2) 0.43994(10) 0.081(3) Uani 1 1 d . . . . .
 H49A H 1.151278 0.033658 0.444529 0.122 Uiso 1 1 calc R U . . .
 H49B H 1.097595 0.020288 0.437373 0.122 Uiso 1 1 calc R U . . .
 H49C H 1.125070 0.056695 0.430168 0.122 Uiso 1 1 calc R U . . .
 C50 C 1.0808(3) 0.0451(3) 0.46781(9) 0.083(3) Uani 1 1 d . . . . .
 H50A H 1.113252 0.037894 0.472810 0.124 Uiso 1 1 calc R U . . .
 H50B H 1.061459 0.060600 0.475281 0.124 Uiso 1 1 calc R U . . .
 H50C H 1.061444 0.022351 0.465080 0.124 Uiso 1 1 calc R U . . .
 C51 C 0.9562(2) 0.16357(18) 0.38610(6) 0.0398(12) Uani 1 1 d . . . . .
 C52 C 0.9339(2) 0.1608(2) 0.36894(7) 0.0500(15) Uani 1 1 d . . . . .
 C53 C 0.9791(2) 0.1709(2) 0.35764(7) 0.0634(19) Uani 1 1 d . . . . .
 H53A H 0.967481 0.169694 0.346468 0.095 Uiso 1 1 calc R U . . .
 H53B H 0.991149 0.196498 0.360058 0.095 Uiso 1 1 calc R U . . .
 H53C H 1.006807 0.152859 0.359363 0.095 Uiso 1 1 calc R U . . .
 C54 C 0.8901(2) 0.1905(2) 0.36695(7) 0.0603(18) Uani 1 1 d . . . . .
 H54A H 0.875740 0.188954 0.356092 0.090 Uiso 1 1 calc R U . . .
 H54B H 0.863528 0.185292 0.374721 0.090 Uiso 1 1 calc R U . . .
 H54C H 0.903676 0.215970 0.368782 0.090 Uiso 1 1 calc R U . . .
 C55 C 0.9137(3) 0.1200(2) 0.36518(8) 0.067(2) Uani 1 1 d . . . . .
 H55A H 0.899828 0.119263 0.354250 0.100 Uiso 1 1 calc R U . . .
 H55B H 0.941607 0.101890 0.366214 0.100 Uiso 1 1 calc R U . . .
 H55C H 0.886993 0.113483 0.372739 0.100 Uiso 1 1 calc R U . . .
 C56 C 1.0889(2) 0.15072(18) 0.39614(7) 0.0449(13) Uani 1 1 d D . . . .
 C61 C 1.0736(2) 0.25613(18) 0.43501(7) 0.0456(12) Uani 1 1 d D . . . .
 C66 C 1.0372(2) 0.29259(17) 0.39483(7) 0.0435(14) Uani 1 1 d . . . . .
 C67 C 1.0615(2) 0.3170(2) 0.38156(8) 0.0554(17) Uani 1 1 d . . . . .
 C68 C 1.1144(2) 0.3307(2) 0.38818(9) 0.072(2) Uani 1 1 d . . . . .
 H68A H 1.109669 0.344946 0.398111 0.107 Uiso 1 1 calc R U . . .
 H68B H 1.136165 0.308809 0.390326 0.107 Uiso 1 1 calc R U . . .
 H68C H 1.130495 0.347043 0.380247 0.107 Uiso 1 1 calc R U . . .
 C69 C 1.0262(3) 0.3527(2) 0.37857(10) 0.082(3) Uani 1 1 d . . . . .
 H69A H 1.022151 0.366508 0.388617 0.123 Uiso 1 1 calc R U . . .
 H69B H 1.041772 0.369245 0.370629 0.123 Uiso 1 1 calc R U . . .
 H69C H 0.992917 0.344294 0.374598 0.123 Uiso 1 1 calc R U . . .
 C70 C 1.0686(3) 0.2948(2) 0.36602(8) 0.0643(19) Uani 1 1 d . . . . .
 H70A H 1.083962 0.311147 0.357978 0.096 Uiso 1 1 calc R U . . .
 H70B H 1.090795 0.273046 0.368081 0.096 Uiso 1 1 calc R U . . .
 H70C H 1.035529 0.285847 0.362058 0.096 Uiso 1 1 calc R U . . .
 C71 C 0.86967(19) 0.31772(15) 0.41397(7) 0.0357(11) Uani 1 1 d . . . . .
 C72 C 0.83935(19) 0.33200(16) 0.39883(6) 0.0387(12) Uani 1 1 d . . . . .
 C73 C 0.8066(2) 0.36658(17) 0.40371(7) 0.0458(14) Uani 1 1 d . . . . .
 H73A H 0.828767 0.387029 0.407463 0.069 Uiso 1 1 calc R U . . .
 H73B H 0.786596 0.375256 0.394442 0.069 Uiso 1 1 calc R U . . .
 H73C H 0.783647 0.359220 0.412300 0.069 Uiso 1 1 calc R U . . .
 C74 C 0.8050(2) 0.29895(18) 0.39280(7) 0.0487(14) Uani 1 1 d . . . . .
 H74A H 0.826231 0.277464 0.389786 0.073 Uiso 1 1 calc R U . . .
 H74B H 0.782048 0.291291 0.401339 0.073 Uiso 1 1 calc R U . . .
 H74C H 0.784996 0.307327 0.383482 0.073 Uiso 1 1 calc R U . . .
 C75 C 0.8763(2) 0.3444(2) 0.38535(7) 0.0584(18) Uani 1 1 d . . . . .
 H75A H 0.897121 0.322816 0.382187 0.088 Uiso 1 1 calc R U . . .
 H75B H 0.856567 0.353412 0.376087 0.088 Uiso 1 1 calc R U . . .
 H75C H 0.898258 0.364751 0.389330 0.088 Uiso 1 1 calc R U . . .
 C76 C 0.9560(2) 0.36932(17) 0.44167(9) 0.0503(14) Uani 1 1 d D . . . .
 C7 C 0.6993(7) 0.2416(5) 0.51374(18) 0.059(3) Uani 0.386(10) 1 d D U P B 1
 C8 C 0.6628(9) 0.2097(6) 0.5195(3) 0.057(5) Uani 0.386(10) 1 d D U P B 1
 H8A H 0.639554 0.202748 0.510706 0.086 Uiso 0.386(10) 1 calc R U P B 1
 H8B H 0.682724 0.187558 0.522718 0.086 Uiso 0.386(10) 1 calc R U P B 1
 H8C H 0.643239 0.218801 0.528576 0.086 Uiso 0.386(10) 1 calc R U P B 1
 C9 C 0.7366(7) 0.2532(6) 0.52736(18) 0.073(5) Uani 0.386(10) 1 d D U P B 1
 H9A H 0.759061 0.273229 0.523540 0.110 Uiso 0.386(10) 1 calc R U P B 1
 H9B H 0.717349 0.262540 0.536505 0.110 Uiso 0.386(10) 1 calc R U P B 1
 H9C H 0.756833 0.231298 0.530647 0.110 Uiso 0.386(10) 1 calc R U P B 1
 C10 C 0.6686(7) 0.2780(5) 0.5092(2) 0.077(5) Uani 0.386(10) 1 d D U P B 1
 H10A H 0.644273 0.272192 0.500613 0.115 Uiso 0.386(10) 1 calc R U P B 1
 H10B H 0.650277 0.287025 0.518620 0.115 Uiso 0.386(10) 1 calc R U P B 1
 H10C H 0.691996 0.297700 0.505655 0.115 Uiso 0.386(10) 1 calc R U P B 1
 C28 C 0.7392(7) 0.0146(4) 0.5010(3) 0.140(8) Uani 0.696(16) 1 d D . P C 1
 H28A H 0.767726 0.016742 0.508558 0.210 Uiso 0.696(16) 1 calc R U P C 1
 H28B H 0.714482 -0.003585 0.505080 0.210 Uiso 0.696(16) 1 calc R U P C 1
 H28C H 0.751587 0.005800 0.490626 0.210 Uiso 0.696(16) 1 calc R U P C 1
 C29 C 0.7021(7) 0.0717(5) 0.51575(16) 0.109(5) Uani 0.696(16) 1 d D . P C 1
 H29A H 0.733849 0.072417 0.521976 0.163 Uiso 0.696(16) 1 calc R U P C 1
 H29B H 0.688490 0.097402 0.514708 0.163 Uiso 0.696(16) 1 calc R U P C 1
 H29C H 0.677444 0.055738 0.521218 0.163 Uiso 0.696(16) 1 calc R U P C 1
 C30 C 0.6691(6) 0.0517(6) 0.48727(19) 0.122(6) Uani 0.696(16) 1 d D . P C 1
 H30A H 0.681209 0.041036 0.477201 0.183 Uiso 0.696(16) 1 calc R U P C 1
 H30B H 0.643302 0.035022 0.491765 0.183 Uiso 0.696(16) 1 calc R U P C 1
 H30C H 0.654348 0.076686 0.485255 0.183 Uiso 0.696(16) 1 calc R U P C 1
 C32 C 0.9181(5) -0.0293(3) 0.47333(13) 0.076(3) Uani 0.712(15) 1 d D U P D 1
 C33 C 0.9507(7) -0.0515(4) 0.46156(16) 0.069(3) Uani 0.712(15) 1 d D U P D 1
 H33A H 0.979600 -0.036033 0.458352 0.104 Uiso 0.712(15) 1 calc R U P D 1
 H33B H 0.963025 -0.074692 0.466711 0.104 Uiso 0.712(15) 1 calc R U P D 1
 H33C H 0.930199 -0.058083 0.452082 0.104 Uiso 0.712(15) 1 calc R U P D 1
 C34 C 0.8734(5) -0.0475(3) 0.47944(19) 0.097(4) Uani 0.712(15) 1 d D U P D 1
 H34A H 0.856136 -0.030373 0.486778 0.146 Uiso 0.712(15) 1 calc R U P D 1
 H34B H 0.850482 -0.053979 0.470528 0.146 Uiso 0.712(15) 1 calc R U P D 1
 H34C H 0.883307 -0.070588 0.485158 0.146 Uiso 0.712(15) 1 calc R U P D 1
 C35 C 0.9567(5) -0.0219(4) 0.48886(17) 0.100(4) Uani 0.712(15) 1 d D U P D 1
 H35A H 0.987673 -0.009469 0.485222 0.150 Uiso 0.712(15) 1 calc R U P D 1
 H35B H 0.939778 -0.005727 0.496664 0.150 Uiso 0.712(15) 1 calc R U P D 1
 H35C H 0.965399 -0.046122 0.493851 0.150 Uiso 0.712(15) 1 calc R U P D 1
 C42 C 0.9761(7) 0.0020(4) 0.3977(2) 0.072(3) Uani 0.452(17) 1 d D . P E 1
 C43 C 1.0235(9) 0.0057(9) 0.3872(3) 0.100(5) Uani 0.452(17) 1 d D U P E 1
 H43A H 1.024786 0.031177 0.382635 0.150 Uiso 0.452(17) 1 calc R U P E 1
 H43B H 1.054031 0.001261 0.393760 0.150 Uiso 0.452(17) 1 calc R U P E 1
 H43C H 1.021752 -0.012943 0.378563 0.150 Uiso 0.452(17) 1 calc R U P E 1
 C44 C 0.9707(10) -0.0365(4) 0.4054(3) 0.089(3) Uani 0.452(17) 1 d D U P E 1
 H44A H 0.939999 -0.037026 0.411864 0.134 Uiso 0.452(17) 1 calc R U P E 1
 H44B H 0.968114 -0.055843 0.397012 0.134 Uiso 0.452(17) 1 calc R U P E 1
 H44C H 1.000393 -0.041640 0.412209 0.134 Uiso 0.452(17) 1 calc R U P E 1
 C45 C 0.9235(7) 0.0060(6) 0.3878(3) 0.091(3) Uani 0.452(17) 1 d D U P E 1
 H45A H 0.922702 0.030414 0.382230 0.136 Uiso 0.452(17) 1 calc R U P E 1
 H45B H 0.920769 -0.014444 0.379933 0.136 Uiso 0.452(17) 1 calc R U P E 1
 H45C H 0.894922 0.004588 0.395148 0.136 Uiso 0.452(17) 1 calc R U P E 1
 C57 C 1.1411(3) 0.1399(2) 0.38874(10) 0.0445(18) Uani 0.793(11) 1 d D . P F 1
 C58 C 1.1294(4) 0.1105(3) 0.37511(14) 0.073(4) Uani 0.793(11) 1 d D . P F 1
 H58A H 1.107998 0.122394 0.366850 0.109 Uiso 0.793(11) 1 calc R U P F 1
 H58B H 1.161260 0.102140 0.370379 0.109 Uiso 0.793(11) 1 calc R U P F 1
 H58C H 1.111609 0.088767 0.379606 0.109 Uiso 0.793(11) 1 calc R U P F 1
 C59 C 1.1745(3) 0.1212(3) 0.40158(10) 0.055(2) Uani 0.793(11) 1 d D . P F 1
 H59A H 1.157221 0.098824 0.405733 0.083 Uiso 0.793(11) 1 calc R U P F 1
 H59B H 1.206855 0.113685 0.396904 0.083 Uiso 0.793(11) 1 calc R U P F 1
 H59C H 1.180833 0.139099 0.410325 0.083 Uiso 0.793(11) 1 calc R U P F 1
 C60 C 1.1671(4) 0.1758(3) 0.38177(15) 0.087(4) Uani 0.793(11) 1 d D . P F 1
 H60A H 1.144863 0.187134 0.373598 0.130 Uiso 0.793(11) 1 calc R U P F 1
 H60B H 1.173359 0.194060 0.390368 0.130 Uiso 0.793(11) 1 calc R U P F 1
 H60C H 1.199381 0.168646 0.376946 0.130 Uiso 0.793(11) 1 calc R U P F 1
 C62 C 1.1210(7) 0.2540(7) 0.4460(3) 0.084(6) Uani 0.322(11) 1 d D . P G 1
 C63 C 1.1627(10) 0.2294(11) 0.4381(4) 0.139(11) Uani 0.322(11) 1 d D . P G 1
 H63A H 1.192605 0.228183 0.445189 0.209 Uiso 0.322(11) 1 calc R U P G 1
 H63B H 1.149589 0.203827 0.436276 0.209 Uiso 0.322(11) 1 calc R U P G 1
 H63C H 1.172138 0.240684 0.427874 0.209 Uiso 0.322(11) 1 calc R U P G 1
 C64 C 1.1039(8) 0.2346(10) 0.4620(3) 0.119(11) Uani 0.322(11) 1 d D . P G 1
 H64A H 1.133038 0.232681 0.469355 0.179 Uiso 0.322(11) 1 calc R U P G 1
 H64B H 1.077277 0.249787 0.466905 0.179 Uiso 0.322(11) 1 calc R U P G 1
 H64C H 1.090837 0.209285 0.459618 0.179 Uiso 0.322(11) 1 calc R U P G 1
 C65 C 1.1362(8) 0.2960(7) 0.4483(4) 0.100(9) Uani 0.322(11) 1 d D . P G 1
 H65A H 1.166398 0.297504 0.455287 0.150 Uiso 0.322(11) 1 calc R U P G 1
 H65B H 1.143623 0.307189 0.437925 0.150 Uiso 0.322(11) 1 calc R U P G 1
 H65C H 1.108204 0.309702 0.453277 0.150 Uiso 0.322(11) 1 calc R U P G 1
 C77 C 0.9700(8) 0.4120(4) 0.4384(3) 0.072(6) Uani 0.342(15) 1 d D . P H 1
 C78 C 1.0267(9) 0.4193(11) 0.4414(5) 0.098(10) Uani 0.342(15) 1 d D . P H 1
 H78A H 1.035296 0.413709 0.452548 0.146 Uiso 0.342(15) 1 calc R U P H 1
 H78B H 1.046603 0.402917 0.434357 0.146 Uiso 0.342(15) 1 calc R U P H 1
 H78C H 1.034430 0.445761 0.439050 0.146 Uiso 0.342(15) 1 calc R U P H 1
 C79 C 0.9576(10) 0.4212(7) 0.4203(3) 0.093(8) Uani 0.342(15) 1 d D . P H 1
 H79A H 0.921448 0.416767 0.418080 0.140 Uiso 0.342(15) 1 calc R U P H 1
 H79B H 0.965710 0.447705 0.418086 0.140 Uiso 0.342(15) 1 calc R U P H 1
 H79C H 0.977883 0.404861 0.413393 0.140 Uiso 0.342(15) 1 calc R U P H 1
 C80 C 0.9348(12) 0.4361(7) 0.4501(5) 0.120(11) Uani 0.342(15) 1 d D . P H 1
 H80A H 0.899081 0.430603 0.447756 0.180 Uiso 0.342(15) 1 calc R U P H 1
 H80B H 0.942800 0.429450 0.461221 0.180 Uiso 0.342(15) 1 calc R U P H 1
 H80C H 0.941197 0.463140 0.448462 0.180 Uiso 0.342(15) 1 calc R U P H 1
 C7A C 0.6775(4) 0.2324(3) 0.50949(11) 0.044(2) Uani 0.614(10) 1 d D U P B 2
 C8A C 0.6605(6) 0.1960(4) 0.51819(18) 0.051(3) Uani 0.614(10) 1 d D U P B 2
 H8AA H 0.647441 0.177823 0.510322 0.076 Uiso 0.614(10) 1 calc R U P B 2
 H8AB H 0.689532 0.185003 0.523962 0.076 Uiso 0.614(10) 1 calc R U P B 2
 H8AC H 0.633798 0.202252 0.525780 0.076 Uiso 0.614(10) 1 calc R U P B 2
 C9A C 0.6986(4) 0.2621(3) 0.52151(13) 0.062(3) Uani 0.614(10) 1 d D U P B 2
 H9AA H 0.709015 0.284725 0.515689 0.093 Uiso 0.614(10) 1 calc R U P B 2
 H9AB H 0.672091 0.268730 0.529125 0.093 Uiso 0.614(10) 1 calc R U P B 2
 H9AC H 0.727825 0.251481 0.527307 0.093 Uiso 0.614(10) 1 calc R U P B 2
 C10A C 0.6336(3) 0.2495(4) 0.49905(12) 0.063(3) Uani 0.614(10) 1 d D U P B 2
 H10D H 0.645642 0.272411 0.493726 0.095 Uiso 0.614(10) 1 calc R U P B 2
 H10E H 0.622747 0.231011 0.490983 0.095 Uiso 0.614(10) 1 calc R U P B 2
 H10F H 0.604975 0.255802 0.505895 0.095 Uiso 0.614(10) 1 calc R U P B 2
 C28A C 0.7293(16) 0.0521(14) 0.5172(3) 0.122(12) Uani 0.304(16) 1 d D . P C
 2
 H28D H 0.734648 0.077406 0.521650 0.183 Uiso 0.304(16) 1 calc R U P C 2
 H28E H 0.702627 0.039213 0.523223 0.183 Uiso 0.304(16) 1 calc R U P C 2
 H28F H 0.760859 0.037554 0.518113 0.183 Uiso 0.304(16) 1 calc R U P C 2
 C29A C 0.6633(11) 0.0790(10) 0.5039(6) 0.136(14) Uani 0.304(16) 1 d D . P C
 2
 H29D H 0.674087 0.102693 0.508961 0.204 Uiso 0.304(16) 1 calc R U P C 2
 H29E H 0.642609 0.084638 0.494350 0.204 Uiso 0.304(16) 1 calc R U P C 2
 H29F H 0.643344 0.064199 0.511423 0.204 Uiso 0.304(16) 1 calc R U P C 2
 C30A C 0.7033(16) 0.0188(7) 0.4910(4) 0.109(11) Uani 0.304(16) 1 d D . P C 2
 H30D H 0.677735 0.004620 0.496888 0.163 Uiso 0.304(16) 1 calc R U P C 2
 H30E H 0.691070 0.022999 0.479974 0.163 Uiso 0.304(16) 1 calc R U P C 2
 H30F H 0.734969 0.004308 0.490759 0.163 Uiso 0.304(16) 1 calc R U P C 2
 C32A C 0.9224(10) -0.0243(6) 0.4774(3) 0.070(5) Uani 0.288(15) 1 d D . P D 2
 C33A C 0.9481(13) -0.0540(8) 0.4675(3) 0.053(6) Uani 0.288(15) 1 d D U P D 2
 H33D H 0.968781 -0.041831 0.459290 0.080 Uiso 0.288(15) 1 calc R U P D 2
 H33E H 0.969930 -0.069625 0.474386 0.080 Uiso 0.288(15) 1 calc R U P D 2
 H33F H 0.922393 -0.070008 0.462271 0.080 Uiso 0.288(15) 1 calc R U P D 2
 C34A C 0.8890(13) -0.0353(8) 0.4905(4) 0.096(4) Uani 0.288(15) 1 d D U P D 2
 H34D H 0.875620 -0.012591 0.495681 0.144 Uiso 0.288(15) 1 calc R U P D 2
 H34E H 0.860863 -0.050527 0.486305 0.144 Uiso 0.288(15) 1 calc R U P D 2
 H34F H 0.908399 -0.050144 0.498420 0.144 Uiso 0.288(15) 1 calc R U P D 2
 C35A C 0.9717(14) -0.0083(9) 0.4889(4) 0.090(7) Uani 0.288(15) 1 d D U P D 2
 H35D H 0.998952 0.000662 0.481991 0.134 Uiso 0.288(15) 1 calc R U P D 2
 H35E H 0.960103 0.012527 0.495643 0.134 Uiso 0.288(15) 1 calc R U P D 2
 H35F H 0.984481 -0.028874 0.495679 0.134 Uiso 0.288(15) 1 calc R U P D 2
 C42A C 0.9796(6) 0.0004(4) 0.39851(18) 0.073(3) Uani 0.548(17) 1 d D . P E 2
 C43A C 1.0056(8) 0.0115(7) 0.3827(2) 0.099(4) Uani 0.548(17) 1 d D U P E 2
 H43D H 0.987823 0.033085 0.377856 0.149 Uiso 0.548(17) 1 calc R U P E 2
 H43E H 1.041028 0.018319 0.384867 0.149 Uiso 0.548(17) 1 calc R U P E 2
 H43F H 1.004335 -0.009957 0.375260 0.149 Uiso 0.548(17) 1 calc R U P E 2
 C44A C 1.0003(8) -0.0326(4) 0.4084(2) 0.088(3) Uani 0.548(17) 1 d D U P E 2
 H44D H 0.979702 -0.035838 0.417947 0.132 Uiso 0.548(17) 1 calc R U P E 2
 H44E H 0.998821 -0.055745 0.401940 0.132 Uiso 0.548(17) 1 calc R U P E 2
 H44F H 1.035514 -0.027470 0.411546 0.132 Uiso 0.548(17) 1 calc R U P E 2
 C45A C 0.9230(6) -0.0127(5) 0.3937(2) 0.091(3) Uani 0.548(17) 1 d D U P E 2
 H45D H 0.906528 0.007072 0.387229 0.136 Uiso 0.548(17) 1 calc R U P E 2
 H45E H 0.924451 -0.036117 0.387459 0.136 Uiso 0.548(17) 1 calc R U P E 2
 H45F H 0.903414 -0.016988 0.403389 0.136 Uiso 0.548(17) 1 calc R U P E 2
 C57A C 1.1353(8) 0.1442(8) 0.3849(3) 0.061(7) Uani 0.207(11) 1 d D . P F 2
 C58A C 1.1383(18) 0.1014(8) 0.3802(5) 0.074(11) Uani 0.207(11) 1 d D . P F 2
 H58D H 1.108511 0.094632 0.373698 0.111 Uiso 0.207(11) 1 calc R U P F 2
 H58E H 1.169142 0.096937 0.374091 0.111 Uiso 0.207(11) 1 calc R U P F 2
 H58F H 1.139166 0.085992 0.389944 0.111 Uiso 0.207(11) 1 calc R U P F 2
 C59A C 1.1815(9) 0.1558(12) 0.3951(4) 0.080(10) Uani 0.207(11) 1 d D . P F 2
 H59D H 1.178791 0.182649 0.397910 0.119 Uiso 0.207(11) 1 calc R U P F 2
 H59E H 1.182539 0.140672 0.404931 0.119 Uiso 0.207(11) 1 calc R U P F 2
 H59F H 1.212515 0.151618 0.389078 0.119 Uiso 0.207(11) 1 calc R U P F 2
 C60A C 1.1356(9) 0.1676(7) 0.3690(3) 0.046(6) Uani 0.207(11) 1 d D . P F 2
 H60D H 1.106327 0.160518 0.362312 0.069 Uiso 0.207(11) 1 calc R U P F 2
 H60E H 1.133868 0.194636 0.371505 0.069 Uiso 0.207(11) 1 calc R U P F 2
 H60F H 1.166952 0.162394 0.363214 0.069 Uiso 0.207(11) 1 calc R U P F 2
 C62A C 1.1262(3) 0.2602(4) 0.44353(13) 0.063(3) Uani 0.678(11) 1 d D . P G 2
 C63A C 1.1637(3) 0.2802(4) 0.43205(13) 0.077(4) Uani 0.678(11) 1 d D . P G 2
 H63D H 1.165130 0.266212 0.421950 0.115 Uiso 0.678(11) 1 calc R U P G 2
 H63E H 1.152097 0.306036 0.429963 0.115 Uiso 0.678(11) 1 calc R U P G 2
 H63F H 1.197626 0.280891 0.437018 0.115 Uiso 0.678(11) 1 calc R U P G 2
 C64A C 1.1470(4) 0.2188(4) 0.44688(18) 0.082(4) Uani 0.678(11) 1 d D . P G 2
 H64D H 1.149994 0.205132 0.436740 0.123 Uiso 0.678(11) 1 calc R U P G 2
 H64E H 1.180416 0.220303 0.452141 0.123 Uiso 0.678(11) 1 calc R U P G 2
 H64F H 1.123471 0.205319 0.453838 0.123 Uiso 0.678(11) 1 calc R U P G 2
 C65A C 1.1221(4) 0.2808(5) 0.45976(15) 0.089(4) Uani 0.678(11) 1 d D . P G 2
 H65D H 1.098139 0.267228 0.466553 0.133 Uiso 0.678(11) 1 calc R U P G 2
 H65E H 1.155484 0.281470 0.465036 0.133 Uiso 0.678(11) 1 calc R U P G 2
 H65F H 1.109955 0.306614 0.457981 0.133 Uiso 0.678(11) 1 calc R U P G 2
 C77A C 0.9752(4) 0.4107(3) 0.44535(16) 0.055(2) Uani 0.658(15) 1 d D . P H 2
 C78A C 1.0332(4) 0.4134(5) 0.4434(2) 0.060(4) Uani 0.658(15) 1 d D . P H 2
 H78D H 1.050096 0.397465 0.451472 0.091 Uiso 0.658(15) 1 calc R U P H 2
 H78E H 1.042369 0.404690 0.432702 0.091 Uiso 0.658(15) 1 calc R U P H 2
 H78F H 1.044087 0.439649 0.444832 0.091 Uiso 0.658(15) 1 calc R U P H 2
 C79A C 0.9464(5) 0.4360(3) 0.43257(17) 0.073(4) Uani 0.658(15) 1 d D . P H 2
 H79D H 0.909765 0.433733 0.434078 0.109 Uiso 0.658(15) 1 calc R U P H 2
 H79E H 0.956705 0.462389 0.433920 0.109 Uiso 0.658(15) 1 calc R U P H 2
 H79F H 0.954986 0.427430 0.421790 0.109 Uiso 0.658(15) 1 calc R U P H 2
 C80A C 0.9607(5) 0.4241(3) 0.46291(15) 0.072(3) Uani 0.658(15) 1 d D . P H 2
 H80D H 0.923874 0.422495 0.464185 0.107 Uiso 0.658(15) 1 calc R U P H 2
 H80E H 0.977610 0.407870 0.470826 0.107 Uiso 0.658(15) 1 calc R U P H 2
 H80F H 0.971702 0.450338 0.464511 0.107 Uiso 0.658(15) 1 calc R U P H 2
 Cr9 Cr 1.38606(3) 0.38091(2) 0.51454(2) 0.02904(17) Uani 0.875 1 d . . P I 1
 Cr10 Cr 1.32527(3) 0.43571(2) 0.54292(2) 0.02983(18) Uani 0.875 1 d . . P I
 1
 Cr11 Cr 1.23765(3) 0.41527(3) 0.57248(2) 0.0380(2) Uani 0.875 1 d . . P I 1
 Cr12 Cr 1.18905(3) 0.33059(3) 0.58645(2) 0.0414(2) Uani 0.875 1 d . . P I 1
 Cr13 Cr 1.18987(3) 0.23735(3) 0.57441(2) 0.0378(2) Uani 0.875 1 d . . P I 1
 Cr14 Cr 1.27400(3) 0.18105(3) 0.55299(2) 0.0365(2) Uani 0.875 1 d . . P I 1
 Cr15 Cr 1.37133(3) 0.20297(2) 0.52707(2) 0.03412(19) Uani 0.875 1 d . . P I
 1
 Cr16 Cr 1.40981(3) 0.28591(2) 0.50870(2) 0.0400(2) Uani 0.875 1 d . . P I 1
 Ni9 Ni 1.38606(3) 0.38091(2) 0.51454(2) 0.02904(17) Uani 0.125 1 d . . P I 2
 Ni10 Ni 1.32527(3) 0.43571(2) 0.54292(2) 0.02983(18) Uani 0.125 1 d . . P I
 2
 Ni11 Ni 1.23765(3) 0.41527(3) 0.57248(2) 0.0380(2) Uani 0.125 1 d . . P I 2
 Ni12 Ni 1.18905(3) 0.33059(3) 0.58645(2) 0.0414(2) Uani 0.125 1 d . . P I 2
 Ni13 Ni 1.18987(3) 0.23735(3) 0.57441(2) 0.0378(2) Uani 0.125 1 d . . P I 2
 Ni14 Ni 1.27400(3) 0.18105(3) 0.55299(2) 0.0365(2) Uani 0.125 1 d . . P I 2
 Ni15 Ni 1.37133(3) 0.20297(2) 0.52707(2) 0.03412(19) Uani 0.125 1 d . . P I
 2
 Ni16 Ni 1.40981(3) 0.28591(2) 0.50870(2) 0.0400(2) Uani 0.125 1 d . . P I 2
 F9 F 1.32958(9) 0.39032(7) 0.52915(3) 0.0278(6) Uani 1 1 d . . . . .
 F10 F 1.29853(10) 0.40379(8) 0.55994(3) 0.0313(6) Uani 1 1 d . . . . .
 F11 F 1.21418(10) 0.36320(9) 0.56921(3) 0.0376(7) Uani 1 1 d . . . . .
 F12 F 1.22351(10) 0.28707(9) 0.57729(3) 0.0375(7) Uani 1 1 d . . . . .
 F13 F 1.23233(10) 0.23068(9) 0.55584(3) 0.0343(6) Uani 1 1 d . . . . .
 F14 F 1.33104(10) 0.21556(8) 0.54543(3) 0.0345(6) Uani 1 1 d . . . . .
 F15 F 1.35791(10) 0.25587(8) 0.51944(3) 0.0336(6) Uani 1 1 d . . . . .
 F16 F 1.39212(9) 0.32906(8) 0.52255(3) 0.0302(6) Uani 1 1 d . . . . .
 O33 O 1.35916(18) 0.30277(11) 0.49257(4) 0.0509(11) Uani 1 1 d . . . . .
 O34 O 1.33777(14) 0.36388(11) 0.49729(4) 0.0420(9) Uani 1 1 d . . . . .
 O35 O 1.46316(13) 0.26982(11) 0.52438(6) 0.0524(11) Uani 1 1 d . . . . .
 O36 O 1.43274(13) 0.22143(11) 0.53962(5) 0.0430(9) Uani 1 1 d . . . . .
 O37 O 1.46518(17) 0.31426(12) 0.49825(6) 0.0668(14) Uani 1 1 d . . . . .
 O38 O 1.44417(14) 0.37550(11) 0.49965(5) 0.0514(11) Uani 1 1 d . . . . .
 O39 O 1.4268(2) 0.24397(12) 0.49389(6) 0.0713(15) Uani 1 1 d . . . . .
 O40 O 1.41530(13) 0.19076(10) 0.50829(5) 0.0445(10) Uani 1 1 d . . . . .
 O41 O 1.31305(13) 0.18463(11) 0.51404(4) 0.0393(9) Uani 1 1 d . . . . .
 O42 O 1.24321(12) 0.17848(11) 0.52973(4) 0.0392(8) Uani 1 1 d . . . . .
 O43 O 1.38614(14) 0.15183(11) 0.53479(5) 0.0470(10) Uani 1 1 d . . . . .
 O44 O 1.31619(14) 0.13346(12) 0.54898(5) 0.0476(9) Uani 1 1 d . . . . .
 O45 O 1.30540(14) 0.18593(12) 0.57626(5) 0.0458(9) Uani 1 1 d . . . . .
 O46 O 1.23967(14) 0.21420(13) 0.58932(4) 0.0480(10) Uani 1 1 d . . . . .
 O47 O 1.21637(14) 0.14824(12) 0.56186(5) 0.0467(10) Uani 1 1 d . . . . .
 O48 O 1.15529(14) 0.18870(13) 0.57090(5) 0.0478(10) Uani 1 1 d . . . . .
 O49 O 1.13577(12) 0.26192(12) 0.56051(4) 0.0404(9) Uani 1 1 d . . . . .
 O50 O 1.12707(13) 0.31889(12) 0.57340(5) 0.0462(10) Uani 1 1 d . . . . .
 O51 O 1.14481(14) 0.24368(13) 0.59356(5) 0.0486(10) Uani 1 1 d . . . . .
 O52 O 1.16552(15) 0.30032(14) 0.60486(5) 0.0547(12) Uani 1 1 d . . . . .
 O53 O 1.25059(14) 0.34238(12) 0.59952(4) 0.0449(9) Uani 1 1 d . . . . .
 O54 O 1.27346(13) 0.40270(11) 0.59319(4) 0.0407(9) Uani 1 1 d . . . . .
 O55 O 1.15039(14) 0.37391(15) 0.59591(5) 0.0563(12) Uani 1 1 d . . . . .
 O56 O 1.17498(14) 0.42853(13) 0.58429(5) 0.0535(11) Uani 1 1 d . . . . .
 O57 O 1.26172(16) 0.46762(12) 0.57564(5) 0.0506(10) Uani 1 1 d . . . . .
 O58 O 1.32259(14) 0.48044(11) 0.55722(5) 0.0435(9) Uani 1 1 d . . . . .
 O59 O 1.19882(14) 0.42982(13) 0.55291(5) 0.0501(10) Uani 1 1 d . . . . .
 O60 O 1.25633(13) 0.44683(11) 0.53407(4) 0.0394(8) Uani 1 1 d . . . . .
 O61 O 1.39640(12) 0.42755(11) 0.55121(4) 0.0366(8) Uani 1 1 d . . . . .
 O62 O 1.43624(13) 0.39835(13) 0.53046(5) 0.0549(12) Uani 1 1 d . . . . .
 O63 O 1.35072(14) 0.46940(10) 0.52580(4) 0.0415(9) Uani 1 1 d . . . . .
 O64 O 1.37823(16) 0.43238(11) 0.50564(5) 0.0550(11) Uani 1 1 d . . . . .
 C81 C 1.33638(19) 0.33415(17) 0.48880(6) 0.0375(12) Uani 1 1 d . . . . .
 C82 C 1.3086(2) 0.3343(2) 0.47254(7) 0.061(2) Uani 1 1 d . . . . .
 C83 C 1.3512(3) 0.3305(3) 0.45982(7) 0.070(2) Uani 1 1 d . . . . .
 H83A H 1.335969 0.330408 0.449072 0.105 Uiso 1 1 calc R U . . .
 H83B H 1.374701 0.351871 0.460847 0.105 Uiso 1 1 calc R U . . .
 H83C H 1.369814 0.306849 0.461590 0.105 Uiso 1 1 calc R U . . .
 C84 C 1.2723(3) 0.2997(3) 0.47123(9) 0.103(4) Uani 1 1 d . . . . .
 H84A H 1.254754 0.300114 0.460820 0.155 Uiso 1 1 calc R U . . .
 H84B H 1.291969 0.276363 0.472278 0.155 Uiso 1 1 calc R U . . .
 H84C H 1.247268 0.300964 0.479777 0.155 Uiso 1 1 calc R U . . .
 C85 C 1.2791(3) 0.3721(3) 0.46959(9) 0.094(3) Uani 1 1 d . . . . .
 H85A H 1.261914 0.371192 0.459131 0.140 Uiso 1 1 calc R U . . .
 H85B H 1.253963 0.375607 0.477978 0.140 Uiso 1 1 calc R U . . .
 H85C H 1.303086 0.393308 0.469810 0.140 Uiso 1 1 calc R U . . .
 C86 C 1.46729(18) 0.24638(15) 0.53609(8) 0.0435(14) Uani 1 1 d . . . . .
 C87 C 1.5158(2) 0.24706(19) 0.54660(8) 0.0513(16) Uani 1 1 d . . . . .
 C88 C 1.5561(2) 0.2737(2) 0.53925(9) 0.066(2) Uani 1 1 d . . . . .
 H88A H 1.586655 0.273834 0.546058 0.099 Uiso 1 1 calc R U . . .
 H88B H 1.564717 0.264754 0.528534 0.099 Uiso 1 1 calc R U . . .
 H88C H 1.542329 0.299384 0.538511 0.099 Uiso 1 1 calc R U . . .
 C89 C 1.5371(2) 0.2057(2) 0.54798(9) 0.0597(18) Uani 1 1 d . . . . .
 H89A H 1.568024 0.205763 0.554644 0.090 Uiso 1 1 calc R U . . .
 H89B H 1.511645 0.189383 0.552873 0.090 Uiso 1 1 calc R U . . .
 H89C H 1.545034 0.196188 0.537298 0.090 Uiso 1 1 calc R U . . .
 C90 C 1.5009(2) 0.2623(2) 0.56354(9) 0.074(2) Uani 1 1 d . . . . .
 H90A H 1.531042 0.263056 0.570507 0.112 Uiso 1 1 calc R U . . .
 H90B H 1.486752 0.287802 0.562463 0.112 Uiso 1 1 calc R U . . .
 H90C H 1.475445 0.245553 0.568212 0.112 Uiso 1 1 calc R U . . .
 C91 C 1.47307(17) 0.34876(15) 0.49538(5) 0.0286(10) Uani 1 1 d . . . . .
 C92 C 1.52291(18) 0.35876(16) 0.48652(6) 0.0377(12) Uani 1 1 d . . . . .
 C93 C 1.5648(2) 0.3646(2) 0.49983(7) 0.0540(16) Uani 1 1 d . . . . .
 H93A H 1.597091 0.370965 0.494817 0.081 Uiso 1 1 calc R U . . .
 H93B H 1.554719 0.385159 0.506949 0.081 Uiso 1 1 calc R U . . .
 H93C H 1.568811 0.341249 0.506029 0.081 Uiso 1 1 calc R U . . .
 C94 C 1.5149(2) 0.39561(17) 0.47656(7) 0.0516(15) Uani 1 1 d . . . . .
 H94A H 1.546337 0.401845 0.470997 0.077 Uiso 1 1 calc R U . . .
 H94B H 1.487519 0.391733 0.468695 0.077 Uiso 1 1 calc R U . . .
 H94C H 1.505985 0.416402 0.483721 0.077 Uiso 1 1 calc R U . . .
 C95 C 1.5385(2) 0.32492(18) 0.47549(7) 0.0495(15) Uani 1 1 d . . . . .
 H95A H 1.569813 0.331246 0.469924 0.074 Uiso 1 1 calc R U . . .
 H95B H 1.543950 0.302284 0.482036 0.074 Uiso 1 1 calc R U . . .
 H95C H 1.511339 0.320092 0.467617 0.074 Uiso 1 1 calc R U . . .
 C96 C 1.4310(2) 0.20826(17) 0.49623(8) 0.0518(16) Uani 1 1 d . . . . .
 C97 C 1.4581(3) 0.1853(2) 0.48289(9) 0.066(2) Uani 1 1 d . . . . .
 C98 C 1.4223(3) 0.1532(2) 0.47732(11) 0.088(3) Uani 1 1 d . . . . .
 H98A H 1.391492 0.164066 0.472493 0.133 Uiso 1 1 calc R U . . .
 H98B H 1.439504 0.137519 0.469406 0.133 Uiso 1 1 calc R U . . .
 H98C H 1.413134 0.137614 0.486529 0.133 Uiso 1 1 calc R U . . .
 C99 C 1.5074(3) 0.1695(3) 0.49061(11) 0.108(4) Uani 1 1 d . . . . .
 H99A H 1.529242 0.190428 0.494018 0.162 Uiso 1 1 calc R U . . .
 H99B H 1.498820 0.153997 0.499919 0.162 Uiso 1 1 calc R U . . .
 H99C H 1.525190 0.153902 0.482796 0.162 Uiso 1 1 calc R U . . .
 C100 C 1.4733(4) 0.2107(2) 0.46861(10) 0.100(3) Uani 1 1 d . . . . .
 H10G H 1.495949 0.230835 0.472422 0.151 Uiso 1 1 calc R U . . .
 H10H H 1.490803 0.195401 0.460626 0.151 Uiso 1 1 calc R U . . .
 H10I H 1.442785 0.221916 0.463751 0.151 Uiso 1 1 calc R U . . .
 C101 C 1.26560(18) 0.17585(16) 0.51627(6) 0.0352(11) Uani 1 1 d . . . . .
 C102 C 1.2358(2) 0.1618(2) 0.50131(7) 0.0494(15) Uani 1 1 d . . . . .
 C103 C 1.2051(3) 0.1257(2) 0.50598(9) 0.070(2) Uani 1 1 d . . . . .
 H10J H 1.185991 0.116564 0.496617 0.104 Uiso 1 1 calc R U . . .
 H10K H 1.228560 0.106070 0.509708 0.104 Uiso 1 1 calc R U . . .
 H10L H 1.181461 0.132003 0.514528 0.104 Uiso 1 1 calc R U . . .
 C104 C 1.1983(3) 0.1941(3) 0.49607(8) 0.073(2) Uani 1 1 d . . . . .
 H10M H 1.178887 0.185985 0.486600 0.110 Uiso 1 1 calc R U . . .
 H10N H 1.175061 0.199542 0.504802 0.110 Uiso 1 1 calc R U . . .
 H10O H 1.217707 0.216878 0.493515 0.110 Uiso 1 1 calc R U . . .
 C105 C 1.2725(3) 0.1528(3) 0.48727(9) 0.085(3) Uani 1 1 d . . . . .
 H10P H 1.252740 0.143982 0.477973 0.127 Uiso 1 1 calc R U . . .
 H10Q H 1.291245 0.175637 0.484415 0.127 Uiso 1 1 calc R U . . .
 H10R H 1.296404 0.133036 0.490630 0.127 Uiso 1 1 calc R U . . .
 C106 C 1.3577(2) 0.12682(17) 0.54195(9) 0.0515(14) Uani 1 1 d D . . . .
 C111 C 1.2823(2) 0.19625(18) 0.58898(7) 0.0464(14) Uani 1 1 d . . . . .
 C112 C 1.3052(3) 0.1875(2) 0.60599(8) 0.0566(17) Uani 1 1 d . . . . .
 C113 C 1.3100(3) 0.2257(2) 0.61533(9) 0.072(2) Uani 1 1 d . . . . .
 H11A H 1.276646 0.237826 0.615846 0.108 Uiso 1 1 calc R U . . .
 H11B H 1.322800 0.220834 0.626193 0.108 Uiso 1 1 calc R U . . .
 H11C H 1.333616 0.242445 0.609779 0.108 Uiso 1 1 calc R U . . .
 C114 C 1.2665(3) 0.1617(3) 0.61452(10) 0.104(4) Uani 1 1 d . . . . .
 H11D H 1.233639 0.174550 0.614961 0.156 Uiso 1 1 calc R U . . .
 H11E H 1.262809 0.138008 0.608581 0.156 Uiso 1 1 calc R U . . .
 H11F H 1.278703 0.156346 0.625412 0.156 Uiso 1 1 calc R U . . .
 C115 C 1.3576(3) 0.1681(3) 0.60509(9) 0.089(3) Uani 1 1 d . . . . .
 H11G H 1.381437 0.184879 0.599662 0.134 Uiso 1 1 calc R U . . .
 H11H H 1.370258 0.162769 0.615930 0.134 Uiso 1 1 calc R U . . .
 H11I H 1.354364 0.144431 0.599098 0.134 Uiso 1 1 calc R U . . .
 C116 C 1.1743(2) 0.15533(19) 0.56826(7) 0.0436(14) Uani 1 1 d . . . . .
 C117 C 1.1394(2) 0.1223(2) 0.57354(8) 0.0564(17) Uani 1 1 d . . . . .
 C118 C 1.0868(2) 0.1262(2) 0.56521(8) 0.0633(19) Uani 1 1 d . . . . .
 H11J H 1.064869 0.105428 0.568536 0.095 Uiso 1 1 calc R U . . .
 H11K H 1.071473 0.150359 0.568247 0.095 Uiso 1 1 calc R U . . .
 H11L H 1.090929 0.125450 0.553586 0.095 Uiso 1 1 calc R U . . .
 C119 C 1.1640(3) 0.0837(2) 0.56897(13) 0.102(4) Uani 1 1 d . . . . .
 H11M H 1.197253 0.081445 0.574285 0.153 Uiso 1 1 calc R U . . .
 H11N H 1.142055 0.063021 0.572407 0.153 Uiso 1 1 calc R U . . .
 H11O H 1.168205 0.082543 0.557356 0.153 Uiso 1 1 calc R U . . .
 C120 C 1.1332(4) 0.1257(3) 0.59206(9) 0.111(4) Uani 1 1 d . . . . .
 H12A H 1.166470 0.123201 0.597335 0.167 Uiso 1 1 calc R U . . .
 H12B H 1.118623 0.150395 0.594627 0.167 Uiso 1 1 calc R U . . .
 H12C H 1.110654 0.105674 0.595809 0.167 Uiso 1 1 calc R U . . .
 C121 C 1.11224(18) 0.29337(18) 0.56312(7) 0.0402(13) Uani 1 1 d . . . . .
 C122 C 1.0625(2) 0.3027(2) 0.55372(8) 0.0510(15) Uani 1 1 d . . . . .
 C123 C 1.0476(2) 0.2699(2) 0.54193(9) 0.064(2) Uani 1 1 d . . . . .
 H12D H 1.074716 0.266316 0.534167 0.096 Uiso 1 1 calc R U . . .
 H12E H 1.042894 0.246488 0.547998 0.096 Uiso 1 1 calc R U . . .
 H12F H 1.015996 0.276342 0.536275 0.096 Uiso 1 1 calc R U . . .
 C124 C 1.0201(2) 0.3085(3) 0.56597(10) 0.085(3) Uani 1 1 d . . . . .
 H12G H 0.988287 0.314472 0.560328 0.128 Uiso 1 1 calc R U . . .
 H12H H 1.015889 0.285367 0.572230 0.128 Uiso 1 1 calc R U . . .
 H12I H 1.029259 0.329417 0.573137 0.128 Uiso 1 1 calc R U . . .
 C125 C 1.0725(3) 0.3398(2) 0.54395(10) 0.077(2) Uani 1 1 d . . . . .
 H12J H 1.099572 0.335281 0.536270 0.116 Uiso 1 1 calc R U . . .
 H12K H 1.041413 0.347188 0.538190 0.116 Uiso 1 1 calc R U . . .
 H12L H 1.082732 0.360090 0.551289 0.116 Uiso 1 1 calc R U . . .
 C126 C 1.1446(2) 0.2679(2) 0.60511(7) 0.0549(18) Uani 1 1 d . . . . .
 C127 C 1.1170(3) 0.2571(3) 0.62076(8) 0.072(2) Uani 1 1 d . . . . .
 C128 C 1.0894(3) 0.2196(3) 0.61919(9) 0.100(3) Uani 1 1 d . . . . .
 H12M H 1.072509 0.213798 0.629261 0.151 Uiso 1 1 calc R U . . .
 H12N H 1.063996 0.221312 0.610542 0.151 Uiso 1 1 calc R U . . .
 H12O H 1.113779 0.199645 0.616750 0.151 Uiso 1 1 calc R U . . .
 C129 C 1.1570(3) 0.2574(3) 0.63465(8) 0.092(3) Uani 1 1 d . . . . .
 H12P H 1.173672 0.282114 0.635115 0.139 Uiso 1 1 calc R U . . .
 H12Q H 1.140144 0.252435 0.644799 0.139 Uiso 1 1 calc R U . . .
 H12R H 1.182479 0.237746 0.632759 0.139 Uiso 1 1 calc R U . . .
 C130 C 1.0767(3) 0.2910(3) 0.62395(10) 0.092(3) Uani 1 1 d . . . . .
 H13D H 1.094970 0.315011 0.624945 0.138 Uiso 1 1 calc R U . . .
 H13E H 1.052491 0.292433 0.614979 0.138 Uiso 1 1 calc R U . . .
 H13F H 1.058472 0.285920 0.633851 0.138 Uiso 1 1 calc R U . . .
 C131 C 1.27260(18) 0.37381(17) 0.60280(6) 0.0379(12) Uani 1 1 d . . . . .
 C132 C 1.29590(19) 0.37722(19) 0.61987(6) 0.0430(14) Uani 1 1 d . . . . .
 C133 C 1.3245(2) 0.33954(19) 0.62443(7) 0.0538(16) Uani 1 1 d . . . . .
 H13G H 1.301100 0.318153 0.623347 0.081 Uiso 1 1 calc R U . . .
 H13H H 1.353209 0.335935 0.617271 0.081 Uiso 1 1 calc R U . . .
 H13I H 1.336951 0.341114 0.635508 0.081 Uiso 1 1 calc R U . . .
 C134 C 1.3316(2) 0.4115(2) 0.62144(7) 0.0517(16) Uani 1 1 d . . . . .
 H13J H 1.345508 0.412656 0.632360 0.078 Uiso 1 1 calc R U . . .
 H13K H 1.359391 0.408908 0.613857 0.078 Uiso 1 1 calc R U . . .
 H13L H 1.312610 0.434678 0.619106 0.078 Uiso 1 1 calc R U . . .
 C135 C 1.2489(2) 0.3829(3) 0.63091(7) 0.069(2) Uani 1 1 d . . . . .
 H13M H 1.226217 0.361072 0.629887 0.104 Uiso 1 1 calc R U . . .
 H13N H 1.260422 0.385358 0.642052 0.104 Uiso 1 1 calc R U . . .
 H13O H 1.230622 0.405851 0.627680 0.104 Uiso 1 1 calc R U . . .
 C136 C 1.1451(2) 0.4094(2) 0.59264(8) 0.0521(16) Uani 1 1 d . . . . .
 C137 C 1.0977(2) 0.4287(2) 0.59996(9) 0.064(2) Uani 1 1 d . . . . .
 C138 C 1.0935(3) 0.4701(3) 0.59430(12) 0.106(3) Uani 1 1 d . . . . .
 H13P H 1.124172 0.483931 0.597577 0.159 Uiso 1 1 calc R U . . .
 H13Q H 1.089957 0.470792 0.582626 0.159 Uiso 1 1 calc R U . . .
 H13R H 1.063794 0.481939 0.599123 0.159 Uiso 1 1 calc R U . . .
 C139 C 1.1046(3) 0.4282(3) 0.61834(9) 0.095(3) Uani 1 1 d . . . . .
 H13S H 1.134907 0.442679 0.621350 0.143 Uiso 1 1 calc R U . . .
 H13T H 1.074755 0.439531 0.623307 0.143 Uiso 1 1 calc R U . . .
 H13U H 1.108397 0.402054 0.622020 0.143 Uiso 1 1 calc R U . . .
 C140 C 1.0500(3) 0.4060(3) 0.59502(13) 0.131(5) Uani 1 1 d . . . . .
 H14D H 1.053549 0.379836 0.598730 0.196 Uiso 1 1 calc R U . . .
 H14E H 1.020011 0.417400 0.599839 0.196 Uiso 1 1 calc R U . . .
 H14F H 1.046174 0.406253 0.583341 0.196 Uiso 1 1 calc R U . . .
 C141 C 1.2983(2) 0.48854(16) 0.56991(7) 0.0404(12) Uani 1 1 d . . . . .
 C142 C 1.3135(3) 0.52386(18) 0.57941(8) 0.0547(17) Uani 1 1 d . . . . .
 C143 C 1.2645(3) 0.5473(2) 0.58321(9) 0.082(3) Uani 1 1 d . . . . .
 H14G H 1.273977 0.569978 0.589296 0.124 Uiso 1 1 calc R U . . .
 H14H H 1.247648 0.554782 0.573179 0.124 Uiso 1 1 calc R U . . .
 H14I H 1.241352 0.531864 0.589528 0.124 Uiso 1 1 calc R U . . .
 C144 C 1.3538(3) 0.54765(19) 0.57056(9) 0.068(2) Uani 1 1 d . . . . .
 H14J H 1.362596 0.569940 0.576976 0.102 Uiso 1 1 calc R U . . .
 H14K H 1.384317 0.532323 0.568962 0.102 Uiso 1 1 calc R U . . .
 H14L H 1.340097 0.555685 0.560156 0.102 Uiso 1 1 calc R U . . .
 C145 C 1.3364(4) 0.5086(2) 0.59596(9) 0.092(3) Uani 1 1 d . . . . .
 H14M H 1.346903 0.529972 0.602655 0.138 Uiso 1 1 calc R U . . .
 H14N H 1.310502 0.493868 0.601509 0.138 Uiso 1 1 calc R U . . .
 H14O H 1.365790 0.492463 0.593869 0.138 Uiso 1 1 calc R U . . .
 C146 C 1.2109(2) 0.44525(16) 0.53943(7) 0.0384(12) Uani 1 1 d . . . . .
 C147 C 1.1675(2) 0.4638(2) 0.53002(9) 0.0579(17) Uani 1 1 d . . . . .
 C148 C 1.1849(3) 0.4734(2) 0.51243(9) 0.074(2) Uani 1 1 d . . . . .
 H14P H 1.156719 0.485304 0.506523 0.111 Uiso 1 1 calc R U . . .
 H14Q H 1.213767 0.490823 0.512893 0.111 Uiso 1 1 calc R U . . .
 H14R H 1.194847 0.450132 0.506984 0.111 Uiso 1 1 calc R U . . .
 C149 C 1.1196(3) 0.4381(3) 0.52945(10) 0.086(3) Uani 1 1 d . . . . .
 H14S H 1.092525 0.450795 0.523352 0.129 Uiso 1 1 calc R U . . .
 H14T H 1.127943 0.414124 0.524275 0.129 Uiso 1 1 calc R U . . .
 H14U H 1.108182 0.433289 0.540363 0.129 Uiso 1 1 calc R U . . .
 C150 C 1.1548(4) 0.5007(3) 0.53947(12) 0.102(3) Uani 1 1 d . . . . .
 H15D H 1.126972 0.514096 0.534029 0.153 Uiso 1 1 calc R U . . .
 H15E H 1.144633 0.494121 0.550349 0.153 Uiso 1 1 calc R U . . .
 H15F H 1.184836 0.516988 0.539946 0.153 Uiso 1 1 calc R U . . .
 C151 C 1.43644(19) 0.41604(15) 0.54426(7) 0.0351(11) Uani 1 1 d . . . . .
 C152 C 1.48940(19) 0.42404(17) 0.55152(6) 0.0396(12) Uani 1 1 d . . . . .
 C153 C 1.4861(2) 0.44903(19) 0.56666(7) 0.0517(16) Uani 1 1 d . . . . .
 H15G H 1.520290 0.453587 0.570981 0.078 Uiso 1 1 calc R U . . .
 H15H H 1.470146 0.473203 0.563871 0.078 Uiso 1 1 calc R U . . .
 H15I H 1.465725 0.436133 0.574716 0.078 Uiso 1 1 calc R U . . .
 C154 C 1.5209(2) 0.4456(2) 0.53852(7) 0.0587(18) Uani 1 1 d . . . . .
 H15J H 1.554941 0.451106 0.542799 0.088 Uiso 1 1 calc R U . . .
 H15K H 1.523720 0.429802 0.528947 0.088 Uiso 1 1 calc R U . . .
 H15L H 1.503791 0.469305 0.535722 0.088 Uiso 1 1 calc R U . . .
 C155 C 1.5156(3) 0.3851(2) 0.55537(9) 0.067(2) Uani 1 1 d . . . . .
 H15M H 1.549379 0.389527 0.560009 0.100 Uiso 1 1 calc R U . . .
 H15N H 1.494963 0.370990 0.562999 0.100 Uiso 1 1 calc R U . . .
 H15O H 1.518663 0.370410 0.545484 0.100 Uiso 1 1 calc R U . . .
 C156 C 1.3665(2) 0.46443(15) 0.51152(7) 0.0384(12) Uani 1 1 d . . . . .
 C157 C 1.3727(2) 0.49932(17) 0.50042(8) 0.0490(15) Uani 1 1 d . . . . .
 C158 C 1.3474(3) 0.5343(2) 0.50737(10) 0.088(3) Uani 1 1 d . . . . .
 H15P H 1.360549 0.538823 0.518227 0.132 Uiso 1 1 calc R U . . .
 H15Q H 1.354766 0.556267 0.500639 0.132 Uiso 1 1 calc R U . . .
 H15R H 1.310618 0.530423 0.507715 0.132 Uiso 1 1 calc R U . . .
 C159 C 1.4314(3) 0.5068(3) 0.49977(13) 0.107(4) Uani 1 1 d . . . . .
 H15S H 1.444174 0.513090 0.510500 0.161 Uiso 1 1 calc R U . . .
 H15T H 1.448543 0.484060 0.495913 0.161 Uiso 1 1 calc R U . . .
 H15U H 1.437974 0.527855 0.492489 0.161 Uiso 1 1 calc R U . . .
 C160 C 1.3552(5) 0.4898(3) 0.48376(10) 0.151(6) Uani 1 1 d . . . . .
 H16P H 1.372874 0.467180 0.480078 0.227 Uiso 1 1 calc R U . . .
 H16Q H 1.318530 0.485162 0.483690 0.227 Uiso 1 1 calc R U . . .
 H16R H 1.362678 0.511006 0.476613 0.227 Uiso 1 1 calc R U . . .
 C107 C 1.3758(9) 0.0858(4) 0.5379(3) 0.060(5) Uani 0.38(3) 1 d D . P J 1
 C108 C 1.4333(8) 0.0828(7) 0.5412(4) 0.054(6) Uani 0.38(3) 1 d D . P J 1
 H10S H 1.450779 0.103727 0.535967 0.081 Uiso 0.38(3) 1 calc R U P J 1
 H10T H 1.439698 0.084137 0.552809 0.081 Uiso 0.38(3) 1 calc R U P J 1
 H10U H 1.445940 0.058751 0.537123 0.081 Uiso 0.38(3) 1 calc R U P J 1
 C109 C 1.3445(10) 0.0572(5) 0.5448(3) 0.068(6) Uani 0.38(3) 1 d D . P J 1
 H10V H 1.308971 0.061945 0.541839 0.102 Uiso 0.38(3) 1 calc R U P J 1
 H10W H 1.354736 0.032399 0.540749 0.102 Uiso 0.38(3) 1 calc R U P J 1
 H10X H 1.348494 0.057784 0.556436 0.102 Uiso 0.38(3) 1 calc R U P J 1
 C110 C 1.3665(9) 0.0787(7) 0.5185(2) 0.065(5) Uani 0.38(3) 1 d D . P J 1
 H11P H 1.386459 0.097038 0.512444 0.098 Uiso 0.38(3) 1 calc R U P J 1
 H11Q H 1.377203 0.053059 0.515734 0.098 Uiso 0.38(3) 1 calc R U P J 1
 H11R H 1.330453 0.081890 0.515864 0.098 Uiso 0.38(3) 1 calc R U P J 1
 C2P C 1.3477(7) 0.0601(5) 0.5510(3) 0.32(2) Uani 0.62(3) 1 d D . P J 2
 H2PA H 1.311588 0.065576 0.549373 0.475 Uiso 0.62(3) 1 calc R U P J 2
 H2PB H 1.354814 0.034120 0.547764 0.475 Uiso 0.62(3) 1 calc R U P J 2
 H2PC H 1.356592 0.063292 0.562382 0.475 Uiso 0.62(3) 1 calc R U P J 2
 C2Q C 1.3598(13) 0.0704(8) 0.5236(4) 0.273(18) Uani 0.62(3) 1 d D . P J 2
 H2QA H 1.377224 0.085507 0.515500 0.409 Uiso 0.62(3) 1 calc R U P J 2
 H2QB H 1.369034 0.043775 0.522354 0.409 Uiso 0.62(3) 1 calc R U P J 2
 H2QC H 1.322995 0.073243 0.522122 0.409 Uiso 0.62(3) 1 calc R U P J 2
 C2R C 1.4350(6) 0.0823(7) 0.5424(4) 0.112(9) Uani 0.62(3) 1 d D . P J 2
 H2RA H 1.449674 0.101561 0.535434 0.168 Uiso 0.62(3) 1 calc R U P J 2
 H2RB H 1.447162 0.086361 0.553430 0.168 Uiso 0.62(3) 1 calc R U P J 2
 H2RC H 1.445384 0.057188 0.538813 0.168 Uiso 0.62(3) 1 calc R U P J 2
 C484 C 1.3768(6) 0.0853(3) 0.5418(3) 0.106(7) Uani 0.62(3) 1 d D . P J 2
 Cr17 Cr 0.52114(3) 0.40578(2) 0.34512(2) 0.02998(18) Uani 0.875 1 d . . P K
 1
 Cr18 Cr 0.43375(3) 0.38095(3) 0.37435(2) 0.0354(2) Uani 0.875 1 d . . P K 1
 Cr19 Cr 0.38939(3) 0.29469(3) 0.38804(2) 0.0350(2) Uani 0.875 1 d . . P K 1
 Cr20 Cr 0.39265(3) 0.20235(3) 0.37485(2) 0.03134(18) Uani 0.875 1 d . . P K
 1
 Cr21 Cr 0.47669(3) 0.14912(2) 0.35210(2) 0.03324(18) Uani 0.875 1 d . . P K
 1
 Cr22 Cr 0.56991(3) 0.17459(2) 0.32528(2) 0.03458(19) Uani 0.875 1 d . . P K
 1
 Cr23 Cr 0.59825(3) 0.25904(2) 0.30633(2) 0.0368(2) Uani 0.875 1 d . . P K 1
 Cr24 Cr 0.58860(3) 0.35242(2) 0.31756(2) 0.03014(18) Uani 0.875 1 d . . P K
 1
 Ni17 Ni 0.52114(3) 0.40578(2) 0.34512(2) 0.02998(18) Uani 0.125 1 d . . P K
 2
 Ni18 Ni 0.43375(3) 0.38095(3) 0.37435(2) 0.0354(2) Uani 0.125 1 d . . P K 2
 Ni19 Ni 0.38939(3) 0.29469(3) 0.38804(2) 0.0350(2) Uani 0.125 1 d . . P K 2
 Ni20 Ni 0.39265(3) 0.20235(3) 0.37485(2) 0.03134(18) Uani 0.125 1 d . . P K
 2
 Ni21 Ni 0.47669(3) 0.14912(2) 0.35210(2) 0.03324(18) Uani 0.125 1 d . . P K
 2
 Ni22 Ni 0.56991(3) 0.17459(2) 0.32528(2) 0.03458(19) Uani 0.125 1 d . . P K
 2
 Ni23 Ni 0.59825(3) 0.25904(2) 0.30633(2) 0.0368(2) Uani 0.125 1 d . . P K 2
 Ni24 Ni 0.58860(3) 0.35242(2) 0.31756(2) 0.03014(18) Uani 0.125 1 d . . P K
 2
 F17 F 0.49567(10) 0.37173(8) 0.36186(3) 0.0312(6) Uani 1 1 d . . . . .
 F18 F 0.41238(10) 0.32812(8) 0.37094(3) 0.0345(6) Uani 1 1 d . . . . .
 F19 F 0.42488(9) 0.25233(8) 0.37808(3) 0.0324(6) Uani 1 1 d . . . . .
 F20 F 0.43358(9) 0.19763(8) 0.35588(3) 0.0303(6) Uani 1 1 d . . . . .
 F21 F 0.53150(10) 0.18531(8) 0.34423(3) 0.0329(6) Uani 1 1 d . . . . .
 F22 F 0.55159(10) 0.22704(8) 0.31836(3) 0.0344(6) Uani 1 1 d . . . . .
 F23 F 0.58699(10) 0.29851(7) 0.32276(3) 0.0293(6) Uani 1 1 d . . . . .
 F24 F 0.52843(9) 0.36168(7) 0.33060(3) 0.0277(6) Uani 1 1 d . . . . .
 O65 O 0.54578(14) 0.34347(11) 0.29820(4) 0.0420(9) Uani 1 1 d . . . . .
 O66 O 0.54147(14) 0.28070(12) 0.29307(4) 0.0432(9) Uani 1 1 d . . . . .
 O67 O 0.63357(13) 0.36106(12) 0.33653(5) 0.0484(10) Uani 1 1 d . . . . .
 O68 O 0.59298(12) 0.40066(10) 0.35339(4) 0.0355(8) Uani 1 1 d . . . . .
 O69 O 0.59155(16) 0.40590(12) 0.31159(5) 0.0530(11) Uani 1 1 d . . . . .
 O70 O 0.54454(15) 0.44110(10) 0.32839(5) 0.0435(9) Uani 1 1 d . . . . .
 O71 O 0.65238(14) 0.34689(11) 0.30527(5) 0.0504(11) Uani 1 1 d . . . . .
 O72 O 0.64718(14) 0.28935(11) 0.29376(5) 0.0459(10) Uani 1 1 d . . . . .
 O73 O 0.65705(13) 0.24187(11) 0.31935(5) 0.0443(9) Uani 1 1 d . . . . .
 O74 O 0.63158(12) 0.19590(10) 0.33704(5) 0.0400(9) Uani 1 1 d . . . . .
 O75 O 0.60801(15) 0.21901(12) 0.28999(5) 0.0520(10) Uani 1 1 d . . . . .
 O76 O 0.61187(13) 0.16538(11) 0.30544(5) 0.0464(9) Uani 1 1 d . . . . .
 O77 O 0.51135(13) 0.15457(10) 0.31298(4) 0.0385(8) Uani 1 1 d . . . . .
 O78 O 0.44279(12) 0.14756(11) 0.32930(4) 0.0368(8) Uani 1 1 d . . . . .
 O79 O 0.58889(13) 0.12361(11) 0.33263(5) 0.0472(10) Uani 1 1 d . . . . .
 O80 O 0.52058(13) 0.10259(10) 0.34675(5) 0.0422(9) Uani 1 1 d . . . . .
 O81 O 0.51089(13) 0.15290(11) 0.37489(4) 0.0401(9) Uani 1 1 d . . . . .
 O82 O 0.44528(14) 0.17849(11) 0.38893(4) 0.0412(9) Uani 1 1 d . . . . .
 O83 O 0.42111(14) 0.11472(11) 0.36116(5) 0.0417(9) Uani 1 1 d . . . . .
 O84 O 0.35936(13) 0.15348(11) 0.37097(4) 0.0389(8) Uani 1 1 d . . . . .
 O85 O 0.33655(12) 0.22723(10) 0.36164(4) 0.0335(8) Uani 1 1 d . . . . .
 O86 O 0.32700(12) 0.28276(11) 0.37525(4) 0.0377(8) Uani 1 1 d . . . . .
 O87 O 0.35009(13) 0.20580(12) 0.39452(4) 0.0421(9) Uani 1 1 d . . . . .
 O88 O 0.36780(14) 0.26275(12) 0.40632(4) 0.0465(9) Uani 1 1 d . . . . .
 O89 O 0.45074(13) 0.30694(11) 0.40082(4) 0.0389(8) Uani 1 1 d . . . . .
 O90 O 0.47044(13) 0.36827(11) 0.39493(4) 0.0396(9) Uani 1 1 d . . . . .
 O91 O 0.35010(13) 0.33595(12) 0.39818(5) 0.0450(9) Uani 1 1 d . . . . .
 O92 O 0.37058(14) 0.39188(12) 0.38624(5) 0.0494(10) Uani 1 1 d . . . . .
 O93 O 0.45392(15) 0.43378(11) 0.37791(5) 0.0472(10) Uani 1 1 d . . . . .
 O94 O 0.51570(14) 0.44973(10) 0.35999(5) 0.0416(9) Uani 1 1 d . . . . .
 O95 O 0.39454(13) 0.39479(12) 0.35481(5) 0.0459(9) Uani 1 1 d . . . . .
 O96 O 0.45192(13) 0.41490(10) 0.33638(4) 0.0391(8) Uani 1 1 d . . . . .
 O157 O 0.67927(14) 0.33772(13) 0.41442(5) 0.0484(10) Uani 1 1 d . . . . .
 H157 H 0.702897 0.323931 0.417786 0.073 Uiso 1 1 calc R U . . .
 O158 O 0.27195(19) 0.33463(13) 0.28454(7) 0.0680(14) Uani 1 1 d . . . . .
 H158 H 0.244435 0.322858 0.284753 0.102 Uiso 1 1 calc R U . . .
 O175 O 0.5997(5) 0.0268(3) 0.41136(13) 0.197(4) Uani 1 1 d . . . . .
 O543 O 0.6065(5) -0.0549(4) 0.38300(15) 0.215(5) Uani 1 1 d . . . . .
 N1 N 0.49033(14) 0.26069(12) 0.34507(5) 0.0302(9) Uani 1 1 d . . . . .
 H1A H 0.512655 0.249877 0.338271 0.036 Uiso 1 1 calc R U . . .
 H1B H 0.473678 0.241763 0.350121 0.036 Uiso 1 1 calc R U . . .
 C161 C 0.53140(19) 0.31557(17) 0.28965(6) 0.0381(12) Uani 1 1 d . . . . .
 C162 C 0.5042(2) 0.3237(2) 0.27332(7) 0.0580(18) Uani 1 1 d . . . . .
 C163 C 0.4783(3) 0.3644(2) 0.27347(9) 0.076(2) Uani 1 1 d . . . . .
 H16A H 0.503939 0.383567 0.276045 0.114 Uiso 1 1 calc R U . . .
 H16B H 0.463294 0.369689 0.262919 0.114 Uiso 1 1 calc R U . . .
 H16C H 0.451706 0.364924 0.281546 0.114 Uiso 1 1 calc R U . . .
 C164 C 0.4654(3) 0.2919(3) 0.26930(8) 0.078(3) Uani 1 1 d . . . . .
 H16D H 0.448608 0.297347 0.259025 0.117 Uiso 1 1 calc R U . . .
 H16E H 0.483101 0.267599 0.268636 0.117 Uiso 1 1 calc R U . . .
 H16F H 0.439891 0.290606 0.277711 0.117 Uiso 1 1 calc R U . . .
 C165 C 0.5486(3) 0.3232(3) 0.26072(8) 0.086(3) Uani 1 1 d . . . . .
 H16G H 0.572930 0.343274 0.263305 0.129 Uiso 1 1 calc R U . . .
 H16H H 0.565784 0.298677 0.261104 0.129 Uiso 1 1 calc R U . . .
 H16I H 0.534399 0.327359 0.249967 0.129 Uiso 1 1 calc R U . . .
 C166 C 0.63321(19) 0.38550(15) 0.34784(6) 0.0352(11) Uani 1 1 d . . . . .
 C167 C 0.6860(2) 0.39726(17) 0.35481(6) 0.0395(12) Uani 1 1 d . . . . .
 C168 C 0.6807(2) 0.42456(18) 0.36925(7) 0.0486(15) Uani 1 1 d . . . . .
 H16J H 0.714490 0.431379 0.373339 0.073 Uiso 1 1 calc R U . . .
 H16K H 0.662695 0.447439 0.365797 0.073 Uiso 1 1 calc R U . . .
 H16L H 0.661568 0.412091 0.377717 0.073 Uiso 1 1 calc R U . . .
 C169 C 0.7162(2) 0.36103(19) 0.35981(8) 0.0542(16) Uani 1 1 d . . . . .
 H16M H 0.719127 0.344200 0.350561 0.081 Uiso 1 1 calc R U . . .
 H16N H 0.750182 0.368245 0.363615 0.081 Uiso 1 1 calc R U . . .
 H16O H 0.698292 0.347953 0.368376 0.081 Uiso 1 1 calc R U . . .
 C170 C 0.7136(2) 0.4179(2) 0.34088(7) 0.0560(17) Uani 1 1 d . . . . .
 H17A H 0.716869 0.400607 0.331798 0.084 Uiso 1 1 calc R U . . .
 H17B H 0.693843 0.440063 0.337575 0.084 Uiso 1 1 calc R U . . .
 H17C H 0.747387 0.425892 0.344549 0.084 Uiso 1 1 calc R U . . .
 C171 C 0.5691(2) 0.43697(16) 0.31541(7) 0.0420(11) Uani 1 1 d D . . . .
 C176 C 0.66879(17) 0.32114(16) 0.29587(6) 0.0323(11) Uani 1 1 d . . . . .
 C177 C 0.7175(2) 0.33107(16) 0.28643(6) 0.0382(12) Uani 1 1 d . . . . .
 C178 C 0.7080(2) 0.36853(18) 0.27709(7) 0.0531(16) Uani 1 1 d . . . . .
 H17D H 0.680236 0.364924 0.269342 0.080 Uiso 1 1 calc R U . . .
 H17E H 0.699029 0.388575 0.284621 0.080 Uiso 1 1 calc R U . . .
 H17F H 0.738916 0.375671 0.271444 0.080 Uiso 1 1 calc R U . . .
 C179 C 0.7300(2) 0.29801(19) 0.27463(8) 0.0580(18) Uani 1 1 d . . . . .
 H17G H 0.702044 0.295086 0.266865 0.087 Uiso 1 1 calc R U . . .
 H17H H 0.761326 0.303809 0.268971 0.087 Uiso 1 1 calc R U . . .
 H17I H 0.734319 0.274497 0.280676 0.087 Uiso 1 1 calc R U . . .
 C180 C 0.7609(2) 0.3360(2) 0.29866(7) 0.0574(18) Uani 1 1 d . . . . .
 H18D H 0.766379 0.312187 0.304428 0.086 Uiso 1 1 calc R U . . .
 H18E H 0.792014 0.342992 0.293101 0.086 Uiso 1 1 calc R U . . .
 H18F H 0.752127 0.355896 0.306279 0.086 Uiso 1 1 calc R U . . .
 C182 C 0.7097(2) 0.22965(19) 0.34305(8) 0.0486(15) Uani 1 1 d . . . . .
 C183 C 0.6901(2) 0.2451(2) 0.35956(8) 0.0592(18) Uani 1 1 d . . . . .
 H18G H 0.719116 0.249928 0.366735 0.089 Uiso 1 1 calc R U . . .
 H18H H 0.671344 0.268687 0.357781 0.089 Uiso 1 1 calc R U . . .
 H18I H 0.667718 0.226382 0.364413 0.089 Uiso 1 1 calc R U . . .
 C184 C 0.7451(2) 0.2601(2) 0.33523(8) 0.0602(19) Uani 1 1 d . . . . .
 H18J H 0.774871 0.264360 0.342157 0.090 Uiso 1 1 calc R U . . .
 H18K H 0.756136 0.251131 0.324752 0.090 Uiso 1 1 calc R U . . .
 H18L H 0.726386 0.283862 0.333910 0.090 Uiso 1 1 calc R U . . .
 C185 C 0.7392(2) 0.1917(2) 0.34577(8) 0.0600(18) Uani 1 1 d . . . . .
 H18M H 0.769035 0.196396 0.352611 0.090 Uiso 1 1 calc R U . . .
 H18N H 0.716964 0.173398 0.350956 0.090 Uiso 1 1 calc R U . . .
 H18O H 0.750048 0.181702 0.335445 0.090 Uiso 1 1 calc R U . . .
 C186 C 0.6190(2) 0.18306(18) 0.29236(8) 0.0509(13) Uani 1 1 d . . . . .
 C187 C 0.6422(3) 0.1615(2) 0.27816(9) 0.0729(19) Uani 1 1 d D . . . .
 C191 C 0.46461(18) 0.14582(15) 0.31568(6) 0.0348(11) Uani 1 1 d . . . . .
 C192 C 0.4336(2) 0.1316(2) 0.30077(7) 0.0495(15) Uani 1 1 d . . . . .
 C193 C 0.4036(3) 0.0948(2) 0.30577(9) 0.081(3) Uani 1 1 d . . . . .
 H19D H 0.427803 0.075102 0.308994 0.122 Uiso 1 1 calc R U . . .
 H19E H 0.381463 0.100689 0.314749 0.122 Uiso 1 1 calc R U . . .
 H19F H 0.383081 0.085872 0.296681 0.122 Uiso 1 1 calc R U . . .
 C194 C 0.4680(3) 0.1207(3) 0.28652(9) 0.099(3) Uani 1 1 d . . . . .
 H19G H 0.492135 0.101229 0.289956 0.149 Uiso 1 1 calc R U . . .
 H19H H 0.446843 0.111010 0.277701 0.149 Uiso 1 1 calc R U . . .
 H19I H 0.486515 0.143087 0.282923 0.149 Uiso 1 1 calc R U . . .
 C195 C 0.3956(3) 0.1619(3) 0.29581(9) 0.081(2) Uani 1 1 d . . . . .
 H19J H 0.374393 0.168357 0.304942 0.122 Uiso 1 1 calc R U . . .
 H19K H 0.413814 0.184464 0.292257 0.122 Uiso 1 1 calc R U . . .
 H19L H 0.374142 0.152388 0.287035 0.122 Uiso 1 1 calc R U . . .
 C196 C 0.5610(2) 0.09716(16) 0.33927(8) 0.0462(15) Uani 1 1 d . . . . .
 C197 C 0.5794(3) 0.0566(2) 0.33541(14) 0.088(3) Uani 1 1 d . . . . .
 C198 C 0.6382(3) 0.0543(2) 0.33732(12) 0.089(3) Uani 1 1 d . . . . .
 H19M H 0.653831 0.075391 0.331640 0.134 Uiso 1 1 calc R U . . .
 H19N H 0.647562 0.055530 0.348692 0.134 Uiso 1 1 calc R U . . .
 H19O H 0.650191 0.030357 0.332828 0.134 Uiso 1 1 calc R U . . .
 C199 C 0.5500(3) 0.0279(2) 0.34297(16) 0.136(5) Uani 1 1 d . . . . .
 H19P H 0.563371 0.002991 0.340111 0.204 Uiso 1 1 calc R U . . .
 H19Q H 0.552011 0.031129 0.354605 0.204 Uiso 1 1 calc R U . . .
 H19R H 0.514590 0.029874 0.339378 0.204 Uiso 1 1 calc R U . . .
 C200 C 0.5655(4) 0.0512(3) 0.31584(12) 0.115(4) Uani 1 1 d . . . . .
 H20D H 0.584123 0.069917 0.309620 0.173 Uiso 1 1 calc R U . . .
 H20E H 0.575198 0.025717 0.312442 0.173 Uiso 1 1 calc R U . . .
 H20F H 0.528942 0.054674 0.314071 0.173 Uiso 1 1 calc R U . . .
 C201 C 0.4889(2) 0.16235(16) 0.38793(7) 0.0405(12) Uani 1 1 d . . . . .
 C202 C 0.5138(3) 0.1531(2) 0.40464(8) 0.0544(16) Uani 1 1 d . . . . .
 C203 C 0.5686(3) 0.1368(2) 0.40283(9) 0.072(2) Uani 1 1 d . . . . .
 H20G H 0.567177 0.113593 0.396437 0.108 Uiso 1 1 calc R U . . .
 H20H H 0.589983 0.155426 0.397496 0.108 Uiso 1 1 calc R U . . .
 H20I H 0.582926 0.131094 0.413441 0.108 Uiso 1 1 calc R U . . .
 C204 C 0.5151(2) 0.1899(2) 0.41476(8) 0.071(2) Uani 1 1 d . . . . .
 H20J H 0.537249 0.208436 0.409648 0.107 Uiso 1 1 calc R U . . .
 H20K H 0.480740 0.200250 0.415476 0.107 Uiso 1 1 calc R U . . .
 H20L H 0.528178 0.184241 0.425521 0.107 Uiso 1 1 calc R U . . .
 C205 C 0.4787(3) 0.1233(3) 0.41260(9) 0.082(3) Uani 1 1 d . . . . .
 H20M H 0.478159 0.100211 0.406134 0.123 Uiso 1 1 calc R U . . .
 H20N H 0.491709 0.117473 0.423360 0.123 Uiso 1 1 calc R U . . .
 H20O H 0.444271 0.133482 0.413315 0.123 Uiso 1 1 calc R U . . .
 C206 C 0.37875(19) 0.12074(16) 0.36768(6) 0.0370(12) Uani 1 1 d . . . . .
 C207 C 0.3452(2) 0.08632(18) 0.37244(8) 0.0513(16) Uani 1 1 d . . . . .
 C208 C 0.2924(2) 0.0912(2) 0.36463(9) 0.066(2) Uani 1 1 d . . . . .
 H20P H 0.295397 0.089983 0.352970 0.100 Uiso 1 1 calc R U . . .
 H20Q H 0.269944 0.070994 0.368262 0.100 Uiso 1 1 calc R U . . .
 H20R H 0.278321 0.115742 0.367673 0.100 Uiso 1 1 calc R U . . .
 C209 C 0.3392(4) 0.0884(3) 0.39097(10) 0.129(5) Uani 1 1 d . . . . .
 H20S H 0.372427 0.085335 0.396183 0.193 Uiso 1 1 calc R U . . .
 H20T H 0.324815 0.112947 0.393887 0.193 Uiso 1 1 calc R U . . .
 H20U H 0.316438 0.068199 0.394476 0.193 Uiso 1 1 calc R U . . .
 C210 C 0.3697(3) 0.0484(2) 0.36684(16) 0.147(6) Uani 1 1 d . . . . .
 H21A H 0.403305 0.045530 0.371888 0.220 Uiso 1 1 calc R U . . .
 H21B H 0.348104 0.027145 0.369943 0.220 Uiso 1 1 calc R U . . .
 H21C H 0.373196 0.048627 0.355187 0.220 Uiso 1 1 calc R U . . .
 C211 C 0.31260(18) 0.25829(15) 0.36468(6) 0.0351(12) Uani 1 1 d . . . . .
 C212 C 0.2642(2) 0.26825(18) 0.35479(8) 0.0457(14) Uani 1 1 d . . . . .
 C213 C 0.2480(2) 0.2358(2) 0.34346(9) 0.0609(19) Uani 1 1 d . . . . .
 H21D H 0.275123 0.230940 0.335830 0.091 Uiso 1 1 calc R U . . .
 H21E H 0.241707 0.212965 0.349732 0.091 Uiso 1 1 calc R U . . .
 H21F H 0.216985 0.243016 0.337636 0.091 Uiso 1 1 calc R U . . .
 C214 C 0.2214(2) 0.2760(2) 0.36687(10) 0.075(2) Uani 1 1 d . . . . .
 H21G H 0.231660 0.296601 0.374054 0.112 Uiso 1 1 calc R U . . .
 H21H H 0.190319 0.283218 0.361051 0.112 Uiso 1 1 calc R U . . .
 H21I H 0.215041 0.253167 0.373147 0.112 Uiso 1 1 calc R U . . .
 C215 C 0.2764(3) 0.3054(2) 0.34518(9) 0.070(2) Uani 1 1 d . . . . .
 H21J H 0.286514 0.325412 0.352666 0.105 Uiso 1 1 calc R U . . .
 H21K H 0.304108 0.300478 0.337773 0.105 Uiso 1 1 calc R U . . .
 H21L H 0.246147 0.313378 0.339130 0.105 Uiso 1 1 calc R U . . .
 C216 C 0.3495(2) 0.22914(19) 0.40645(7) 0.0453(12) Uani 1 1 d D . . . .
 C221 C 0.47134(18) 0.33954(16) 0.40423(6) 0.0368(12) Uani 1 1 d . . . . .
 C222 C 0.49558(19) 0.34249(16) 0.42131(6) 0.0374(12) Uani 1 1 d . . . . .
 C223 C 0.4489(2) 0.34719(19) 0.43238(7) 0.0470(14) Uani 1 1 d . . . . .
 H22A H 0.431037 0.370633 0.429651 0.071 Uiso 1 1 calc R U . . .
 H22B H 0.425929 0.325686 0.430886 0.071 Uiso 1 1 calc R U . . .
 H22C H 0.460482 0.348196 0.443562 0.071 Uiso 1 1 calc R U . . .
 C224 C 0.5245(2) 0.30528(18) 0.42548(6) 0.0462(14) Uani 1 1 d . . . . .
 H22D H 0.553762 0.302623 0.418455 0.069 Uiso 1 1 calc R U . . .
 H22E H 0.536303 0.306173 0.436647 0.069 Uiso 1 1 calc R U . . .
 H22F H 0.501749 0.283663 0.423971 0.069 Uiso 1 1 calc R U . . .
 C225 C 0.5304(2) 0.37809(18) 0.42286(7) 0.0492(15) Uani 1 1 d . . . . .
 H22G H 0.559795 0.375153 0.415901 0.074 Uiso 1 1 calc R U . . .
 H22H H 0.511268 0.400637 0.419669 0.074 Uiso 1 1 calc R U . . .
 H22I H 0.542135 0.380771 0.433979 0.074 Uiso 1 1 calc R U . . .
 C226 C 0.34187(19) 0.37122(19) 0.39474(7) 0.0454(12) Uani 1 1 d D . . . .
 C231 C 0.4887(2) 0.45573(16) 0.37254(7) 0.0402(13) Uani 1 1 d . . . . .
 C232 C 0.5004(3) 0.49217(17) 0.38227(8) 0.0547(16) Uani 1 1 d . . . . .
 C233 C 0.5422(3) 0.51637(18) 0.37439(8) 0.0650(19) Uani 1 1 d . . . . .
 H23D H 0.548472 0.539017 0.380853 0.098 Uiso 1 1 calc R U . . .
 H23E H 0.573487 0.501569 0.373701 0.098 Uiso 1 1 calc R U . . .
 H23F H 0.530979 0.523820 0.363614 0.098 Uiso 1 1 calc R U . . .
 C234 C 0.5179(4) 0.4785(2) 0.39941(9) 0.099(3) Uani 1 1 d . . . . .
 H23G H 0.490924 0.463269 0.404161 0.149 Uiso 1 1 calc R U . . .
 H23H H 0.548696 0.463195 0.398534 0.149 Uiso 1 1 calc R U . . .
 H23I H 0.524857 0.500484 0.406211 0.149 Uiso 1 1 calc R U . . .
 C235 C 0.4497(4) 0.5144(2) 0.38418(11) 0.102(3) Uani 1 1 d . . . . .
 H23J H 0.424508 0.498102 0.389201 0.153 Uiso 1 1 calc R U . . .
 H23K H 0.455740 0.536688 0.390914 0.153 Uiso 1 1 calc R U . . .
 H23L H 0.437171 0.522455 0.373635 0.153 Uiso 1 1 calc R U . . .
 C236 C 0.4067(2) 0.41164(15) 0.34161(7) 0.0385(12) Uani 1 1 d . . . . .
 C237 C 0.3622(2) 0.42965(19) 0.33177(9) 0.0527(16) Uani 1 1 d . . . . .
 C238 C 0.3156(2) 0.4022(2) 0.33132(9) 0.074(2) Uani 1 1 d . . . . .
 H23M H 0.305492 0.396377 0.342274 0.110 Uiso 1 1 calc R U . . .
 H23N H 0.287316 0.414307 0.325585 0.110 Uiso 1 1 calc R U . . .
 H23O H 0.324985 0.378855 0.325822 0.110 Uiso 1 1 calc R U . . .
 C239 C 0.3797(3) 0.4398(2) 0.31466(8) 0.066(2) Uani 1 1 d . . . . .
 H23P H 0.388403 0.416587 0.308915 0.098 Uiso 1 1 calc R U . . .
 H23Q H 0.352202 0.452875 0.308921 0.098 Uiso 1 1 calc R U . . .
 H23R H 0.409505 0.456253 0.315334 0.098 Uiso 1 1 calc R U . . .
 C240 C 0.3478(3) 0.4656(2) 0.34148(11) 0.087(3) Uani 1 1 d . . . . .
 H24S H 0.336929 0.458219 0.352193 0.130 Uiso 1 1 calc R U . . .
 H24T H 0.377335 0.482323 0.342377 0.130 Uiso 1 1 calc R U . . .
 H24U H 0.320032 0.478944 0.335964 0.130 Uiso 1 1 calc R U . . .
 C403 C 0.64937(18) 0.31757(17) 0.40346(6) 0.0370(12) Uani 1 1 d . . . . .
 C404 C 0.61770(18) 0.33848(16) 0.39293(6) 0.0350(11) Uani 1 1 d . . . . .
 H404 H 0.617982 0.365283 0.393269 0.042 Uiso 1 1 calc R U . . .
 C405 C 0.58536(17) 0.31926(15) 0.38181(6) 0.0314(11) Uani 1 1 d . . . . .
 H405 H 0.564235 0.333611 0.374815 0.038 Uiso 1 1 calc R U . . .
 C406 C 0.58393(17) 0.27979(14) 0.38094(6) 0.0289(10) Uani 1 1 d . . . . .
 C407 C 0.55033(18) 0.25722(15) 0.36884(6) 0.0331(11) Uani 1 1 d . . . . .
 H40M H 0.572200 0.240489 0.362415 0.040 Uiso 1 1 calc R U . . .
 H40N H 0.526410 0.241097 0.374796 0.040 Uiso 1 1 calc R U . . .
 C408 C 0.52020(17) 0.28348(14) 0.35758(5) 0.0279(10) Uani 1 1 d . . . . .
 H40O H 0.496443 0.298954 0.363899 0.033 Uiso 1 1 calc R U . . .
 H40P H 0.543847 0.300808 0.352132 0.033 Uiso 1 1 calc R U . . .
 C409 C 0.45215(17) 0.28335(14) 0.33534(6) 0.0300(10) Uani 1 1 d . . . . .
 H40Q H 0.468960 0.305902 0.330829 0.036 Uiso 1 1 calc R U . . .
 H40R H 0.424601 0.292086 0.342368 0.036 Uiso 1 1 calc R U . . .
 C410 C 0.42959(18) 0.25935(14) 0.32170(6) 0.0323(11) Uani 1 1 d . . . . .
 H41A H 0.415717 0.235731 0.326231 0.039 Uiso 1 1 calc R U . . .
 H41B H 0.457014 0.252359 0.314291 0.039 Uiso 1 1 calc R U . . .
 C411 C 0.38694(18) 0.27994(14) 0.31214(6) 0.0311(10) Uani 1 1 d . . . . .
 C412 C 0.3917(2) 0.31804(17) 0.30701(7) 0.0469(14) Uani 1 1 d . . . . .
 H412 H 0.421418 0.331819 0.309764 0.056 Uiso 1 1 calc R U . . .
 C413 C 0.3534(2) 0.33562(17) 0.29801(8) 0.0518(15) Uani 1 1 d . . . . .
 H413 H 0.357305 0.361156 0.294787 0.062 Uiso 1 1 calc R U . . .
 C414 C 0.3082(2) 0.31535(17) 0.29360(8) 0.0470(14) Uani 1 1 d . . . . .
 C415 C 0.3031(2) 0.27735(17) 0.29865(8) 0.0510(15) Uani 1 1 d . . . . .
 H415 H 0.273347 0.263485 0.296024 0.061 Uiso 1 1 calc R U . . .
 C416 C 0.3424(2) 0.26039(16) 0.30754(7) 0.0452(14) Uani 1 1 d . . . . .
 H416 H 0.338863 0.234711 0.310611 0.054 Uiso 1 1 calc R U . . .
 C417 C 0.61616(18) 0.25898(17) 0.39177(6) 0.0384(12) Uani 1 1 d . . . . .
 H417 H 0.615815 0.232178 0.391461 0.046 Uiso 1 1 calc R U . . .
 C418 C 0.64827(19) 0.27756(18) 0.40284(6) 0.0416(13) Uani 1 1 d . . . . .
 H418 H 0.669222 0.263254 0.409906 0.050 Uiso 1 1 calc R U . . .
 C485 C 0.66274(18) 0.22265(17) 0.33231(8) 0.0442(15) Uani 1 1 d . . . . .
 C507 C 0.5905(7) 0.0322(4) 0.39692(19) 0.181(6) Uani 1 1 d . . . . .
 C508 C 0.6296(5) 0.0446(4) 0.38532(17) 0.192(7) Uani 1 1 d . . . . .
 H50D H 0.613973 0.047088 0.374660 0.288 Uiso 1 1 calc R U . . .
 H50E H 0.643446 0.069108 0.388685 0.288 Uiso 1 1 calc R U . . .
 H50F H 0.656922 0.025933 0.384987 0.288 Uiso 1 1 calc R U . . .
 C509 C 0.5341(6) 0.0272(5) 0.39117(19) 0.239(8) Uani 1 1 d . . . . .
 H50G H 0.531525 0.032174 0.379656 0.359 Uiso 1 1 calc R U . . .
 H50H H 0.522917 0.001350 0.393352 0.359 Uiso 1 1 calc R U . . .
 H50I H 0.512481 0.045062 0.396906 0.359 Uiso 1 1 calc R U . . .
 C541 C 0.6754(6) -0.0551(5) 0.4030(2) 0.247(9) Uani 1 1 d . . . . .
 H54J H 0.678197 -0.059024 0.414571 0.371 Uiso 1 1 calc R U . . .
 H54K H 0.695815 -0.074032 0.397471 0.371 Uiso 1 1 calc R U . . .
 H54L H 0.687684 -0.029761 0.400335 0.371 Uiso 1 1 calc R U . . .
 C542 C 0.6201(8) -0.0589(5) 0.3977(2) 0.236(10) Uani 1 1 d . . . . .
 C553 C 0.5782(5) -0.0693(4) 0.40835(18) 0.194(7) Uani 1 1 d . . . . .
 H55J H 0.591174 -0.071829 0.419337 0.291 Uiso 1 1 calc R U . . .
 H55K H 0.552061 -0.049583 0.407958 0.291 Uiso 1 1 calc R U . . .
 H55L H 0.563421 -0.093353 0.404836 0.291 Uiso 1 1 calc R U . . .
 C173 C 0.6007(5) 0.4629(3) 0.28912(13) 0.0666(19) Uani 0.649(6) 1 d D U P L
 1
 H17J H 0.601157 0.484920 0.282022 0.100 Uiso 0.649(6) 1 calc R U P L 1
 H17K H 0.635458 0.456346 0.292324 0.100 Uiso 0.649(6) 1 calc R U P L 1
 H17L H 0.585031 0.441492 0.283496 0.100 Uiso 0.649(6) 1 calc R U P L 1
 C174 C 0.5129(4) 0.4821(3) 0.29927(13) 0.0643(19) Uani 0.649(6) 1 d D U P L
 1
 H17M H 0.493433 0.488005 0.308846 0.096 Uiso 0.649(6) 1 calc R U P L 1
 H17N H 0.512629 0.503914 0.292069 0.096 Uiso 0.649(6) 1 calc R U P L 1
 H17O H 0.497615 0.460317 0.293793 0.096 Uiso 0.649(6) 1 calc R U P L 1
 C175 C 0.5914(4) 0.5061(3) 0.31446(13) 0.0653(19) Uani 0.649(6) 1 d D U P L
 1
 H17P H 0.569800 0.510389 0.323740 0.098 Uiso 0.649(6) 1 calc R U P L 1
 H17Q H 0.625854 0.499948 0.318115 0.098 Uiso 0.649(6) 1 calc R U P L 1
 H17R H 0.592093 0.528990 0.307873 0.098 Uiso 0.649(6) 1 calc R U P L 1
 C188 C 0.6167(7) 0.1750(5) 0.26215(14) 0.111(5) Uani 0.610(12) 1 d D U P M 1
 H18P H 0.580315 0.169229 0.262317 0.166 Uiso 0.610(12) 1 calc R U P M 1
 H18Q H 0.621435 0.202285 0.260951 0.166 Uiso 0.610(12) 1 calc R U P M 1
 H18R H 0.632261 0.161858 0.253145 0.166 Uiso 0.610(12) 1 calc R U P M 1
 C189 C 0.6989(5) 0.1693(6) 0.2790(2) 0.115(5) Uani 0.610(12) 1 d D U P M 1
 H18S H 0.704924 0.196462 0.277760 0.172 Uiso 0.610(12) 1 calc R U P M 1
 H18T H 0.712483 0.160937 0.289387 0.172 Uiso 0.610(12) 1 calc R U P M 1
 H18U H 0.715821 0.155549 0.270428 0.172 Uiso 0.610(12) 1 calc R U P M 1
 C190 C 0.6303(6) 0.1193(3) 0.28005(19) 0.081(4) Uani 0.610(12) 1 d D U P M 1
 H19S H 0.593501 0.115472 0.279440 0.121 Uiso 0.610(12) 1 calc R U P M 1
 H19T H 0.646559 0.105083 0.271479 0.121 Uiso 0.610(12) 1 calc R U P M 1
 H19U H 0.643221 0.110471 0.290438 0.121 Uiso 0.610(12) 1 calc R U P M 1
 C217 C 0.3262(3) 0.2123(3) 0.42201(11) 0.057(2) Uani 0.553(8) 1 d D U P N 1
 C218 C 0.2718(4) 0.1972(4) 0.41772(13) 0.059(3) Uani 0.553(8) 1 d D U P N 1
 H21M H 0.256382 0.186551 0.427307 0.088 Uiso 0.553(8) 1 calc R U P N 1
 H21N H 0.250772 0.218078 0.413680 0.088 Uiso 0.553(8) 1 calc R U P N 1
 H21O H 0.274259 0.177647 0.409488 0.088 Uiso 0.553(8) 1 calc R U P N 1
 C219 C 0.3217(5) 0.2440(4) 0.43500(13) 0.064(3) Uani 0.553(8) 1 d D U P N 1
 H21P H 0.307098 0.233335 0.444716 0.097 Uiso 0.553(8) 1 calc R U P N 1
 H21Q H 0.355502 0.254179 0.437475 0.097 Uiso 0.553(8) 1 calc R U P N 1
 H21R H 0.299806 0.264299 0.430930 0.097 Uiso 0.553(8) 1 calc R U P N 1
 C220 C 0.3590(5) 0.1788(4) 0.42860(15) 0.073(3) Uani 0.553(8) 1 d D U P N 1
 H22J H 0.343664 0.168775 0.438324 0.109 Uiso 0.553(8) 1 calc R U P N 1
 H22K H 0.360593 0.158807 0.420509 0.109 Uiso 0.553(8) 1 calc R U P N 1
 H22L H 0.393394 0.187797 0.431083 0.109 Uiso 0.553(8) 1 calc R U P N 1
 C227 C 0.2971(3) 0.3930(3) 0.40275(12) 0.059(3) Uani 0.591(13) 1 d D . P O 1
 C228 C 0.2901(5) 0.4342(3) 0.39632(17) 0.075(4) Uani 0.591(13) 1 d D . P O 1
 H22M H 0.319172 0.449691 0.399727 0.112 Uiso 0.591(13) 1 calc R U P O 1
 H22N H 0.287952 0.433814 0.384613 0.112 Uiso 0.591(13) 1 calc R U P O 1
 H22O H 0.258895 0.445027 0.400605 0.112 Uiso 0.591(13) 1 calc R U P O 1
 C229 C 0.3094(8) 0.3928(6) 0.42114(13) 0.102(6) Uani 0.591(13) 1 d D . P O 1
 H22P H 0.339808 0.408012 0.423265 0.153 Uiso 0.591(13) 1 calc R U P O 1
 H22Q H 0.280694 0.403522 0.426929 0.153 Uiso 0.591(13) 1 calc R U P O 1
 H22R H 0.315322 0.366812 0.424723 0.153 Uiso 0.591(13) 1 calc R U P O 1
 C230 C 0.2495(4) 0.3701(4) 0.3969(2) 0.089(6) Uani 0.591(13) 1 d D . P O 1
 H23S H 0.245979 0.372430 0.385220 0.134 Uiso 0.591(13) 1 calc R U P O 1
 H23T H 0.253704 0.343445 0.399738 0.134 Uiso 0.591(13) 1 calc R U P O 1
 H23U H 0.219076 0.380156 0.401944 0.134 Uiso 0.591(13) 1 calc R U P O 1
 C526 C 0.5694(6) 0.4724(3) 0.30427(13) 0.059(2) Uani 0.649(6) 1 d D . P L 1
 C1M C 0.2608(6) 0.3556(4) 0.4121(3) 0.072(7) Uani 0.409(13) 1 d D . P O 2
 H1MA H 0.282239 0.345846 0.420885 0.108 Uiso 0.409(13) 1 calc R U P O 2
 H1MB H 0.230529 0.367487 0.416579 0.108 Uiso 0.409(13) 1 calc R U P O 2
 H1MC H 0.250563 0.334674 0.405117 0.108 Uiso 0.409(13) 1 calc R U P O 2
 C1N C 0.3088(9) 0.4169(6) 0.4144(3) 0.105(12) Uani 0.409(13) 1 d D . P O 2
 H1NA H 0.329366 0.405478 0.422946 0.157 Uiso 0.409(13) 1 calc R U P O 2
 H1NB H 0.328957 0.435783 0.408744 0.157 Uiso 0.409(13) 1 calc R U P O 2
 H1NC H 0.278921 0.429024 0.418977 0.157 Uiso 0.409(13) 1 calc R U P O 2
 C1O C 0.2580(6) 0.4016(8) 0.3882(2) 0.126(13) Uani 0.409(13) 1 d D . P O 2
 H1OA H 0.277693 0.420154 0.382242 0.189 Uiso 0.409(13) 1 calc R U P O 2
 H1OB H 0.247735 0.380912 0.381072 0.189 Uiso 0.409(13) 1 calc R U P O 2
 H1OC H 0.227701 0.413724 0.392534 0.189 Uiso 0.409(13) 1 calc R U P O 2
 C1P C 0.3232(4) 0.2172(3) 0.42262(14) 0.072(3) Uani 0.447(8) 1 d D U P N 2
 C1Q C 0.3071(8) 0.1748(5) 0.4211(2) 0.096(5) Uani 0.447(8) 1 d D U P N 2
 H1QA H 0.280956 0.172196 0.412740 0.144 Uiso 0.447(8) 1 calc R U P N 2
 H1QB H 0.336661 0.159447 0.418352 0.144 Uiso 0.447(8) 1 calc R U P N 2
 H1QC H 0.293538 0.166066 0.431339 0.144 Uiso 0.447(8) 1 calc R U P N 2
 C1R C 0.3650(5) 0.2220(6) 0.43597(14) 0.074(4) Uani 0.447(8) 1 d D U P N 2
 H1RA H 0.392341 0.203743 0.434213 0.111 Uiso 0.447(8) 1 calc R U P N 2
 H1RB H 0.378772 0.247677 0.435573 0.111 Uiso 0.447(8) 1 calc R U P N 2
 H1RC H 0.350076 0.217519 0.446466 0.111 Uiso 0.447(8) 1 calc R U P N 2
 C1S C 0.6070(11) 0.1317(9) 0.2715(4) 0.130(8) Uani 0.390(12) 1 d D U P M 2
 H1SA H 0.623298 0.118883 0.262551 0.195 Uiso 0.390(12) 1 calc R U P M 2
 H1SB H 0.599396 0.113299 0.279879 0.195 Uiso 0.390(12) 1 calc R U P M 2
 H1SC H 0.575449 0.143605 0.267744 0.195 Uiso 0.390(12) 1 calc R U P M 2
 C1T C 0.6712(10) 0.1890(5) 0.2669(3) 0.098(7) Uani 0.390(12) 1 d D U P M 2
 H1TA H 0.692112 0.206322 0.273362 0.147 Uiso 0.390(12) 1 calc R U P M 2
 H1TB H 0.693025 0.174453 0.259795 0.147 Uiso 0.390(12) 1 calc R U P M 2
 H1TC H 0.646740 0.203629 0.260496 0.147 Uiso 0.390(12) 1 calc R U P M 2
 C2M C 0.5556(8) 0.5081(5) 0.3103(2) 0.064(2) Uani 0.351(6) 1 d D U P L 2
 H2MA H 0.566422 0.513441 0.321320 0.096 Uiso 0.351(6) 1 calc R U P L 2
 H2MB H 0.564968 0.529294 0.303396 0.096 Uiso 0.351(6) 1 calc R U P L 2
 H2MC H 0.518699 0.504655 0.309878 0.096 Uiso 0.351(6) 1 calc R U P L 2
 C2N C 0.5822(9) 0.4712(4) 0.3043(2) 0.060(3) Uani 0.351(6) 1 d D . P L 2
 C2O C 0.5657(8) 0.4619(5) 0.28676(19) 0.065(2) Uani 0.351(6) 1 d D U P L 2
 H2OA H 0.582732 0.438763 0.283286 0.098 Uiso 0.351(6) 1 calc R U P L 2
 H2OB H 0.528854 0.458201 0.286225 0.098 Uiso 0.351(6) 1 calc R U P L 2
 H2OC H 0.575124 0.482840 0.279743 0.098 Uiso 0.351(6) 1 calc R U P L 2
 C483 C 0.6425(6) 0.4784(5) 0.3039(2) 0.064(2) Uani 0.351(6) 1 d D U P L 2
 H48D H 0.654967 0.484443 0.314738 0.096 Uiso 0.351(6) 1 calc R U P L 2
 H48E H 0.659492 0.455612 0.300086 0.096 Uiso 0.351(6) 1 calc R U P L 2
 H48F H 0.649708 0.499543 0.296751 0.096 Uiso 0.351(6) 1 calc R U P L 2
 C172 C 0.2912(3) 0.3854(4) 0.40232(15) 0.050(5) Uani 0.409(13) 1 d D . P O 2
 C536 C 0.2806(5) 0.2469(5) 0.42596(19) 0.086(4) Uani 0.447(8) 1 d D U P N 2
 H53D H 0.253774 0.244619 0.417791 0.128 Uiso 0.447(8) 1 calc R U P N 2
 H53E H 0.266350 0.242217 0.436544 0.128 Uiso 0.447(8) 1 calc R U P N 2
 H53F H 0.295045 0.272376 0.425651 0.128 Uiso 0.447(8) 1 calc R U P N 2
 C543 C 0.6904(8) 0.1395(8) 0.2852(3) 0.109(6) Uani 0.390(12) 1 d D U P M 2
 H54G H 0.714672 0.157636 0.289717 0.163 Uiso 0.390(12) 1 calc R U P M 2
 H54H H 0.679522 0.122022 0.293581 0.163 Uiso 0.390(12) 1 calc R U P M 2
 H54I H 0.706485 0.125192 0.276605 0.163 Uiso 0.390(12) 1 calc R U P M 2
 Cr25 Cr 0.59202(3) 0.28943(3) 0.67257(2) 0.0370(2) Uani 0.875 1 d . . P P 1
 Cr26 Cr 0.67296(3) 0.34340(3) 0.64898(2) 0.03302(19) Uani 0.875 1 d . . P P
 1
 Cr27 Cr 0.77306(3) 0.32286(2) 0.62386(2) 0.03397(19) Uani 0.875 1 d . . P P
 1
 Cr28 Cr 0.81089(4) 0.23985(3) 0.60537(2) 0.0434(2) Uani 0.875 1 d . . P P 1
 Cr29 Cr 0.79854(3) 0.14579(3) 0.61515(2) 0.0395(2) Uani 0.875 1 d . . P P 1
 Cr30 Cr 0.72561(4) 0.09317(3) 0.64147(2) 0.0389(2) Uani 0.875 1 d . . P P 1
 Cr31 Cr 0.64909(4) 0.11483(3) 0.67359(2) 0.0452(2) Uani 0.875 1 d . . P P 1
 Cr32 Cr 0.58062(3) 0.19462(3) 0.68244(2) 0.0468(2) Uani 0.875 1 d . . P P 1
 Ni25 Ni 0.59202(3) 0.28943(3) 0.67257(2) 0.0370(2) Uani 0.125 1 d . . P P 2
 Ni26 Ni 0.67296(3) 0.34340(3) 0.64898(2) 0.03302(19) Uani 0.125 1 d . . P P
 2
 Ni27 Ni 0.77306(3) 0.32286(2) 0.62386(2) 0.03397(19) Uani 0.125 1 d . . P P
 2
 Ni28 Ni 0.81089(4) 0.23985(3) 0.60537(2) 0.0434(2) Uani 0.125 1 d . . P P 2
 Ni29 Ni 0.79854(3) 0.14579(3) 0.61515(2) 0.0395(2) Uani 0.125 1 d . . P P 2
 Ni30 Ni 0.72561(4) 0.09317(3) 0.64147(2) 0.0389(2) Uani 0.125 1 d . . P P 2
 Ni31 Ni 0.64909(4) 0.11483(3) 0.67359(2) 0.0452(2) Uani 0.125 1 d . . P P 2
 Ni32 Ni 0.58062(3) 0.19462(3) 0.68244(2) 0.0468(2) Uani 0.125 1 d . . P P 2
 F25 F 0.63273(9) 0.29400(8) 0.65354(3) 0.0322(6) Uani 1 1 d . . . . .
 F26 F 0.73238(9) 0.30999(8) 0.64217(3) 0.0329(6) Uani 1 1 d . . . . .
 F27 F 0.76002(10) 0.27000(8) 0.61644(3) 0.0358(6) Uani 1 1 d . . . . .
 F28 F 0.79723(10) 0.19931(8) 0.62087(3) 0.0322(6) Uani 1 1 d . . . . .
 F29 F 0.73685(10) 0.13755(8) 0.62749(3) 0.0355(6) Uani 1 1 d . . . . .
 F30 F 0.70523(11) 0.12665(8) 0.65899(3) 0.0386(6) Uani 1 1 d . . . . .
 F31 F 0.61811(11) 0.16329(9) 0.66746(4) 0.0396(7) Uani 1 1 d . . . . .
 F32 F 0.62063(10) 0.23868(9) 0.67590(3) 0.0352(6) Uani 1 1 d . . . . .
 O97 O 0.52811(16) 0.20629(14) 0.66590(7) 0.0711(13) Uani 1 1 d . . . . .
 O98 O 0.53306(13) 0.26801(13) 0.65976(5) 0.0514(10) Uani 1 1 d . . . . .
 O99 O 0.54156(19) 0.22404(16) 0.69825(6) 0.0799(15) Uani 1 1 d . . . . .
 O100 O 0.55013(18) 0.28537(14) 0.69242(5) 0.0661(12) Uani 1 1 d . . . . .
 O101 O 0.62967(18) 0.18378(13) 0.69983(5) 0.0572(11) Uani 1 1 d . . . . .
 O102 O 0.68463(16) 0.13791(12) 0.69238(5) 0.0501(9) Uani 1 1 d . . . . .
 O103 O 0.53830(18) 0.15013(16) 0.68851(7) 0.0812(15) Uani 1 1 d . . . . .
 O104 O 0.59266(19) 0.10134(13) 0.68799(5) 0.0622(11) Uani 1 1 d . . . . .
 O105 O 0.60867(16) 0.09058(12) 0.65618(5) 0.0533(10) Uani 1 1 d . . . . .
 O106 O 0.65425(14) 0.09038(11) 0.63310(5) 0.0445(9) Uani 1 1 d . . . . .
 O107 O 0.6821(2) 0.06622(12) 0.67913(5) 0.0638(12) Uani 1 1 d . . . . .
 O108 O 0.71577(18) 0.04799(11) 0.65521(5) 0.0544(10) Uani 1 1 d . . . . .
 O109 O 0.79749(15) 0.09417(12) 0.64967(5) 0.0490(9) Uani 1 1 d . . . . .
 O110 O 0.84156(15) 0.13577(13) 0.63437(7) 0.0666(12) Uani 1 1 d . . . . .
 O111 O 0.74529(16) 0.05840(11) 0.62375(5) 0.0499(9) Uani 1 1 d . . . . .
 O112 O 0.75820(15) 0.15598(14) 0.59508(5) 0.0555(10) Uani 1 1 d . . . . .
 O113 O 0.75811(18) 0.21877(15) 0.59059(5) 0.0636(11) Uani 1 1 d . . . . .
 O114 O 0.86444(17) 0.21052(13) 0.59411(5) 0.0626(12) Uani 1 1 d . . . . .
 O115 O 0.86566(13) 0.25856(12) 0.61980(5) 0.0489(9) Uani 1 1 d . . . . .
 O116 O 0.83481(13) 0.30445(12) 0.63661(5) 0.0439(9) Uani 1 1 d . . . . .
 O117 O 0.82313(18) 0.28054(14) 0.58968(5) 0.0686(13) Uani 1 1 d . . . . .
 O118 O 0.81700(13) 0.33464(12) 0.60506(5) 0.0510(10) Uani 1 1 d . . . . .
 O119 O 0.71466(12) 0.34025(10) 0.61058(4) 0.0371(8) Uani 1 1 d . . . . .
 O120 O 0.64301(12) 0.34054(11) 0.62570(4) 0.0368(8) Uani 1 1 d . . . . .
 O121 O 0.78658(13) 0.37467(11) 0.63177(5) 0.0446(9) Uani 1 1 d . . . . .
 O122 O 0.71304(13) 0.39135(11) 0.64384(5) 0.0466(9) Uani 1 1 d . . . . .
 O123 O 0.61371(13) 0.37707(11) 0.65604(5) 0.0437(9) Uani 1 1 d . . . . .
 O124 O 0.55952(16) 0.33898(13) 0.66941(6) 0.0627(12) Uani 1 1 d . . . . .
 O125 O 0.70370(13) 0.34371(12) 0.67220(5) 0.0434(9) Uani 1 1 d . . . . .
 O126 O 0.64473(17) 0.31183(13) 0.68648(5) 0.0563(11) Uani 1 1 d . . . . .
 O163 O 0.87340(17) 0.17958(13) 0.71866(5) 0.0553(11) Uani 1 1 d . . . . .
 H163 H 0.892745 0.195986 0.722590 0.083 Uiso 1 1 calc R U . . .
 O164 O 0.49712(19) 0.14170(14) 0.58070(7) 0.0702(14) Uani 1 1 d . . . . .
 H164 H 0.469659 0.153070 0.579126 0.105 Uiso 1 1 calc R U . . .
 O276 O 0.80017(17) 0.09201(13) 0.60900(7) 0.0756(15) Uani 1 1 d . . . . .
 O286 O 0.86337(14) 0.15133(12) 0.60355(7) 0.0652(13) Uani 1 1 d . . . . .
 N4 N 0.69591(17) 0.23383(13) 0.64253(5) 0.0398(10) Uani 1 1 d . . . . .
 H4D H 0.679816 0.254294 0.646611 0.048 Uiso 1 1 calc R U . . .
 H4E H 0.718858 0.242464 0.635392 0.048 Uiso 1 1 calc R U . . .
 C241 C 0.50957(19) 0.23649(19) 0.66029(7) 0.0435(11) Uani 1 1 d . . . . .
 C242 C 0.4540(2) 0.2347(2) 0.65384(8) 0.0555(15) Uani 1 1 d D . . . .
 C246 C 0.5349(2) 0.2585(2) 0.70119(7) 0.0484(13) Uani 1 1 d . . . . .
 C247 C 0.5059(2) 0.2694(2) 0.71644(8) 0.0625(16) Uani 1 1 d . . . . .
 C248 C 0.4765(3) 0.3063(3) 0.71394(10) 0.108(3) Uani 1 1 d . . . . .
 H24D H 0.451835 0.303079 0.705176 0.162 Uiso 1 1 calc R U . . .
 H24E H 0.458750 0.312806 0.723770 0.162 Uiso 1 1 calc R U . . .
 H24F H 0.500232 0.326594 0.711257 0.162 Uiso 1 1 calc R U . . .
 C249 C 0.4689(3) 0.2364(2) 0.72129(9) 0.082(2) Uani 1 1 d . . . . .
 H24G H 0.488418 0.213106 0.722839 0.123 Uiso 1 1 calc R U . . .
 H24H H 0.451958 0.243035 0.731259 0.123 Uiso 1 1 calc R U . . .
 H24I H 0.443494 0.232668 0.712784 0.123 Uiso 1 1 calc R U . . .
 C250 C 0.5455(3) 0.2726(3) 0.73007(9) 0.110(3) Uani 1 1 d . . . . .
 H25D H 0.563410 0.248472 0.731268 0.165 Uiso 1 1 calc R U . . .
 H25E H 0.569896 0.292542 0.727556 0.165 Uiso 1 1 calc R U . . .
 H25F H 0.528415 0.278754 0.740070 0.165 Uiso 1 1 calc R U . . .
 C251 C 0.6668(2) 0.16148(18) 0.70269(7) 0.0451(11) Uani 1 1 d . . . . .
 C252 C 0.6898(3) 0.1640(2) 0.71985(8) 0.0647(16) Uani 1 1 d . . . . .
 C253 C 0.7297(3) 0.1321(3) 0.72265(8) 0.078(2) Uani 1 1 d . . . . .
 H25G H 0.713403 0.107426 0.721237 0.117 Uiso 1 1 calc R U . . .
 H25H H 0.757128 0.134793 0.714946 0.117 Uiso 1 1 calc R U . . .
 H25I H 0.743671 0.134045 0.733547 0.117 Uiso 1 1 calc R U . . .
 C254 C 0.7128(3) 0.2040(3) 0.72188(10) 0.089(2) Uani 1 1 d . . . . .
 H25J H 0.727650 0.206429 0.732637 0.133 Uiso 1 1 calc R U . . .
 H25K H 0.739147 0.207834 0.713905 0.133 Uiso 1 1 calc R U . . .
 H25L H 0.686049 0.222941 0.720393 0.133 Uiso 1 1 calc R U . . .
 C255 C 0.6447(3) 0.1589(3) 0.73159(8) 0.096(3) Uani 1 1 d . . . . .
 H25M H 0.630231 0.133612 0.730288 0.145 Uiso 1 1 calc R U . . .
 H25N H 0.657067 0.162103 0.742623 0.145 Uiso 1 1 calc R U . . .
 H25O H 0.618620 0.177920 0.729240 0.145 Uiso 1 1 calc R U . . .
 C256 C 0.5503(3) 0.1160(2) 0.69112(9) 0.0678(17) Uani 1 1 d D . . . .
 C261 C 0.6129(2) 0.08578(16) 0.64073(7) 0.0438(12) Uani 1 1 d . . . . .
 C262 C 0.5633(2) 0.07550(19) 0.63167(8) 0.0527(13) Uani 1 1 d . . . . .
 C263 C 0.5756(3) 0.0606(2) 0.61455(8) 0.0580(16) Uani 1 1 d . . . . .
 H26A H 0.543986 0.054145 0.608898 0.087 Uiso 1 1 calc R U . . .
 H26B H 0.593542 0.080231 0.608603 0.087 Uiso 1 1 calc R U . . .
 H26C H 0.597097 0.038069 0.615430 0.087 Uiso 1 1 calc R U . . .
 C264 C 0.5331(3) 0.0454(2) 0.64147(9) 0.0684(19) Uani 1 1 d . . . . .
 H26D H 0.501683 0.038953 0.635708 0.103 Uiso 1 1 calc R U . . .
 H26E H 0.553894 0.022677 0.642861 0.103 Uiso 1 1 calc R U . . .
 H26F H 0.524905 0.055844 0.651984 0.103 Uiso 1 1 calc R U . . .
 C265 C 0.5318(2) 0.1133(2) 0.63083(9) 0.0641(17) Uani 1 1 d . . . . .
 H26G H 0.499582 0.108687 0.625175 0.096 Uiso 1 1 calc R U . . .
 H26H H 0.525077 0.122171 0.641693 0.096 Uiso 1 1 calc R U . . .
 H26I H 0.551191 0.132484 0.625091 0.096 Uiso 1 1 calc R U . . .
 C266 C 0.7040(3) 0.04195(18) 0.66986(8) 0.0683(18) Uani 1 1 d D . . . .
 C270 C 0.8386(2) 0.11034(17) 0.64541(9) 0.0518(13) Uani 1 1 d . . . . .
 C271 C 0.8895(3) 0.0989(2) 0.65383(10) 0.0652(17) Uani 1 1 d . . . . .
 C272 C 0.9197(3) 0.1351(2) 0.65852(11) 0.085(2) Uani 1 1 d . . . . .
 H27A H 0.925741 0.150246 0.648933 0.127 Uiso 1 1 calc R U . . .
 H27B H 0.900201 0.149885 0.666182 0.127 Uiso 1 1 calc R U . . .
 H27C H 0.952315 0.127814 0.663401 0.127 Uiso 1 1 calc R U . . .
 C273 C 0.9194(3) 0.0765(2) 0.64086(10) 0.084(2) Uani 1 1 d . . . . .
 H27D H 0.925491 0.092951 0.631646 0.127 Uiso 1 1 calc R U . . .
 H27E H 0.951956 0.068076 0.645394 0.127 Uiso 1 1 calc R U . . .
 H27F H 0.899508 0.054529 0.637413 0.127 Uiso 1 1 calc R U . . .
 C274 C 0.8790(3) 0.0740(2) 0.66864(10) 0.084(2) Uani 1 1 d . . . . .
 H27G H 0.859975 0.051457 0.665312 0.126 Uiso 1 1 calc R U . . .
 H27H H 0.911334 0.066266 0.673593 0.126 Uiso 1 1 calc R U . . .
 H27I H 0.859220 0.088337 0.676375 0.126 Uiso 1 1 calc R U . . .
 C275 C 0.7745(2) 0.06226(18) 0.61187(9) 0.0556(15) Uani 1 1 d D . . . .
 C281 C 0.7489(2) 0.1856(2) 0.58626(7) 0.0567(13) Uani 1 1 d D . . . .
 C287 C 0.8833(2) 0.17793(17) 0.59559(7) 0.0411(11) Uani 1 1 d . . . . .
 C288 C 0.9346(2) 0.1687(2) 0.58729(8) 0.0529(13) Uani 1 1 d D . . . .
 C292 C 0.8689(2) 0.27946(19) 0.63210(8) 0.0492(12) Uani 1 1 d . . . . .
 C293 C 0.9154(2) 0.2726(2) 0.64319(9) 0.0679(17) Uani 1 1 d . . . . .
 C294 C 0.9517(2) 0.2433(2) 0.63664(11) 0.079(2) Uani 1 1 d . . . . .
 H29G H 0.933707 0.219326 0.635041 0.119 Uiso 1 1 calc R U . . .
 H29H H 0.965014 0.252031 0.626395 0.119 Uiso 1 1 calc R U . . .
 H29I H 0.979894 0.239543 0.644247 0.119 Uiso 1 1 calc R U . . .
 C295 C 0.9398(3) 0.3090(2) 0.64585(10) 0.080(2) Uani 1 1 d . . . . .
 H29J H 0.914961 0.326932 0.650060 0.119 Uiso 1 1 calc R U . . .
 H29K H 0.967792 0.306046 0.653570 0.119 Uiso 1 1 calc R U . . .
 H29L H 0.952911 0.318534 0.635718 0.119 Uiso 1 1 calc R U . . .
 C296 C 0.8949(3) 0.2553(3) 0.65925(10) 0.083(2) Uani 1 1 d . . . . .
 H29M H 0.878773 0.230858 0.657010 0.125 Uiso 1 1 calc R U . . .
 H29N H 0.923175 0.251702 0.666824 0.125 Uiso 1 1 calc R U . . .
 H29O H 0.869968 0.272508 0.663874 0.125 Uiso 1 1 calc R U . . .
 C297 C 0.8293(2) 0.3167(2) 0.59239(8) 0.0587(15) Uani 1 1 d . . . . .
 C298 C 0.8537(3) 0.3409(2) 0.57875(9) 0.0685(18) Uani 1 1 d . . . . .
 C299 C 0.9068(3) 0.3548(2) 0.58588(9) 0.078(2) Uani 1 1 d . . . . .
 H29P H 0.901136 0.369978 0.595486 0.116 Uiso 1 1 calc R U . . .
 H29Q H 0.927671 0.332771 0.588662 0.116 Uiso 1 1 calc R U . . .
 H29R H 0.924217 0.370065 0.577886 0.116 Uiso 1 1 calc R U . . .
 C300 C 0.8640(3) 0.3177(3) 0.56402(9) 0.083(2) Uani 1 1 d . . . . .
 H30G H 0.885778 0.296243 0.566911 0.125 Uiso 1 1 calc R U . . .
 H30H H 0.831874 0.308353 0.559513 0.125 Uiso 1 1 calc R U . . .
 H30I H 0.881082 0.333391 0.556085 0.125 Uiso 1 1 calc R U . . .
 C301 C 0.8195(3) 0.3754(3) 0.57515(11) 0.096(3) Uani 1 1 d . . . . .
 H30J H 0.813873 0.389589 0.585050 0.144 Uiso 1 1 calc R U . . .
 H30K H 0.835995 0.391833 0.567350 0.144 Uiso 1 1 calc R U . . .
 H30L H 0.786788 0.366795 0.570778 0.144 Uiso 1 1 calc R U . . .
 C302 C 0.66596(18) 0.34443(15) 0.61249(6) 0.0327(10) Uani 1 1 d . . . . .
 C303 C 0.63476(19) 0.35530(17) 0.59726(6) 0.0386(11) Uani 1 1 d . . . . .
 C304 C 0.6036(2) 0.39243(17) 0.60115(7) 0.0457(13) Uani 1 1 d . . . . .
 H30M H 0.583565 0.399904 0.591707 0.069 Uiso 1 1 calc R U . . .
 H30N H 0.580880 0.387526 0.610084 0.069 Uiso 1 1 calc R U . . .
 H30O H 0.627148 0.412817 0.604051 0.069 Uiso 1 1 calc R U . . .
 C305 C 0.5975(2) 0.32230(19) 0.59292(7) 0.0492(13) Uani 1 1 d . . . . .
 H30P H 0.577714 0.329015 0.583319 0.074 Uiso 1 1 calc R U . . .
 H30Q H 0.616922 0.299243 0.590885 0.074 Uiso 1 1 calc R U . . .
 H30R H 0.574455 0.317987 0.601837 0.074 Uiso 1 1 calc R U . . .
 C306 C 0.6704(2) 0.3636(2) 0.58261(7) 0.0586(17) Uani 1 1 d . . . . .
 H30S H 0.649646 0.370355 0.573228 0.088 Uiso 1 1 calc R U . . .
 H30T H 0.693254 0.384589 0.585295 0.088 Uiso 1 1 calc R U . . .
 H30U H 0.690469 0.341034 0.580234 0.088 Uiso 1 1 calc R U . . .
 C307 C 0.75584(19) 0.39851(17) 0.63811(8) 0.0466(13) Uani 1 1 d . . . . .
 C308 C 0.7729(2) 0.43973(19) 0.63712(13) 0.082(2) Uani 1 1 d D . . . .
 C312 C 0.57402(19) 0.37103(18) 0.66386(7) 0.0407(11) Uani 1 1 d . . . . .
 C313 C 0.5373(2) 0.40481(18) 0.66719(7) 0.0478(13) Uani 1 1 d . . . . .
 C314 C 0.4891(2) 0.3995(2) 0.65667(9) 0.0661(18) Uani 1 1 d . . . . .
 H31A H 0.473402 0.375146 0.659151 0.099 Uiso 1 1 calc R U . . .
 H31B H 0.465087 0.419921 0.658844 0.099 Uiso 1 1 calc R U . . .
 H31C H 0.498346 0.400066 0.645363 0.099 Uiso 1 1 calc R U . . .
 C315 C 0.5631(3) 0.4432(2) 0.66355(11) 0.077(2) Uani 1 1 d . . . . .
 H31D H 0.593519 0.445983 0.670317 0.116 Uiso 1 1 calc R U . . .
 H31E H 0.572690 0.443933 0.652268 0.116 Uiso 1 1 calc R U . . .
 H31F H 0.539431 0.463788 0.665749 0.116 Uiso 1 1 calc R U . . .
 C316 C 0.5218(3) 0.4030(2) 0.68522(8) 0.077(2) Uani 1 1 d . . . . .
 H31G H 0.551954 0.406339 0.692040 0.116 Uiso 1 1 calc R U . . .
 H31H H 0.497326 0.423146 0.687428 0.116 Uiso 1 1 calc R U . . .
 H31I H 0.506275 0.378435 0.687438 0.116 Uiso 1 1 calc R U . . .
 C317 C 0.6829(2) 0.33362(18) 0.68537(7) 0.0434(11) Uani 1 1 d . . . . .
 C318 C 0.7024(3) 0.3514(2) 0.70158(8) 0.0614(16) Uani 1 1 d . . . . .
 C319 C 0.7551(3) 0.3713(2) 0.69976(9) 0.078(2) Uani 1 1 d . . . . .
 H31J H 0.780647 0.352611 0.696774 0.116 Uiso 1 1 calc R U . . .
 H31K H 0.752535 0.390737 0.691434 0.116 Uiso 1 1 calc R U . . .
 H31L H 0.764990 0.383110 0.709942 0.116 Uiso 1 1 calc R U . . .
 C320 C 0.7065(3) 0.3197(3) 0.71433(8) 0.078(2) Uani 1 1 d . . . . .
 H32A H 0.732984 0.301771 0.711294 0.117 Uiso 1 1 calc R U . . .
 H32B H 0.715181 0.330864 0.724746 0.117 Uiso 1 1 calc R U . . .
 H32C H 0.673950 0.306504 0.715024 0.117 Uiso 1 1 calc R U . . .
 C321 C 0.6607(3) 0.3798(3) 0.70631(11) 0.108(3) Uani 1 1 d . . . . .
 H32D H 0.658206 0.399792 0.698214 0.162 Uiso 1 1 calc R U . . .
 H32E H 0.628047 0.366683 0.706992 0.162 Uiso 1 1 calc R U . . .
 H32F H 0.669279 0.391042 0.716713 0.162 Uiso 1 1 calc R U . . .
 C451 C 0.8473(2) 0.19475(17) 0.70544(7) 0.0432(13) Uani 1 1 d . . . . .
 C452 C 0.8250(2) 0.16992(17) 0.69436(7) 0.0468(14) Uani 1 1 d . . . . .
 H452 H 0.829994 0.143483 0.695447 0.056 Uiso 1 1 calc R U . . .
 C453 C 0.7944(3) 0.18431(18) 0.68134(8) 0.0545(16) Uani 1 1 d . . . . .
 H453 H 0.778980 0.167335 0.673953 0.065 Uiso 1 1 calc R U . . .
 C454 C 0.7873(3) 0.22403(19) 0.67948(8) 0.0563(17) Uani 1 1 d . . . . .
 C455 C 0.7546(3) 0.2419(2) 0.66582(8) 0.0600(17) Uani 1 1 d . . . . .
 H45G H 0.730971 0.260284 0.670584 0.072 Uiso 1 1 calc R U . . .
 H45H H 0.777361 0.256001 0.658634 0.072 Uiso 1 1 calc R U . . .
 C456 C 0.72471(18) 0.21450(15) 0.65606(6) 0.0327(11) Uani 1 1 d . . . . .
 H45I H 0.700350 0.201262 0.663017 0.039 Uiso 1 1 calc R U . . .
 H45J H 0.747863 0.195348 0.651556 0.039 Uiso 1 1 calc R U . . .
 C457 C 0.65746(18) 0.21045(15) 0.63361(6) 0.0326(11) Uani 1 1 d . . . . .
 H45K H 0.628384 0.205210 0.640647 0.039 Uiso 1 1 calc R U . . .
 H45L H 0.672851 0.185978 0.630628 0.039 Uiso 1 1 calc R U . . .
 C458 C 0.6384(2) 0.23086(17) 0.61838(6) 0.0417(13) Uani 1 1 d . . . . .
 H45M H 0.622401 0.255065 0.621458 0.050 Uiso 1 1 calc R U . . .
 H45N H 0.667727 0.236759 0.611559 0.050 Uiso 1 1 calc R U . . .
 C459 C 0.5998(2) 0.20730(16) 0.60867(7) 0.0418(13) Uani 1 1 d . . . . .
 C460 C 0.6139(2) 0.17291(18) 0.60129(7) 0.0441(13) Uani 1 1 d . . . . .
 H460 H 0.647540 0.163875 0.602717 0.053 Uiso 1 1 calc R U . . .
 C461 C 0.5800(2) 0.15205(19) 0.59204(7) 0.0488(14) Uani 1 1 d . . . . .
 H461 H 0.590979 0.129441 0.587057 0.059 Uiso 1 1 calc R U . . .
 C462 C 0.5294(3) 0.16414(18) 0.58997(8) 0.0530(16) Uani 1 1 d . . . . .
 C463 C 0.5142(3) 0.1980(2) 0.59741(11) 0.080(3) Uani 1 1 d . . . . .
 H463 H 0.480158 0.206459 0.596356 0.096 Uiso 1 1 calc R U . . .
 C464 C 0.5495(3) 0.21909(19) 0.60637(10) 0.070(2) Uani 1 1 d . . . . .
 H464 H 0.538998 0.242187 0.611029 0.084 Uiso 1 1 calc R U . . .
 C465 C 0.8118(2) 0.24807(18) 0.69062(8) 0.0526(15) Uani 1 1 d . . . . .
 H465 H 0.808100 0.274608 0.689471 0.063 Uiso 1 1 calc R U . . .
 C466 C 0.8413(2) 0.23403(19) 0.70326(7) 0.0506(15) Uani 1 1 d . . . . .
 H466 H 0.857553 0.251060 0.710463 0.061 Uiso 1 1 calc R U . . .
 C243 C 0.4330(8) 0.2756(4) 0.6508(2) 0.065(4) Uani 0.51(2) 1 d D . P Q 1
 H24J H 0.456610 0.289633 0.644081 0.098 Uiso 0.51(2) 1 calc R U P Q 1
 H24K H 0.399816 0.274118 0.645438 0.098 Uiso 0.51(2) 1 calc R U P Q 1
 H24L H 0.429484 0.288730 0.661079 0.098 Uiso 0.51(2) 1 calc R U P Q 1
 C244 C 0.4244(8) 0.2068(11) 0.6640(5) 0.165(13) Uani 0.51(2) 1 d D . P Q 1
 H24M H 0.389239 0.205418 0.660119 0.248 Uiso 0.51(2) 1 calc R U P Q 1
 H24N H 0.440093 0.181789 0.663380 0.248 Uiso 0.51(2) 1 calc R U P Q 1
 H24O H 0.424829 0.215340 0.675202 0.248 Uiso 0.51(2) 1 calc R U P Q 1
 C245 C 0.4584(9) 0.2178(9) 0.6359(2) 0.115(10) Uani 0.51(2) 1 d D . P Q 1
 H24P H 0.477326 0.235501 0.629217 0.172 Uiso 0.51(2) 1 calc R U P Q 1
 H24Q H 0.476152 0.193498 0.636278 0.172 Uiso 0.51(2) 1 calc R U P Q 1
 H24R H 0.424305 0.214171 0.631300 0.172 Uiso 0.51(2) 1 calc R U P Q 1
 C257 C 0.5126(8) 0.0861(5) 0.6987(2) 0.093(6) Uani 0.44(2) 1 d D . P R 1
 C258 C 0.4988(11) 0.1049(8) 0.7155(2) 0.099(8) Uani 0.44(2) 1 d D . P R 1
 H25P H 0.484736 0.130208 0.713672 0.148 Uiso 0.44(2) 1 calc R U P R 1
 H25Q H 0.473693 0.089240 0.720926 0.148 Uiso 0.44(2) 1 calc R U P R 1
 H25R H 0.529515 0.106851 0.722192 0.148 Uiso 0.44(2) 1 calc R U P R 1
 C259 C 0.5352(11) 0.0458(5) 0.7006(4) 0.120(10) Uani 0.44(2) 1 d D . P R 1
 H25S H 0.565472 0.046825 0.707503 0.181 Uiso 0.44(2) 1 calc R U P R 1
 H25T H 0.509954 0.029094 0.705352 0.181 Uiso 0.44(2) 1 calc R U P R 1
 H25U H 0.544463 0.036084 0.690038 0.181 Uiso 0.44(2) 1 calc R U P R 1
 C260 C 0.4642(8) 0.0876(8) 0.6879(3) 0.106(8) Uani 0.44(2) 1 d D . P R 1
 H26J H 0.451952 0.113723 0.687247 0.158 Uiso 0.44(2) 1 calc R U P R 1
 H26K H 0.472377 0.078564 0.677176 0.158 Uiso 0.44(2) 1 calc R U P R 1
 H26L H 0.437868 0.071574 0.692489 0.158 Uiso 0.44(2) 1 calc R U P R 1
 C267 C 0.7191(6) 0.0024(3) 0.67595(11) 0.087(3) Uani 0.690(12) 1 d D . P S 1
 C268 C 0.7538(6) -0.0197(3) 0.66484(15) 0.083(2) Uani 0.690(12) 1 d D U P S
 1
 H26M H 0.779283 -0.002592 0.660444 0.124 Uiso 0.690(12) 1 calc R U P S 1
 H26N H 0.770701 -0.039914 0.670861 0.124 Uiso 0.690(12) 1 calc R U P S 1
 H26O H 0.733530 -0.030636 0.656082 0.124 Uiso 0.690(12) 1 calc R U P S 1
 C269 C 0.6797(5) -0.0155(3) 0.68371(16) 0.088(2) Uani 0.690(12) 1 d D U P S
 1
 H26P H 0.661589 0.002837 0.690292 0.131 Uiso 0.690(12) 1 calc R U P S 1
 H26Q H 0.656184 -0.026408 0.675773 0.131 Uiso 0.690(12) 1 calc R U P S 1
 H26R H 0.693355 -0.035686 0.690551 0.131 Uiso 0.690(12) 1 calc R U P S 1
 C277 C 0.7875(9) 0.0245(5) 0.6033(3) 0.080(5) Uani 0.42(3) 1 d D U P T 1
 C278 C 0.8293(13) 0.0310(8) 0.5916(5) 0.108(8) Uani 0.42(3) 1 d D U P T 1
 H27J H 0.859120 0.041217 0.597274 0.162 Uiso 0.42(3) 1 calc R U P T 1
 H27K H 0.838289 0.007009 0.586532 0.162 Uiso 0.42(3) 1 calc R U P T 1
 H27L H 0.817942 0.048997 0.583419 0.162 Uiso 0.42(3) 1 calc R U P T 1
 C279 C 0.8040(13) -0.0065(6) 0.6156(5) 0.109(7) Uani 0.42(3) 1 d D U P T 1
 H27M H 0.776626 -0.010678 0.623235 0.164 Uiso 0.42(3) 1 calc R U P T 1
 H27N H 0.811122 -0.030088 0.609952 0.164 Uiso 0.42(3) 1 calc R U P T 1
 H27O H 0.834583 0.001847 0.621405 0.164 Uiso 0.42(3) 1 calc R U P T 1
 C280 C 0.7375(12) 0.0084(9) 0.5964(4) 0.101(7) Uani 0.42(3) 1 d D U P T 1
 H28G H 0.712968 0.005299 0.604964 0.152 Uiso 0.42(3) 1 calc R U P T 1
 H28H H 0.723674 0.025794 0.588289 0.152 Uiso 0.42(3) 1 calc R U P T 1
 H28I H 0.744021 -0.016194 0.591402 0.152 Uiso 0.42(3) 1 calc R U P T 1
 C282 C 0.7250(8) 0.1700(9) 0.5704(2) 0.070(5) Uani 0.41(4) 1 d D . P U 1
 C283 C 0.7720(9) 0.1721(14) 0.5589(3) 0.078(8) Uani 0.41(4) 1 d D . P U 1
 H28J H 0.785055 0.198040 0.558712 0.117 Uiso 0.41(4) 1 calc R U P U 1
 H28K H 0.798600 0.154992 0.562760 0.117 Uiso 0.41(4) 1 calc R U P U 1
 H28L H 0.761350 0.164715 0.548053 0.117 Uiso 0.41(4) 1 calc R U P U 1
 C284 C 0.6821(8) 0.1979(10) 0.5649(3) 0.064(6) Uani 0.41(4) 1 d D . P U 1
 H28M H 0.695319 0.223812 0.565082 0.095 Uiso 0.41(4) 1 calc R U P U 1
 H28N H 0.670686 0.191473 0.554085 0.095 Uiso 0.41(4) 1 calc R U P U 1
 H28O H 0.653569 0.195996 0.572272 0.095 Uiso 0.41(4) 1 calc R U P U 1
 C285 C 0.7055(9) 0.1288(9) 0.5703(4) 0.082(7) Uani 0.41(4) 1 d D . P U 1
 H28P H 0.691600 0.122625 0.559690 0.122 Uiso 0.41(4) 1 calc R U P U 1
 H28Q H 0.733694 0.111630 0.572859 0.122 Uiso 0.41(4) 1 calc R U P U 1
 H28R H 0.679014 0.125962 0.578305 0.122 Uiso 0.41(4) 1 calc R U P U 1
 C289 C 0.9288(17) 0.1293(6) 0.5795(3) 0.064(4) Uani 0.350(17) 1 d D U P V 1
 H28S H 0.898784 0.129158 0.572446 0.097 Uiso 0.350(17) 1 calc R U P V 1
 H28T H 0.959007 0.123599 0.573279 0.097 Uiso 0.350(17) 1 calc R U P V 1
 H28U H 0.924780 0.110210 0.587884 0.097 Uiso 0.350(17) 1 calc R U P V 1
 C290 C 0.9793(8) 0.1725(14) 0.5984(3) 0.114(9) Uani 0.350(17) 1 d D . P V 1
 H29S H 0.980300 0.198101 0.602811 0.170 Uiso 0.350(17) 1 calc R U P V 1
 H29T H 0.976296 0.154177 0.607139 0.170 Uiso 0.350(17) 1 calc R U P V 1
 H29U H 1.010523 0.167566 0.592534 0.170 Uiso 0.350(17) 1 calc R U P V 1
 C291 C 0.9402(10) 0.1958(8) 0.5720(3) 0.080(4) Uani 0.350(17) 1 d D U P V 1
 H29V H 0.910461 0.192783 0.564943 0.120 Uiso 0.350(17) 1 calc R U P V 1
 H29W H 0.942541 0.222121 0.575562 0.120 Uiso 0.350(17) 1 calc R U P V 1
 H29X H 0.970879 0.189009 0.566202 0.120 Uiso 0.350(17) 1 calc R U P V 1
 C309 C 0.8321(3) 0.4418(3) 0.63841(16) 0.066(3) Uani 0.779(19) 1 d D . P W 1
 H30V H 0.846957 0.426868 0.629774 0.099 Uiso 0.779(19) 1 calc R U P W 1
 H30W H 0.843063 0.468110 0.637497 0.099 Uiso 0.779(19) 1 calc R U P W 1
 H30X H 0.843362 0.431561 0.648761 0.099 Uiso 0.779(19) 1 calc R U P W 1
 C310 C 0.7543(4) 0.4535(4) 0.6197(2) 0.117(5) Uani 0.779(19) 1 d D . P W 1
 H31M H 0.770427 0.438055 0.611505 0.176 Uiso 0.779(19) 1 calc R U P W 1
 H31N H 0.717322 0.450892 0.618786 0.176 Uiso 0.779(19) 1 calc R U P W 1
 H31O H 0.763622 0.480072 0.618201 0.176 Uiso 0.779(19) 1 calc R U P W 1
 C311 C 0.7490(6) 0.4628(4) 0.6505(2) 0.141(6) Uani 0.779(19) 1 d D . P W 1
 H31P H 0.760250 0.489099 0.649730 0.212 Uiso 0.779(19) 1 calc R U P W 1
 H31Q H 0.712003 0.461659 0.649430 0.212 Uiso 0.779(19) 1 calc R U P W 1
 H31R H 0.759545 0.452354 0.660873 0.212 Uiso 0.779(19) 1 calc R U P W 1
 C550 C 0.7640(5) 0.0130(3) 0.69114(14) 0.090(2) Uani 0.690(12) 1 d D U P S 1
 H55D H 0.793210 0.025858 0.686445 0.134 Uiso 0.690(12) 1 calc R U P S 1
 H55E H 0.748486 0.029578 0.699093 0.134 Uiso 0.690(12) 1 calc R U P S 1
 H55F H 0.775337 -0.010386 0.696320 0.134 Uiso 0.690(12) 1 calc R U P S 1
 C1U C 0.4364(8) 0.2668(7) 0.6430(3) 0.091(7) Uani 0.49(2) 1 d D . P Q 2
 H1UA H 0.400996 0.262600 0.639719 0.136 Uiso 0.49(2) 1 calc R U P Q 2
 H1UB H 0.439126 0.290834 0.648771 0.136 Uiso 0.49(2) 1 calc R U P Q 2
 H1UC H 0.457704 0.267709 0.633486 0.136 Uiso 0.49(2) 1 calc R U P Q 2
 C1V C 0.4225(6) 0.2335(7) 0.66970(19) 0.068(5) Uani 0.49(2) 1 d D . P Q 2
 H1VA H 0.434672 0.212627 0.676437 0.103 Uiso 0.49(2) 1 calc R U P Q 2
 H1VB H 0.426813 0.257399 0.675485 0.103 Uiso 0.49(2) 1 calc R U P Q 2
 H1VC H 0.386562 0.229719 0.667063 0.103 Uiso 0.49(2) 1 calc R U P Q 2
 C1W C 0.5003(10) 0.0555(6) 0.6916(3) 0.126(9) Uani 0.56(2) 1 d D . P R 2
 H1WA H 0.533534 0.043210 0.692524 0.189 Uiso 0.56(2) 1 calc R U P R 2
 H1WB H 0.475000 0.040386 0.697202 0.189 Uiso 0.56(2) 1 calc R U P R 2
 H1WC H 0.490561 0.057669 0.680279 0.189 Uiso 0.56(2) 1 calc R U P R 2
 C1X C 0.5205(9) 0.0932(8) 0.71764(17) 0.101(7) Uani 0.56(2) 1 d D . P R 2
 H1XA H 0.522114 0.118739 0.722156 0.152 Uiso 0.56(2) 1 calc R U P R 2
 H1XB H 0.495951 0.078104 0.723560 0.152 Uiso 0.56(2) 1 calc R U P R 2
 H1XC H 0.554072 0.081385 0.718464 0.152 Uiso 0.56(2) 1 calc R U P R 2
 C1Y C 0.4519(5) 0.1176(7) 0.6983(3) 0.131(10) Uani 0.56(2) 1 d D . P R 2
 H1YA H 0.456208 0.142499 0.703247 0.197 Uiso 0.56(2) 1 calc R U P R 2
 H1YB H 0.441397 0.120696 0.687078 0.197 Uiso 0.56(2) 1 calc R U P R 2
 H1YC H 0.425836 0.103413 0.704001 0.197 Uiso 0.56(2) 1 calc R U P R 2
 C1Z C 0.6879(10) -0.0005(6) 0.6944(3) 0.085(2) Uani 0.310(12) 1 d D U P S 2
 H1ZA H 0.670233 0.022249 0.697964 0.127 Uiso 0.310(12) 1 calc R U P S 2
 H1ZB H 0.663051 -0.020368 0.691963 0.127 Uiso 0.310(12) 1 calc R U P S 2
 H1ZC H 0.711075 -0.009257 0.702898 0.127 Uiso 0.310(12) 1 calc R U P S 2
 C2A C 0.7715(10) 0.0288(7) 0.6902(3) 0.090(2) Uani 0.310(12) 1 d D U P S 2
 H2AA H 0.795718 0.036405 0.681973 0.135 Uiso 0.310(12) 1 calc R U P S 2
 H2AB H 0.761296 0.050932 0.696337 0.135 Uiso 0.310(12) 1 calc R U P S 2
 H2AC H 0.787508 0.010208 0.697318 0.135 Uiso 0.310(12) 1 calc R U P S 2
 C2B C 0.7481(12) -0.0200(7) 0.6715(3) 0.084(2) Uani 0.310(12) 1 d D U P S 2
 H2BA H 0.763452 -0.007254 0.662362 0.126 Uiso 0.310(12) 1 calc R U P S 2
 H2BB H 0.774863 -0.029808 0.678605 0.126 Uiso 0.310(12) 1 calc R U P S 2
 H2BC H 0.726838 -0.040919 0.667670 0.126 Uiso 0.310(12) 1 calc R U P S 2
 C2C C 0.7345(13) 0.4687(7) 0.6300(6) 0.080(9) Uani 0.221(19) 1 d D . P W 2
 H2CA H 0.749808 0.493894 0.630046 0.121 Uiso 0.221(19) 1 calc R U P W 2
 H2CB H 0.725496 0.461446 0.619037 0.121 Uiso 0.221(19) 1 calc R U P W 2
 H2CC H 0.703832 0.468960 0.636536 0.121 Uiso 0.221(19) 1 calc R U P W 2
 C2D C 0.8289(9) 0.4529(15) 0.6352(3) 0.120(14) Uani 0.221(19) 1 d D . P W 2
 H2DA H 0.830104 0.480596 0.634855 0.181 Uiso 0.221(19) 1 calc R U P W 2
 H2DB H 0.849405 0.443832 0.644268 0.181 Uiso 0.221(19) 1 calc R U P W 2
 H2DC H 0.842435 0.442694 0.625230 0.181 Uiso 0.221(19) 1 calc R U P W 2
 C2E C 0.7081(6) 0.1465(9) 0.5643(2) 0.088(5) Uani 0.59(4) 1 d D . P U 2
 H2EA H 0.695248 0.146511 0.553290 0.131 Uiso 0.59(4) 1 calc R U P U 2
 H2EB H 0.735428 0.127848 0.565445 0.131 Uiso 0.59(4) 1 calc R U P U 2
 H2EC H 0.680509 0.139869 0.571578 0.131 Uiso 0.59(4) 1 calc R U P U 2
 C2F C 0.6870(6) 0.2173(9) 0.5666(2) 0.078(6) Uani 0.59(4) 1 d D . P U 2
 H2FA H 0.701534 0.241884 0.569426 0.118 Uiso 0.59(4) 1 calc R U P U 2
 H2FB H 0.674988 0.217789 0.555445 0.118 Uiso 0.59(4) 1 calc R U P U 2
 H2FC H 0.658503 0.211716 0.573612 0.118 Uiso 0.59(4) 1 calc R U P U 2
 C2G C 0.7747(5) 0.1957(10) 0.55757(17) 0.070(6) Uani 0.59(4) 1 d D . P U 2
 H2GA H 0.787693 0.220840 0.560306 0.105 Uiso 0.59(4) 1 calc R U P U 2
 H2GB H 0.801576 0.176923 0.559175 0.105 Uiso 0.59(4) 1 calc R U P U 2
 H2GC H 0.763389 0.195414 0.546352 0.105 Uiso 0.59(4) 1 calc R U P U 2
 C2H C 0.7855(11) -0.0078(4) 0.6075(3) 0.106(6) Uani 0.58(3) 1 d D U P T 2
 H2HA H 0.763447 -0.010443 0.616741 0.159 Uiso 0.58(3) 1 calc R U P T 2
 H2HB H 0.779291 -0.028788 0.600046 0.159 Uiso 0.58(3) 1 calc R U P T 2
 H2HC H 0.821044 -0.008121 0.611025 0.159 Uiso 0.58(3) 1 calc R U P T 2
 C2I C 0.7178(8) 0.0246(7) 0.5932(2) 0.100(6) Uani 0.58(3) 1 d D U P T 2
 H2IA H 0.696588 0.019228 0.602424 0.150 Uiso 0.58(3) 1 calc R U P T 2
 H2IB H 0.705744 0.047583 0.587840 0.150 Uiso 0.58(3) 1 calc R U P T 2
 H2IC H 0.715960 0.003332 0.585665 0.150 Uiso 0.58(3) 1 calc R U P T 2
 C2J C 0.8048(11) 0.0383(6) 0.5843(3) 0.101(6) Uani 0.58(3) 1 d D U P T 2
 H2JA H 0.840401 0.041996 0.587480 0.152 Uiso 0.58(3) 1 calc R U P T 2
 H2JB H 0.802279 0.016955 0.576848 0.152 Uiso 0.58(3) 1 calc R U P T 2
 H2JC H 0.792063 0.061206 0.579023 0.152 Uiso 0.58(3) 1 calc R U P T 2
 C2K C 0.9252(8) 0.1390(4) 0.57450(17) 0.067(3) Uani 0.650(17) 1 d D U P V 2
 H2KA H 0.902631 0.149302 0.566178 0.101 Uiso 0.650(17) 1 calc R U P V 2
 H2KB H 0.957541 0.131704 0.569759 0.101 Uiso 0.650(17) 1 calc R U P V 2
 H2KC H 0.909359 0.116756 0.579320 0.101 Uiso 0.650(17) 1 calc R U P V 2
 C2L C 0.9705(3) 0.1519(3) 0.60042(13) 0.048(2) Uani 0.650(17) 1 d D . P V 2
 H2LA H 0.976753 0.170888 0.608735 0.072 Uiso 0.650(17) 1 calc R U P V 2
 H2LB H 0.954512 0.129630 0.605170 0.072 Uiso 0.650(17) 1 calc R U P V 2
 H2LC H 1.002694 0.144578 0.595608 0.072 Uiso 0.650(17) 1 calc R U P V 2
 C276 C 0.9594(5) 0.2062(3) 0.5815(2) 0.079(4) Uani 0.650(17) 1 d D U P V 2
 H27P H 0.963839 0.223354 0.590632 0.119 Uiso 0.650(17) 1 calc R U P V 2
 H27Q H 0.992592 0.200675 0.576905 0.119 Uiso 0.650(17) 1 calc R U P V 2
 H27R H 0.937520 0.218086 0.573413 0.119 Uiso 0.650(17) 1 calc R U P V 2
 C286 C 0.4451(8) 0.1939(6) 0.6458(4) 0.101(7) Uani 0.49(2) 1 d D . P Q 2
 H28V H 0.456976 0.174144 0.653181 0.152 Uiso 0.49(2) 1 calc R U P Q 2
 H28W H 0.408895 0.190279 0.643487 0.152 Uiso 0.49(2) 1 calc R U P Q 2
 H28X H 0.464119 0.192273 0.635825 0.152 Uiso 0.49(2) 1 calc R U P Q 2
 C540 C 0.5033(5) 0.0955(5) 0.69918(18) 0.080(4) Uani 0.56(2) 1 d D . P R 2
 C544 C 0.7158(9) 0.0078(6) 0.6805(3) 0.087(2) Uani 0.310(12) 1 d D U P S 2
 C545 C 0.7684(16) 0.4491(10) 0.6549(2) 0.099(9) Uani 0.221(19) 1 d D . P W 2
 H54D H 0.778221 0.475527 0.656689 0.148 Uiso 0.221(19) 1 calc R U P W 2
 H54E H 0.733291 0.445401 0.658221 0.148 Uiso 0.221(19) 1 calc R U P W 2
 H54F H 0.790880 0.432553 0.661143 0.148 Uiso 0.221(19) 1 calc R U P W 2
 C546 C 0.7286(5) 0.1859(8) 0.56863(13) 0.071(4) Uani 0.59(4) 1 d D . P U 2
 C555 C 0.7738(8) 0.0302(4) 0.5989(2) 0.078(4) Uani 0.58(3) 1 d D U P T 2
 Cr33 Cr 1.06543(3) 0.28405(3) 0.25362(2) 0.03519(19) Uani 0.875 1 d . . P X
 1
 Cr34 Cr 1.16744(3) 0.26938(2) 0.22842(2) 0.03063(18) Uani 0.875 1 d . . P X
 1
 Cr35 Cr 1.20937(3) 0.19021(2) 0.20815(2) 0.0349(2) Uani 0.875 1 d . . P X 1
 Cr36 Cr 1.19497(3) 0.09402(2) 0.21438(2) 0.03288(19) Uani 0.875 1 d . . P X
 1
 Cr37 Cr 1.12924(3) 0.03681(2) 0.24064(2) 0.03148(18) Uani 0.875 1 d . . P X
 1
 Cr38 Cr 1.04781(4) 0.05161(3) 0.27190(2) 0.0462(2) Uani 0.875 1 d . . P X 1
 Cr39 Cr 0.97488(3) 0.12808(3) 0.28193(2) 0.0410(2) Uani 0.875 1 d . . P X 1
 Cr40 Cr 0.98103(3) 0.22403(3) 0.27302(2) 0.0430(2) Uani 0.875 1 d . . P X 1
 Ni33 Ni 1.06543(3) 0.28405(3) 0.25362(2) 0.03519(19) Uani 0.125 1 d . . P X
 2
 Ni34 Ni 1.16744(3) 0.26938(2) 0.22842(2) 0.03063(18) Uani 0.125 1 d . . P X
 2
 Ni35 Ni 1.20937(3) 0.19021(2) 0.20815(2) 0.0349(2) Uani 0.125 1 d . . P X 2
 Ni36 Ni 1.19497(3) 0.09402(2) 0.21438(2) 0.03288(19) Uani 0.125 1 d . . P X
 2
 Ni37 Ni 1.12924(3) 0.03681(2) 0.24064(2) 0.03148(18) Uani 0.125 1 d . . P X
 2
 Ni38 Ni 1.04781(4) 0.05161(3) 0.27190(2) 0.0462(2) Uani 0.125 1 d . . P X 2
 Ni39 Ni 0.97488(3) 0.12808(3) 0.28193(2) 0.0410(2) Uani 0.125 1 d . . P X 2
 Ni40 Ni 0.98103(3) 0.22403(3) 0.27302(2) 0.0430(2) Uani 0.125 1 d . . P X 2
 F33 F 1.12543(10) 0.25276(8) 0.24593(3) 0.0313(6) Uani 1 1 d . . . . .
 F34 F 1.15641(10) 0.21757(8) 0.21937(3) 0.0303(6) Uani 1 1 d . . . . .
 F35 F 1.19543(9) 0.14628(7) 0.22207(3) 0.0282(6) Uani 1 1 d . . . . .
 F36 F 1.13636(9) 0.08329(8) 0.22785(3) 0.0293(6) Uani 1 1 d . . . . .
 F37 F 1.10448(10) 0.06677(8) 0.25837(3) 0.0345(6) Uani 1 1 d . . . . .
 F38 F 1.01538(11) 0.09969(9) 0.26660(3) 0.0385(7) Uani 1 1 d . . . . .
 F39 F 1.01247(10) 0.17394(8) 0.27652(3) 0.0334(6) Uani 1 1 d . . . . .
 F40 F 1.02646(10) 0.23288(8) 0.25539(3) 0.0342(6) Uani 1 1 d . . . . .
 O O 1.24236(14) 0.07903(14) 0.23181(7) 0.0694(15) Uani 1 1 d . . . . .
 O127 O 1.02738(17) 0.24636(12) 0.28911(5) 0.0510(10) Uani 1 1 d . . . . .
 O128 O 1.09359(14) 0.27705(13) 0.27722(5) 0.0472(10) Uani 1 1 d . . . . .
 O129 O 0.94568(15) 0.27221(14) 0.26971(6) 0.0645(13) Uani 1 1 d . . . . .
 O130 O 1.00567(13) 0.31460(12) 0.26223(5) 0.0448(9) Uani 1 1 d . . . . .
 O131 O 0.93189(18) 0.21606(15) 0.29073(6) 0.0768(16) Uani 1 1 d . . . . .
 O132 O 0.93294(16) 0.15441(14) 0.29795(5) 0.0632(13) Uani 1 1 d . . . . .
 O133 O 0.92964(15) 0.20087(14) 0.25777(6) 0.0622(12) Uani 1 1 d . . . . .
 O134 O 0.92275(15) 0.13947(13) 0.26516(6) 0.0562(11) Uani 1 1 d . . . . .
 O135 O 1.02310(16) 0.11638(12) 0.29969(5) 0.0502(10) Uani 1 1 d . . . . .
 O136 O 1.08135(16) 0.07305(13) 0.29155(5) 0.0528(11) Uani 1 1 d . . . . .
 O137 O 0.93491(16) 0.08171(14) 0.28714(6) 0.0637(12) Uani 1 1 d . . . . .
 O138 O 1.08341(19) 0.00316(12) 0.27674(6) 0.0631(12) Uani 1 1 d . . . . .
 O139 O 1.12289(17) -0.01017(11) 0.25350(5) 0.0517(10) Uani 1 1 d . . . . .
 O140 O 1.01074(15) 0.02748(12) 0.25402(5) 0.0534(11) Uani 1 1 d . . . . .
 O141 O 1.05895(15) 0.03034(12) 0.23144(5) 0.0490(10) Uani 1 1 d . . . . .
 O142 O 1.15234(17) 0.00454(11) 0.22261(5) 0.0534(11) Uani 1 1 d . . . . .
 O143 O 1.19401(18) 0.04190(12) 0.20564(6) 0.0708(15) Uani 1 1 d . . . . .
 O144 O 1.20013(14) 0.04134(12) 0.24902(5) 0.0480(10) Uani 1 1 d . . . . .
 O145 O 1.14944(16) 0.10864(12) 0.19626(4) 0.0491(10) Uani 1 1 d . . . . .
 O146 O 1.15796(18) 0.17140(11) 0.19227(4) 0.0517(11) Uani 1 1 d . . . . .
 O147 O 1.25601(16) 0.10222(11) 0.20110(7) 0.0711(16) Uani 1 1 d . . . . .
 O148 O 1.26489(16) 0.16364(11) 0.19669(5) 0.0543(11) Uani 1 1 d . . . . .
 O149 O 1.26255(13) 0.20732(10) 0.22375(5) 0.0418(9) Uani 1 1 d . . . . .
 O150 O 1.22802(12) 0.25015(10) 0.24098(4) 0.0359(8) Uani 1 1 d . . . . .
 O151 O 1.22259(17) 0.23361(11) 0.19408(5) 0.0585(12) Uani 1 1 d . . . . .
 O152 O 1.21345(13) 0.28480(10) 0.21049(5) 0.0408(9) Uani 1 1 d . . . . .
 O153 O 1.11023(12) 0.28890(10) 0.21538(4) 0.0360(8) Uani 1 1 d . . . . .
 O154 O 1.03765(12) 0.28893(11) 0.22996(4) 0.0378(8) Uani 1 1 d . . . . .
 O155 O 1.17940(13) 0.31938(10) 0.23791(5) 0.0433(9) Uani 1 1 d . . . . .
 O156 O 1.10626(14) 0.33231(11) 0.25157(5) 0.0453(9) Uani 1 1 d . . . . .
 O165 O 1.27308(17) 0.11615(12) 0.31926(6) 0.0548(11) Uani 1 1 d . . . . .
 H165 H 1.290250 0.132936 0.323847 0.082 Uiso 1 1 calc R U . . .
 O166 O 0.88840(18) 0.10948(15) 0.17737(7) 0.0766(16) Uani 1 1 d . . . . .
 H166 H 0.865363 0.098716 0.182434 0.115 Uiso 1 1 calc R U . . .
 O347 O 0.99126(18) 0.03370(14) 0.28580(6) 0.0673(13) Uani 1 1 d . . . . .
 N5 N 1.09485(18) 0.17559(13) 0.24380(5) 0.0418(11) Uani 1 1 d . . . . .
 H5D H 1.080337 0.196936 0.247666 0.050 Uiso 1 1 calc R U . . .
 H5E H 1.119471 0.182907 0.236960 0.050 Uiso 1 1 calc R U . . .
 C322 C 1.0698(2) 0.26586(19) 0.28952(7) 0.0486(16) Uani 1 1 d . . . . .
 C323 C 1.0890(3) 0.2765(2) 0.30667(8) 0.067(2) Uani 1 1 d . . . . .
 C324 C 1.1412(3) 0.2972(3) 0.30649(9) 0.085(3) Uani 1 1 d . . . . .
 H32G H 1.138419 0.319984 0.299883 0.127 Uiso 1 1 calc R U . . .
 H32H H 1.151040 0.304267 0.317438 0.127 Uiso 1 1 calc R U . . .
 H32I H 1.166953 0.280376 0.302054 0.127 Uiso 1 1 calc R U . . .
 C325 C 1.0468(3) 0.3027(3) 0.31389(9) 0.100(4) Uani 1 1 d . . . . .
 H32J H 1.043922 0.325853 0.307488 0.149 Uiso 1 1 calc R U . . .
 H32K H 1.014261 0.289391 0.313725 0.149 Uiso 1 1 calc R U . . .
 H32L H 1.056063 0.309304 0.324936 0.149 Uiso 1 1 calc R U . . .
 C326 C 1.0926(3) 0.2402(3) 0.31709(9) 0.104(4) Uani 1 1 d . . . . .
 H32M H 1.104693 0.246869 0.327864 0.156 Uiso 1 1 calc R U . . .
 H32N H 1.058977 0.228525 0.317747 0.156 Uiso 1 1 calc R U . . .
 H32O H 1.116288 0.222397 0.312244 0.156 Uiso 1 1 calc R U . . .
 C327 C 0.9643(2) 0.3061(2) 0.26803(7) 0.0491(15) Uani 1 1 d . . . . .
 C328 C 0.9282(2) 0.3385(2) 0.27371(8) 0.0575(17) Uani 1 1 d . . . . .
 C329 C 0.8798(2) 0.3384(2) 0.26309(8) 0.0620(19) Uani 1 1 d . . . . .
 H32P H 0.863538 0.313545 0.263674 0.093 Uiso 1 1 calc R U . . .
 H32Q H 0.856345 0.357782 0.266864 0.093 Uiso 1 1 calc R U . . .
 H32R H 0.888909 0.343721 0.251992 0.093 Uiso 1 1 calc R U . . .
 C330 C 0.9561(3) 0.3760(2) 0.27355(14) 0.128(5) Uani 1 1 d . . . . .
 H33G H 0.986320 0.374396 0.280466 0.192 Uiso 1 1 calc R U . . .
 H33H H 0.966247 0.381893 0.262595 0.192 Uiso 1 1 calc R U . . .
 H33I H 0.933683 0.395954 0.277467 0.192 Uiso 1 1 calc R U . . .
 C331 C 0.9115(3) 0.3289(3) 0.29149(9) 0.105(4) Uani 1 1 d . . . . .
 H33J H 0.893525 0.304694 0.291577 0.157 Uiso 1 1 calc R U . . .
 H33K H 0.941660 0.327310 0.298450 0.157 Uiso 1 1 calc R U . . .
 H33L H 0.889046 0.348856 0.295393 0.157 Uiso 1 1 calc R U . . .
 C332 C 0.9164(2) 0.1884(2) 0.29883(7) 0.0470(15) Uani 1 1 d . . . . .
 C333 C 0.8727(2) 0.1953(2) 0.31071(7) 0.0491(15) Uani 1 1 d . . . . .
 C334 C 0.8870(2) 0.2296(2) 0.32163(7) 0.0581(17) Uani 1 1 d . . . . .
 H33M H 0.859569 0.234201 0.329197 0.087 Uiso 1 1 calc R U . . .
 H33N H 0.918413 0.224026 0.327554 0.087 Uiso 1 1 calc R U . . .
 H33O H 0.891803 0.252099 0.315000 0.087 Uiso 1 1 calc R U . . .
 C335 C 0.8617(2) 0.1595(2) 0.32091(8) 0.0631(19) Uani 1 1 d . . . . .
 H33P H 0.833991 0.164800 0.328270 0.095 Uiso 1 1 calc R U . . .
 H33Q H 0.851942 0.138552 0.313831 0.095 Uiso 1 1 calc R U . . .
 H33R H 0.892228 0.152512 0.327052 0.095 Uiso 1 1 calc R U . . .
 C336 C 0.8244(2) 0.2044(3) 0.30007(8) 0.070(2) Uani 1 1 d . . . . .
 H33S H 0.795341 0.209082 0.306980 0.105 Uiso 1 1 calc R U . . .
 H33T H 0.830874 0.226930 0.293583 0.105 Uiso 1 1 calc R U . . .
 H33U H 0.816936 0.182948 0.293021 0.105 Uiso 1 1 calc R U . . .
 C337 C 0.90749(19) 0.1692(2) 0.25744(7) 0.0471(12) Uani 1 1 d D . . . .
 C341 C 1.0604(2) 0.09443(19) 0.30227(7) 0.0477(14) Uani 1 1 d . . . . .
 C342 C 1.0830(3) 0.0927(3) 0.31966(8) 0.065(2) Uani 1 1 d . . . . .
 C343 C 1.0371(3) 0.0835(3) 0.33082(8) 0.087(3) Uani 1 1 d . . . . .
 H34G H 1.023779 0.058333 0.328237 0.130 Uiso 1 1 calc R U . . .
 H34H H 1.048525 0.084048 0.342018 0.130 Uiso 1 1 calc R U . . .
 H34I H 1.010344 0.102358 0.329147 0.130 Uiso 1 1 calc R U . . .
 C344 C 1.1244(3) 0.0618(3) 0.32142(9) 0.098(3) Uani 1 1 d . . . . .
 H34J H 1.109681 0.037078 0.318827 0.147 Uiso 1 1 calc R U . . .
 H34K H 1.152152 0.067224 0.314102 0.147 Uiso 1 1 calc R U . . .
 H34L H 1.137457 0.061551 0.332451 0.147 Uiso 1 1 calc R U . . .
 C345 C 1.1042(3) 0.1320(3) 0.32361(9) 0.090(3) Uani 1 1 d . . . . .
 H34M H 1.077142 0.150816 0.322384 0.135 Uiso 1 1 calc R U . . .
 H34N H 1.117099 0.132309 0.334654 0.135 Uiso 1 1 calc R U . . .
 H34O H 1.131793 0.137983 0.316305 0.135 Uiso 1 1 calc R U . . .
 C346 C 0.9471(3) 0.0472(2) 0.28864(9) 0.0639(17) Uani 1 1 d D . . . .
 C352 C 1.1069(3) -0.01877(17) 0.26738(8) 0.0558(15) Uani 1 1 d D . . . .
 C357 C 1.0162(2) 0.02407(18) 0.23878(8) 0.0505(16) Uani 1 1 d . . . . .
 C358 C 0.9709(3) 0.0086(3) 0.22920(11) 0.090(3) Uani 1 1 d . . . . .
 C359 C 0.9863(3) 0.0004(3) 0.21158(10) 0.094(3) Uani 1 1 d . . . . .
 H35G H 0.956926 -0.009469 0.205613 0.141 Uiso 1 1 calc R U . . .
 H35H H 0.997823 0.023890 0.206575 0.141 Uiso 1 1 calc R U . . .
 H35I H 1.013763 -0.018205 0.211484 0.141 Uiso 1 1 calc R U . . .
 C360 C 0.9284(3) 0.0381(4) 0.22937(12) 0.140(5) Uani 1 1 d . . . . .
 H36A H 0.899064 0.028635 0.223278 0.210 Uiso 1 1 calc R U . . .
 H36B H 0.918549 0.043000 0.240440 0.210 Uiso 1 1 calc R U . . .
 H36C H 0.940474 0.061597 0.224520 0.210 Uiso 1 1 calc R U . . .
 C361 C 0.9536(5) -0.0292(3) 0.23733(13) 0.166(7) Uani 1 1 d . . . . .
 H36D H 0.924562 -0.039712 0.231378 0.249 Uiso 1 1 calc R U . . .
 H36E H 0.981630 -0.047387 0.237296 0.249 Uiso 1 1 calc R U . . .
 H36F H 0.943750 -0.024104 0.248377 0.249 Uiso 1 1 calc R U . . .
 C362 C 1.1746(2) 0.01020(15) 0.20967(7) 0.0410(12) Uani 1 1 d D . . . .
 C367 C 1.2407(2) 0.05691(16) 0.24391(7) 0.0426(13) Uani 1 1 d . . . . .
 C369 C 1.2923(2) 0.0479(2) 0.25239(10) 0.064(2) Uani 1 1 d . . . . .
 C370 C 1.3248(3) 0.0266(2) 0.23936(10) 0.075(2) Uani 1 1 d . . . . .
 H37A H 1.329412 0.043124 0.230094 0.113 Uiso 1 1 calc R U . . .
 H37B H 1.358029 0.019936 0.243951 0.113 Uiso 1 1 calc R U . . .
 H37C H 1.307086 0.003527 0.235971 0.113 Uiso 1 1 calc R U . . .
 C371 C 1.3194(3) 0.0861(3) 0.25697(12) 0.102(4) Uani 1 1 d . . . . .
 H37D H 1.323506 0.101470 0.247333 0.153 Uiso 1 1 calc R U . . .
 H37E H 1.298759 0.099860 0.264687 0.153 Uiso 1 1 calc R U . . .
 H37F H 1.352787 0.080673 0.261730 0.153 Uiso 1 1 calc R U . . .
 C372 C 1.2847(3) 0.0226(3) 0.26687(9) 0.084(3) Uani 1 1 d . . . . .
 H37G H 1.317653 0.017345 0.271971 0.127 Uiso 1 1 calc R U . . .
 H37H H 1.262672 0.035357 0.274507 0.127 Uiso 1 1 calc R U . . .
 H37I H 1.268952 -0.001197 0.263450 0.127 Uiso 1 1 calc R U . . .
 C373 C 1.14197(18) 0.13893(17) 0.18816(6) 0.0364(12) Uani 1 1 d . . . . .
 C374 C 1.1146(2) 0.1354(2) 0.17181(7) 0.060(2) Uani 1 1 d . . . . .
 C375 C 1.1581(2) 0.1403(3) 0.15919(7) 0.076(3) Uani 1 1 d . . . . .
 H37J H 1.183140 0.120101 0.160597 0.115 Uiso 1 1 calc R U . . .
 H37K H 1.143541 0.139132 0.148357 0.115 Uiso 1 1 calc R U . . .
 H37L H 1.174687 0.164862 0.160793 0.115 Uiso 1 1 calc R U . . .
 C376 C 1.0895(3) 0.0950(3) 0.16961(8) 0.093(3) Uani 1 1 d . . . . .
 H37M H 1.115426 0.075401 0.171088 0.139 Uiso 1 1 calc R U . . .
 H37N H 1.062855 0.091569 0.177547 0.139 Uiso 1 1 calc R U . . .
 H37O H 1.074621 0.092920 0.158831 0.139 Uiso 1 1 calc R U . . .
 C377 C 1.0753(2) 0.1672(3) 0.16960(8) 0.095(4) Uani 1 1 d . . . . .
 H37P H 1.058382 0.164462 0.159156 0.143 Uiso 1 1 calc R U . . .
 H37Q H 1.050147 0.165597 0.178076 0.143 Uiso 1 1 calc R U . . .
 H37R H 1.092500 0.191707 0.170150 0.143 Uiso 1 1 calc R U . . .
 C378 C 1.27952(17) 0.13041(14) 0.19552(6) 0.0312(11) Uani 1 1 d . . . . .
 C379 C 1.33002(19) 0.12267(16) 0.18675(7) 0.0410(13) Uani 1 1 d . . . . .
 C380 C 1.3235(2) 0.08709(19) 0.17593(7) 0.0550(17) Uani 1 1 d . . . . .
 H38D H 1.313472 0.065498 0.182512 0.083 Uiso 1 1 calc R U . . .
 H38E H 1.297192 0.091930 0.167786 0.083 Uiso 1 1 calc R U . . .
 H38F H 1.355649 0.081470 0.170707 0.083 Uiso 1 1 calc R U . . .
 C381 C 1.37046(19) 0.11388(19) 0.19995(8) 0.0530(16) Uani 1 1 d . . . . .
 H38G H 1.359623 0.091918 0.206170 0.079 Uiso 1 1 calc R U . . .
 H38H H 1.403057 0.108421 0.194961 0.079 Uiso 1 1 calc R U . . .
 H38I H 1.374162 0.135765 0.207052 0.079 Uiso 1 1 calc R U . . .
 C382 C 1.3456(3) 0.1568(2) 0.17680(10) 0.076(2) Uani 1 1 d . . . . .
 H38J H 1.377499 0.151246 0.171388 0.114 Uiso 1 1 calc R U . . .
 H38K H 1.319078 0.162258 0.168809 0.114 Uiso 1 1 calc R U . . .
 H38L H 1.350276 0.178706 0.183817 0.114 Uiso 1 1 calc R U . . .
 C383 C 1.26470(18) 0.22822(15) 0.23659(7) 0.0367(12) Uani 1 1 d . . . . .
 C384 C 1.3133(2) 0.2267(2) 0.24671(8) 0.0534(16) Uani 1 1 d . . . . .
 C385 C 1.3317(3) 0.2675(3) 0.24951(12) 0.098(3) Uani 1 1 d . . . . .
 H38M H 1.362937 0.267177 0.255996 0.148 Uiso 1 1 calc R U . . .
 H38N H 1.338333 0.279514 0.239188 0.148 Uiso 1 1 calc R U . . .
 H38O H 1.305503 0.281751 0.255114 0.148 Uiso 1 1 calc R U . . .
 C386 C 1.3538(2) 0.2010(3) 0.23895(10) 0.080(3) Uani 1 1 d . . . . .
 H38P H 1.384509 0.200651 0.245716 0.120 Uiso 1 1 calc R U . . .
 H38Q H 1.340454 0.175306 0.237888 0.120 Uiso 1 1 calc R U . . .
 H38R H 1.362166 0.210872 0.228356 0.120 Uiso 1 1 calc R U . . .
 C387 C 1.2984(3) 0.2080(3) 0.26324(10) 0.092(3) Uani 1 1 d . . . . .
 H38S H 1.328575 0.206358 0.270210 0.138 Uiso 1 1 calc R U . . .
 H38T H 1.272559 0.223406 0.268422 0.138 Uiso 1 1 calc R U . . .
 H38U H 1.285006 0.182534 0.261303 0.138 Uiso 1 1 calc R U . . .
 C388 C 1.2275(2) 0.26879(16) 0.19736(8) 0.0483(15) Uani 1 1 d . . . . .
 C389 C 1.2539(3) 0.29535(18) 0.18523(9) 0.0587(18) Uani 1 1 d . . . . .
 C390 C 1.2647(3) 0.2734(3) 0.16928(9) 0.090(3) Uani 1 1 d . . . . .
 H39D H 1.232526 0.265078 0.164439 0.136 Uiso 1 1 calc R U . . .
 H39E H 1.282240 0.290152 0.161832 0.136 Uiso 1 1 calc R U . . .
 H39F H 1.286026 0.251389 0.171623 0.136 Uiso 1 1 calc R U . . .
 C391 C 1.3042(3) 0.3083(3) 0.19274(11) 0.105(3) Uani 1 1 d . . . . .
 H39G H 1.321641 0.325149 0.185301 0.158 Uiso 1 1 calc R U . . .
 H39H H 1.297641 0.321857 0.202720 0.158 Uiso 1 1 calc R U . . .
 H39I H 1.325616 0.286268 0.195002 0.158 Uiso 1 1 calc R U . . .
 C392 C 1.2195(4) 0.3303(3) 0.18183(15) 0.162(6) Uani 1 1 d . . . . .
 H39J H 1.187270 0.321916 0.177019 0.243 Uiso 1 1 calc R U . . .
 H39K H 1.212859 0.343545 0.191876 0.243 Uiso 1 1 calc R U . . .
 H39L H 1.236607 0.347420 0.174443 0.243 Uiso 1 1 calc R U . . .
 C393 C 1.06252(19) 0.29573(15) 0.21695(6) 0.0347(10) Uani 1 1 d . . . . .
 C394 C 1.0343(2) 0.3130(2) 0.20218(8) 0.0553(15) Uani 1 1 d . . . . .
 C395 C 1.0027(4) 0.3475(3) 0.20864(12) 0.118(3) Uani 1 1 d . . . . .
 H39M H 0.977930 0.338495 0.216391 0.176 Uiso 1 1 calc R U . . .
 H39N H 1.025682 0.365638 0.213841 0.176 Uiso 1 1 calc R U . . .
 H39O H 0.984898 0.359845 0.199696 0.176 Uiso 1 1 calc R U . . .
 C396 C 0.9962(4) 0.2845(3) 0.19573(12) 0.129(4) Uani 1 1 d . . . . .
 H39P H 0.974170 0.276164 0.204386 0.194 Uiso 1 1 calc R U . . .
 H39Q H 0.975629 0.296182 0.187239 0.194 Uiso 1 1 calc R U . . .
 H39R H 1.014317 0.262642 0.191398 0.194 Uiso 1 1 calc R U . . .
 C397 C 1.0712(3) 0.3287(4) 0.19047(11) 0.138(5) Uani 1 1 d . . . . .
 H39S H 1.093751 0.346671 0.195923 0.207 Uiso 1 1 calc R U . . .
 H39T H 1.091289 0.308054 0.185993 0.207 Uiso 1 1 calc R U . . .
 H39U H 1.052602 0.341595 0.181834 0.207 Uiso 1 1 calc R U . . .
 C398 C 1.1496(2) 0.34143(17) 0.24609(8) 0.0446(14) Uani 1 1 d . . . . .
 C399 C 1.1683(3) 0.38289(18) 0.24856(10) 0.0602(18) Uani 1 1 d . . . . .
 C400 C 1.2258(3) 0.3864(2) 0.24563(12) 0.093(3) Uani 1 1 d . . . . .
 H40D H 1.244281 0.369653 0.253009 0.139 Uiso 1 1 calc R U . . .
 H40E H 1.232995 0.379076 0.234581 0.139 Uiso 1 1 calc R U . . .
 H40F H 1.236527 0.412527 0.247422 0.139 Uiso 1 1 calc R U . . .
 C401 C 1.1579(3) 0.3945(2) 0.26667(10) 0.079(2) Uani 1 1 d . . . . .
 H40G H 1.178325 0.378556 0.273860 0.119 Uiso 1 1 calc R U . . .
 H40H H 1.167034 0.421031 0.268311 0.119 Uiso 1 1 calc R U . . .
 H40I H 1.121818 0.390933 0.268970 0.119 Uiso 1 1 calc R U . . .
 C402 C 1.1364(4) 0.4077(2) 0.23769(11) 0.094(3) Uani 1 1 d . . . . .
 H40J H 1.100490 0.404256 0.240129 0.141 Uiso 1 1 calc R U . . .
 H40K H 1.145860 0.434209 0.239365 0.141 Uiso 1 1 calc R U . . .
 H40L H 1.142328 0.400757 0.226524 0.141 Uiso 1 1 calc R U . . .
 C467 C 1.24543(19) 0.13208(15) 0.30667(6) 0.0363(11) Uani 1 1 d . . . . .
 C468 C 1.23792(19) 0.17189(15) 0.30519(6) 0.0357(11) Uani 1 1 d . . . . .
 H468 H 1.252729 0.188693 0.312769 0.043 Uiso 1 1 calc R U . . .
 C469 C 1.2082(2) 0.18601(15) 0.29231(7) 0.0406(12) Uani 1 1 d . . . . .
 H469 H 1.203068 0.212484 0.291458 0.049 Uiso 1 1 calc R U . . .
 C470 C 1.1857(3) 0.16178(18) 0.28055(8) 0.0519(11) Uani 1 1 d . U . . .
 C471 C 1.1525(2) 0.18151(18) 0.26737(7) 0.0515(10) Uani 1 1 d . U . . .
 H47A H 1.130230 0.200262 0.272572 0.062 Uiso 1 1 calc R U . . .
 H47B H 1.175122 0.195434 0.260094 0.062 Uiso 1 1 calc R U . . .
 C472 C 1.1201(2) 0.15528(16) 0.25763(7) 0.0420(10) Uani 1 1 d . U . . .
 H47C H 1.093816 0.144065 0.264515 0.050 Uiso 1 1 calc R U . . .
 H47D H 1.141343 0.134489 0.253492 0.050 Uiso 1 1 calc R U . . .
 C473 C 1.05532(17) 0.15466(14) 0.23433(6) 0.0326(11) Uani 1 1 d . . . . .
 H47E H 1.026108 0.148943 0.241241 0.039 Uiso 1 1 calc R U . . .
 H47F H 1.069550 0.130412 0.230551 0.039 Uiso 1 1 calc R U . . .
 C474 C 1.0372(2) 0.17820(17) 0.21989(6) 0.0394(12) Uani 1 1 d . . . . .
 H47G H 1.066944 0.184245 0.213238 0.047 Uiso 1 1 calc R U . . .
 H47H H 1.023244 0.202367 0.223839 0.047 Uiso 1 1 calc R U . . .
 C475 C 0.99674(19) 0.15877(15) 0.20926(6) 0.0352(11) Uani 1 1 d . . . . .
 C476 C 0.9989(2) 0.11981(18) 0.20486(6) 0.0421(13) Uani 1 1 d . . . . .
 H476 H 1.025317 0.104262 0.209034 0.051 Uiso 1 1 calc R U . . .
 C477 C 0.9622(2) 0.10433(18) 0.19436(7) 0.0466(14) Uani 1 1 d . . . . .
 H477 H 0.964313 0.078455 0.191460 0.056 Uiso 1 1 calc R U . . .
 C478 C 0.9229(2) 0.1262(2) 0.18819(9) 0.0602(19) Uani 1 1 d . . . . .
 C479 C 0.9195(2) 0.1647(2) 0.19239(9) 0.062(2) Uani 1 1 d . . . . .
 H479 H 0.892583 0.179820 0.188315 0.075 Uiso 1 1 calc R U . . .
 C480 C 0.9566(2) 0.18041(19) 0.20271(8) 0.0538(17) Uani 1 1 d . . . . .
 H480 H 0.954457 0.206449 0.205337 0.065 Uiso 1 1 calc R U . . .
 C481 C 1.1945(3) 0.12271(18) 0.28231(7) 0.0548(17) Uani 1 1 d . . . . .
 H481 H 1.180266 0.105936 0.274604 0.066 Uiso 1 1 calc R U . . .
 C482 C 1.2236(2) 0.10755(17) 0.29510(7) 0.0473(14) Uani 1 1 d . . . . .
 H482 H 1.228467 0.081045 0.295932 0.057 Uiso 1 1 calc R U . . .
 C339 C 0.8245(7) 0.1353(5) 0.2536(2) 0.060(4) Uani 0.532(8) 1 d D . P Y 1
 H33V H 0.814825 0.138661 0.264734 0.090 Uiso 0.532(8) 1 calc R U P Y 1
 H33W H 0.793872 0.132783 0.246850 0.090 Uiso 0.532(8) 1 calc R U P Y 1
 H33X H 0.845171 0.112391 0.252576 0.090 Uiso 0.532(8) 1 calc R U P Y 1
 C340 C 0.8716(4) 0.1657(4) 0.23029(11) 0.055(3) Uani 0.532(8) 1 d D . P Y 1
 H34P H 0.891493 0.142451 0.229156 0.083 Uiso 0.532(8) 1 calc R U P Y 1
 H34Q H 0.841160 0.164168 0.223457 0.083 Uiso 0.532(8) 1 calc R U P Y 1
 H34R H 0.892123 0.187387 0.227082 0.083 Uiso 0.532(8) 1 calc R U P Y 1
 C348 C 0.9024(9) 0.0257(8) 0.2969(3) 0.082(7) Uani 0.27(2) 1 d D . P Z 1
 C349 C 0.8990(19) -0.0141(10) 0.2904(6) 0.130(15) Uani 0.27(2) 1 d D . P Z 1
 H34S H 0.931932 -0.026559 0.291716 0.196 Uiso 0.27(2) 1 calc R U P Z 1
 H34T H 0.873278 -0.028131 0.296351 0.196 Uiso 0.27(2) 1 calc R U P Z 1
 H34U H 0.889414 -0.013282 0.279075 0.196 Uiso 0.27(2) 1 calc R U P Z 1
 C350 C 0.9179(15) 0.0263(13) 0.3155(3) 0.091(10) Uani 0.27(2) 1 d D . P Z 1
 H35J H 0.919739 0.052476 0.319298 0.136 Uiso 0.27(2) 1 calc R U P Z 1
 H35K H 0.892269 0.012589 0.321651 0.136 Uiso 0.27(2) 1 calc R U P Z 1
 H35L H 0.950965 0.014116 0.317064 0.136 Uiso 0.27(2) 1 calc R U P Z 1
 C351 C 0.8498(9) 0.0453(12) 0.2948(6) 0.114(12) Uani 0.27(2) 1 d D . P Z 1
 H35M H 0.851721 0.071139 0.298936 0.170 Uiso 0.27(2) 1 calc R U P Z 1
 H35N H 0.840355 0.045929 0.283408 0.170 Uiso 0.27(2) 1 calc R U P Z 1
 H35O H 0.824218 0.031080 0.300683 0.170 Uiso 0.27(2) 1 calc R U P Z 1
 C353 C 1.1036(4) -0.0611(3) 0.27275(14) 0.036(2) Uani 0.468(8) 1 d D . P A 1
 C354 C 1.1536(6) -0.0785(5) 0.2675(2) 0.053(4) Uani 0.468(8) 1 d D . P A 1
 H35P H 1.181856 -0.065745 0.273005 0.080 Uiso 0.468(8) 1 calc R U P A 1
 H35Q H 1.154012 -0.105441 0.270276 0.080 Uiso 0.468(8) 1 calc R U P A 1
 H35R H 1.157051 -0.075629 0.255934 0.080 Uiso 0.468(8) 1 calc R U P A 1
 C355 C 1.0975(7) -0.0634(4) 0.29168(14) 0.062(4) Uani 0.468(8) 1 d D . P A 1
 H35S H 1.065155 -0.052049 0.294700 0.092 Uiso 0.468(8) 1 calc R U P A 1
 H35T H 1.098239 -0.089950 0.295045 0.092 Uiso 0.468(8) 1 calc R U P A 1
 H35U H 1.125469 -0.049761 0.296927 0.092 Uiso 0.468(8) 1 calc R U P A 1
 C356 C 1.0571(4) -0.0796(3) 0.26465(14) 0.046(3) Uani 0.468(8) 1 d D . P A 1
 H35V H 1.026086 -0.067453 0.268400 0.069 Uiso 0.468(8) 1 calc R U P A 1
 H35W H 1.059334 -0.076756 0.253025 0.069 Uiso 0.468(8) 1 calc R U P A 1
 H35X H 1.056294 -0.106568 0.267367 0.069 Uiso 0.468(8) 1 calc R U P A 1
 C363 C 1.1862(7) -0.0224(5) 0.1979(2) 0.057(3) Uani 0.635(10) 1 d D . P B 1
 C364 C 1.1572(5) -0.0587(3) 0.20450(16) 0.071(4) Uani 0.635(10) 1 d D . P B
 1
 H36G H 1.168334 -0.063709 0.215533 0.107 Uiso 0.635(10) 1 calc R U P B 1
 H36H H 1.120601 -0.054046 0.204225 0.107 Uiso 0.635(10) 1 calc R U P B 1
 H36I H 1.165021 -0.080589 0.197794 0.107 Uiso 0.635(10) 1 calc R U P B 1
 C365 C 1.1710(7) -0.0135(4) 0.18129(15) 0.093(5) Uani 0.635(10) 1 d D . P B
 1
 H36J H 1.179112 -0.034957 0.174354 0.140 Uiso 0.635(10) 1 calc R U P B 1
 H36K H 1.134388 -0.008698 0.180783 0.140 Uiso 0.635(10) 1 calc R U P B 1
 H36L H 1.189282 0.008928 0.177688 0.140 Uiso 0.635(10) 1 calc R U P B 1
 C366 C 1.2445(4) -0.0310(3) 0.19896(15) 0.077(4) Uani 0.635(10) 1 d D . P B
 1
 H36M H 1.254017 -0.036831 0.210059 0.116 Uiso 0.635(10) 1 calc R U P B 1
 H36N H 1.252321 -0.052648 0.192130 0.116 Uiso 0.635(10) 1 calc R U P B 1
 H36O H 1.263502 -0.008858 0.195367 0.116 Uiso 0.635(10) 1 calc R U P B 1
 C516 C 0.8559(4) 0.1704(4) 0.24794(12) 0.051(3) Uani 0.532(8) 1 d D . P Y 1
 C551 C 0.8241(4) 0.2071(3) 0.25017(14) 0.052(3) Uani 0.532(8) 1 d D . P Y 1
 H55G H 0.814505 0.209521 0.261406 0.078 Uiso 0.532(8) 1 calc R U P Y 1
 H55H H 0.844344 0.229038 0.247062 0.078 Uiso 0.532(8) 1 calc R U P Y 1
 H55I H 0.793381 0.205819 0.243437 0.078 Uiso 0.532(8) 1 calc R U P Y 1
 C1A C 0.8165(8) 0.1466(6) 0.2571(3) 0.062(5) Uani 0.468(8) 1 d D . P Y 2
 H1AA H 0.825514 0.125146 0.263955 0.093 Uiso 0.468(8) 1 calc R U P Y 2
 H1AB H 0.808685 0.168579 0.263780 0.093 Uiso 0.468(8) 1 calc R U P Y 2
 H1AC H 0.786689 0.140159 0.250513 0.093 Uiso 0.468(8) 1 calc R U P Y 2
 C1B C 0.8736(5) 0.1213(3) 0.23513(15) 0.054(3) Uani 0.468(8) 1 d D . P Y 2
 H1BA H 0.882103 0.099496 0.241893 0.081 Uiso 0.468(8) 1 calc R U P Y 2
 H1BB H 0.843544 0.115374 0.228556 0.081 Uiso 0.468(8) 1 calc R U P Y 2
 H1BC H 0.902180 0.126996 0.228173 0.081 Uiso 0.468(8) 1 calc R U P Y 2
 C1C C 0.8488(4) 0.1905(4) 0.23493(16) 0.049(3) Uani 0.468(8) 1 d D . P Y 2
 H1CA H 0.841625 0.212658 0.241513 0.073 Uiso 0.468(8) 1 calc R U P Y 2
 H1CB H 0.877537 0.195897 0.227969 0.073 Uiso 0.468(8) 1 calc R U P Y 2
 H1CC H 0.818902 0.184275 0.228352 0.073 Uiso 0.468(8) 1 calc R U P Y 2
 C1D C 0.8615(5) 0.0186(5) 0.2835(2) 0.113(6) Uani 0.73(2) 1 d D . P Z 2
 H1DA H 0.847846 0.044321 0.282623 0.170 Uiso 0.73(2) 1 calc R U P Z 2
 H1DB H 0.872456 0.010114 0.272916 0.170 Uiso 0.73(2) 1 calc R U P Z 2
 H1DC H 0.835084 0.001625 0.287399 0.170 Uiso 0.73(2) 1 calc R U P Z 2
 C1E C 0.9283(6) -0.0214(3) 0.29656(19) 0.095(4) Uani 0.73(2) 1 d D . P Z 2
 H1EA H 0.957371 -0.021778 0.304012 0.142 Uiso 0.73(2) 1 calc R U P Z 2
 H1EB H 0.901879 -0.038386 0.300474 0.142 Uiso 0.73(2) 1 calc R U P Z 2
 H1EC H 0.939251 -0.029896 0.285991 0.142 Uiso 0.73(2) 1 calc R U P Z 2
 C1F C 0.8919(7) 0.0347(6) 0.31245(19) 0.121(6) Uani 0.73(2) 1 d D . P Z 2
 H1FA H 0.878654 0.060358 0.311174 0.181 Uiso 0.73(2) 1 calc R U P Z 2
 H1FB H 0.865726 0.018485 0.317066 0.181 Uiso 0.73(2) 1 calc R U P Z 2
 H1FC H 0.921746 0.035078 0.319563 0.181 Uiso 0.73(2) 1 calc R U P Z 2
 C1G C 1.1182(6) -0.0292(6) 0.1914(2) 0.073(6) Uani 0.365(10) 1 d D . P B 2
 H1GA H 1.104947 -0.005678 0.186811 0.110 Uiso 0.365(10) 1 calc R U P B 2
 H1GB H 1.117826 -0.049023 0.183257 0.110 Uiso 0.365(10) 1 calc R U P B 2
 H1GC H 1.096893 -0.036901 0.200381 0.110 Uiso 0.365(10) 1 calc R U P B 2
 C1H C 1.2049(8) -0.0096(7) 0.1824(2) 0.076(6) Uani 0.365(10) 1 d D . P B 2
 H1HA H 1.188997 0.012896 0.177748 0.113 Uiso 0.365(10) 1 calc R U P B 2
 H1HB H 1.239821 -0.003698 0.185735 0.113 Uiso 0.365(10) 1 calc R U P B 2
 H1HC H 1.205149 -0.029961 0.174482 0.113 Uiso 0.365(10) 1 calc R U P B 2
 C1I C 1.1971(10) -0.0568(5) 0.2048(3) 0.088(6) Uani 0.365(10) 1 d D . P B 2
 H1IA H 1.196350 -0.077512 0.197042 0.132 Uiso 0.365(10) 1 calc R U P B 2
 H1IB H 1.232401 -0.051243 0.207853 0.132 Uiso 0.365(10) 1 calc R U P B 2
 H1IC H 1.178249 -0.064128 0.214330 0.132 Uiso 0.365(10) 1 calc R U P B 2
 C1J C 1.0892(6) -0.0787(4) 0.2806(2) 0.088(5) Uani 0.532(8) 1 d D . P A 2
 H1JA H 1.066334 -0.085219 0.271678 0.132 Uiso 0.532(8) 1 calc R U P A 2
 H1JB H 1.101650 -0.101871 0.285714 0.132 Uiso 0.532(8) 1 calc R U P A 2
 H1JC H 1.070931 -0.063458 0.288411 0.132 Uiso 0.532(8) 1 calc R U P A 2
 C1K C 1.1620(8) -0.0792(5) 0.26084(19) 0.071(5) Uani 0.532(8) 1 d D . P A 2
 H1KA H 1.190691 -0.064387 0.256923 0.107 Uiso 0.532(8) 1 calc R U P A 2
 H1KB H 1.174487 -0.103140 0.265278 0.107 Uiso 0.532(8) 1 calc R U P A 2
 H1KC H 1.138285 -0.084317 0.251982 0.107 Uiso 0.532(8) 1 calc R U P A 2
 C1L C 1.1721(6) -0.0447(4) 0.28768(15) 0.080(4) Uani 0.532(8) 1 d D . P A 2
 H1LA H 1.200027 -0.030365 0.283015 0.120 Uiso 0.532(8) 1 calc R U P A 2
 H1LB H 1.154850 -0.029051 0.295589 0.120 Uiso 0.532(8) 1 calc R U P A 2
 H1LC H 1.185569 -0.067464 0.292892 0.120 Uiso 0.532(8) 1 calc R U P A 2
 C338 C 0.8622(4) 0.1563(3) 0.24596(14) 0.044(3) Uani 0.468(8) 1 d D . P Y 2
 C347 C 1.1737(9) -0.0228(7) 0.1976(3) 0.052(4) Uani 0.365(10) 1 d D . P B 2
 C517 C 0.9076(5) 0.0183(4) 0.29533(16) 0.084(3) Uani 0.73(2) 1 d D . P Z 2
 C518 C 1.1340(5) -0.0562(3) 0.27431(16) 0.067(3) Uani 0.532(8) 1 d D . P A 2
 O159 O 1.47838(15) 0.36993(13) 0.61481(5) 0.0509(10) Uani 1 1 d . . . . .
 H159 H 1.499862 0.355609 0.619099 0.076 Uiso 1 1 calc R U . . .
 O160 O 1.07705(17) 0.36555(13) 0.48326(6) 0.0583(12) Uani 1 1 d . . . . .
 H160 H 1.054407 0.350371 0.480329 0.087 Uiso 1 1 calc R U . . .
 O185 O 1.00927(15) 0.31454(15) 0.47028(5) 0.0536(11) Uani 1 1 d G . . . .
 H18Y H 0.976835 0.315497 0.471848 0.080 Uiso 1 1 d G U . . .
 H H 1.012735 0.321387 0.460382 0.080 Uiso 1 1 d G U . . .
 N2 N 1.29282(14) 0.29151(12) 0.54484(5) 0.0302(9) Uani 1 1 d . . . . .
 H2A H 1.315089 0.280970 0.537943 0.036 Uiso 1 1 calc R U . . .
 H2B H 1.276711 0.272425 0.549960 0.036 Uiso 1 1 calc R U . . .
 C419 C 1.44977(18) 0.34973(17) 0.60365(6) 0.0371(12) Uani 1 1 d . . . . .
 C420 C 1.41966(19) 0.37053(17) 0.59239(6) 0.0365(12) Uani 1 1 d . . . . .
 H420 H 1.420268 0.397338 0.592569 0.044 Uiso 1 1 calc R U . . .
 C421 C 1.38899(19) 0.35152(16) 0.58098(6) 0.0373(12) Uani 1 1 d . . . . .
 H421 H 1.369402 0.365840 0.573545 0.045 Uiso 1 1 calc R U . . .
 C422 C 1.38679(18) 0.31148(16) 0.58039(6) 0.0360(12) Uani 1 1 d . . . . .
 C423 C 1.3545(2) 0.28914(16) 0.56806(7) 0.0412(13) Uani 1 1 d . . . . .
 H42A H 1.377241 0.273726 0.561359 0.049 Uiso 1 1 calc R U . . .
 H42B H 1.331737 0.271695 0.573804 0.049 Uiso 1 1 calc R U . . .
 C424 C 1.32246(17) 0.31509(15) 0.55721(6) 0.0311(11) Uani 1 1 d . . . . .
 H42C H 1.298481 0.329763 0.563773 0.037 Uiso 1 1 calc R U . . .
 H42D H 1.344869 0.333134 0.551651 0.037 Uiso 1 1 calc R U . . .
 C425 C 1.25376(18) 0.31433(15) 0.53531(6) 0.0334(11) Uani 1 1 d . . . . .
 H42E H 1.269905 0.337367 0.530999 0.040 Uiso 1 1 calc R U . . .
 H42F H 1.225960 0.322215 0.542413 0.040 Uiso 1 1 calc R U . . .
 C426 C 1.23175(18) 0.29015(15) 0.52127(6) 0.0342(11) Uani 1 1 d . . . . .
 H42G H 1.259567 0.283414 0.513965 0.041 Uiso 1 1 calc R U . . .
 H42H H 1.217766 0.266385 0.525636 0.041 Uiso 1 1 calc R U . . .
 C427 C 1.18983(18) 0.31076(15) 0.51170(6) 0.0336(11) Uani 1 1 d . . . . .
 C428 C 1.1956(2) 0.34851(17) 0.50654(7) 0.0436(13) Uani 1 1 d . . . . .
 H428 H 1.225128 0.362225 0.509563 0.052 Uiso 1 1 calc R U . . .
 C429 C 1.1576(2) 0.36623(17) 0.49688(7) 0.0480(14) Uani 1 1 d . . . . .
 H429 H 1.162649 0.391367 0.493278 0.058 Uiso 1 1 calc R U . . .
 C430 C 1.1125(2) 0.34689(18) 0.49256(7) 0.0458(14) Uani 1 1 d . . . . .
 C431 C 1.1067(2) 0.30900(18) 0.49809(8) 0.0512(15) Uani 1 1 d . . . . .
 H431 H 1.076820 0.295311 0.495398 0.061 Uiso 1 1 calc R U . . .
 C432 C 1.14444(19) 0.29195(17) 0.50739(7) 0.0442(14) Uani 1 1 d . . . . .
 H432 H 1.139485 0.266778 0.510965 0.053 Uiso 1 1 calc R U . . .
 C433 C 1.41719(19) 0.29088(18) 0.59158(7) 0.0411(13) Uani 1 1 d . . . . .
 H433 H 1.416481 0.264073 0.591409 0.049 Uiso 1 1 calc R U . . .
 C434 C 1.44855(19) 0.30974(18) 0.60297(7) 0.0408(13) Uani 1 1 d . . . . .
 H434 H 1.468890 0.295430 0.610210 0.049 Uiso 1 1 calc R U . . .
 O161 O 1.07579(17) 0.14868(13) 0.51890(5) 0.0524(10) Uani 1 1 d . . . . .
 H161 H 1.091493 0.165776 0.523800 0.079 Uiso 1 1 calc R U . . .
 O162 O 0.70790(16) 0.11643(12) 0.37672(6) 0.0590(12) Uani 1 1 d . . . . .
 H162 H 0.682614 0.129549 0.374286 0.088 Uiso 1 1 d R U . . .
 N3 N 0.90327(19) 0.20299(14) 0.44156(6) 0.0467(10) Uani 1 1 d . U . . .
 H3D H 0.891631 0.226323 0.444154 0.056 Uiso 1 1 calc R U . . .
 H3E H 0.928404 0.206217 0.434360 0.056 Uiso 1 1 calc R U . . .
 C435 C 1.0512(2) 0.16396(17) 0.50553(7) 0.0416(13) Uani 1 1 d . . . . .
 C436 C 1.0320(3) 0.13827(17) 0.49390(7) 0.0517(16) Uani 1 1 d . . . . .
 H436 H 1.036439 0.111895 0.495424 0.062 Uiso 1 1 calc R U . . .
 C437 C 1.0066(3) 0.1515(2) 0.48019(8) 0.070(2) Uani 1 1 d . . . . .
 H437 H 0.994306 0.134105 0.472436 0.084 Uiso 1 1 calc R U . . .
 C438 C 0.9991(3) 0.19058(19) 0.47782(9) 0.070(2) Uani 1 1 d . . . . .
 C439 C 0.9753(3) 0.2062(2) 0.46212(8) 0.0596(12) Uani 1 1 d . U . . .
 H43G H 0.967233 0.233275 0.463639 0.072 Uiso 1 1 calc R U . . .
 H43H H 1.000700 0.204439 0.453530 0.072 Uiso 1 1 calc R U . . .
 C440 C 0.9267(2) 0.18535(18) 0.45665(7) 0.0482(10) Uani 1 1 d . U . . .
 H44G H 0.934922 0.158537 0.454522 0.058 Uiso 1 1 calc R U . . .
 H44H H 0.901654 0.186095 0.465359 0.058 Uiso 1 1 calc R U . . .
 C441 C 0.86068(17) 0.18186(15) 0.43338(6) 0.0329(11) Uani 1 1 d . . . . .
 H44I H 0.830521 0.181716 0.440311 0.040 Uiso 1 1 calc R U . . .
 H44J H 0.871022 0.155352 0.431525 0.040 Uiso 1 1 calc R U . . .
 C442 C 0.8472(2) 0.20093(17) 0.41722(6) 0.0410(12) Uani 1 1 d . . . . .
 H44K H 0.832593 0.226183 0.419326 0.049 Uiso 1 1 calc R U . . .
 H44L H 0.878724 0.204608 0.411113 0.049 Uiso 1 1 calc R U . . .
 C443 C 0.80943(19) 0.17818(16) 0.40694(6) 0.0364(11) Uani 1 1 d . . . . .
 C444 C 0.8211(2) 0.14217(18) 0.40095(7) 0.0427(13) Uani 1 1 d . . . . .
 H444 H 0.852830 0.131093 0.403742 0.051 Uiso 1 1 calc R U . . .
 C445 C 0.7871(2) 0.12185(17) 0.39086(7) 0.0442(13) Uani 1 1 d . . . . .
 H445 H 0.796021 0.097438 0.387137 0.053 Uiso 1 1 calc R U . . .
 C446 C 0.7400(2) 0.13785(18) 0.38636(8) 0.0469(14) Uani 1 1 d . . . . .
 C447 C 0.7280(2) 0.17415(19) 0.39181(8) 0.0540(16) Uani 1 1 d . . . . .
 H447 H 0.696569 0.185454 0.388858 0.065 Uiso 1 1 calc R U . . .
 C448 C 0.7632(2) 0.19405(18) 0.40184(8) 0.0474(14) Uani 1 1 d . . . . .
 H448 H 0.755037 0.218931 0.405169 0.057 Uiso 1 1 calc R U . . .
 C449 C 1.0179(3) 0.21593(18) 0.48962(8) 0.0601(19) Uani 1 1 d . . . . .
 H449 H 1.012670 0.242281 0.488259 0.072 Uiso 1 1 calc R U . . .
 C450 C 1.0438(2) 0.20291(16) 0.50322(7) 0.0456(14) Uani 1 1 d . . . . .
 H450 H 1.056456 0.220385 0.510914 0.055 Uiso 1 1 calc R U . . .
 O168 O 0.7699(3) 0.0126(2) 0.33297(10) 0.143(3) Uani 1 1 d . . . . .
 C486 C 0.7783(4) 0.0368(3) 0.34446(16) 0.113(3) Uani 1 1 d . . . . .
 C487 C 0.7778(8) 0.0233(5) 0.36208(17) 0.233(9) Uani 1 1 d . . . . .
 H48G H 0.784751 0.044763 0.369177 0.350 Uiso 1 1 calc R U . . .
 H48H H 0.744364 0.012741 0.364482 0.350 Uiso 1 1 calc R U . . .
 H48I H 0.803811 0.003885 0.363723 0.350 Uiso 1 1 calc R U . . .
 C488 C 0.7796(4) 0.0772(3) 0.34096(15) 0.128(4) Uani 1 1 d . . . . .
 H48J H 0.786355 0.091294 0.350857 0.191 Uiso 1 1 calc R U . . .
 H48K H 0.806467 0.082418 0.333283 0.191 Uiso 1 1 calc R U . . .
 H48L H 0.746817 0.085084 0.336398 0.191 Uiso 1 1 calc R U . . .
 O169 O 0.6702(4) 0.4226(2) 0.54318(11) 0.151(3) Uani 1 1 d . . . . .
 C489 C 0.7057(7) 0.4044(4) 0.53628(15) 0.139(4) Uani 1 1 d . . . . .
 C490 C 0.7523(5) 0.4236(4) 0.53118(16) 0.165(5) Uani 1 1 d . . . . .
 H49D H 0.774914 0.405285 0.526171 0.247 Uiso 1 1 calc R U . . .
 H49E H 0.743500 0.443494 0.523474 0.247 Uiso 1 1 calc R U . . .
 H49F H 0.769338 0.434852 0.540517 0.247 Uiso 1 1 calc R U . . .
 C491 C 0.7017(8) 0.3625(4) 0.53463(16) 0.252(10) Uani 1 1 d . . . . .
 H49G H 0.731593 0.352828 0.529130 0.378 Uiso 1 1 calc R U . . .
 H49H H 0.699718 0.350966 0.545259 0.378 Uiso 1 1 calc R U . . .
 H49I H 0.671062 0.356136 0.528402 0.378 Uiso 1 1 calc R U . . .
 O170 O 1.0318(3) 0.5282(2) 0.37245(11) 0.148(3) Uani 1 1 d . . . . .
 C492 C 1.0312(4) 0.5468(4) 0.35883(18) 0.119(4) Uani 1 1 d . . . . .
 C493 C 1.0340(5) 0.5901(4) 0.36031(17) 0.159(5) Uani 1 1 d . . . . .
 H49J H 1.033298 0.601443 0.349616 0.238 Uiso 1 1 calc R U . . .
 H49K H 1.004891 0.599261 0.366380 0.238 Uiso 1 1 calc R U . . .
 H49L H 1.065493 0.597231 0.365887 0.238 Uiso 1 1 calc R U . . .
 C494 C 1.0342(5) 0.5227(5) 0.34364(18) 0.198(7) Uani 1 1 d . . . . .
 H49M H 1.033529 0.539238 0.334225 0.297 Uiso 1 1 calc R U . . .
 H49N H 1.065878 0.508192 0.343830 0.297 Uiso 1 1 calc R U . . .
 H49O H 1.005299 0.505386 0.343138 0.297 Uiso 1 1 calc R U . . .
 O171 O 0.9099(4) 0.4959(3) 0.35298(12) 0.154(3) Uani 1 1 d . . . . .
 C495 C 0.8989(5) 0.4703(4) 0.36282(17) 0.125(4) Uani 1 1 d . . . . .
 C496 C 0.8443(4) 0.4623(4) 0.36810(16) 0.159(5) Uani 1 1 d . . . . .
 H49P H 0.844396 0.441338 0.375757 0.238 Uiso 1 1 calc R U . . .
 H49Q H 0.830306 0.484900 0.373162 0.238 Uiso 1 1 calc R U . . .
 H49R H 0.823433 0.455545 0.358739 0.238 Uiso 1 1 calc R U . . .
 C497 C 0.9407(4) 0.4482(3) 0.37221(14) 0.133(4) Uani 1 1 d . . . . .
 H49S H 0.924767 0.429608 0.379220 0.199 Uiso 1 1 calc R U . . .
 H49T H 0.962774 0.435221 0.364654 0.199 Uiso 1 1 calc R U . . .
 H49U H 0.960889 0.465905 0.378689 0.199 Uiso 1 1 calc R U . . .
 O172 O 1.1322(3) 0.4911(3) 0.44530(11) 0.153(3) Uani 1 1 d . . . . .
 C498 C 1.1612(4) 0.4582(4) 0.45011(15) 0.112(3) Uani 1 1 d . . . . .
 C499 C 1.1789(7) 0.4596(4) 0.46722(17) 0.232(9) Uani 1 1 d . . . . .
 H49V H 1.167348 0.483225 0.472113 0.349 Uiso 1 1 calc R U . . .
 H49W H 1.164811 0.438115 0.473055 0.349 Uiso 1 1 calc R U . . .
 H49X H 1.215999 0.458511 0.467683 0.349 Uiso 1 1 calc R U . . .
 C500 C 1.1719(4) 0.4275(4) 0.43988(17) 0.177(7) Uani 1 1 d . . . . .
 H50J H 1.191963 0.408611 0.445737 0.265 Uiso 1 1 calc R U . . .
 H50K H 1.140031 0.416098 0.436114 0.265 Uiso 1 1 calc R U . . .
 H50L H 1.191116 0.436563 0.430694 0.265 Uiso 1 1 calc R U . . .
 O173 O 0.5154(4) 0.0944(3) 0.45512(10) 0.155(3) Uani 1 1 d . . . . .
 O177 O 0.5326(5) 0.0093(3) 0.48238(15) 0.242(6) Uani 1 1 d . . . . .
 C501 C 0.5364(5) 0.0643(4) 0.45049(13) 0.112(3) Uani 1 1 d . . . . .
 C502 C 0.5916(4) 0.0553(4) 0.45064(17) 0.154(5) Uani 1 1 d . . . . .
 H50M H 0.596674 0.029869 0.446320 0.231 Uiso 1 1 calc R U . . .
 H50N H 0.609584 0.073700 0.444058 0.231 Uiso 1 1 calc R U . . .
 H50O H 0.604767 0.056373 0.461649 0.231 Uiso 1 1 calc R U . . .
 C503 C 0.5022(5) 0.0344(4) 0.44175(16) 0.167(5) Uani 1 1 d . . . . .
 H50P H 0.522854 0.012526 0.438785 0.251 Uiso 1 1 calc R U . . .
 H50Q H 0.475171 0.026204 0.448909 0.251 Uiso 1 1 calc R U . . .
 H50R H 0.487083 0.045631 0.432093 0.251 Uiso 1 1 calc R U . . .
 C513 C 0.5005(10) 0.0363(5) 0.4875(2) 0.216(8) Uani 1 1 d . . . . .
 C514 C 0.4399(8) 0.0327(6) 0.4832(3) 0.335(14) Uani 1 1 d . . . . .
 H51A H 0.421878 0.054359 0.487719 0.503 Uiso 1 1 calc R U . . .
 H51B H 0.434997 0.032385 0.471571 0.503 Uiso 1 1 calc R U . . .
 H51C H 0.426649 0.009294 0.487776 0.503 Uiso 1 1 calc R U . . .
 C515 C 0.5217(9) 0.0626(6) 0.5001(3) 0.325(13) Uani 1 1 d . . . . .
 H51D H 0.495808 0.081088 0.503030 0.487 Uiso 1 1 calc R U . . .
 H51E H 0.531778 0.047957 0.509589 0.487 Uiso 1 1 calc R U . . .
 H51F H 0.551397 0.075778 0.495917 0.487 Uiso 1 1 calc R U . . .
 O174 O 1.1595(4) 0.4762(3) 0.39937(14) 0.189(4) Uani 1 1 d . . . . .
 C504 C 1.1159(5) 0.4908(4) 0.40286(15) 0.126(4) Uani 1 1 d . . . . .
 C505 C 1.0688(5) 0.4704(4) 0.40323(15) 0.187(6) Uani 1 1 d . . . . .
 H50S H 1.041389 0.487568 0.406182 0.281 Uiso 1 1 calc R U . . .
 H50T H 1.061593 0.459625 0.392641 0.281 Uiso 1 1 calc R U . . .
 H50U H 1.071440 0.449966 0.411123 0.281 Uiso 1 1 calc R U . . .
 C506 C 1.1170(5) 0.5304(4) 0.40709(15) 0.159(5) Uani 1 1 d . . . . .
 H50V H 1.082555 0.538910 0.409521 0.238 Uiso 1 1 calc R U . . .
 H50W H 1.139016 0.534038 0.416497 0.238 Uiso 1 1 calc R U . . .
 H50X H 1.130084 0.545086 0.398113 0.238 Uiso 1 1 calc R U . . .
 O176 O 0.6431(4) -0.0350(3) 0.30414(16) 0.201(5) Uani 1 1 d . U . . .
 C510 C 0.6862(5) -0.0270(4) 0.30020(18) 0.137(4) Uani 1 1 d . U . . .
 C511 C 0.6978(5) 0.0120(4) 0.29477(16) 0.149(5) Uani 1 1 d . U . . .
 H51G H 0.733736 0.013740 0.292057 0.224 Uiso 1 1 calc R U . . .
 H51H H 0.676906 0.018034 0.285322 0.224 Uiso 1 1 calc R U . . .
 H51I H 0.690315 0.029896 0.303360 0.224 Uiso 1 1 calc R U . . .
 C512 C 0.7302(5) -0.0554(4) 0.30037(18) 0.174(6) Uani 1 1 d . U . . .
 H51J H 0.761104 -0.042868 0.296754 0.260 Uiso 1 1 calc R U . . .
 H51K H 0.735515 -0.064934 0.311268 0.260 Uiso 1 1 calc R U . . .
 H51L H 0.721985 -0.076506 0.293205 0.260 Uiso 1 1 calc R U . . .
 O179 O 0.6765(4) -0.0341(4) 0.25730(14) 0.215(5) Uani 1 1 d . U . . .
 C519 C 0.6472(7) -0.0672(7) 0.2334(2) 0.296(10) Uani 1 1 d . U . . .
 H51M H 0.627909 -0.090220 0.230862 0.443 Uiso 1 1 calc R U . . .
 H51N H 0.629348 -0.045269 0.228892 0.443 Uiso 1 1 calc R U . . .
 H51O H 0.680994 -0.069015 0.228721 0.443 Uiso 1 1 calc R U . . .
 C520 C 0.6519(6) -0.0631(7) 0.2505(2) 0.210(7) Uani 1 1 d . U . . .
 C521 C 0.6345(5) -0.0931(6) 0.2612(2) 0.247(8) Uani 1 1 d . U . . .
 H52A H 0.617178 -0.112676 0.254900 0.370 Uiso 1 1 calc R U . . .
 H52B H 0.663784 -0.104169 0.266831 0.370 Uiso 1 1 calc R U . . .
 H52C H 0.611065 -0.082469 0.268981 0.370 Uiso 1 1 calc R U . . .
 O182 O 0.6036(8) 0.0318(4) 0.5431(2) 0.360(9) Uani 1 1 d . U . . .
 C527 C 0.5883(8) 0.0588(7) 0.5524(3) 0.220(7) Uani 1 1 d . U . . .
 C528 C 0.5738(7) 0.0500(5) 0.5689(2) 0.240(8) Uani 1 1 d . U . . .
 H52D H 0.563270 0.073219 0.574339 0.360 Uiso 1 1 calc R U . . .
 H52E H 0.545606 0.031937 0.568800 0.360 Uiso 1 1 calc R U . . .
 H52F H 0.602853 0.038946 0.574693 0.360 Uiso 1 1 calc R U . . .
 C554 C 0.5804(5) 0.0960(5) 0.5453(2) 0.186(6) Uani 1 1 d . U . . .
 H55M H 0.568989 0.113688 0.553458 0.278 Uiso 1 1 calc R U . . .
 H55N H 0.612302 0.104989 0.540754 0.278 Uiso 1 1 calc R U . . .
 H55O H 0.554575 0.094166 0.536740 0.278 Uiso 1 1 calc R U . . .
 O183 O 1.13765(13) 0.20142(13) 0.53340(5) 0.0440(9) Uani 1 1 d G . . . .
 H18Z H 1.170081 0.197672 0.532711 0.066 Uiso 1 1 d G U . . .
 HA H 1.134550 0.216844 0.541388 0.066 Uiso 1 1 d G U . . .
 O184 O 1.33688(14) 0.16820(13) 0.33385(5) 0.0449(9) Uani 1 1 d G . . . .
 H18 H 1.335755 0.171985 0.344133 0.067 Uiso 1 1 d G U . . .
 HB H 1.366997 0.159250 0.332138 0.067 Uiso 1 1 d G U . . .
 O186 O 0.54027(14) 0.31901(15) 0.63088(5) 0.0529(11) Uani 1 1 d G . . . .
 H1 H 0.572046 0.322867 0.628769 0.079 Uiso 1 1 d G U . . .
 HC H 0.540175 0.309796 0.640502 0.079 Uiso 1 1 d G U . . .
 O187 O 1.20278(14) 0.28309(14) 0.27301(5) 0.0505(10) Uani 1 1 d G . . . .
 H2 H 1.170561 0.287327 0.274147 0.076 Uiso 1 1 d G U . . .
 HD H 1.205720 0.274304 0.263357 0.076 Uiso 1 1 d G U . . .
 O188 O 0.93366(15) 0.26494(14) 0.23232(5) 0.0518(11) Uani 1 1 d G . . . .
 H3 H 0.965274 0.271700 0.232121 0.078 Uiso 1 1 d G U . . .
 HE H 0.929491 0.254922 0.241707 0.078 Uiso 1 1 d G U . . .
 O189 O 0.74370(14) 0.28665(16) 0.42917(5) 0.0555(12) Uani 1 1 d G . . . .
 H4 H 0.775269 0.293472 0.429391 0.083 Uiso 1 1 d G U . . .
 HF H 0.739745 0.273364 0.437822 0.083 Uiso 1 1 d G U . . .
 O190 O 0.81440(15) 0.34207(15) 0.66749(6) 0.0583(12) Uani 1 1 d G . . . .
 H19V H 0.821710 0.341901 0.657369 0.087 Uiso 1 1 d G U . . .
 H19W H 0.781573 0.343503 0.667776 0.087 Uiso 1 1 d G U . . .
 O191 O 0.62119(15) 0.15609(15) 0.36806(6) 0.0580(12) Uani 1 1 d G . . . .
 H19X H 0.589948 0.155431 0.371389 0.087 Uiso 1 1 d G U . . .
 H19Y H 0.619298 0.165892 0.358589 0.087 Uiso 1 1 d G U . . .
 O192 O 0.58578(17) -0.18309(17) 0.42930(7) 0.0692(15) Uani 1 1 d G . . . .
 H19Z H 0.618163 -0.182536 0.427457 0.104 Uiso 1 1 d G U . . .
 HG H 0.583141 -0.192946 0.438784 0.104 Uiso 1 1 d G U . . .
 O193 O 1.2879(3) 0.4780(2) 0.44640(9) 0.135(3) Uani 1 1 d . . . . .
 C547 C 1.2643(4) 0.5253(3) 0.42649(14) 0.133(4) Uani 1 1 d . . . . .
 H54M H 1.282501 0.542165 0.419266 0.200 Uiso 1 1 calc R U . . .
 H54N H 1.242396 0.508333 0.420225 0.200 Uiso 1 1 calc R U . . .
 H54O H 1.243580 0.540291 0.433761 0.200 Uiso 1 1 calc R U . . .
 C548 C 1.3024(5) 0.5021(3) 0.43616(14) 0.107(3) Uani 1 1 d . . . . .
 C549 C 1.3564(4) 0.5066(4) 0.43289(17) 0.166(5) Uani 1 1 d . . . . .
 H54P H 1.360812 0.526221 0.424741 0.249 Uiso 1 1 calc R U . . .
 H54Q H 1.374389 0.514086 0.442735 0.249 Uiso 1 1 calc R U . . .
 H54R H 1.370235 0.482693 0.429007 0.249 Uiso 1 1 calc R U . . .
 O526 O 1.1695(7) 0.4771(6) 0.2920(2) 0.376(10) Uani 1 1 d . U . . .
 C181 C 1.2419(6) 0.4921(6) 0.30688(18) 0.294(10) Uani 1 1 d . U . . .
 H18V H 1.253343 0.511040 0.314697 0.441 Uiso 1 1 calc R U . . .
 H18W H 1.244307 0.466905 0.311652 0.441 Uiso 1 1 calc R U . . .
 H18X H 1.263401 0.493325 0.297421 0.441 Uiso 1 1 calc R U . . .
 C525 C 1.1889(7) 0.4999(6) 0.30217(18) 0.230(7) Uani 1 1 d . U . . .
 C552 C 1.1570(5) 0.5314(4) 0.31003(16) 0.185(6) Uani 1 1 d . U . . .
 H55P H 1.178524 0.545838 0.317475 0.277 Uiso 1 1 calc R U . . .
 H55Q H 1.143484 0.548280 0.301724 0.277 Uiso 1 1 calc R U . . .
 H55R H 1.128904 0.519998 0.315865 0.277 Uiso 1 1 calc R U . . .
 C531 C 0.4668(6) 0.0164(7) 0.2655(3) 0.295(10) Uani 1 1 d D U . . .
 H53G H 0.472424 0.036039 0.273608 0.442 Uiso 1 1 calc R U . . .
 H53H H 0.447331 0.026845 0.256509 0.442 Uiso 1 1 calc R U . . .
 H53I H 0.447945 -0.004613 0.270255 0.442 Uiso 1 1 calc R U . . .
 O529 O 0.5264(7) -0.0229(5) 0.24941(18) 0.309(8) Uani 1 1 d D U . . .
 C530 C 0.5183(10) 0.0019(6) 0.2596(3) 0.234(8) Uani 1 1 d D U . . .
 C532 C 0.5642(5) 0.0181(4) 0.26939(16) 0.169(5) Uani 1 1 d . U . . .
 H53J H 0.552126 0.037266 0.276894 0.254 Uiso 1 1 calc R U . . .
 H53K H 0.580853 -0.002365 0.275360 0.254 Uiso 1 1 calc R U . . .
 H53L H 0.588491 0.029602 0.262076 0.254 Uiso 1 1 calc R U . . .
 O536 O 0.7100(5) 0.0655(4) 0.24793(16) 0.239(6) Uani 1 1 d D U . . .
 C533 C 0.7839(7) 0.0112(6) 0.2485(2) 0.280(10) Uani 1 1 d D U . . .
 H53M H 0.806476 0.004971 0.239650 0.420 Uiso 1 1 calc R U . . .
 H53N H 0.804134 0.019258 0.257783 0.420 Uiso 1 1 calc R U . . .
 H53O H 0.763963 -0.011180 0.251291 0.420 Uiso 1 1 calc R U . . .
 C534 C 0.7477(9) 0.0435(6) 0.2433(2) 0.243(8) Uani 1 1 d D U . . .
 C535 C 0.7413(7) 0.0428(4) 0.22591(17) 0.341(12) Uani 1 1 d D U . . .
 H53P H 0.767815 0.026991 0.221237 0.511 Uiso 1 1 calc R U . . .
 H53Q H 0.707925 0.032410 0.223111 0.511 Uiso 1 1 calc R U . . .
 H53R H 0.744037 0.068562 0.221712 0.511 Uiso 1 1 calc R U . . .
 O540 O 0.6900(5) -0.1260(3) 0.34561(11) 0.240(6) Uani 1 1 d . U . . .
 C537 C 0.6135(6) -0.0942(6) 0.3468(2) 0.263(9) Uani 1 1 d D U . . .
 H53S H 0.604576 -0.067524 0.348164 0.395 Uiso 1 1 calc R U . . .
 H53T H 0.599852 -0.103226 0.336498 0.395 Uiso 1 1 calc R U . . .
 H53U H 0.599169 -0.109086 0.355472 0.395 Uiso 1 1 calc R U . . .
 C538 C 0.6681(6) -0.0981(4) 0.34698(14) 0.147(5) Uani 1 1 d D U . . .
 C539 C 0.6971(7) -0.0615(6) 0.3493(2) 0.295(10) Uani 1 1 d D U . . .
 H53V H 0.673110 -0.040548 0.350293 0.442 Uiso 1 1 calc R U . . .
 H53W H 0.717993 -0.063201 0.359101 0.442 Uiso 1 1 calc R U . . .
 H53X H 0.719003 -0.057200 0.340138 0.442 Uiso 1 1 calc R U . . .

loop_
  _atom_site_aniso_label
  _atom_site_aniso_U_11
  _atom_site_aniso_U_22
  _atom_site_aniso_U_33
  _atom_site_aniso_U_23
  _atom_site_aniso_U_13
  _atom_site_aniso_U_12
 Cr1 0.0221(4) 0.0454(5) 0.0340(4) -0.0009(4) -0.0034(4) 0.0064(3)
 Cr2 0.0207(4) 0.0385(5) 0.0445(5) 0.0013(4) 0.0013(4) 0.0053(3)
 Cr3 0.0405(5) 0.0419(5) 0.0353(5) 0.0010(4) 0.0040(4) 0.0105(4)
 Cr4 0.0255(4) 0.0381(5) 0.0458(5) -0.0067(4) 0.0018(4) 0.0050(3)
 Cr5 0.0437(5) 0.0362(5) 0.0346(5) -0.0009(4) -0.0014(4) 0.0073(4)
 Cr6 0.0608(6) 0.0418(5) 0.0322(5) 0.0051(4) 0.0057(4) 0.0035(4)
 Cr7 0.0400(5) 0.0607(6) 0.0370(5) 0.0148(4) 0.0102(4) 0.0131(4)
 Cr8 0.0249(4) 0.0511(5) 0.0302(4) 0.0017(4) 0.0008(4) 0.0087(4)
 Ni1 0.0221(4) 0.0454(5) 0.0340(4) -0.0009(4) -0.0034(4) 0.0064(3)
 Ni2 0.0207(4) 0.0385(5) 0.0445(5) 0.0013(4) 0.0013(4) 0.0053(3)
 Ni3 0.0405(5) 0.0419(5) 0.0353(5) 0.0010(4) 0.0040(4) 0.0105(4)
 Ni4 0.0255(4) 0.0381(5) 0.0458(5) -0.0067(4) 0.0018(4) 0.0050(3)
 Ni5 0.0437(5) 0.0362(5) 0.0346(5) -0.0009(4) -0.0014(4) 0.0073(4)
 Ni6 0.0608(6) 0.0418(5) 0.0322(5) 0.0051(4) 0.0057(4) 0.0035(4)
 Ni7 0.0400(5) 0.0607(6) 0.0370(5) 0.0148(4) 0.0102(4) 0.0131(4)
 Ni8 0.0249(4) 0.0511(5) 0.0302(4) 0.0017(4) 0.0008(4) 0.0087(4)
 F1 0.0221(13) 0.0438(16) 0.0351(15) -0.0005(12) -0.0062(12) 0.0065(12)
 F2 0.0296(14) 0.0450(17) 0.0361(16) 0.0001(13) -0.0052(13) 0.0070(13)
 F3 0.0319(14) 0.0433(16) 0.0300(15) -0.0037(12) -0.0044(12) 0.0065(12)
 F4 0.0309(14) 0.0381(15) 0.0329(15) -0.0025(12) 0.0004(12) 0.0079(12)
 F5 0.0443(17) 0.0354(16) 0.0351(16) 0.0013(12) -0.0005(14) 0.0064(13)
 F6 0.0392(16) 0.0459(17) 0.0317(15) 0.0061(13) -0.0016(13) -0.0011(13)
 F7 0.0292(14) 0.0530(18) 0.0243(14) 0.0017(12) -0.0011(12) 0.0118(13)
 F8 0.0238(13) 0.0500(17) 0.0278(14) -0.0008(12) -0.0017(11) 0.0066(12)
 O1 0.0296(18) 0.055(2) 0.059(3) 0.008(2) 0.0084(18) 0.0125(17)
 O2 0.0308(18) 0.048(2) 0.047(2) -0.0009(18) 0.0000(17) 0.0093(16)
 O3 0.045(2) 0.066(3) 0.043(2) 0.0069(18) 0.0150(18) 0.0171(19)
 O4 0.077(3) 0.084(3) 0.052(3) 0.023(2) 0.032(2) 0.038(3)
 O5 0.0320(19) 0.066(3) 0.044(2) 0.015(2) -0.0072(18) -0.0046(19)
 O6 0.034(2) 0.063(3) 0.068(3) 0.017(2) -0.001(2) -0.0021(19)
 O7 0.043(2) 0.065(3) 0.031(2) -0.0044(18) 0.0009(17) 0.0026(19)
 O8 0.0294(18) 0.057(2) 0.045(2) -0.0082(18) -0.0053(17) 0.0059(17)
 O9 0.075(3) 0.072(3) 0.027(2) 0.0000(19) -0.004(2) 0.033(2)
 O10 0.066(3) 0.053(2) 0.0282(19) 0.0048(17) -0.0053(19) 0.016(2)
 O11 0.060(3) 0.078(3) 0.070(3) 0.030(3) 0.023(2) 0.005(2)
 O12 0.085(3) 0.057(3) 0.043(2) 0.010(2) 0.017(2) -0.002(2)
 O13 0.099(4) 0.042(2) 0.043(2) 0.0088(17) 0.005(2) 0.010(2)
 O14 0.081(3) 0.041(2) 0.044(2) 0.0019(17) 0.001(2) 0.010(2)
 O15 0.061(3) 0.056(3) 0.042(2) -0.0027(19) 0.010(2) -0.015(2)
 O16 0.044(2) 0.055(2) 0.036(2) 0.0024(17) 0.0005(18) -0.0032(18)
 O17 0.065(3) 0.039(2) 0.048(2) -0.0064(17) 0.0053(19) 0.0047(19)
 O18 0.050(2) 0.045(2) 0.077(3) -0.018(2) 0.022(2) -0.0035(17)
 O19 0.049(2) 0.058(3) 0.043(2) 0.0025(19) -0.014(2) 0.019(2)
 O20 0.033(2) 0.055(3) 0.090(4) 0.014(2) -0.026(2) 0.0009(19)
 O21 0.040(2) 0.067(3) 0.033(2) -0.0055(19) -0.0004(17) -0.0118(19)
 O22 0.074(3) 0.055(3) 0.043(2) 0.000(2) -0.013(2) 0.019(2)
 O23 0.039(2) 0.045(2) 0.100(4) -0.014(2) 0.028(2) 0.0048(18)
 O24 0.061(3) 0.049(2) 0.055(3) 0.002(2) 0.022(2) 0.013(2)
 O25 0.0253(17) 0.049(2) 0.053(2) 0.0016(16) 0.0030(16) 0.0098(15)
 O26 0.0262(17) 0.060(2) 0.052(2) -0.0097(19) -0.0066(17) 0.0113(16)
 O27 0.070(3) 0.055(3) 0.045(2) 0.008(2) 0.017(2) 0.012(2)
 O28 0.0327(19) 0.047(2) 0.057(2) 0.0030(19) 0.0138(18) 0.0073(16)
 O29 0.0243(17) 0.052(2) 0.042(2) 0.0072(17) 0.0064(16) 0.0112(15)
 O30 0.0275(17) 0.055(2) 0.036(2) 0.0057(17) 0.0023(16) 0.0065(16)
 O31 0.0268(17) 0.040(2) 0.071(3) -0.0001(18) 0.0030(18) 0.0052(15)
 O32 0.0276(16) 0.046(2) 0.066(3) -0.0026(19) 0.0026(17) 0.0095(15)
 C1 0.029(3) 0.053(3) 0.034(3) -0.001(2) -0.007(2) 0.014(2)
 C2 0.033(3) 0.058(4) 0.052(4) -0.004(3) 0.001(3) 0.013(3)
 C3 0.044(3) 0.067(4) 0.079(5) -0.007(4) -0.009(3) 0.022(3)
 C4 0.051(4) 0.059(4) 0.094(6) -0.005(4) 0.010(4) 0.019(3)
 C5 0.091(5) 0.088(6) 0.050(4) -0.003(4) 0.018(4) 0.043(5)
 C6 0.056(3) 0.079(3) 0.032(3) 0.014(2) 0.015(3) 0.026(3)
 C11 0.024(2) 0.063(4) 0.035(3) 0.006(3) 0.007(2) 0.002(2)
 C12 0.024(3) 0.079(5) 0.066(4) 0.016(4) -0.002(3) -0.006(3)
 C13 0.044(4) 0.114(7) 0.100(7) 0.031(6) -0.015(4) -0.026(4)
 C14 0.043(4) 0.091(6) 0.115(7) 0.006(5) -0.002(4) 0.011(4)
 C15 0.056(4) 0.127(8) 0.056(5) -0.004(5) -0.015(4) -0.008(5)
 C16 0.039(3) 0.058(4) 0.029(3) -0.003(2) -0.007(2) 0.017(3)
 C17 0.046(3) 0.080(5) 0.041(3) -0.011(3) -0.014(3) 0.009(3)
 C18 0.072(5) 0.110(7) 0.059(5) -0.044(5) -0.011(4) 0.017(5)
 C19 0.057(5) 0.159(9) 0.059(5) -0.035(5) -0.014(4) -0.020(5)
 C20 0.081(6) 0.111(7) 0.058(5) 0.007(5) -0.030(4) 0.007(5)
 C21 0.055(3) 0.054(4) 0.028(3) 0.005(2) -0.003(3) 0.017(3)
 C22 0.075(5) 0.080(5) 0.030(3) 0.005(3) -0.007(3) 0.013(4)
 C23 0.097(6) 0.077(6) 0.079(6) -0.021(4) -0.031(5) 0.004(5)
 C24 0.092(6) 0.111(7) 0.048(4) 0.016(4) -0.015(4) 0.037(5)
 C25 0.089(6) 0.144(8) 0.028(3) 0.021(4) 0.001(4) 0.021(6)
 C26 0.073(4) 0.070(3) 0.044(3) 0.016(3) 0.013(3) -0.006(3)
 C27 0.090(5) 0.097(5) 0.081(5) 0.035(4) 0.024(4) -0.018(4)
 C31 0.096(5) 0.042(3) 0.044(3) 0.003(2) -0.002(3) 0.014(3)
 C36 0.049(3) 0.042(3) 0.048(3) 0.006(3) 0.001(3) -0.006(3)
 C37 0.046(3) 0.071(4) 0.051(4) 0.005(3) 0.006(3) -0.009(3)
 C38 0.053(4) 0.076(5) 0.052(4) -0.001(3) -0.007(3) -0.011(3)
 C39 0.070(5) 0.080(5) 0.068(5) 0.007(4) 0.004(4) -0.033(4)
 C40 0.054(4) 0.089(6) 0.065(5) 0.011(4) 0.005(4) -0.001(4)
 C41 0.038(3) 0.040(2) 0.052(3) -0.007(2) 0.001(2) 0.006(2)
 C46 0.045(3) 0.038(3) 0.061(4) -0.017(3) -0.031(3) 0.015(3)
 C47 0.053(4) 0.071(5) 0.058(4) -0.013(3) -0.029(3) 0.028(3)
 C48 0.052(4) 0.101(7) 0.100(7) -0.029(5) -0.044(5) 0.008(4)
 C49 0.071(5) 0.092(6) 0.079(5) -0.014(5) -0.025(4) 0.053(5)
 C50 0.079(5) 0.099(6) 0.069(5) -0.004(5) -0.031(5) 0.038(5)
 C51 0.030(3) 0.057(4) 0.032(3) -0.001(3) 0.003(2) 0.003(2)
 C52 0.042(3) 0.075(4) 0.033(3) -0.006(3) 0.002(3) 0.000(3)
 C53 0.051(4) 0.101(6) 0.038(3) -0.007(3) -0.002(3) -0.004(4)
 C54 0.046(3) 0.101(6) 0.034(3) 0.011(3) 0.002(3) 0.007(4)
 C55 0.065(4) 0.095(6) 0.040(4) -0.003(4) -0.005(3) -0.009(4)
 C56 0.032(3) 0.056(4) 0.047(3) -0.010(3) 0.001(2) 0.007(2)
 C61 0.026(2) 0.062(3) 0.049(3) -0.001(2) -0.001(2) 0.012(2)
 C66 0.030(3) 0.047(3) 0.054(4) 0.013(3) 0.002(3) 0.006(2)
 C67 0.036(3) 0.064(4) 0.066(4) 0.011(3) 0.019(3) 0.005(3)
 C68 0.049(4) 0.086(5) 0.080(5) -0.001(4) 0.025(4) -0.014(4)
 C69 0.072(5) 0.070(5) 0.105(6) 0.041(5) 0.037(5) 0.019(4)
 C70 0.057(4) 0.082(5) 0.055(4) 0.014(4) 0.008(3) -0.011(4)
 C71 0.028(2) 0.039(3) 0.040(3) 0.006(2) -0.005(2) 0.005(2)
 C72 0.030(3) 0.051(3) 0.035(3) 0.011(2) 0.003(2) 0.006(2)
 C73 0.036(3) 0.050(3) 0.050(3) 0.009(3) -0.006(3) 0.010(3)
 C74 0.043(3) 0.063(4) 0.039(3) 0.007(3) -0.004(3) 0.008(3)
 C75 0.035(3) 0.092(5) 0.048(4) 0.027(3) 0.004(3) 0.011(3)
 C76 0.031(2) 0.040(2) 0.080(4) -0.003(2) 0.004(3) 0.0082(18)
 C7 0.061(8) 0.081(7) 0.036(5) 0.012(5) 0.015(5) 0.025(6)
 C8 0.051(8) 0.077(9) 0.044(10) 0.002(8) 0.018(6) 0.029(7)
 C9 0.077(10) 0.104(13) 0.040(6) 0.002(7) 0.017(6) 0.003(9)
 C10 0.076(10) 0.092(9) 0.064(10) 0.023(8) 0.040(8) 0.041(8)
 C28 0.143(13) 0.088(7) 0.192(19) 0.069(9) 0.074(12) -0.007(8)
 C29 0.118(14) 0.130(12) 0.080(6) 0.038(7) 0.045(7) -0.026(10)
 C30 0.101(8) 0.147(16) 0.119(9) 0.021(10) 0.009(7) -0.057(9)
 C32 0.151(7) 0.041(4) 0.035(5) 0.004(4) 0.010(5) 0.017(4)
 C33 0.110(8) 0.041(5) 0.057(7) 0.010(5) 0.009(6) 0.018(5)
 C34 0.150(8) 0.043(5) 0.099(8) 0.007(5) 0.047(7) 0.027(5)
 C35 0.171(11) 0.064(10) 0.063(6) 0.008(6) -0.016(7) 0.037(8)
 C42 0.103(7) 0.053(5) 0.062(7) -0.022(4) 0.024(5) -0.013(6)
 C43 0.137(9) 0.065(8) 0.100(9) -0.032(6) 0.062(8) -0.007(8)
 C44 0.123(6) 0.044(4) 0.101(6) -0.026(4) 0.011(5) -0.022(5)
 C45 0.123(6) 0.053(6) 0.096(7) -0.029(5) -0.002(5) -0.029(5)
 C57 0.031(3) 0.052(4) 0.051(4) -0.002(3) 0.002(3) 0.005(3)
 C58 0.047(5) 0.112(8) 0.059(6) -0.035(6) 0.007(4) 0.008(5)
 C59 0.030(3) 0.072(6) 0.064(5) 0.001(4) -0.002(3) 0.009(3)
 C60 0.069(6) 0.069(5) 0.123(10) 0.028(5) 0.045(7) 0.010(4)
 C62 0.039(7) 0.144(16) 0.068(9) -0.022(9) -0.018(7) 0.039(7)
 C63 0.074(16) 0.24(3) 0.11(2) -0.04(2) -0.028(14) 0.104(19)
 C64 0.097(19) 0.19(3) 0.071(12) 0.009(16) -0.027(11) 0.048(17)
 C65 0.037(11) 0.172(18) 0.09(2) -0.049(14) -0.020(12) 0.001(10)
 C77 0.058(10) 0.038(4) 0.121(16) 0.000(8) 0.020(10) 0.007(6)
 C78 0.070(11) 0.043(16) 0.18(3) -0.03(2) 0.003(13) -0.011(9)
 C79 0.096(16) 0.049(13) 0.136(17) 0.030(11) 0.013(13) 0.001(12)
 C80 0.12(2) 0.052(10) 0.19(2) -0.031(17) 0.07(2) 0.002(13)
 C7A 0.038(4) 0.071(5) 0.023(4) -0.003(3) 0.001(3) 0.012(3)
 C8A 0.043(6) 0.072(6) 0.038(6) -0.004(5) 0.012(4) 0.012(5)
 C9A 0.055(6) 0.090(7) 0.041(5) -0.015(5) 0.010(4) -0.010(5)
 C10A 0.036(4) 0.118(9) 0.036(5) 0.016(5) 0.008(3) 0.022(5)
 C28A 0.14(2) 0.15(3) 0.077(7) 0.043(10) 0.021(10) -0.06(2)
 C29A 0.102(16) 0.130(19) 0.18(3) 0.04(2) 0.070(18) -0.009(14)
 C30A 0.13(3) 0.103(12) 0.093(16) 0.030(11) 0.030(16) -0.042(14)
 C32A 0.130(11) 0.045(8) 0.035(9) 0.002(6) -0.006(6) 0.018(7)
 C33A 0.067(13) 0.040(8) 0.053(12) 0.015(9) -0.009(10) 0.011(8)
 C34A 0.151(8) 0.041(6) 0.097(8) 0.013(5) 0.043(7) 0.025(6)
 C35A 0.154(12) 0.039(15) 0.074(14) 0.008(11) -0.036(12) 0.010(12)
 C42A 0.095(6) 0.050(4) 0.075(6) -0.026(4) 0.029(5) -0.010(5)
 C43A 0.139(9) 0.064(7) 0.096(8) -0.030(6) 0.061(8) -0.007(8)
 C44A 0.123(7) 0.039(4) 0.103(6) -0.028(4) 0.014(6) -0.012(5)
 C45A 0.121(6) 0.051(5) 0.100(6) -0.029(4) 0.005(5) -0.029(5)
 C57A 0.042(9) 0.070(14) 0.070(12) -0.001(9) 0.016(8) 0.023(9)
 C58A 0.08(2) 0.067(13) 0.08(3) 0.010(11) 0.042(18) 0.031(12)
 C59A 0.035(6) 0.13(3) 0.072(16) 0.01(2) 0.015(11) 0.015(13)
 C60A 0.022(11) 0.050(13) 0.066(12) -0.013(10) 0.014(9) 0.008(10)
 C62A 0.027(3) 0.107(7) 0.054(5) -0.001(4) -0.005(3) 0.012(4)
 C63A 0.029(4) 0.129(10) 0.072(7) 0.000(6) -0.010(4) -0.019(5)
 C64A 0.035(5) 0.117(7) 0.094(10) 0.016(6) -0.017(6) 0.022(5)
 C65A 0.038(5) 0.159(12) 0.068(6) -0.029(7) -0.011(5) 0.010(7)
 C77A 0.044(4) 0.038(3) 0.085(6) 0.000(4) 0.011(5) 0.005(3)
 C78A 0.048(4) 0.037(7) 0.096(10) -0.011(6) 0.012(5) -0.006(4)
 C79A 0.082(7) 0.037(5) 0.100(8) 0.002(5) -0.001(6) 0.016(5)
 C80A 0.073(8) 0.050(6) 0.092(7) -0.015(5) 0.017(6) 0.008(5)
 Cr9 0.0262(4) 0.0306(4) 0.0305(4) -0.0066(3) 0.0063(3) -0.0001(3)
 Cr10 0.0279(4) 0.0330(4) 0.0287(4) -0.0085(3) 0.0009(3) 0.0022(3)
 Cr11 0.0295(4) 0.0545(6) 0.0302(4) -0.0114(4) 0.0046(4) 0.0091(4)
 Cr12 0.0230(4) 0.0716(7) 0.0297(5) -0.0136(4) 0.0061(4) -0.0088(4)
 Cr13 0.0247(4) 0.0627(6) 0.0261(4) -0.0006(4) 0.0017(3) -0.0118(4)
 Cr14 0.0278(4) 0.0478(5) 0.0338(5) 0.0056(4) -0.0029(4) -0.0083(4)
 Cr15 0.0212(4) 0.0328(4) 0.0485(5) 0.0014(4) 0.0044(4) 0.0006(3)
 Cr16 0.0416(5) 0.0327(4) 0.0463(5) -0.0007(4) 0.0240(4) 0.0045(4)
 Ni9 0.0262(4) 0.0306(4) 0.0305(4) -0.0066(3) 0.0063(3) -0.0001(3)
 Ni10 0.0279(4) 0.0330(4) 0.0287(4) -0.0085(3) 0.0009(3) 0.0022(3)
 Ni11 0.0295(4) 0.0545(6) 0.0302(4) -0.0114(4) 0.0046(4) 0.0091(4)
 Ni12 0.0230(4) 0.0716(7) 0.0297(5) -0.0136(4) 0.0061(4) -0.0088(4)
 Ni13 0.0247(4) 0.0627(6) 0.0261(4) -0.0006(4) 0.0017(3) -0.0118(4)
 Ni14 0.0278(4) 0.0478(5) 0.0338(5) 0.0056(4) -0.0029(4) -0.0083(4)
 Ni15 0.0212(4) 0.0328(4) 0.0485(5) 0.0014(4) 0.0044(4) 0.0006(3)
 Ni16 0.0416(5) 0.0327(4) 0.0463(5) -0.0007(4) 0.0240(4) 0.0045(4)
 F9 0.0239(12) 0.0336(14) 0.0261(13) -0.0047(11) 0.0014(11) -0.0007(11)
 F10 0.0251(13) 0.0397(15) 0.0291(14) -0.0089(12) -0.0005(11) 0.0039(11)
 F11 0.0221(13) 0.063(2) 0.0281(15) -0.0095(13) 0.0015(12) 0.0035(13)
 F12 0.0210(13) 0.0589(19) 0.0326(15) -0.0036(13) -0.0018(12) -0.0077(13)
 F13 0.0245(13) 0.0520(18) 0.0264(14) 0.0032(12) 0.0005(11) -0.0050(12)
 F14 0.0254(13) 0.0394(16) 0.0386(16) 0.0039(12) -0.0027(12) -0.0046(12)
 F15 0.0282(13) 0.0365(15) 0.0363(15) 0.0001(12) 0.0075(12) 0.0069(12)
 F16 0.0248(13) 0.0402(15) 0.0257(14) -0.0046(11) 0.0028(11) 0.0024(11)
 O33 0.092(3) 0.036(2) 0.0245(19) -0.0059(15) -0.001(2) -0.009(2)
 O34 0.046(2) 0.055(2) 0.0250(18) -0.0060(16) -0.0085(16) 0.0222(18)
 O35 0.0243(18) 0.040(2) 0.093(3) 0.009(2) 0.015(2) 0.0041(16)
 O36 0.0238(17) 0.042(2) 0.063(3) 0.0077(18) -0.0004(17) -0.0022(15)
 O37 0.068(3) 0.037(2) 0.096(4) 0.001(2) 0.058(3) 0.002(2)
 O38 0.048(2) 0.035(2) 0.072(3) -0.0045(19) 0.033(2) -0.0007(17)
 O39 0.102(4) 0.037(2) 0.076(3) -0.004(2) 0.058(3) 0.001(2)
 O40 0.0318(18) 0.0311(19) 0.071(3) -0.0084(18) 0.0167(19) 0.0014(15)
 O41 0.0297(18) 0.047(2) 0.041(2) -0.0038(17) 0.0058(16) -0.0040(16)
 O42 0.0269(17) 0.054(2) 0.036(2) -0.0041(17) 0.0004(16) -0.0068(16)
 O43 0.0331(18) 0.0356(19) 0.072(3) 0.0035(18) -0.0003(19) -0.0029(15)
 O44 0.0359(18) 0.048(2) 0.058(3) 0.0104(19) -0.0065(17) -0.0084(16)
 O45 0.039(2) 0.059(3) 0.039(2) 0.0080(18) -0.0072(18) -0.0087(18)
 O46 0.039(2) 0.074(3) 0.031(2) 0.0048(19) -0.0039(17) -0.008(2)
 O47 0.042(2) 0.060(3) 0.039(2) 0.0039(18) 0.0011(18) -0.0131(19)
 O48 0.036(2) 0.064(3) 0.043(2) 0.0015(19) 0.0027(18) -0.0153(19)
 O49 0.0235(17) 0.063(3) 0.034(2) -0.0068(18) -0.0021(15) -0.0068(17)
 O50 0.0224(17) 0.070(3) 0.046(2) -0.014(2) 0.0004(17) -0.0024(17)
 O51 0.037(2) 0.074(3) 0.035(2) 0.0001(19) 0.0073(17) -0.0191(19)
 O52 0.040(2) 0.092(3) 0.032(2) -0.011(2) 0.0069(18) -0.028(2)
 O53 0.036(2) 0.068(3) 0.0299(19) -0.0021(18) -0.0046(16) -0.0113(19)
 O54 0.0370(19) 0.056(2) 0.0293(19) -0.0123(17) 0.0014(16) -0.0024(17)
 O55 0.0270(19) 0.099(4) 0.043(2) -0.026(2) 0.0117(17) -0.007(2)
 O56 0.036(2) 0.075(3) 0.050(2) -0.013(2) 0.0141(19) 0.015(2)
 O57 0.054(2) 0.051(2) 0.047(2) -0.0155(19) 0.008(2) 0.013(2)
 O58 0.047(2) 0.042(2) 0.042(2) -0.0156(17) -0.0001(18) 0.0039(17)
 O59 0.0295(19) 0.082(3) 0.039(2) 0.001(2) -0.0019(17) 0.0158(19)
 O60 0.0365(19) 0.044(2) 0.037(2) -0.0050(16) -0.0016(17) 0.0089(16)
 O61 0.0255(17) 0.049(2) 0.0356(19) -0.0097(16) 0.0007(15) -0.0002(15)
 O62 0.0262(18) 0.069(3) 0.069(3) -0.037(2) -0.0015(19) 0.0017(18)
 O63 0.051(2) 0.0345(19) 0.039(2) -0.0049(16) 0.0056(18) -0.0006(17)
 O64 0.070(3) 0.035(2) 0.061(3) 0.0066(19) 0.033(2) 0.0073(19)
 C81 0.027(2) 0.062(4) 0.024(2) -0.006(2) 0.003(2) -0.012(2)
 C82 0.033(3) 0.126(7) 0.023(3) -0.005(3) -0.004(2) -0.008(4)
 C83 0.058(4) 0.128(7) 0.025(3) -0.006(4) 0.004(3) -0.007(4)
 C84 0.049(4) 0.203(11) 0.058(5) -0.062(6) 0.006(4) -0.051(5)
 C85 0.061(5) 0.177(10) 0.043(4) 0.018(5) -0.011(4) 0.034(6)
 C86 0.021(2) 0.033(3) 0.077(4) -0.008(3) 0.014(3) 0.001(2)
 C87 0.025(3) 0.061(4) 0.068(4) -0.010(3) 0.006(3) -0.005(3)
 C88 0.033(3) 0.081(5) 0.084(5) -0.018(4) 0.014(3) -0.012(3)
 C89 0.022(3) 0.088(5) 0.070(4) -0.003(4) -0.003(3) 0.004(3)
 C90 0.040(3) 0.103(6) 0.081(5) -0.029(5) 0.017(4) -0.022(4)
 C91 0.022(2) 0.043(3) 0.021(2) -0.0001(19) -0.0003(19) 0.002(2)
 C92 0.027(2) 0.051(3) 0.035(3) -0.005(2) 0.008(2) -0.002(2)
 C93 0.027(3) 0.079(5) 0.056(4) -0.008(3) 0.004(3) -0.006(3)
 C94 0.052(3) 0.049(3) 0.054(4) 0.006(3) 0.018(3) -0.004(3)
 C95 0.040(3) 0.061(4) 0.048(3) -0.010(3) 0.017(3) 0.000(3)
 C96 0.042(3) 0.044(3) 0.070(4) -0.010(3) 0.029(3) -0.002(3)
 C97 0.061(4) 0.055(4) 0.083(5) -0.023(4) 0.040(4) -0.002(3)
 C98 0.088(6) 0.072(5) 0.106(7) -0.044(5) 0.040(5) -0.010(4)
 C99 0.069(5) 0.139(9) 0.116(8) -0.041(7) 0.033(5) 0.038(6)
 C100 0.141(8) 0.078(6) 0.085(6) -0.022(5) 0.076(6) 0.004(5)
 C101 0.027(2) 0.046(3) 0.033(3) -0.004(2) 0.002(2) 0.000(2)
 C102 0.034(3) 0.077(4) 0.037(3) -0.009(3) 0.000(3) 0.000(3)
 C103 0.053(4) 0.085(5) 0.071(5) -0.028(4) -0.004(4) -0.015(4)
 C104 0.057(4) 0.120(7) 0.042(4) 0.004(4) -0.007(3) -0.003(4)
 C105 0.059(4) 0.142(8) 0.053(4) -0.024(5) 0.009(4) -0.004(5)
 C106 0.034(2) 0.039(2) 0.081(4) 0.012(3) -0.006(3) -0.0059(19)
 C111 0.044(3) 0.061(4) 0.034(3) 0.012(3) -0.012(3) -0.018(3)
 C112 0.052(4) 0.075(5) 0.042(3) 0.008(3) -0.016(3) -0.008(3)
 C113 0.059(4) 0.103(6) 0.054(4) -0.013(4) -0.018(4) -0.016(4)
 C114 0.109(7) 0.135(9) 0.068(5) 0.059(6) -0.022(5) -0.045(6)
 C115 0.097(6) 0.116(8) 0.054(5) -0.003(5) -0.024(5) 0.039(6)
 C116 0.031(3) 0.068(4) 0.031(3) 0.006(3) -0.006(2) -0.018(3)
 C117 0.045(3) 0.063(4) 0.061(4) 0.013(3) 0.003(3) -0.016(3)
 C118 0.047(4) 0.072(5) 0.070(5) -0.008(4) 0.001(3) -0.028(3)
 C119 0.062(5) 0.056(5) 0.188(11) 0.040(6) 0.027(6) -0.006(4)
 C120 0.138(8) 0.148(9) 0.049(5) 0.024(5) 0.000(5) -0.093(7)
 C121 0.020(2) 0.064(4) 0.036(3) -0.013(3) 0.003(2) -0.009(2)
 C122 0.035(3) 0.064(4) 0.053(4) -0.016(3) -0.010(3) -0.004(3)
 C123 0.036(3) 0.079(5) 0.077(5) -0.025(4) -0.018(3) 0.000(3)
 C124 0.025(3) 0.125(7) 0.106(7) -0.055(6) 0.006(4) 0.000(4)
 C125 0.077(5) 0.076(5) 0.078(5) -0.019(4) -0.026(5) -0.003(4)
 C126 0.030(3) 0.107(6) 0.028(3) -0.008(3) 0.002(2) -0.024(3)
 C127 0.054(4) 0.128(7) 0.033(3) -0.010(4) 0.014(3) -0.047(4)
 C128 0.108(6) 0.133(8) 0.062(5) -0.012(5) 0.044(5) -0.069(6)
 C129 0.093(6) 0.141(9) 0.043(4) 0.009(5) 0.009(4) -0.041(6)
 C130 0.071(5) 0.136(8) 0.069(5) -0.023(5) 0.039(4) -0.026(5)
 C131 0.021(2) 0.063(4) 0.029(3) -0.008(2) 0.004(2) -0.006(2)
 C132 0.026(2) 0.074(4) 0.029(3) -0.012(3) 0.001(2) -0.011(3)
 C133 0.054(4) 0.072(4) 0.035(3) 0.007(3) -0.002(3) -0.012(3)
 C134 0.049(3) 0.076(4) 0.030(3) -0.008(3) -0.006(3) -0.011(3)
 C135 0.039(3) 0.139(7) 0.030(3) -0.024(4) 0.006(3) -0.017(4)
 C136 0.038(3) 0.075(5) 0.043(3) -0.018(3) 0.000(3) 0.011(3)
 C137 0.038(3) 0.097(6) 0.056(4) -0.028(4) 0.010(3) 0.006(3)
 C138 0.084(6) 0.120(8) 0.113(8) -0.007(6) 0.041(6) 0.049(6)
 C139 0.090(6) 0.134(8) 0.063(5) -0.029(5) 0.029(5) 0.027(6)
 C140 0.030(4) 0.179(11) 0.184(11) -0.105(9) 0.009(5) 0.002(5)
 C141 0.042(3) 0.042(3) 0.036(3) -0.007(2) -0.007(3) 0.010(2)
 C142 0.075(4) 0.046(3) 0.043(3) -0.021(3) -0.019(3) 0.015(3)
 C143 0.111(7) 0.064(5) 0.072(5) -0.029(4) 0.007(5) 0.034(5)
 C144 0.084(5) 0.044(4) 0.076(5) -0.021(3) -0.013(4) -0.009(4)
 C145 0.148(9) 0.072(5) 0.054(5) -0.019(4) -0.051(5) 0.017(6)
 C146 0.035(3) 0.043(3) 0.037(3) -0.013(2) -0.004(2) 0.012(2)
 C147 0.041(3) 0.069(4) 0.064(4) 0.006(3) -0.015(3) 0.017(3)
 C148 0.058(4) 0.099(6) 0.065(5) 0.020(4) -0.026(4) -0.003(4)
 C149 0.044(4) 0.132(8) 0.080(6) 0.015(5) -0.011(4) -0.012(5)
 C150 0.104(7) 0.086(6) 0.115(8) -0.001(6) -0.014(6) 0.058(6)
 C151 0.027(2) 0.035(3) 0.043(3) -0.004(2) -0.005(2) 0.001(2)
 C152 0.027(2) 0.059(4) 0.033(3) -0.003(2) -0.005(2) -0.008(2)
 C153 0.041(3) 0.072(4) 0.042(3) -0.011(3) -0.002(3) -0.022(3)
 C154 0.048(3) 0.085(5) 0.042(3) -0.006(3) 0.000(3) -0.027(3)
 C155 0.047(4) 0.084(5) 0.069(5) 0.001(4) -0.007(4) 0.013(4)
 C156 0.038(3) 0.033(3) 0.044(3) -0.003(2) 0.009(2) -0.002(2)
 C157 0.061(4) 0.036(3) 0.051(4) 0.003(3) 0.014(3) 0.006(3)
 C158 0.125(7) 0.049(4) 0.090(6) 0.007(4) 0.045(5) 0.020(4)
 C159 0.092(6) 0.070(6) 0.161(10) 0.032(6) 0.055(6) 0.002(5)
 C160 0.331(18) 0.063(6) 0.059(6) 0.018(4) -0.048(9) -0.019(9)
 C107 0.053(9) 0.038(4) 0.090(10) 0.005(6) -0.001(7) -0.007(5)
 C108 0.052(9) 0.032(15) 0.078(15) 0.026(12) 0.006(9) 0.001(6)
 C109 0.068(12) 0.041(6) 0.095(14) -0.012(8) -0.002(10) -0.030(9)
 C110 0.051(11) 0.056(11) 0.088(10) 0.000(7) 0.006(8) -0.001(10)
 C2P 0.152(17) 0.112(15) 0.69(5) 0.21(3) 0.24(3) 0.093(14)
 C2Q 0.22(3) 0.15(2) 0.44(3) -0.20(2) -0.15(2) 0.06(2)
 C2R 0.046(8) 0.075(18) 0.21(3) 0.020(17) 0.006(10) 0.015(7)
 C484 0.042(7) 0.035(4) 0.24(2) 0.024(7) 0.006(9) -0.001(5)
 Cr17 0.0283(4) 0.0307(4) 0.0309(4) -0.0066(3) -0.0007(3) -0.0003(3)
 Cr18 0.0286(4) 0.0433(5) 0.0344(5) -0.0097(4) 0.0046(4) 0.0061(4)
 Cr19 0.0219(4) 0.0526(5) 0.0307(4) -0.0136(4) 0.0050(3) -0.0071(4)
 Cr20 0.0232(4) 0.0444(5) 0.0264(4) -0.0007(3) 0.0001(3) -0.0074(3)
 Cr21 0.0275(4) 0.0356(4) 0.0365(5) 0.0001(4) -0.0032(4) -0.0048(3)
 Cr22 0.0220(4) 0.0328(4) 0.0490(5) -0.0072(4) 0.0050(4) -0.0008(3)
 Cr23 0.0340(4) 0.0369(5) 0.0399(5) -0.0090(4) 0.0166(4) -0.0058(4)
 Cr24 0.0274(4) 0.0328(4) 0.0304(4) -0.0031(3) 0.0050(3) -0.0021(3)
 Ni17 0.0283(4) 0.0307(4) 0.0309(4) -0.0066(3) -0.0007(3) -0.0003(3)
 Ni18 0.0286(4) 0.0433(5) 0.0344(5) -0.0097(4) 0.0046(4) 0.0061(4)
 Ni19 0.0219(4) 0.0526(5) 0.0307(4) -0.0136(4) 0.0050(3) -0.0071(4)
 Ni20 0.0232(4) 0.0444(5) 0.0264(4) -0.0007(3) 0.0001(3) -0.0074(3)
 Ni21 0.0275(4) 0.0356(4) 0.0365(5) 0.0001(4) -0.0032(4) -0.0048(3)
 Ni22 0.0220(4) 0.0328(4) 0.0490(5) -0.0072(4) 0.0050(4) -0.0008(3)
 Ni23 0.0340(4) 0.0369(5) 0.0399(5) -0.0090(4) 0.0166(4) -0.0058(4)
 Ni24 0.0274(4) 0.0328(4) 0.0304(4) -0.0031(3) 0.0050(3) -0.0021(3)
 F17 0.0252(13) 0.0378(15) 0.0307(14) -0.0055(12) 0.0013(12) 0.0029(11)
 F18 0.0240(13) 0.0470(17) 0.0324(15) -0.0119(13) 0.0010(12) 0.0009(12)
 F19 0.0222(12) 0.0451(16) 0.0299(14) -0.0063(12) 0.0009(11) -0.0064(12)
 F20 0.0254(13) 0.0376(15) 0.0277(14) 0.0011(11) -0.0007(11) -0.0054(11)
 F21 0.0231(13) 0.0351(15) 0.0403(16) -0.0035(12) -0.0019(12) -0.0008(11)
 F22 0.0280(13) 0.0354(15) 0.0403(16) -0.0075(12) 0.0114(12) -0.0041(11)
 F23 0.0321(14) 0.0320(14) 0.0239(13) -0.0001(11) 0.0028(11) 0.0042(11)
 F24 0.0259(13) 0.0325(14) 0.0248(13) -0.0035(11) -0.0014(11) -0.0011(11)
 O65 0.047(2) 0.051(2) 0.0274(18) -0.0072(16) -0.0023(17) 0.0126(18)
 O66 0.043(2) 0.059(3) 0.0270(18) -0.0099(17) 0.0001(16) -0.0199(19)
 O67 0.0244(17) 0.059(3) 0.061(3) -0.031(2) -0.0128(18) 0.0039(17)
 O68 0.0293(17) 0.046(2) 0.0310(18) -0.0094(15) -0.0031(15) -0.0067(15)
 O69 0.060(2) 0.044(2) 0.056(3) 0.0013(18) 0.023(2) -0.0012(18)
 O70 0.050(2) 0.0348(19) 0.046(2) -0.0026(16) 0.0020(17) -0.0035(16)
 O71 0.042(2) 0.047(2) 0.063(3) -0.0065(19) 0.025(2) -0.0097(18)
 O72 0.046(2) 0.044(2) 0.048(2) -0.0089(18) 0.0195(19) -0.0069(18)
 O73 0.0253(17) 0.043(2) 0.065(3) -0.0002(19) 0.0116(18) 0.0007(15)
 O74 0.0223(16) 0.0360(19) 0.062(3) -0.0072(17) -0.0001(17) -0.0003(14)
 O75 0.057(2) 0.048(2) 0.052(2) -0.0168(17) 0.024(2) -0.0060(18)
 O76 0.0314(18) 0.046(2) 0.062(2) -0.0174(17) 0.0167(18) -0.0014(16)
 O77 0.0311(18) 0.043(2) 0.041(2) -0.0069(16) 0.0046(16) -0.0058(15)
 O78 0.0239(16) 0.048(2) 0.038(2) -0.0049(16) 0.0010(15) -0.0041(15)
 O79 0.0302(18) 0.038(2) 0.073(3) -0.0058(19) -0.0024(19) 0.0030(16)
 O80 0.0335(19) 0.0302(19) 0.063(3) 0.0011(17) -0.0049(19) -0.0026(15)
 O81 0.0336(19) 0.045(2) 0.041(2) 0.0031(17) -0.0049(17) -0.0043(16)
 O82 0.0352(19) 0.052(2) 0.037(2) 0.0037(17) -0.0068(17) -0.0083(17)
 O83 0.040(2) 0.042(2) 0.044(2) 0.0002(17) -0.0010(18) -0.0113(17)
 O84 0.0299(18) 0.046(2) 0.040(2) -0.0008(17) -0.0027(16) -0.0100(16)
 O85 0.0233(16) 0.042(2) 0.0352(19) -0.0054(15) 0.0014(15) -0.0039(14)
 O86 0.0215(16) 0.050(2) 0.042(2) -0.0151(17) 0.0005(15) -0.0012(15)
 O87 0.0307(18) 0.062(2) 0.0334(18) -0.0042(16) 0.0037(16) -0.0144(17)
 O88 0.040(2) 0.070(2) 0.0305(19) -0.0094(17) 0.0075(16) -0.0187(18)
 O89 0.0321(18) 0.054(2) 0.0303(19) -0.0018(16) -0.0066(16) -0.0072(17)
 O90 0.0371(19) 0.052(2) 0.0298(19) -0.0111(17) 0.0028(16) -0.0046(17)
 O91 0.0304(18) 0.059(2) 0.046(2) -0.0189(18) 0.0071(17) -0.0048(16)
 O92 0.0336(19) 0.060(2) 0.055(2) -0.0095(18) 0.0116(17) 0.0135(17)
 O93 0.051(2) 0.039(2) 0.052(2) -0.0086(18) 0.014(2) 0.0086(18)
 O94 0.046(2) 0.0325(19) 0.046(2) -0.0087(16) 0.0030(18) 0.0005(16)
 O95 0.0312(19) 0.057(2) 0.049(2) 0.0012(19) -0.0001(18) 0.0093(17)
 O96 0.0349(19) 0.041(2) 0.041(2) -0.0019(16) -0.0057(17) 0.0121(16)
 O157 0.032(2) 0.072(3) 0.041(2) -0.013(2) -0.0115(18) -0.0029(19)
 O158 0.071(3) 0.047(3) 0.084(4) -0.002(2) -0.049(3) 0.010(2)
 O175 0.284(11) 0.161(9) 0.147(7) -0.025(8) 0.075(8) -0.054(9)
 O543 0.289(12) 0.177(10) 0.182(9) -0.042(9) 0.080(9) -0.028(10)
 N1 0.0247(19) 0.035(2) 0.031(2) -0.0021(17) -0.0014(17) 0.0012(16)
 C161 0.031(3) 0.052(3) 0.032(3) 0.002(2) 0.001(2) -0.011(2)
 C162 0.041(3) 0.098(6) 0.034(3) 0.004(3) -0.007(3) -0.022(3)
 C163 0.066(5) 0.089(6) 0.071(5) 0.024(4) -0.017(4) 0.007(4)
 C164 0.046(4) 0.147(8) 0.042(4) -0.013(4) -0.017(3) -0.028(4)
 C165 0.065(5) 0.165(9) 0.028(3) -0.003(4) 0.003(3) -0.028(5)
 C166 0.033(3) 0.034(3) 0.038(3) -0.005(2) -0.002(2) -0.007(2)
 C167 0.031(3) 0.054(3) 0.033(3) -0.003(2) 0.000(2) -0.012(2)
 C168 0.046(3) 0.063(4) 0.036(3) -0.008(3) -0.007(3) -0.021(3)
 C169 0.027(3) 0.072(4) 0.063(4) 0.003(3) -0.001(3) 0.004(3)
 C170 0.051(4) 0.076(5) 0.041(3) 0.003(3) 0.002(3) -0.033(3)
 C171 0.040(3) 0.040(2) 0.046(3) 0.000(2) 0.004(2) -0.0075(19)
 C176 0.023(2) 0.051(3) 0.023(2) -0.003(2) 0.004(2) -0.007(2)
 C177 0.036(3) 0.051(3) 0.027(3) -0.002(2) 0.010(2) -0.011(2)
 C178 0.055(4) 0.064(4) 0.040(3) 0.004(3) 0.011(3) -0.019(3)
 C179 0.050(3) 0.065(4) 0.060(4) -0.012(3) 0.029(3) -0.010(3)
 C180 0.032(3) 0.095(5) 0.045(3) -0.003(3) 0.006(3) -0.019(3)
 C182 0.025(3) 0.061(4) 0.060(4) -0.018(3) 0.006(3) -0.006(2)
 C183 0.036(3) 0.077(5) 0.065(4) -0.027(4) 0.008(3) -0.013(3)
 C184 0.037(3) 0.072(4) 0.072(5) -0.028(4) 0.015(3) -0.017(3)
 C185 0.028(3) 0.093(5) 0.058(4) -0.010(4) -0.002(3) 0.010(3)
 C186 0.044(3) 0.049(2) 0.061(3) -0.020(2) 0.021(3) -0.007(2)
 C187 0.080(4) 0.067(4) 0.074(4) -0.030(3) 0.039(3) -0.004(3)
 C191 0.028(2) 0.041(3) 0.036(3) -0.003(2) 0.001(2) -0.001(2)
 C192 0.042(3) 0.074(4) 0.032(3) -0.015(3) 0.001(3) -0.007(3)
 C193 0.080(5) 0.099(6) 0.065(5) -0.027(4) 0.003(4) -0.032(5)
 C194 0.059(5) 0.173(10) 0.065(5) -0.054(6) 0.010(4) -0.009(5)
 C195 0.073(5) 0.117(7) 0.054(5) 0.000(5) -0.012(4) -0.006(5)
 C196 0.032(3) 0.031(3) 0.076(4) -0.003(3) -0.004(3) -0.004(2)
 C197 0.040(4) 0.037(4) 0.186(10) -0.003(5) 0.008(5) 0.002(3)
 C198 0.048(4) 0.053(4) 0.168(9) 0.010(5) 0.016(5) 0.013(3)
 C199 0.074(6) 0.039(4) 0.296(17) -0.008(7) 0.039(8) 0.000(4)
 C200 0.133(9) 0.095(8) 0.118(9) -0.033(7) 0.008(7) -0.009(7)
 C201 0.037(3) 0.047(3) 0.038(3) 0.006(2) -0.009(3) -0.005(2)
 C202 0.050(4) 0.072(4) 0.040(3) 0.005(3) -0.013(3) -0.001(3)
 C203 0.068(5) 0.090(6) 0.057(4) 0.006(4) -0.018(4) 0.028(4)
 C204 0.042(4) 0.117(7) 0.054(4) -0.021(4) -0.012(3) 0.000(4)
 C205 0.091(6) 0.100(7) 0.056(5) 0.032(4) -0.007(4) -0.001(5)
 C206 0.031(3) 0.046(3) 0.034(3) 0.009(2) -0.005(2) -0.013(2)
 C207 0.043(3) 0.045(3) 0.067(4) 0.011(3) 0.003(3) -0.018(3)
 C208 0.056(4) 0.058(4) 0.085(5) -0.003(4) 0.000(4) -0.032(3)
 C209 0.169(10) 0.156(10) 0.060(5) 0.042(6) -0.025(6) -0.121(9)
 C210 0.069(5) 0.043(4) 0.330(17) 0.046(7) 0.079(8) 0.004(4)
 C211 0.022(2) 0.045(3) 0.039(3) -0.008(2) 0.004(2) -0.005(2)
 C212 0.029(3) 0.051(3) 0.056(4) -0.014(3) -0.012(3) 0.001(2)
 C213 0.035(3) 0.071(5) 0.077(5) -0.019(4) -0.028(3) 0.006(3)
 C214 0.026(3) 0.096(6) 0.102(6) -0.036(5) 0.000(4) 0.006(3)
 C215 0.080(5) 0.056(4) 0.075(5) 0.002(4) -0.017(4) -0.001(4)
 C216 0.031(3) 0.074(3) 0.031(2) -0.011(2) 0.005(2) -0.019(2)
 C221 0.024(2) 0.050(3) 0.037(3) -0.018(2) 0.008(2) -0.006(2)
 C222 0.029(3) 0.053(3) 0.030(3) -0.013(2) 0.000(2) -0.009(2)
 C223 0.040(3) 0.068(4) 0.033(3) -0.012(3) 0.005(3) 0.000(3)
 C224 0.039(3) 0.069(4) 0.030(3) -0.008(3) -0.002(2) -0.006(3)
 C225 0.048(3) 0.062(4) 0.038(3) -0.016(3) -0.002(3) -0.015(3)
 C226 0.029(2) 0.066(3) 0.041(3) -0.017(2) 0.004(2) 0.007(2)
 C231 0.047(3) 0.036(3) 0.037(3) -0.011(2) -0.013(3) 0.009(2)
 C232 0.082(5) 0.035(3) 0.047(4) -0.011(3) -0.009(3) 0.004(3)
 C233 0.096(6) 0.038(3) 0.061(4) -0.013(3) -0.017(4) -0.006(4)
 C234 0.183(10) 0.064(5) 0.049(4) -0.014(4) -0.032(6) -0.028(6)
 C235 0.134(8) 0.059(5) 0.114(7) -0.029(5) 0.022(6) 0.036(5)
 C236 0.041(3) 0.036(3) 0.039(3) -0.009(2) -0.008(3) 0.009(2)
 C237 0.039(3) 0.053(4) 0.066(4) -0.003(3) -0.014(3) 0.011(3)
 C238 0.044(4) 0.101(6) 0.075(5) 0.016(5) -0.025(4) -0.001(4)
 C239 0.055(4) 0.080(5) 0.061(4) 0.019(4) -0.033(4) -0.004(4)
 C240 0.076(5) 0.073(5) 0.112(7) -0.013(5) -0.015(5) 0.043(4)
 C403 0.020(2) 0.063(4) 0.028(3) -0.004(2) 0.000(2) 0.001(2)
 C404 0.028(2) 0.051(3) 0.027(2) -0.001(2) 0.001(2) -0.002(2)
 C405 0.022(2) 0.044(3) 0.028(2) 0.004(2) -0.004(2) 0.005(2)
 C406 0.019(2) 0.043(3) 0.024(2) 0.001(2) -0.0041(19) 0.0014(19)
 C407 0.027(2) 0.038(3) 0.035(3) 0.002(2) -0.009(2) 0.002(2)
 C408 0.023(2) 0.035(3) 0.026(2) -0.0055(19) -0.0040(19) -0.0031(19)
 C409 0.025(2) 0.035(3) 0.029(2) 0.003(2) -0.006(2) -0.0003(19)
 C410 0.029(2) 0.035(3) 0.033(3) -0.006(2) -0.005(2) -0.002(2)
 C411 0.029(2) 0.038(3) 0.026(2) -0.007(2) -0.008(2) 0.000(2)
 C412 0.044(3) 0.043(3) 0.053(4) 0.000(3) -0.020(3) -0.012(3)
 C413 0.058(4) 0.035(3) 0.061(4) 0.001(3) -0.029(3) -0.005(3)
 C414 0.045(3) 0.041(3) 0.055(4) -0.005(3) -0.025(3) 0.006(3)
 C415 0.041(3) 0.044(3) 0.067(4) 0.006(3) -0.027(3) -0.005(3)
 C416 0.038(3) 0.038(3) 0.059(4) 0.001(3) -0.012(3) -0.003(2)
 C417 0.026(2) 0.056(3) 0.034(3) 0.005(2) -0.004(2) 0.007(2)
 C418 0.022(2) 0.072(4) 0.030(3) -0.004(3) -0.006(2) 0.005(2)
 C485 0.015(2) 0.054(3) 0.064(4) -0.026(3) 0.007(2) 0.004(2)
 C507 0.219(11) 0.188(14) 0.138(8) -0.051(9) 0.067(8) -0.132(11)
 C508 0.218(13) 0.183(15) 0.179(12) -0.039(11) 0.100(11) -0.089(12)
 C509 0.205(11) 0.28(2) 0.233(15) -0.165(14) 0.075(9) -0.124(13)
 C541 0.181(11) 0.28(2) 0.282(18) -0.128(17) 0.098(10) -0.112(14)
 C542 0.208(11) 0.34(3) 0.164(10) -0.089(14) 0.081(9) -0.134(15)
 C553 0.182(12) 0.192(16) 0.211(12) -0.072(12) 0.093(11) -0.074(12)
 C173 0.079(4) 0.055(4) 0.066(4) 0.018(3) 0.019(4) 0.004(4)
 C174 0.075(4) 0.052(3) 0.066(4) 0.017(3) 0.010(3) 0.004(3)
 C175 0.076(4) 0.047(3) 0.073(4) 0.013(3) 0.010(4) -0.003(3)
 C188 0.180(12) 0.093(9) 0.061(5) -0.031(6) 0.032(6) 0.030(10)
 C189 0.082(5) 0.113(12) 0.152(13) -0.069(10) 0.070(6) -0.014(6)
 C190 0.099(10) 0.063(4) 0.080(10) -0.035(5) 0.023(8) -0.001(5)
 C217 0.053(5) 0.080(5) 0.038(4) -0.006(3) 0.014(4) -0.020(4)
 C218 0.052(5) 0.081(8) 0.044(6) -0.016(5) 0.027(4) -0.027(5)
 C219 0.067(8) 0.091(7) 0.036(5) -0.014(5) 0.017(5) -0.023(6)
 C220 0.085(7) 0.089(7) 0.044(6) 0.004(5) 0.010(6) -0.007(6)
 C227 0.040(5) 0.072(5) 0.065(7) -0.024(5) 0.023(5) 0.008(4)
 C228 0.047(7) 0.076(6) 0.101(10) -0.014(6) 0.026(7) 0.022(5)
 C229 0.113(12) 0.129(15) 0.063(6) -0.032(7) 0.018(7) 0.062(12)
 C230 0.037(5) 0.090(9) 0.141(14) -0.042(10) 0.022(6) 0.007(5)
 C526 0.071(5) 0.042(4) 0.064(5) 0.012(3) 0.016(4) -0.002(4)
 C1M 0.040(9) 0.083(13) 0.095(16) -0.020(11) 0.040(10) -0.003(8)
 C1N 0.077(15) 0.092(18) 0.15(3) -0.085(19) 0.043(17) -0.009(14)
 C1O 0.055(12) 0.16(3) 0.17(3) 0.09(2) 0.041(15) 0.030(15)
 C1P 0.063(6) 0.114(7) 0.039(4) -0.006(5) 0.019(4) -0.038(5)
 C1Q 0.117(12) 0.120(7) 0.051(9) 0.008(7) 0.018(9) -0.061(8)
 C1R 0.075(7) 0.118(12) 0.029(5) 0.001(7) 0.014(5) -0.029(7)
 C1S 0.139(14) 0.134(14) 0.119(18) -0.086(12) 0.050(11) -0.047(12)
 C1T 0.112(14) 0.092(10) 0.093(13) -0.018(8) 0.070(11) 0.009(8)
 C2M 0.074(5) 0.049(3) 0.069(4) 0.014(3) 0.012(4) 0.002(4)
 C2N 0.072(6) 0.046(5) 0.063(5) 0.012(4) 0.018(5) -0.002(6)
 C2O 0.078(5) 0.053(4) 0.064(4) 0.017(3) 0.012(4) 0.003(4)
 C483 0.074(4) 0.050(4) 0.069(4) 0.017(4) 0.018(4) -0.002(3)
 C172 0.024(7) 0.079(10) 0.048(10) -0.013(8) 0.003(6) 0.011(6)
 C536 0.054(7) 0.153(10) 0.051(8) -0.010(8) 0.026(6) -0.025(7)
 C543 0.105(9) 0.091(14) 0.132(14) -0.017(10) 0.054(9) 0.036(9)
 Cr25 0.0267(4) 0.0545(5) 0.0301(4) 0.0036(4) 0.0062(4) 0.0061(4)
 Cr26 0.0204(4) 0.0425(5) 0.0361(5) 0.0009(4) -0.0018(3) 0.0034(3)
 Cr27 0.0191(4) 0.0391(5) 0.0438(5) 0.0107(4) 0.0050(4) 0.0052(3)
 Cr28 0.0461(5) 0.0500(5) 0.0345(5) 0.0122(4) 0.0137(4) 0.0201(4)
 Cr29 0.0250(4) 0.0378(5) 0.0557(6) -0.0076(4) 0.0048(4) 0.0009(3)
 Cr30 0.0424(5) 0.0338(5) 0.0405(5) 0.0037(4) -0.0038(4) 0.0034(4)
 Cr31 0.0569(6) 0.0430(5) 0.0356(5) 0.0101(4) 0.0031(4) -0.0071(4)
 Cr32 0.0290(4) 0.0638(6) 0.0480(6) 0.0134(5) 0.0117(4) 0.0003(4)
 Ni25 0.0267(4) 0.0545(5) 0.0301(4) 0.0036(4) 0.0062(4) 0.0061(4)
 Ni26 0.0204(4) 0.0425(5) 0.0361(5) 0.0009(4) -0.0018(3) 0.0034(3)
 Ni27 0.0191(4) 0.0391(5) 0.0438(5) 0.0107(4) 0.0050(4) 0.0052(3)
 Ni28 0.0461(5) 0.0500(5) 0.0345(5) 0.0122(4) 0.0137(4) 0.0201(4)
 Ni29 0.0250(4) 0.0378(5) 0.0557(6) -0.0076(4) 0.0048(4) 0.0009(3)
 Ni30 0.0424(5) 0.0338(5) 0.0405(5) 0.0037(4) -0.0038(4) 0.0034(4)
 Ni31 0.0569(6) 0.0430(5) 0.0356(5) 0.0101(4) 0.0031(4) -0.0071(4)
 Ni32 0.0290(4) 0.0638(6) 0.0480(6) 0.0134(5) 0.0117(4) 0.0003(4)
 F25 0.0220(12) 0.0485(16) 0.0262(13) 0.0010(11) -0.0005(11) 0.0028(11)
 F26 0.0215(12) 0.0398(15) 0.0374(15) 0.0067(12) -0.0006(11) 0.0024(11)
 F27 0.0306(14) 0.0418(15) 0.0349(15) 0.0106(12) 0.0019(12) 0.0118(12)
 F28 0.0350(14) 0.0363(14) 0.0253(13) 0.0000(11) -0.0033(11) 0.0058(11)
 F29 0.0302(14) 0.0371(15) 0.0391(15) 0.0010(12) -0.0015(12) 0.0049(11)
 F30 0.0426(16) 0.0374(15) 0.0356(15) 0.0045(12) -0.0017(13) 0.0005(12)
 F31 0.0340(15) 0.0472(16) 0.0375(16) 0.0093(13) -0.0030(13) -0.0060(12)
 F32 0.0213(12) 0.0560(17) 0.0284(14) 0.0033(12) -0.0011(11) 0.0019(12)
 O97 0.031(2) 0.070(3) 0.112(4) 0.013(3) -0.027(2) -0.0075(18)
 O98 0.0227(16) 0.077(2) 0.054(2) 0.025(2) -0.0061(17) -0.0040(16)
 O99 0.074(3) 0.083(3) 0.084(3) 0.019(3) 0.053(3) 0.018(3)
 O100 0.071(3) 0.074(3) 0.054(2) 0.006(2) 0.033(2) 0.012(2)
 O101 0.075(3) 0.068(3) 0.0285(19) 0.0012(18) 0.0032(18) 0.017(2)
 O102 0.056(2) 0.058(2) 0.0352(19) 0.0066(16) -0.0083(18) 0.0088(18)
 O103 0.056(3) 0.081(3) 0.107(4) 0.019(3) 0.034(3) -0.012(2)
 O104 0.079(3) 0.063(3) 0.045(2) 0.013(2) 0.016(2) -0.021(2)
 O105 0.058(2) 0.054(2) 0.0476(19) 0.0017(18) 0.0069(18) -0.021(2)
 O106 0.0427(18) 0.048(2) 0.043(2) 0.0062(17) -0.0029(16) -0.0040(16)
 O107 0.106(4) 0.043(2) 0.043(2) 0.0125(17) -0.003(2) 0.000(2)
 O108 0.078(3) 0.035(2) 0.050(2) 0.0078(17) -0.008(2) 0.0031(19)
 O109 0.0473(19) 0.051(2) 0.049(2) -0.0007(18) -0.0101(18) 0.0123(16)
 O110 0.036(2) 0.047(2) 0.116(3) 0.023(2) -0.028(2) -0.0047(18)
 O111 0.053(2) 0.042(2) 0.055(2) -0.0019(17) -0.0027(18) 0.0034(18)
 O112 0.042(2) 0.088(3) 0.037(2) -0.0165(18) 0.0053(17) -0.019(2)
 O113 0.071(3) 0.088(3) 0.032(2) -0.0014(19) -0.014(2) 0.033(2)
 O114 0.071(3) 0.067(2) 0.051(2) 0.016(2) 0.033(2) 0.033(2)
 O115 0.0300(17) 0.053(2) 0.064(2) 0.0150(17) 0.0140(17) 0.0085(16)
 O116 0.0257(16) 0.058(2) 0.048(2) 0.0094(17) 0.0024(15) 0.0105(15)
 O117 0.079(3) 0.069(2) 0.058(3) 0.032(2) 0.036(2) 0.037(2)
 O118 0.0297(18) 0.064(2) 0.060(2) 0.0271(18) 0.0173(18) 0.0109(17)
 O119 0.0260(14) 0.046(2) 0.0391(19) 0.0140(16) 0.0064(14) 0.0085(14)
 O120 0.0230(15) 0.053(2) 0.0345(17) 0.0062(15) 0.0006(13) 0.0033(15)
 O121 0.0236(16) 0.0452(19) 0.065(2) 0.0103(17) -0.0013(16) -0.0015(14)
 O122 0.0287(16) 0.0386(19) 0.073(3) 0.0054(18) 0.0027(17) 0.0058(14)
 O123 0.0273(16) 0.053(2) 0.051(2) 0.0007(18) 0.0013(15) 0.0109(15)
 O124 0.052(2) 0.061(2) 0.076(3) 0.015(2) 0.028(2) 0.0192(19)
 O125 0.0260(17) 0.058(2) 0.0462(19) -0.0053(16) -0.0079(15) 0.0033(16)
 O126 0.065(2) 0.070(3) 0.033(2) -0.0049(19) -0.0023(19) -0.014(2)
 O163 0.050(2) 0.062(3) 0.053(3) 0.020(2) -0.029(2) -0.005(2)
 O164 0.069(3) 0.059(3) 0.081(4) 0.011(3) -0.043(3) -0.013(2)
 O276 0.053(3) 0.049(2) 0.126(4) -0.022(2) 0.043(3) -0.0099(18)
 O286 0.0339(19) 0.042(2) 0.121(4) -0.012(2) 0.031(2) -0.0026(16)
 N4 0.046(3) 0.043(3) 0.029(2) 0.0093(19) -0.009(2) 0.000(2)
 C241 0.021(2) 0.076(3) 0.034(3) 0.005(2) 0.0009(19) -0.0034(18)
 C242 0.024(2) 0.086(4) 0.057(4) 0.009(3) -0.008(2) -0.004(2)
 C246 0.027(2) 0.084(3) 0.034(3) 0.016(2) 0.003(2) 0.016(2)
 C247 0.050(3) 0.091(4) 0.047(3) 0.014(3) 0.017(2) 0.017(3)
 C248 0.124(7) 0.105(5) 0.098(6) 0.046(5) 0.082(5) 0.059(5)
 C249 0.074(4) 0.101(5) 0.072(5) 0.026(4) 0.037(4) 0.013(4)
 C250 0.090(5) 0.198(11) 0.042(4) -0.017(5) 0.007(3) 0.008(5)
 C251 0.044(3) 0.055(3) 0.036(2) 0.011(2) 0.002(2) -0.007(2)
 C252 0.055(3) 0.104(5) 0.035(3) 0.005(3) -0.002(2) 0.005(3)
 C253 0.068(4) 0.126(6) 0.040(4) 0.023(4) -0.012(3) 0.014(4)
 C254 0.069(5) 0.119(5) 0.077(6) -0.031(5) -0.012(4) -0.004(4)
 C255 0.068(4) 0.186(10) 0.035(3) 0.022(5) 0.004(3) 0.008(5)
 C256 0.072(3) 0.071(3) 0.060(4) 0.011(3) 0.017(3) -0.026(3)
 C261 0.046(2) 0.041(3) 0.044(2) 0.004(2) -0.0005(19) -0.009(2)
 C262 0.045(3) 0.059(3) 0.054(3) 0.006(3) -0.004(2) -0.009(2)
 C263 0.056(4) 0.060(4) 0.058(3) -0.005(3) -0.010(3) -0.002(3)
 C264 0.060(4) 0.078(4) 0.067(4) 0.007(4) -0.009(3) -0.030(3)
 C265 0.050(3) 0.076(4) 0.066(4) 0.001(3) 0.004(3) 0.006(3)
 C266 0.126(6) 0.034(3) 0.044(3) 0.002(2) -0.008(3) 0.001(3)
 C270 0.049(2) 0.035(3) 0.072(4) -0.006(2) -0.021(2) 0.010(2)
 C271 0.051(3) 0.056(4) 0.087(4) -0.006(3) -0.029(3) 0.018(3)
 C272 0.057(4) 0.073(4) 0.124(7) -0.020(4) -0.042(5) 0.013(3)
 C273 0.071(5) 0.082(5) 0.100(5) -0.014(4) -0.029(4) 0.043(4)
 C274 0.080(5) 0.086(5) 0.086(5) 0.007(4) -0.042(4) 0.021(4)
 C275 0.045(3) 0.044(3) 0.079(4) -0.011(2) 0.013(3) -0.001(2)
 C281 0.032(3) 0.107(3) 0.032(2) -0.013(2) 0.002(2) 0.014(3)
 C287 0.031(2) 0.050(2) 0.043(3) -0.009(2) 0.002(2) 0.0067(19)
 C288 0.034(3) 0.067(3) 0.058(3) -0.003(2) 0.011(2) 0.008(2)
 C292 0.024(2) 0.065(3) 0.059(3) 0.018(2) 0.010(2) 0.013(2)
 C293 0.038(3) 0.093(4) 0.072(4) 0.014(3) -0.002(2) 0.020(3)
 C294 0.028(3) 0.083(4) 0.127(7) 0.029(4) 0.006(4) 0.012(3)
 C295 0.037(3) 0.103(5) 0.098(6) 0.010(4) 0.000(4) 0.008(3)
 C296 0.066(5) 0.105(6) 0.079(5) 0.032(5) -0.002(4) 0.024(4)
 C297 0.044(3) 0.070(3) 0.063(3) 0.034(2) 0.025(3) 0.027(3)
 C298 0.059(3) 0.083(4) 0.064(4) 0.039(3) 0.029(3) 0.018(3)
 C299 0.064(3) 0.091(6) 0.079(5) 0.027(4) 0.030(3) 0.006(3)
 C300 0.079(5) 0.114(6) 0.057(4) 0.031(3) 0.024(4) 0.003(4)
 C301 0.073(4) 0.105(6) 0.111(7) 0.070(5) 0.040(4) 0.030(4)
 C302 0.0245(19) 0.039(3) 0.035(2) 0.0062(19) 0.0018(16) 0.0048(18)
 C303 0.029(2) 0.054(3) 0.033(2) 0.008(2) -0.0017(18) 0.006(2)
 C304 0.037(3) 0.056(3) 0.044(3) 0.009(2) -0.009(2) 0.012(2)
 C305 0.042(3) 0.065(3) 0.040(3) -0.002(3) -0.008(2) 0.000(2)
 C306 0.038(3) 0.094(5) 0.044(3) 0.017(3) 0.003(3) 0.007(3)
 C307 0.025(2) 0.041(2) 0.074(4) 0.012(2) -0.004(2) 0.0039(18)
 C308 0.035(3) 0.037(3) 0.173(7) 0.010(4) 0.002(4) 0.004(2)
 C312 0.029(2) 0.058(3) 0.036(3) -0.005(2) -0.001(2) 0.011(2)
 C313 0.035(3) 0.058(3) 0.050(3) -0.004(3) 0.003(2) 0.017(2)
 C314 0.049(3) 0.071(4) 0.078(4) -0.007(4) -0.018(3) 0.023(3)
 C315 0.054(4) 0.062(3) 0.116(6) -0.012(4) 0.022(4) 0.013(3)
 C316 0.079(5) 0.100(6) 0.053(3) -0.004(4) 0.011(3) 0.048(4)
 C317 0.039(3) 0.057(3) 0.034(2) -0.005(2) -0.008(2) 0.012(2)
 C318 0.051(3) 0.085(4) 0.048(3) -0.021(3) -0.018(3) 0.018(3)
 C319 0.070(4) 0.087(5) 0.075(5) -0.026(4) -0.031(4) -0.002(4)
 C320 0.059(4) 0.139(6) 0.036(3) -0.001(4) -0.013(3) 0.016(4)
 C321 0.081(5) 0.131(7) 0.111(7) -0.077(6) -0.040(5) 0.048(5)
 C451 0.039(3) 0.051(3) 0.038(3) 0.014(3) -0.013(3) 0.001(3)
 C452 0.058(4) 0.039(3) 0.043(3) 0.011(2) -0.021(3) -0.008(3)
 C453 0.066(4) 0.050(4) 0.047(4) 0.008(3) -0.025(3) -0.013(3)
 C454 0.066(4) 0.048(4) 0.054(4) 0.009(3) -0.031(3) -0.011(3)
 C455 0.064(4) 0.057(4) 0.059(4) 0.007(3) -0.018(4) -0.002(3)
 C456 0.025(2) 0.041(3) 0.032(3) 0.006(2) -0.004(2) 0.003(2)
 C457 0.026(2) 0.042(3) 0.030(3) 0.006(2) -0.007(2) 0.000(2)
 C458 0.036(3) 0.052(3) 0.037(3) 0.013(2) -0.006(2) -0.002(2)
 C459 0.038(3) 0.044(3) 0.042(3) 0.013(2) -0.011(3) -0.002(2)
 C460 0.041(3) 0.058(4) 0.033(3) 0.001(3) -0.006(2) 0.003(3)
 C461 0.053(4) 0.055(4) 0.038(3) -0.003(3) -0.009(3) 0.000(3)
 C462 0.055(4) 0.046(3) 0.057(4) 0.014(3) -0.023(3) -0.008(3)
 C463 0.046(4) 0.052(4) 0.139(8) 0.006(5) -0.052(5) 0.004(3)
 C464 0.052(4) 0.040(4) 0.117(7) -0.001(4) -0.038(4) 0.004(3)
 C465 0.056(4) 0.046(3) 0.055(4) 0.005(3) -0.028(3) -0.004(3)
 C466 0.052(4) 0.056(4) 0.043(3) -0.001(3) -0.021(3) -0.006(3)
 C243 0.038(7) 0.099(7) 0.058(10) -0.001(6) -0.022(8) 0.013(6)
 C244 0.037(9) 0.22(2) 0.24(3) 0.15(2) -0.012(13) -0.035(14)
 C245 0.120(16) 0.138(18) 0.084(8) -0.040(10) -0.082(10) 0.071(14)
 C257 0.099(8) 0.073(8) 0.110(12) 0.004(9) 0.049(8) -0.035(8)
 C258 0.112(19) 0.089(13) 0.097(11) 0.023(11) 0.057(10) -0.020(14)
 C259 0.131(17) 0.067(7) 0.17(2) 0.019(11) 0.078(16) -0.033(10)
 C260 0.094(10) 0.093(17) 0.131(14) -0.007(12) 0.044(10) -0.058(11)
 C267 0.199(8) 0.034(4) 0.027(4) 0.002(3) 0.001(4) 0.005(4)
 C268 0.147(6) 0.036(3) 0.064(5) 0.018(3) -0.005(4) 0.014(3)
 C269 0.153(6) 0.040(4) 0.070(5) 0.010(3) -0.001(4) 0.017(4)
 C277 0.084(10) 0.043(5) 0.115(11) -0.021(6) 0.046(8) -0.013(6)
 C278 0.111(13) 0.067(12) 0.148(16) -0.032(11) 0.082(12) -0.005(10)
 C279 0.154(17) 0.047(8) 0.128(17) -0.022(10) 0.039(12) 0.019(10)
 C280 0.102(12) 0.074(13) 0.128(14) -0.055(11) 0.039(10) -0.022(9)
 C282 0.056(8) 0.113(12) 0.039(5) -0.025(6) -0.004(5) 0.022(7)
 C283 0.058(9) 0.14(2) 0.037(7) -0.027(11) -0.004(7) 0.027(11)
 C284 0.042(8) 0.114(16) 0.035(8) -0.029(9) -0.013(6) 0.010(9)
 C285 0.086(13) 0.114(12) 0.044(14) -0.038(10) -0.005(10) 0.014(9)
 C289 0.060(6) 0.077(5) 0.056(8) -0.013(6) 0.019(8) 0.016(7)
 C290 0.041(6) 0.22(3) 0.075(12) -0.056(14) 0.000(8) 0.007(14)
 C291 0.057(8) 0.079(6) 0.105(8) 0.024(6) 0.042(6) 0.013(5)
 C309 0.038(3) 0.027(6) 0.134(9) 0.004(5) -0.002(4) -0.006(3)
 C310 0.057(6) 0.064(8) 0.229(10) 0.076(8) -0.029(7) -0.009(6)
 C311 0.077(8) 0.065(9) 0.284(13) -0.062(10) 0.057(10) -0.016(7)
 C550 0.157(6) 0.040(4) 0.071(4) 0.017(4) -0.010(4) 0.014(4)
 C1U 0.040(9) 0.131(11) 0.100(15) 0.058(12) -0.042(11) -0.029(9)
 C1V 0.015(5) 0.111(13) 0.079(7) 0.027(7) 0.005(6) 0.004(8)
 C1W 0.133(19) 0.125(12) 0.121(15) -0.033(12) 0.059(14) -0.086(12)
 C1X 0.116(15) 0.123(19) 0.065(7) 0.013(8) 0.024(7) -0.046(13)
 C1Y 0.062(6) 0.144(16) 0.19(2) 0.040(15) 0.017(9) -0.039(8)
 C1Z 0.151(6) 0.037(4) 0.066(5) 0.014(4) -0.005(4) 0.014(4)
 C2A 0.155(6) 0.044(4) 0.071(5) 0.015(4) -0.011(4) 0.014(4)
 C2B 0.148(6) 0.038(4) 0.065(5) 0.018(4) -0.006(5) 0.013(4)
 C2C 0.066(12) 0.016(9) 0.16(2) -0.015(13) -0.004(16) 0.014(10)
 C2D 0.045(6) 0.03(2) 0.29(4) -0.01(2) 0.009(15) -0.008(11)
 C2E 0.070(9) 0.157(13) 0.035(7) -0.008(8) -0.014(7) -0.016(8)
 C2F 0.039(6) 0.174(15) 0.022(6) 0.000(8) -0.003(5) 0.019(8)
 C2G 0.036(5) 0.140(16) 0.034(5) -0.009(8) 0.000(5) 0.010(7)
 C2H 0.159(14) 0.046(5) 0.115(13) -0.029(7) 0.047(11) 0.009(8)
 C2I 0.104(10) 0.089(11) 0.109(11) -0.072(9) 0.023(7) -0.022(8)
 C2J 0.131(13) 0.064(9) 0.110(10) -0.035(8) 0.064(10) -0.014(10)
 C2K 0.060(5) 0.086(6) 0.057(7) -0.017(5) 0.017(7) 0.017(6)
 C2L 0.023(4) 0.059(6) 0.063(5) 0.001(4) 0.013(3) -0.001(3)
 C276 0.057(7) 0.076(5) 0.105(9) 0.026(5) 0.039(6) 0.012(4)
 C286 0.074(12) 0.114(9) 0.114(16) -0.030(10) -0.048(11) -0.012(9)
 C540 0.081(6) 0.094(8) 0.067(7) 0.014(6) 0.024(7) -0.034(6)
 C544 0.153(5) 0.040(3) 0.067(4) 0.015(3) -0.006(4) 0.014(3)
 C545 0.09(2) 0.029(15) 0.178(9) -0.013(10) -0.025(11) 0.022(15)
 C546 0.036(5) 0.147(11) 0.030(4) -0.014(5) -0.003(3) 0.004(6)
 C555 0.088(8) 0.048(5) 0.100(8) -0.026(5) 0.039(6) -0.012(5)
 Cr33 0.0253(4) 0.0472(5) 0.0329(4) -0.0055(4) -0.0033(4) 0.0093(4)
 Cr34 0.0223(4) 0.0280(4) 0.0416(5) -0.0020(3) 0.0018(4) 0.0017(3)
 Cr35 0.0405(5) 0.0286(4) 0.0360(5) 0.0016(3) 0.0133(4) 0.0040(3)
 Cr36 0.0272(4) 0.0278(4) 0.0439(5) -0.0015(3) 0.0117(4) 0.0013(3)
 Cr37 0.0358(4) 0.0273(4) 0.0314(4) 0.0006(3) -0.0001(4) 0.0000(3)
 Cr38 0.0531(6) 0.0403(5) 0.0457(5) 0.0095(4) 0.0178(5) -0.0045(4)
 Cr39 0.0288(4) 0.0570(6) 0.0376(5) 0.0032(4) 0.0096(4) -0.0006(4)
 Cr40 0.0305(4) 0.0603(6) 0.0385(5) 0.0063(4) 0.0107(4) 0.0153(4)
 Ni33 0.0253(4) 0.0472(5) 0.0329(4) -0.0055(4) -0.0033(4) 0.0093(4)
 Ni34 0.0223(4) 0.0280(4) 0.0416(5) -0.0020(3) 0.0018(4) 0.0017(3)
 Ni35 0.0405(5) 0.0286(4) 0.0360(5) 0.0016(3) 0.0133(4) 0.0040(3)
 Ni36 0.0272(4) 0.0278(4) 0.0439(5) -0.0015(3) 0.0117(4) 0.0013(3)
 Ni37 0.0358(4) 0.0273(4) 0.0314(4) 0.0006(3) -0.0001(4) 0.0000(3)
 Ni38 0.0531(6) 0.0403(5) 0.0457(5) 0.0095(4) 0.0178(5) -0.0045(4)
 Ni39 0.0288(4) 0.0570(6) 0.0376(5) 0.0032(4) 0.0096(4) -0.0006(4)
 Ni40 0.0305(4) 0.0603(6) 0.0385(5) 0.0063(4) 0.0107(4) 0.0153(4)
 F33 0.0262(13) 0.0337(15) 0.0340(15) -0.0017(11) -0.0030(12) 0.0058(11)
 F34 0.0277(13) 0.0310(14) 0.0323(14) -0.0020(11) 0.0019(12) 0.0008(11)
 F35 0.0259(13) 0.0314(14) 0.0271(13) 0.0044(11) -0.0012(11) -0.0003(11)
 F36 0.0236(13) 0.0337(14) 0.0306(14) -0.0007(11) 0.0026(11) 0.0028(11)
 F37 0.0337(14) 0.0348(15) 0.0350(15) 0.0041(12) 0.0027(13) -0.0006(12)
 F38 0.0363(15) 0.0466(17) 0.0328(15) 0.0017(13) 0.0087(13) -0.0032(13)
 F39 0.0258(13) 0.0451(16) 0.0293(14) 0.0017(12) 0.0005(12) 0.0063(12)
 F40 0.0269(13) 0.0470(17) 0.0287(14) -0.0008(12) -0.0001(12) 0.0031(12)
 O 0.0248(19) 0.065(3) 0.118(4) 0.044(3) -0.021(2) -0.0044(19)
 O127 0.068(3) 0.052(2) 0.033(2) -0.0088(18) 0.008(2) 0.009(2)
 O128 0.0329(19) 0.070(3) 0.039(2) -0.0143(19) -0.0076(17) 0.0128(19)
 O129 0.040(2) 0.076(3) 0.078(3) 0.019(3) 0.025(2) 0.024(2)
 O130 0.0327(19) 0.059(3) 0.043(2) -0.0092(18) -0.0015(18) 0.0168(18)
 O131 0.070(3) 0.083(4) 0.079(3) 0.024(3) 0.050(3) 0.029(3)
 O132 0.056(3) 0.076(3) 0.059(3) 0.008(2) 0.030(2) 0.009(2)
 O133 0.030(2) 0.084(3) 0.073(3) 0.030(2) -0.013(2) -0.0077(19)
 O134 0.037(2) 0.067(3) 0.065(3) 0.001(2) -0.014(2) -0.0003(19)
 O135 0.059(3) 0.058(3) 0.034(2) 0.0021(18) 0.0002(19) 0.009(2)
 O136 0.057(2) 0.071(3) 0.031(2) 0.0111(19) -0.0007(19) 0.013(2)
 O137 0.045(2) 0.072(3) 0.075(3) 0.012(2) 0.020(2) -0.014(2)
 O138 0.090(3) 0.040(2) 0.059(3) 0.0181(19) 0.016(2) 0.007(2)
 O139 0.077(3) 0.0307(19) 0.048(2) 0.0078(16) 0.002(2) 0.0011(19)
 O140 0.048(2) 0.054(3) 0.058(3) -0.002(2) 0.008(2) -0.018(2)
 O141 0.047(2) 0.058(3) 0.042(2) 0.0084(19) -0.0085(19) -0.022(2)
 O142 0.082(3) 0.031(2) 0.048(2) -0.0041(16) 0.016(2) 0.0004(19)
 O143 0.083(3) 0.0356(19) 0.095(4) -0.020(2) 0.060(3) -0.009(2)
 O144 0.037(2) 0.065(3) 0.042(2) 0.0096(19) -0.0029(18) 0.0132(19)
 O145 0.060(3) 0.059(3) 0.0289(19) -0.0020(18) -0.0007(18) -0.027(2)
 O146 0.083(3) 0.040(2) 0.031(2) -0.0015(17) -0.012(2) 0.023(2)
 O147 0.054(2) 0.033(2) 0.128(4) 0.001(2) 0.057(3) 0.0028(19)
 O148 0.064(3) 0.038(2) 0.062(3) 0.0046(19) 0.039(2) 0.0057(19)
 O149 0.0272(17) 0.0330(19) 0.065(3) -0.0045(18) 0.0106(18) 0.0015(15)
 O150 0.0244(16) 0.0374(19) 0.046(2) -0.0066(16) -0.0040(16) 0.0016(14)
 O151 0.078(3) 0.038(2) 0.060(3) 0.0084(19) 0.034(2) 0.008(2)
 O152 0.0312(18) 0.0347(19) 0.057(2) 0.0036(17) 0.0097(18) 0.0008(15)
 O153 0.0288(15) 0.0391(19) 0.040(2) 0.0023(16) 0.0017(15) 0.0043(14)
 O154 0.0266(17) 0.050(2) 0.0369(18) 0.0025(16) 0.0005(14) 0.0052(15)
 O155 0.0303(18) 0.0295(19) 0.070(3) -0.0002(18) 0.0034(18) 0.0007(15)
 O156 0.039(2) 0.036(2) 0.060(3) -0.0133(18) -0.0035(19) 0.0072(16)
 O165 0.052(3) 0.046(2) 0.065(3) 0.014(2) -0.032(2) -0.007(2)
 O166 0.054(3) 0.060(3) 0.115(4) -0.032(3) -0.042(3) 0.002(2)
 O347 0.073(3) 0.065(3) 0.065(3) 0.014(2) 0.026(2) -0.014(2)
 N5 0.054(3) 0.045(3) 0.026(2) 0.0048(19) -0.011(2) -0.019(2)
 C322 0.055(4) 0.060(4) 0.031(3) -0.008(3) -0.007(3) 0.034(3)
 C323 0.065(4) 0.100(6) 0.034(3) -0.019(3) -0.016(3) 0.037(4)
 C324 0.079(5) 0.124(8) 0.050(4) -0.035(5) -0.022(4) 0.037(5)
 C325 0.079(5) 0.162(9) 0.057(5) -0.066(6) -0.024(4) 0.054(6)
 C326 0.098(7) 0.169(10) 0.045(4) 0.021(5) -0.005(4) 0.060(7)
 C327 0.039(3) 0.064(4) 0.044(3) -0.004(3) 0.000(3) 0.019(3)
 C328 0.035(3) 0.078(5) 0.059(4) -0.009(3) 0.000(3) 0.022(3)
 C329 0.057(4) 0.074(5) 0.054(4) 0.008(3) 0.001(3) 0.037(4)
 C330 0.071(5) 0.075(6) 0.239(14) -0.070(8) 0.049(7) 0.010(5)
 C331 0.080(5) 0.185(10) 0.049(4) -0.008(5) 0.002(4) 0.086(6)
 C332 0.030(3) 0.079(4) 0.032(3) 0.004(3) 0.006(2) 0.017(3)
 C333 0.031(3) 0.082(5) 0.034(3) -0.003(3) 0.003(2) 0.010(3)
 C334 0.053(4) 0.079(5) 0.042(3) -0.002(3) 0.006(3) 0.009(3)
 C335 0.047(3) 0.097(6) 0.046(4) -0.001(4) 0.019(3) 0.000(3)
 C336 0.035(3) 0.133(7) 0.042(4) -0.010(4) 0.002(3) 0.025(4)
 C337 0.026(2) 0.083(3) 0.033(3) 0.013(2) 0.0025(19) -0.006(2)
 C341 0.049(3) 0.062(4) 0.033(3) 0.004(3) 0.009(3) -0.006(3)
 C342 0.058(4) 0.105(6) 0.031(3) 0.017(3) -0.004(3) 0.000(4)
 C343 0.089(6) 0.138(8) 0.033(4) 0.025(4) 0.015(4) -0.004(5)
 C344 0.079(5) 0.168(10) 0.046(4) 0.044(5) -0.002(4) 0.038(6)
 C345 0.094(6) 0.124(8) 0.052(5) -0.007(5) -0.006(4) -0.026(6)
 C346 0.065(3) 0.069(3) 0.059(4) 0.007(3) 0.025(3) -0.021(2)
 C352 0.086(4) 0.036(3) 0.046(3) 0.009(2) -0.003(3) -0.002(2)
 C357 0.038(3) 0.051(4) 0.062(4) 0.018(3) -0.014(3) -0.021(3)
 C358 0.067(5) 0.128(8) 0.075(6) 0.035(5) -0.029(5) -0.054(5)
 C359 0.080(6) 0.127(8) 0.073(6) 0.002(5) -0.035(5) -0.042(6)
 C360 0.041(4) 0.274(17) 0.104(8) 0.058(9) 0.001(5) 0.012(7)
 C361 0.200(12) 0.186(12) 0.109(8) 0.041(8) -0.040(8) -0.167(11)
 C362 0.040(3) 0.032(2) 0.050(3) -0.0050(19) 0.005(2) 0.0015(19)
 C367 0.038(3) 0.040(3) 0.049(3) -0.007(3) -0.015(3) 0.005(2)
 C369 0.039(3) 0.072(5) 0.079(5) -0.018(4) -0.021(4) 0.022(3)
 C370 0.053(4) 0.086(6) 0.087(6) -0.015(4) -0.018(4) 0.032(4)
 C371 0.046(4) 0.114(8) 0.145(9) -0.059(7) -0.033(5) 0.007(5)
 C372 0.064(5) 0.123(8) 0.066(5) -0.001(5) -0.023(4) 0.040(5)
 C373 0.020(2) 0.062(4) 0.027(3) -0.004(2) 0.003(2) 0.007(2)
 C374 0.031(3) 0.121(6) 0.029(3) -0.008(3) 0.000(3) 0.002(3)
 C375 0.048(4) 0.155(8) 0.027(3) -0.009(4) 0.005(3) 0.000(4)
 C376 0.068(5) 0.168(10) 0.043(4) -0.032(5) -0.012(4) -0.040(6)
 C377 0.036(3) 0.212(11) 0.038(4) 0.049(5) 0.007(3) 0.032(5)
 C378 0.023(2) 0.037(3) 0.034(3) 0.001(2) 0.003(2) 0.006(2)
 C379 0.027(2) 0.048(3) 0.048(3) 0.010(3) 0.014(2) 0.006(2)
 C380 0.052(4) 0.073(4) 0.040(3) -0.007(3) 0.010(3) 0.021(3)
 C381 0.024(3) 0.068(4) 0.067(4) -0.015(3) 0.000(3) 0.005(3)
 C382 0.057(4) 0.068(5) 0.104(6) 0.035(4) 0.049(4) 0.012(3)
 C383 0.022(2) 0.034(3) 0.054(3) 0.004(2) 0.005(2) 0.003(2)
 C384 0.033(3) 0.074(4) 0.053(4) 0.005(3) -0.001(3) 0.016(3)
 C385 0.048(4) 0.114(8) 0.132(8) -0.020(6) -0.040(5) -0.021(5)
 C386 0.032(3) 0.116(7) 0.092(6) 0.002(5) -0.005(4) 0.028(4)
 C387 0.062(5) 0.143(9) 0.072(5) 0.028(5) 0.002(4) 0.049(5)
 C388 0.040(3) 0.039(3) 0.066(4) 0.009(3) 0.020(3) 0.005(2)
 C389 0.060(4) 0.042(3) 0.075(5) 0.020(3) 0.033(4) 0.009(3)
 C390 0.094(6) 0.114(7) 0.063(5) 0.026(5) 0.020(4) -0.031(5)
 C391 0.088(6) 0.132(9) 0.095(7) 0.002(6) 0.038(5) -0.056(6)
 C392 0.130(8) 0.122(9) 0.237(14) 0.137(9) 0.111(9) 0.079(7)
 C393 0.030(2) 0.041(3) 0.033(2) 0.0013(19) 0.0004(17) 0.0028(19)
 C394 0.036(3) 0.085(4) 0.045(3) 0.023(3) -0.007(2) 0.006(3)
 C395 0.135(8) 0.118(6) 0.100(7) 0.037(5) 0.001(6) 0.066(6)
 C396 0.141(9) 0.147(7) 0.098(7) 0.041(6) -0.087(7) -0.047(6)
 C397 0.071(5) 0.241(13) 0.102(7) 0.114(8) 0.007(4) 0.005(6)
 C398 0.028(3) 0.042(3) 0.064(4) -0.009(3) -0.009(3) 0.006(2)
 C399 0.059(4) 0.037(3) 0.085(5) -0.013(3) -0.002(4) 0.005(3)
 C400 0.067(5) 0.055(5) 0.156(9) -0.017(5) -0.006(6) -0.013(4)
 C401 0.088(6) 0.057(4) 0.092(6) -0.028(4) -0.019(5) 0.009(4)
 C402 0.121(8) 0.042(4) 0.117(8) 0.008(4) -0.038(6) -0.001(5)
 C467 0.030(3) 0.040(3) 0.038(3) 0.002(2) -0.012(2) 0.003(2)
 C468 0.036(3) 0.034(3) 0.037(3) -0.010(2) -0.014(2) -0.002(2)
 C469 0.049(3) 0.030(3) 0.043(3) 0.001(2) -0.020(3) 0.000(2)
 C470 0.060(2) 0.048(2) 0.047(2) 0.006(2) -0.025(2) -0.009(2)
 C471 0.058(2) 0.048(2) 0.048(2) 0.0050(18) -0.0224(19) -0.0057(18)
 C472 0.044(2) 0.040(2) 0.041(2) 0.0028(18) -0.015(2) -0.0001(19)
 C473 0.022(2) 0.037(3) 0.039(3) -0.001(2) -0.004(2) 0.0004(19)
 C474 0.037(3) 0.052(3) 0.029(3) 0.003(2) -0.006(2) -0.012(2)
 C475 0.028(2) 0.044(3) 0.033(3) -0.009(2) 0.001(2) -0.004(2)
 C476 0.034(3) 0.061(4) 0.031(3) -0.008(2) -0.009(2) 0.002(3)
 C477 0.039(3) 0.049(3) 0.051(3) -0.015(3) -0.011(3) 0.004(3)
 C478 0.036(3) 0.063(4) 0.080(5) -0.030(4) -0.032(3) 0.008(3)
 C479 0.037(3) 0.057(4) 0.091(5) -0.026(4) -0.027(4) 0.015(3)
 C480 0.032(3) 0.061(4) 0.068(4) -0.027(3) -0.011(3) 0.002(3)
 C481 0.081(5) 0.046(3) 0.037(3) -0.007(3) -0.017(3) -0.018(3)
 C482 0.062(4) 0.037(3) 0.043(3) -0.001(2) -0.010(3) -0.004(3)
 C339 0.039(7) 0.094(8) 0.047(8) -0.003(8) -0.016(6) -0.017(6)
 C340 0.032(5) 0.100(10) 0.033(4) -0.003(5) -0.006(4) 0.011(6)
 C348 0.085(9) 0.081(11) 0.082(13) -0.009(10) 0.041(11) -0.045(9)
 C349 0.14(3) 0.103(14) 0.15(3) -0.046(19) 0.06(2) -0.073(16)
 C350 0.11(2) 0.08(2) 0.078(11) 0.013(11) 0.044(12) -0.04(2)
 C351 0.071(9) 0.14(3) 0.13(3) -0.01(2) 0.026(15) -0.047(13)
 C353 0.040(5) 0.034(3) 0.034(5) 0.005(3) -0.013(4) -0.010(4)
 C354 0.045(5) 0.041(6) 0.073(11) 0.019(8) -0.002(7) -0.006(5)
 C355 0.102(12) 0.051(8) 0.031(5) 0.008(5) -0.012(5) -0.003(8)
 C356 0.051(6) 0.042(6) 0.044(6) 0.006(5) -0.017(5) -0.012(5)
 C363 0.078(7) 0.040(4) 0.053(4) -0.011(4) 0.019(5) 0.000(5)
 C364 0.087(8) 0.040(4) 0.086(8) -0.020(5) 0.026(7) -0.008(5)
 C365 0.164(14) 0.057(7) 0.059(5) -0.020(5) -0.006(7) 0.010(10)
 C366 0.080(6) 0.058(7) 0.095(9) -0.016(6) 0.035(6) 0.012(5)
 C516 0.025(4) 0.093(7) 0.035(5) 0.005(5) 0.000(3) 0.002(3)
 C551 0.020(4) 0.091(7) 0.046(6) -0.012(5) -0.009(4) -0.004(4)
 C1A 0.039(6) 0.084(12) 0.064(12) -0.002(8) 0.009(7) -0.020(8)
 C1B 0.056(8) 0.059(6) 0.047(7) 0.001(5) -0.006(6) 0.006(6)
 C1C 0.029(6) 0.057(6) 0.060(7) 0.008(5) -0.011(5) -0.001(5)
 C1D 0.085(7) 0.101(12) 0.154(11) 0.019(9) 0.019(7) -0.042(7)
 C1E 0.096(9) 0.072(5) 0.117(11) 0.013(6) 0.040(7) -0.038(5)
 C1F 0.135(15) 0.120(11) 0.110(8) -0.003(9) 0.089(9) -0.035(11)
 C1G 0.067(8) 0.078(13) 0.076(12) -0.051(9) 0.016(7) -0.015(7)
 C1H 0.080(12) 0.085(14) 0.062(10) -0.014(9) 0.038(11) -0.001(12)
 C1I 0.119(15) 0.039(7) 0.106(15) -0.011(8) 0.013(13) 0.010(10)
 C1J 0.104(9) 0.048(7) 0.114(14) 0.031(8) 0.024(8) 0.015(6)
 C1K 0.101(12) 0.047(7) 0.065(8) 0.014(6) 0.004(7) 0.024(7)
 C1L 0.114(10) 0.061(8) 0.065(7) 0.017(6) -0.011(7) 0.026(7)
 C338 0.027(4) 0.060(6) 0.044(6) 0.005(4) -0.001(3) 0.006(4)
 C347 0.060(9) 0.042(5) 0.056(7) -0.012(5) 0.022(7) -0.010(6)
 C517 0.089(5) 0.073(5) 0.090(7) -0.001(6) 0.045(5) -0.035(5)
 C518 0.104(8) 0.037(5) 0.058(6) 0.015(4) 0.007(5) 0.010(5)
 O159 0.034(2) 0.075(3) 0.044(2) -0.005(2) -0.0175(18) -0.003(2)
 O160 0.048(2) 0.054(3) 0.072(3) 0.010(2) -0.036(2) 0.005(2)
 O185 0.031(2) 0.074(3) 0.056(3) -0.008(2) -0.0147(19) 0.003(2)
 N2 0.0202(18) 0.043(2) 0.027(2) -0.0029(17) -0.0069(17) 0.0039(17)
 C419 0.022(2) 0.062(4) 0.027(3) -0.005(2) -0.006(2) -0.005(2)
 C420 0.031(3) 0.051(3) 0.028(3) 0.002(2) -0.004(2) -0.004(2)
 C421 0.031(3) 0.047(3) 0.034(3) 0.004(2) -0.004(2) 0.003(2)
 C422 0.025(2) 0.054(3) 0.029(3) 0.000(2) -0.004(2) 0.003(2)
 C423 0.036(3) 0.049(3) 0.038(3) -0.002(2) -0.018(2) 0.008(2)
 C424 0.020(2) 0.046(3) 0.027(2) -0.001(2) -0.004(2) -0.004(2)
 C425 0.024(2) 0.045(3) 0.031(3) -0.002(2) -0.005(2) 0.001(2)
 C426 0.028(2) 0.043(3) 0.031(3) -0.005(2) -0.010(2) 0.004(2)
 C427 0.028(2) 0.038(3) 0.035(3) 0.001(2) 0.001(2) 0.003(2)
 C428 0.039(3) 0.047(3) 0.045(3) 0.005(3) -0.009(3) -0.003(2)
 C429 0.045(3) 0.043(3) 0.056(4) 0.004(3) -0.014(3) 0.003(3)
 C430 0.038(3) 0.051(3) 0.048(3) 0.003(3) -0.015(3) 0.009(3)
 C431 0.031(3) 0.055(4) 0.067(4) 0.010(3) -0.020(3) -0.009(3)
 C432 0.028(3) 0.050(3) 0.054(4) 0.013(3) -0.012(3) -0.003(2)
 C433 0.027(2) 0.055(3) 0.041(3) 0.004(3) -0.005(2) 0.008(2)
 C434 0.025(2) 0.062(4) 0.035(3) 0.002(3) -0.009(2) 0.007(2)
 O161 0.049(2) 0.058(3) 0.049(2) 0.011(2) -0.025(2) -0.003(2)
 O162 0.048(2) 0.052(3) 0.076(3) -0.006(2) -0.032(2) -0.002(2)
 N3 0.058(2) 0.045(2) 0.037(2) 0.0045(17) -0.0174(19) -0.0052(19)
 C435 0.040(3) 0.048(3) 0.036(3) 0.000(2) -0.017(3) 0.008(2)
 C436 0.079(4) 0.035(3) 0.041(3) -0.001(2) -0.018(3) 0.007(3)
 C437 0.118(7) 0.050(4) 0.042(4) -0.004(3) -0.038(4) -0.006(4)
 C438 0.107(6) 0.042(4) 0.060(4) 0.007(3) -0.058(5) -0.007(4)
 C439 0.072(3) 0.058(2) 0.048(2) 0.008(2) -0.026(2) -0.006(2)
 C440 0.058(2) 0.048(2) 0.038(2) 0.0069(17) -0.0176(19) -0.0017(19)
 C441 0.025(2) 0.041(3) 0.033(3) -0.001(2) -0.002(2) -0.001(2)
 C442 0.039(3) 0.049(3) 0.034(3) 0.006(2) -0.010(2) -0.007(2)
 C443 0.034(3) 0.045(3) 0.030(3) 0.006(2) -0.003(2) -0.001(2)
 C444 0.032(3) 0.060(4) 0.036(3) 0.005(3) -0.010(2) 0.002(3)
 C445 0.045(3) 0.045(3) 0.042(3) 0.000(3) -0.005(3) 0.005(3)
 C446 0.037(3) 0.051(3) 0.052(4) 0.000(3) -0.013(3) 0.000(3)
 C447 0.034(3) 0.056(4) 0.072(4) -0.007(3) -0.012(3) 0.010(3)
 C448 0.036(3) 0.047(3) 0.058(4) -0.005(3) -0.006(3) 0.003(3)
 C449 0.075(5) 0.036(3) 0.069(4) 0.000(3) -0.050(4) 0.005(3)
 C450 0.052(3) 0.037(3) 0.046(3) -0.008(2) -0.024(3) -0.001(3)
 O168 0.125(6) 0.150(6) 0.154(6) -0.073(5) 0.035(5) -0.038(5)
 C486 0.111(8) 0.101(6) 0.128(7) -0.032(5) 0.005(7) -0.011(6)
 C487 0.40(3) 0.170(14) 0.133(7) -0.014(8) -0.022(12) -0.002(17)
 C488 0.087(7) 0.104(6) 0.193(12) -0.014(7) 0.047(7) -0.022(6)
 O169 0.207(9) 0.099(6) 0.148(8) 0.006(5) 0.029(6) 0.006(6)
 C489 0.231(13) 0.109(7) 0.077(7) 0.009(6) 0.006(8) 0.032(7)
 C490 0.199(12) 0.166(12) 0.130(11) 0.022(10) 0.006(9) 0.039(9)
 C491 0.52(3) 0.111(8) 0.131(11) -0.044(9) 0.117(16) -0.010(11)
 O170 0.153(7) 0.121(6) 0.172(7) 0.043(5) 0.040(6) -0.015(5)
 C492 0.064(5) 0.129(7) 0.164(8) 0.044(6) 0.032(6) 0.007(6)
 C493 0.129(10) 0.131(7) 0.217(14) 0.070(8) 0.032(10) 0.015(8)
 C494 0.160(13) 0.249(15) 0.186(9) -0.017(11) 0.083(11) -0.042(13)
 O171 0.187(8) 0.118(7) 0.156(8) 0.015(5) -0.028(6) -0.014(6)
 C495 0.129(7) 0.109(9) 0.135(10) -0.005(6) -0.027(7) -0.003(7)
 C496 0.122(7) 0.161(13) 0.192(13) -0.040(9) -0.031(8) -0.042(8)
 C497 0.149(8) 0.102(8) 0.146(10) -0.017(6) -0.053(8) 0.000(7)
 O172 0.141(7) 0.141(7) 0.176(8) 0.027(6) -0.005(6) 0.004(5)
 C498 0.108(8) 0.121(7) 0.108(7) 0.017(5) 0.015(6) -0.014(5)
 C499 0.41(3) 0.142(13) 0.142(9) 0.015(9) -0.089(13) 0.031(15)
 C500 0.059(6) 0.244(12) 0.226(13) -0.102(11) -0.026(8) 0.068(8)
 O173 0.185(8) 0.159(7) 0.121(6) 0.000(5) 0.028(6) 0.069(6)
 O177 0.333(14) 0.142(9) 0.253(13) 0.022(8) 0.108(11) 0.098(9)
 C501 0.118(7) 0.130(8) 0.087(7) 0.011(6) 0.007(6) 0.031(5)
 C502 0.120(7) 0.125(10) 0.217(15) 0.005(10) 0.006(8) 0.030(7)
 C503 0.167(11) 0.181(12) 0.154(13) 0.004(9) -0.025(10) -0.012(10)
 C513 0.293(17) 0.139(14) 0.219(19) 0.011(11) 0.116(16) 0.064(13)
 C514 0.290(17) 0.159(19) 0.56(4) 0.02(2) 0.09(2) 0.039(17)
 C515 0.43(3) 0.22(2) 0.33(3) -0.077(18) 0.06(2) 0.07(2)
 O174 0.150(7) 0.209(10) 0.209(11) -0.016(8) 0.051(7) 0.016(7)
 C504 0.124(7) 0.150(9) 0.106(8) -0.006(8) 0.036(7) -0.017(6)
 C505 0.151(8) 0.294(16) 0.116(10) 0.080(11) -0.028(9) -0.101(10)
 C506 0.201(13) 0.147(9) 0.128(11) 0.007(9) 0.026(10) -0.001(8)
 O176 0.147(7) 0.129(7) 0.330(14) -0.042(8) 0.102(8) -0.031(6)
 C510 0.122(7) 0.109(7) 0.182(11) -0.041(8) 0.051(8) -0.016(5)
 C511 0.151(10) 0.121(7) 0.176(12) -0.024(8) 0.036(9) -0.022(7)
 C512 0.169(10) 0.138(10) 0.215(14) -0.051(10) 0.041(11) 0.023(8)
 O179 0.133(8) 0.304(14) 0.208(10) -0.127(9) 0.003(7) -0.019(8)
 C519 0.262(19) 0.45(3) 0.175(12) -0.153(14) 0.006(13) -0.089(19)
 C520 0.123(11) 0.338(17) 0.170(11) -0.123(11) 0.028(9) -0.050(9)
 C521 0.073(8) 0.400(19) 0.269(17) -0.053(16) 0.019(10) -0.074(11)
 O182 0.54(2) 0.188(11) 0.358(17) -0.093(11) 0.304(16) -0.094(13)
 C527 0.244(15) 0.174(12) 0.244(15) -0.077(10) 0.120(13) -0.066(12)
 C528 0.31(2) 0.181(15) 0.227(15) -0.073(12) 0.097(14) -0.057(15)
 C554 0.104(9) 0.236(13) 0.218(15) -0.047(13) 0.043(10) -0.035(11)
 O183 0.0278(18) 0.068(3) 0.036(2) -0.0072(18) -0.0082(17) -0.0008(18)
 O184 0.0328(19) 0.065(3) 0.036(2) -0.0066(19) -0.0100(17) -0.0042(19)
 O186 0.0272(18) 0.093(3) 0.038(2) 0.015(2) -0.0076(17) -0.006(2)
 O187 0.032(2) 0.066(3) 0.053(3) -0.015(2) -0.0165(19) 0.0097(19)
 O188 0.034(2) 0.076(3) 0.044(2) 0.015(2) -0.0194(19) -0.003(2)
 O189 0.0288(19) 0.099(4) 0.038(2) 0.020(2) -0.0121(18) -0.007(2)
 O190 0.030(2) 0.078(3) 0.066(3) 0.002(3) -0.018(2) -0.003(2)
 O191 0.032(2) 0.077(3) 0.064(3) 0.008(3) -0.019(2) -0.002(2)
 O192 0.039(2) 0.095(4) 0.073(3) 0.033(3) -0.023(2) -0.018(3)
 O193 0.185(7) 0.113(6) 0.108(6) 0.022(4) -0.028(5) -0.025(5)
 C547 0.160(9) 0.108(9) 0.131(10) 0.025(7) -0.054(8) -0.019(7)
 C548 0.121(6) 0.104(7) 0.096(7) 0.005(5) -0.030(6) -0.020(6)
 C549 0.115(6) 0.194(14) 0.188(13) -0.073(10) -0.012(8) -0.055(7)
 O526 0.411(18) 0.40(2) 0.312(17) -0.235(14) -0.094(14) 0.100(16)
 C181 0.279(15) 0.42(2) 0.183(15) -0.005(15) -0.078(12) 0.242(15)
 C525 0.251(14) 0.281(16) 0.157(13) -0.098(10) -0.086(10) 0.150(12)
 C552 0.204(13) 0.185(14) 0.164(12) -0.053(10) -0.045(11) 0.082(11)
 C531 0.249(15) 0.31(2) 0.32(2) 0.030(18) -0.067(17) -0.018(17)
 O529 0.438(18) 0.286(18) 0.201(14) -0.075(11) -0.060(13) -0.081(15)
 C530 0.290(16) 0.221(18) 0.189(16) -0.013(10) -0.045(13) -0.046(14)
 C532 0.237(14) 0.128(11) 0.142(12) -0.028(9) -0.002(11) -0.002(11)
 O536 0.242(14) 0.231(15) 0.248(12) -0.028(10) 0.084(10) -0.017(10)
 C533 0.200(18) 0.29(2) 0.35(2) 0.066(18) -0.027(16) -0.011(13)
 C534 0.268(19) 0.221(18) 0.241(15) -0.021(15) 0.022(15) 0.024(11)
 C535 0.51(3) 0.27(2) 0.240(15) -0.029(18) 0.025(19) 0.25(2)
 O540 0.386(14) 0.220(9) 0.116(7) 0.004(7) 0.050(8) 0.196(9)
 C537 0.218(12) 0.29(2) 0.28(2) -0.059(18) -0.009(14) 0.069(11)
 C538 0.218(12) 0.142(9) 0.081(7) 0.002(7) 0.042(9) 0.086(8)
 C539 0.354(19) 0.265(13) 0.27(2) -0.051(18) 0.121(18) -0.063(15)

_geom_special_details
;
 All esds (except the esd in the dihedral angle between two l.s. planes)
 are estimated using the full covariance matrix.  The cell esds are taken
 into account individually in the estimation of esds in distances, angles
 and torsion angles; correlations between esds in cell parameters are only
 used when they are defined by crystal symmetry.  An approximate (isotropic)
 treatment of cell esds is used for estimating esds involving l.s. planes.
;
loop_
  _geom_bond_atom_site_label_1
  _geom_bond_atom_site_label_2
  _geom_bond_distance
  _geom_bond_site_symmetry_2
  _geom_bond_publ_flag
 Cr1 F1 2.009(3) . ?
 Cr1 F8 2.029(3) . ?
 Cr1 O2 2.011(3) . ?
 Cr1 O8 2.062(4) . ?
 Cr1 O30 2.050(4) . ?
 Cr1 O32 1.996(4) . ?
 Cr2 F1 1.895(3) . ?
 Cr2 F2 1.953(3) . ?
 Cr2 O26 1.993(4) . ?
 Cr2 O28 1.964(4) . ?
 Cr2 O29 1.935(4) . ?
 Cr2 O31 1.929(4) . ?
 Cr3 F2 1.920(3) . ?
 Cr3 F3 1.946(3) . ?
 Cr3 O22 1.932(5) . ?
 Cr3 O24 1.955(4) . ?
 Cr3 O25 1.946(4) . ?
 Cr3 O27 1.945(4) . ?
 Cr4 F3 1.931(3) . ?
 Cr4 F4 1.925(3) . ?
 Cr4 O18 1.942(4) . ?
 Cr4 O20 1.940(4) . ?
 Cr4 O21 1.966(4) . ?
 Cr4 O23 1.940(4) . ?
 Cr5 F4 1.943(3) . ?
 Cr5 F5 1.918(3) . ?
 Cr5 O14 1.944(4) . ?
 Cr5 O16 1.952(4) . ?
 Cr5 O17 1.951(4) . ?
 Cr5 O19 1.953(4) . ?
 Cr6 F5 1.937(3) . ?
 Cr6 F6 1.920(3) . ?
 Cr6 O10 1.960(4) . ?
 Cr6 O12 1.950(4) . ?
 Cr6 O13 1.934(4) . ?
 Cr6 O15 1.949(4) . ?
 Cr7 F6 1.920(3) . ?
 Cr7 F7 1.922(3) . ?
 Cr7 O4 1.945(4) . ?
 Cr7 O6 1.950(4) . ?
 Cr7 O9 1.943(4) . ?
 Cr7 O11 1.966(5) . ?
 Cr8 F7 1.935(3) . ?
 Cr8 F8 1.903(3) . ?
 Cr8 O1 1.930(4) . ?
 Cr8 O3 1.966(4) . ?
 Cr8 O5 1.990(4) . ?
 Cr8 O7 1.930(4) . ?
 Ni1 F1 2.009(3) . ?
 Ni1 F8 2.029(3) . ?
 Ni1 O2 2.011(3) . ?
 Ni1 O8 2.062(4) . ?
 Ni1 O30 2.050(4) . ?
 Ni1 O32 1.996(4) . ?
 Ni2 F1 1.895(3) . ?
 Ni2 F2 1.953(3) . ?
 Ni2 O26 1.993(4) . ?
 Ni2 O28 1.964(4) . ?
 Ni2 O29 1.935(4) . ?
 Ni2 O31 1.929(4) . ?
 Ni3 F2 1.920(3) . ?
 Ni3 F3 1.946(3) . ?
 Ni3 O22 1.932(5) . ?
 Ni3 O24 1.955(4) . ?
 Ni3 O25 1.946(4) . ?
 Ni3 O27 1.945(4) . ?
 Ni4 F3 1.931(3) . ?
 Ni4 F4 1.925(3) . ?
 Ni4 O18 1.942(4) . ?
 Ni4 O20 1.940(4) . ?
 Ni4 O21 1.966(4) . ?
 Ni4 O23 1.940(4) . ?
 Ni5 F4 1.943(3) . ?
 Ni5 F5 1.918(3) . ?
 Ni5 O14 1.944(4) . ?
 Ni5 O16 1.952(4) . ?
 Ni5 O17 1.951(4) . ?
 Ni5 O19 1.953(4) . ?
 Ni6 F5 1.937(3) . ?
 Ni6 F6 1.920(3) . ?
 Ni6 O10 1.960(4) . ?
 Ni6 O12 1.950(4) . ?
 Ni6 O13 1.934(4) . ?
 Ni6 O15 1.949(4) . ?
 Ni7 F6 1.920(3) . ?
 Ni7 F7 1.922(3) . ?
 Ni7 O4 1.945(4) . ?
 Ni7 O6 1.950(4) . ?
 Ni7 O9 1.943(4) . ?
 Ni7 O11 1.966(5) . ?
 Ni8 F7 1.935(3) . ?
 Ni8 F8 1.903(3) . ?
 Ni8 O1 1.930(4) . ?
 Ni8 O3 1.966(4) . ?
 Ni8 O5 1.990(4) . ?
 Ni8 O7 1.930(4) . ?
 O1 C1 1.284(7) . ?
 O2 C1 1.229(6) . ?
 O3 C6 1.241(7) . ?
 O4 C6 1.260(8) . ?
 O5 C11 1.270(7) . ?
 O6 C11 1.249(7) . ?
 O7 C16 1.261(7) . ?
 O8 C16 1.253(6) . ?
 O9 C21 1.259(7) . ?
 O10 C21 1.264(7) . ?
 O11 C26 1.232(8) . ?
 O12 C26 1.246(8) . ?
 O13 C31 1.259(7) . ?
 O14 C31 1.266(7) . ?
 O15 C36 1.262(7) . ?
 O16 C36 1.276(7) . ?
 O17 C41 1.240(7) . ?
 O18 C41 1.260(7) . ?
 O19 C46 1.245(8) . ?
 O20 C46 1.282(8) . ?
 O21 C51 1.272(7) . ?
 O22 C51 1.256(7) . ?
 O23 C56 1.230(7) . ?
 O24 C56 1.260(7) . ?
 O25 C61 1.269(7) . ?
 O26 C61 1.257(6) . ?
 O27 C66 1.262(7) . ?
 O28 C66 1.261(7) . ?
 O29 C71 1.275(6) . ?
 O30 C71 1.250(6) . ?
 O31 C76 1.279(6) . ?
 O32 C76 1.230(7) . ?
 C1 C2 1.529(7) . ?
 C2 C3 1.507(8) . ?
 C2 C4 1.520(9) . ?
 C2 C5 1.542(8) . ?
 C3 H3A 0.9600 . ?
 C3 H3B 0.9600 . ?
 C3 H3C 0.9600 . ?
 C4 H4A 0.9600 . ?
 C4 H4B 0.9600 . ?
 C4 H4C 0.9600 . ?
 C5 H5A 0.9600 . ?
 C5 H5B 0.9600 . ?
 C5 H5C 0.9600 . ?
 C6 C7 1.542(13) . ?
 C6 C7A 1.564(9) . ?
 C11 C12 1.527(8) . ?
 C12 C13 1.499(9) . ?
 C12 C14 1.519(10) . ?
 C12 C15 1.557(9) . ?
 C13 H13A 0.9600 . ?
 C13 H13B 0.9600 . ?
 C13 H13C 0.9600 . ?
 C14 H14A 0.9600 . ?
 C14 H14B 0.9600 . ?
 C14 H14C 0.9600 . ?
 C15 H15A 0.9600 . ?
 C15 H15B 0.9600 . ?
 C15 H15C 0.9600 . ?
 C16 C17 1.527(8) . ?
 C17 C18 1.531(9) . ?
 C17 C19 1.526(9) . ?
 C17 C20 1.526(10) . ?
 C18 H18A 0.9600 . ?
 C18 H18B 0.9600 . ?
 C18 H18C 0.9600 . ?
 C19 H19A 0.9600 . ?
 C19 H19B 0.9600 . ?
 C19 H19C 0.9600 . ?
 C20 H20A 0.9600 . ?
 C20 H20B 0.9600 . ?
 C20 H20C 0.9600 . ?
 C21 C22 1.527(8) . ?
 C22 C23 1.504(10) . ?
 C22 C24 1.536(10) . ?
 C22 C25 1.525(9) . ?
 C23 H23A 0.9600 . ?
 C23 H23B 0.9600 . ?
 C23 H23C 0.9600 . ?
 C24 H24A 0.9600 . ?
 C24 H24B 0.9600 . ?
 C24 H24C 0.9600 . ?
 C25 H25A 0.9600 . ?
 C25 H25B 0.9600 . ?
 C25 H25C 0.9600 . ?
 C26 C27 1.549(9) . ?
 C27 C28 1.582(15) . ?
 C27 C29 1.528(15) . ?
 C27 C30 1.458(14) . ?
 C27 C28A 1.57(2) . ?
 C27 C29A 1.57(2) . ?
 C27 C30A 1.44(2) . ?
 C31 C32 1.513(10) . ?
 C31 C32A 1.521(16) . ?
 C36 C37 1.515(9) . ?
 C37 C38 1.536(9) . ?
 C37 C39 1.548(8) . ?
 C37 C40 1.525(10) . ?
 C38 H38A 0.9600 . ?
 C38 H38B 0.9600 . ?
 C38 H38C 0.9600 . ?
 C39 H39A 0.9600 . ?
 C39 H39B 0.9600 . ?
 C39 H39C 0.9600 . ?
 C40 H40A 0.9600 . ?
 C40 H40B 0.9600 . ?
 C40 H40C 0.9600 . ?
 C41 C42 1.517(13) . ?
 C41 C42A 1.524(12) . ?
 C46 C47 1.512(8) . ?
 C47 C48 1.544(10) . ?
 C47 C49 1.546(9) . ?
 C47 C50 1.516(10) . ?
 C48 H48A 0.9600 . ?
 C48 H48B 0.9600 . ?
 C48 H48C 0.9600 . ?
 C49 H49A 0.9600 . ?
 C49 H49B 0.9600 . ?
 C49 H49C 0.9600 . ?
 C50 H50A 0.9600 . ?
 C50 H50B 0.9600 . ?
 C50 H50C 0.9600 . ?
 C51 C52 1.515(8) . ?
 C52 C53 1.541(8) . ?
 C52 C54 1.537(9) . ?
 C52 C55 1.536(9) . ?
 C53 H53A 0.9600 . ?
 C53 H53B 0.9600 . ?
 C53 H53C 0.9600 . ?
 C54 H54A 0.9600 . ?
 C54 H54B 0.9600 . ?
 C54 H54C 0.9600 . ?
 C55 H55A 0.9600 . ?
 C55 H55B 0.9600 . ?
 C55 H55C 0.9600 . ?
 C56 C57 1.531(8) . ?
 C56 C57A 1.537(17) . ?
 C61 C62 1.514(16) . ?
 C61 C62A 1.526(10) . ?
 C66 C67 1.520(8) . ?
 C67 C68 1.539(9) . ?
 C67 C69 1.553(9) . ?
 C67 C70 1.502(9) . ?
 C68 H68A 0.9600 . ?
 C68 H68B 0.9600 . ?
 C68 H68C 0.9600 . ?
 C69 H69A 0.9600 . ?
 C69 H69B 0.9600 . ?
 C69 H69C 0.9600 . ?
 C70 H70A 0.9600 . ?
 C70 H70B 0.9600 . ?
 C70 H70C 0.9600 . ?
 C71 C72 1.539(7) . ?
 C72 C73 1.525(7) . ?
 C72 C74 1.528(8) . ?
 C72 C75 1.530(7) . ?
 C73 H73A 0.9600 . ?
 C73 H73B 0.9600 . ?
 C73 H73C 0.9600 . ?
 C74 H74A 0.9600 . ?
 C74 H74B 0.9600 . ?
 C74 H74C 0.9600 . ?
 C75 H75A 0.9600 . ?
 C75 H75B 0.9600 . ?
 C75 H75C 0.9600 . ?
 C76 C77 1.548(16) . ?
 C76 C77A 1.547(11) . ?
 C7 C8 1.531(17) . ?
 C7 C9 1.518(19) . ?
 C7 C10 1.534(17) . ?
 C8 H8A 0.9600 . ?
 C8 H8B 0.9600 . ?
 C8 H8C 0.9600 . ?
 C9 H9A 0.9600 . ?
 C9 H9B 0.9600 . ?
 C9 H9C 0.9600 . ?
 C10 H10A 0.9600 . ?
 C10 H10B 0.9600 . ?
 C10 H10C 0.9600 . ?
 C28 H28A 0.9600 . ?
 C28 H28B 0.9600 . ?
 C28 H28C 0.9600 . ?
 C29 H29A 0.9600 . ?
 C29 H29B 0.9600 . ?
 C29 H29C 0.9600 . ?
 C30 H30A 0.9600 . ?
 C30 H30B 0.9600 . ?
 C30 H30C 0.9600 . ?
 C32 C33 1.503(12) . ?
 C32 C34 1.412(14) . ?
 C32 C35 1.625(13) . ?
 C33 H33A 0.9600 . ?
 C33 H33B 0.9600 . ?
 C33 H33C 0.9600 . ?
 C34 H34A 0.9600 . ?
 C34 H34B 0.9600 . ?
 C34 H34C 0.9600 . ?
 C35 H35A 0.9600 . ?
 C35 H35B 0.9600 . ?
 C35 H35C 0.9600 . ?
 C42 C43 1.513(15) . ?
 C42 C44 1.483(16) . ?
 C42 C45 1.581(17) . ?
 C43 H43A 0.9600 . ?
 C43 H43B 0.9600 . ?
 C43 H43C 0.9600 . ?
 C44 H44A 0.9600 . ?
 C44 H44B 0.9600 . ?
 C44 H44C 0.9600 . ?
 C45 H45A 0.9600 . ?
 C45 H45B 0.9600 . ?
 C45 H45C 0.9600 . ?
 C57 C58 1.539(11) . ?
 C57 C59 1.499(11) . ?
 C57 C60 1.527(11) . ?
 C58 H58A 0.9600 . ?
 C58 H58B 0.9600 . ?
 C58 H58C 0.9600 . ?
 C59 H59A 0.9600 . ?
 C59 H59B 0.9600 . ?
 C59 H59C 0.9600 . ?
 C60 H60A 0.9600 . ?
 C60 H60B 0.9600 . ?
 C60 H60C 0.9600 . ?
 C62 C63 1.53(2) . ?
 C62 C64 1.54(2) . ?
 C62 C65 1.519(19) . ?
 C63 H63A 0.9600 . ?
 C63 H63B 0.9600 . ?
 C63 H63C 0.9600 . ?
 C64 H64A 0.9600 . ?
 C64 H64B 0.9600 . ?
 C64 H64C 0.9600 . ?
 C65 H65A 0.9600 . ?
 C65 H65B 0.9600 . ?
 C65 H65C 0.9600 . ?
 C77 C78 1.503(17) . ?
 C77 C79 1.55(2) . ?
 C77 C80 1.572(19) . ?
 C78 H78A 0.9600 . ?
 C78 H78B 0.9600 . ?
 C78 H78C 0.9600 . ?
 C79 H79A 0.9600 . ?
 C79 H79B 0.9600 . ?
 C79 H79C 0.9600 . ?
 C80 H80A 0.9600 . ?
 C80 H80B 0.9600 . ?
 C80 H80C 0.9600 . ?
 C7A C8A 1.516(13) . ?
 C7A C9A 1.519(14) . ?
 C7A C10A 1.530(12) . ?
 C8A H8AA 0.9600 . ?
 C8A H8AB 0.9600 . ?
 C8A H8AC 0.9600 . ?
 C9A H9AA 0.9600 . ?
 C9A H9AB 0.9600 . ?
 C9A H9AC 0.9600 . ?
 C10A H10D 0.9600 . ?
 C10A H10E 0.9600 . ?
 C10A H10F 0.9600 . ?
 C28A H28D 0.9600 . ?
 C28A H28E 0.9600 . ?
 C28A H28F 0.9600 . ?
 C29A H29D 0.9600 . ?
 C29A H29E 0.9600 . ?
 C29A H29F 0.9600 . ?
 C30A H30D 0.9600 . ?
 C30A H30E 0.9600 . ?
 C30A H30F 0.9600 . ?
 C32A C33A 1.476(18) . ?
 C32A C34A 1.443(19) . ?
 C32A C35A 1.67(2) . ?
 C33A H33D 0.9600 . ?
 C33A H33E 0.9600 . ?
 C33A H33F 0.9600 . ?
 C34A H34D 0.9600 . ?
 C34A H34E 0.9600 . ?
 C34A H34F 0.9600 . ?
 C35A H35D 0.9600 . ?
 C35A H35E 0.9600 . ?
 C35A H35F 0.9600 . ?
 C42A C43A 1.518(14) . ?
 C42A C44A 1.496(15) . ?
 C42A C45A 1.577(15) . ?
 C43A H43D 0.9600 . ?
 C43A H43E 0.9600 . ?
 C43A H43F 0.9600 . ?
 C44A H44D 0.9600 . ?
 C44A H44E 0.9600 . ?
 C44A H44F 0.9600 . ?
 C45A H45D 0.9600 . ?
 C45A H45E 0.9600 . ?
 C45A H45F 0.9600 . ?
 C57A C58A 1.534(19) . ?
 C57A C59A 1.50(2) . ?
 C57A C60A 1.53(2) . ?
 C58A H58D 0.9600 . ?
 C58A H58E 0.9600 . ?
 C58A H58F 0.9600 . ?
 C59A H59D 0.9600 . ?
 C59A H59E 0.9600 . ?
 C59A H59F 0.9600 . ?
 C60A H60D 0.9600 . ?
 C60A H60E 0.9600 . ?
 C60A H60F 0.9600 . ?
 C62A C63A 1.526(13) . ?
 C62A C64A 1.558(16) . ?
 C62A C65A 1.514(14) . ?
 C63A H63D 0.9600 . ?
 C63A H63E 0.9600 . ?
 C63A H63F 0.9600 . ?
 C64A H64D 0.9600 . ?
 C64A H64E 0.9600 . ?
 C64A H64F 0.9600 . ?
 C65A H65D 0.9600 . ?
 C65A H65E 0.9600 . ?
 C65A H65F 0.9600 . ?
 C77A C78A 1.511(11) . ?
 C77A C79A 1.547(14) . ?
 C77A C80A 1.563(13) . ?
 C78A H78D 0.9600 . ?
 C78A H78E 0.9600 . ?
 C78A H78F 0.9600 . ?
 C79A H79D 0.9600 . ?
 C79A H79E 0.9600 . ?
 C79A H79F 0.9600 . ?
 C80A H80D 0.9600 . ?
 C80A H80E 0.9600 . ?
 C80A H80F 0.9600 . ?
 Cr9 F9 1.927(2) . ?
 Cr9 F16 1.919(3) . ?
 Cr9 O34 1.962(4) . ?
 Cr9 O38 1.956(3) . ?
 Cr9 O62 1.923(4) . ?
 Cr9 O64 1.938(4) . ?
 Cr10 F9 1.941(3) . ?
 Cr10 F10 1.916(3) . ?
 Cr10 O58 1.946(4) . ?
 Cr10 O60 1.951(4) . ?
 Cr10 O61 1.970(3) . ?
 Cr10 O63 1.946(4) . ?
 Cr11 F10 1.932(2) . ?
 Cr11 F11 1.922(3) . ?
 Cr11 O54 1.969(4) . ?
 Cr11 O56 1.952(3) . ?
 Cr11 O57 1.935(4) . ?
 Cr11 O59 1.946(4) . ?
 Cr12 F11 1.929(3) . ?
 Cr12 F12 1.911(3) . ?
 Cr12 O50 1.955(4) . ?
 Cr12 O52 1.942(4) . ?
 Cr12 O53 1.947(4) . ?
 Cr12 O55 1.969(4) . ?
 Cr13 F12 1.944(3) . ?
 Cr13 F13 1.902(3) . ?
 Cr13 O46 1.935(4) . ?
 Cr13 O48 1.929(4) . ?
 Cr13 O49 1.982(4) . ?
 Cr13 O51 1.978(4) . ?
 Cr14 F13 2.045(3) . ?
 Cr14 F14 2.003(3) . ?
 Cr14 O42 2.057(4) . ?
 Cr14 O44 2.007(4) . ?
 Cr14 O45 2.067(4) . ?
 Cr14 O47 2.017(4) . ?
 Cr15 F14 1.892(3) . ?
 Cr15 F15 1.967(3) . ?
 Cr15 O36 1.984(4) . ?
 Cr15 O40 1.971(4) . ?
 Cr15 O41 1.940(4) . ?
 Cr15 O43 1.920(4) . ?
 Cr16 F15 1.921(3) . ?
 Cr16 F16 1.937(3) . ?
 Cr16 O33 1.937(4) . ?
 Cr16 O35 1.952(4) . ?
 Cr16 O37 1.944(4) . ?
 Cr16 O39 1.948(4) . ?
 Ni9 F9 1.927(2) . ?
 Ni9 F16 1.919(3) . ?
 Ni9 O34 1.962(4) . ?
 Ni9 O38 1.956(3) . ?
 Ni9 O62 1.923(4) . ?
 Ni9 O64 1.938(4) . ?
 Ni10 F9 1.941(3) . ?
 Ni10 F10 1.916(3) . ?
 Ni10 O58 1.946(4) . ?
 Ni10 O60 1.951(4) . ?
 Ni10 O61 1.970(3) . ?
 Ni10 O63 1.946(4) . ?
 Ni11 F10 1.932(2) . ?
 Ni11 F11 1.922(3) . ?
 Ni11 O54 1.969(4) . ?
 Ni11 O56 1.952(3) . ?
 Ni11 O57 1.935(4) . ?
 Ni11 O59 1.946(4) . ?
 Ni12 F11 1.929(3) . ?
 Ni12 F12 1.911(3) . ?
 Ni12 O50 1.955(4) . ?
 Ni12 O52 1.942(4) . ?
 Ni12 O53 1.947(4) . ?
 Ni12 O55 1.969(4) . ?
 Ni13 F12 1.944(3) . ?
 Ni13 F13 1.902(3) . ?
 Ni13 O46 1.935(4) . ?
 Ni13 O48 1.929(4) . ?
 Ni13 O49 1.982(4) . ?
 Ni13 O51 1.978(4) . ?
 Ni14 F13 2.045(3) . ?
 Ni14 F14 2.003(3) . ?
 Ni14 O42 2.057(4) . ?
 Ni14 O44 2.007(4) . ?
 Ni14 O45 2.067(4) . ?
 Ni14 O47 2.017(4) . ?
 Ni15 F14 1.892(3) . ?
 Ni15 F15 1.967(3) . ?
 Ni15 O36 1.984(4) . ?
 Ni15 O40 1.971(4) . ?
 Ni15 O41 1.940(4) . ?
 Ni15 O43 1.920(4) . ?
 Ni16 F15 1.921(3) . ?
 Ni16 F16 1.937(3) . ?
 Ni16 O33 1.937(4) . ?
 Ni16 O35 1.952(4) . ?
 Ni16 O37 1.944(4) . ?
 Ni16 O39 1.948(4) . ?
 O33 C81 1.273(7) . ?
 O34 C81 1.244(6) . ?
 O35 C86 1.260(7) . ?
 O36 C86 1.279(6) . ?
 O37 C91 1.237(6) . ?
 O38 C91 1.244(6) . ?
 O39 C96 1.257(7) . ?
 O40 C96 1.232(7) . ?
 O41 C101 1.278(6) . ?
 O42 C101 1.255(6) . ?
 O43 C106 1.283(7) . ?
 O44 C106 1.246(7) . ?
 O45 C111 1.260(7) . ?
 O46 C111 1.265(7) . ?
 O47 C116 1.238(7) . ?
 O48 C116 1.276(7) . ?
 O49 C121 1.268(7) . ?
 O50 C121 1.276(6) . ?
 O51 C126 1.266(7) . ?
 O52 C126 1.247(8) . ?
 O53 C131 1.257(7) . ?
 O54 C131 1.274(7) . ?
 O55 C136 1.265(8) . ?
 O56 C136 1.232(8) . ?
 O57 C141 1.285(7) . ?
 O58 C141 1.253(6) . ?
 O59 C146 1.270(7) . ?
 O60 C146 1.259(6) . ?
 O61 C151 1.253(6) . ?
 O62 C151 1.286(6) . ?
 O63 C156 1.256(6) . ?
 O64 C156 1.250(6) . ?
 C81 C82 1.504(7) . ?
 C82 C83 1.533(7) . ?
 C82 C84 1.524(11) . ?
 C82 C85 1.534(11) . ?
 C83 H83A 0.9600 . ?
 C83 H83B 0.9600 . ?
 C83 H83C 0.9600 . ?
 C84 H84A 0.9600 . ?
 C84 H84B 0.9600 . ?
 C84 H84C 0.9600 . ?
 C85 H85A 0.9600 . ?
 C85 H85B 0.9600 . ?
 C85 H85C 0.9600 . ?
 C86 C87 1.511(8) . ?
 C87 C88 1.522(8) . ?
 C87 C89 1.540(9) . ?
 C87 C90 1.539(9) . ?
 C88 H88A 0.9600 . ?
 C88 H88B 0.9600 . ?
 C88 H88C 0.9600 . ?
 C89 H89A 0.9600 . ?
 C89 H89B 0.9600 . ?
 C89 H89C 0.9600 . ?
 C90 H90A 0.9600 . ?
 C90 H90B 0.9600 . ?
 C90 H90C 0.9600 . ?
 C91 C92 1.526(6) . ?
 C92 C93 1.539(8) . ?
 C92 C94 1.529(8) . ?
 C92 C95 1.538(7) . ?
 C93 H93A 0.9600 . ?
 C93 H93B 0.9600 . ?
 C93 H93C 0.9600 . ?
 C94 H94A 0.9600 . ?
 C94 H94B 0.9600 . ?
 C94 H94C 0.9600 . ?
 C95 H95A 0.9600 . ?
 C95 H95B 0.9600 . ?
 C95 H95C 0.9600 . ?
 C96 C97 1.529(7) . ?
 C97 C98 1.514(10) . ?
 C97 C99 1.517(11) . ?
 C97 C100 1.520(10) . ?
 C98 H98A 0.9600 . ?
 C98 H98B 0.9600 . ?
 C98 H98C 0.9600 . ?
 C99 H99A 0.9600 . ?
 C99 H99B 0.9600 . ?
 C99 H99C 0.9600 . ?
 C100 H10G 0.9600 . ?
 C100 H10H 0.9600 . ?
 C100 H10I 0.9600 . ?
 C101 C102 1.518(8) . ?
 C102 C103 1.532(9) . ?
 C102 C104 1.535(10) . ?
 C102 C105 1.533(8) . ?
 C103 H10J 0.9600 . ?
 C103 H10K 0.9600 . ?
 C103 H10L 0.9600 . ?
 C104 H10M 0.9600 . ?
 C104 H10N 0.9600 . ?
 C104 H10O 0.9600 . ?
 C105 H10P 0.9600 . ?
 C105 H10Q 0.9600 . ?
 C105 H10R 0.9600 . ?
 C106 C107 1.535(15) . ?
 C106 C484 1.522(12) . ?
 C111 C112 1.537(8) . ?
 C112 C113 1.535(10) . ?
 C112 C114 1.518(9) . ?
 C112 C115 1.513(10) . ?
 C113 H11A 0.9600 . ?
 C113 H11B 0.9600 . ?
 C113 H11C 0.9600 . ?
 C114 H11D 0.9600 . ?
 C114 H11E 0.9600 . ?
 C114 H11F 0.9600 . ?
 C115 H11G 0.9600 . ?
 C115 H11H 0.9600 . ?
 C115 H11I 0.9600 . ?
 C116 C117 1.524(8) . ?
 C117 C118 1.517(9) . ?
 C117 C119 1.529(10) . ?
 C117 C120 1.532(9) . ?
 C118 H11J 0.9600 . ?
 C118 H11K 0.9600 . ?
 C118 H11L 0.9600 . ?
 C119 H11M 0.9600 . ?
 C119 H11N 0.9600 . ?
 C119 H11O 0.9600 . ?
 C120 H12A 0.9600 . ?
 C120 H12B 0.9600 . ?
 C120 H12C 0.9600 . ?
 C121 C122 1.523(8) . ?
 C122 C123 1.539(8) . ?
 C122 C124 1.508(8) . ?
 C122 C125 1.538(10) . ?
 C123 H12D 0.9600 . ?
 C123 H12E 0.9600 . ?
 C123 H12F 0.9600 . ?
 C124 H12G 0.9600 . ?
 C124 H12H 0.9600 . ?
 C124 H12I 0.9600 . ?
 C125 H12J 0.9600 . ?
 C125 H12K 0.9600 . ?
 C125 H12L 0.9600 . ?
 C126 C127 1.522(7) . ?
 C127 C128 1.487(10) . ?
 C127 C129 1.526(10) . ?
 C127 C130 1.594(12) . ?
 C128 H12M 0.9600 . ?
 C128 H12N 0.9600 . ?
 C128 H12O 0.9600 . ?
 C129 H12P 0.9600 . ?
 C129 H12Q 0.9600 . ?
 C129 H12R 0.9600 . ?
 C130 H13D 0.9600 . ?
 C130 H13E 0.9600 . ?
 C130 H13F 0.9600 . ?
 C131 C132 1.519(7) . ?
 C132 C133 1.544(9) . ?
 C132 C134 1.508(8) . ?
 C132 C135 1.537(7) . ?
 C133 H13G 0.9600 . ?
 C133 H13H 0.9600 . ?
 C133 H13I 0.9600 . ?
 C134 H13J 0.9600 . ?
 C134 H13K 0.9600 . ?
 C134 H13L 0.9600 . ?
 C135 H13M 0.9600 . ?
 C135 H13N 0.9600 . ?
 C135 H13O 0.9600 . ?
 C136 C137 1.526(7) . ?
 C137 C138 1.513(12) . ?
 C137 C139 1.514(10) . ?
 C137 C140 1.513(10) . ?
 C138 H13P 0.9600 . ?
 C138 H13Q 0.9600 . ?
 C138 H13R 0.9600 . ?
 C139 H13S 0.9600 . ?
 C139 H13T 0.9600 . ?
 C139 H13U 0.9600 . ?
 C140 H14D 0.9600 . ?
 C140 H14E 0.9600 . ?
 C140 H14F 0.9600 . ?
 C141 C142 1.501(8) . ?
 C142 C143 1.539(9) . ?
 C142 C144 1.521(10) . ?
 C142 C145 1.564(9) . ?
 C143 H14G 0.9600 . ?
 C143 H14H 0.9600 . ?
 C143 H14I 0.9600 . ?
 C144 H14J 0.9600 . ?
 C144 H14K 0.9600 . ?
 C144 H14L 0.9600 . ?
 C145 H14M 0.9600 . ?
 C145 H14N 0.9600 . ?
 C145 H14O 0.9600 . ?
 C146 C147 1.497(8) . ?
 C147 C148 1.552(9) . ?
 C147 C149 1.524(10) . ?
 C147 C150 1.533(10) . ?
 C148 H14P 0.9600 . ?
 C148 H14Q 0.9600 . ?
 C148 H14R 0.9600 . ?
 C149 H14S 0.9600 . ?
 C149 H14T 0.9600 . ?
 C149 H14U 0.9600 . ?
 C150 H15D 0.9600 . ?
 C150 H15E 0.9600 . ?
 C150 H15F 0.9600 . ?
 C151 C152 1.509(7) . ?
 C152 C153 1.516(7) . ?
 C152 C154 1.543(7) . ?
 C152 C155 1.542(9) . ?
 C153 H15G 0.9600 . ?
 C153 H15H 0.9600 . ?
 C153 H15I 0.9600 . ?
 C154 H15J 0.9600 . ?
 C154 H15K 0.9600 . ?
 C154 H15L 0.9600 . ?
 C155 H15M 0.9600 . ?
 C155 H15N 0.9600 . ?
 C155 H15O 0.9600 . ?
 C156 C157 1.523(7) . ?
 C157 C158 1.495(8) . ?
 C157 C159 1.540(10) . ?
 C157 C160 1.469(10) . ?
 C158 H15P 0.9600 . ?
 C158 H15Q 0.9600 . ?
 C158 H15R 0.9600 . ?
 C159 H15S 0.9600 . ?
 C159 H15T 0.9600 . ?
 C159 H15U 0.9600 . ?
 C160 H16P 0.9600 . ?
 C160 H16Q 0.9600 . ?
 C160 H16R 0.9600 . ?
 C107 C108 1.510(15) . ?
 C107 C109 1.402(16) . ?
 C107 C110 1.619(19) . ?
 C108 H10S 0.9600 . ?
 C108 H10T 0.9600 . ?
 C108 H10U 0.9600 . ?
 C109 H10V 0.9600 . ?
 C109 H10W 0.9600 . ?
 C109 H10X 0.9600 . ?
 C110 H11P 0.9600 . ?
 C110 H11Q 0.9600 . ?
 C110 H11R 0.9600 . ?
 C2P H2PA 0.9600 . ?
 C2P H2PB 0.9600 . ?
 C2P H2PC 0.9600 . ?
 C2P C484 1.383(15) . ?
 C2Q H2QA 0.9600 . ?
 C2Q H2QB 0.9600 . ?
 C2Q H2QC 0.9600 . ?
 C2Q C484 1.636(19) . ?
 C2R H2RA 0.9600 . ?
 C2R H2RB 0.9600 . ?
 C2R H2RC 0.9600 . ?
 C2R C484 1.507(12) . ?
 Cr17 F17 1.932(3) . ?
 Cr17 F24 1.948(3) . ?
 Cr17 O68 1.974(3) . ?
 Cr17 O70 1.941(4) . ?
 Cr17 O94 1.958(4) . ?
 Cr17 O96 1.942(4) . ?
 Cr18 F17 1.937(2) . ?
 Cr18 F18 1.933(3) . ?
 Cr18 O90 1.971(4) . ?
 Cr18 O92 1.949(3) . ?
 Cr18 O93 1.926(4) . ?
 Cr18 O95 1.942(4) . ?
 Cr19 F18 1.919(3) . ?
 Cr19 F19 1.919(3) . ?
 Cr19 O86 1.954(3) . ?
 Cr19 O88 1.950(4) . ?
 Cr19 O89 1.934(4) . ?
 Cr19 O91 1.947(4) . ?
 Cr20 F19 1.939(3) . ?
 Cr20 F20 1.898(3) . ?
 Cr20 O82 1.954(4) . ?
 Cr20 O84 1.925(4) . ?
 Cr20 O85 1.992(4) . ?
 Cr20 O87 1.967(3) . ?
 Cr21 F20 2.043(3) . ?
 Cr21 F21 2.005(3) . ?
 Cr21 O78 2.052(4) . ?
 Cr21 O80 2.024(4) . ?
 Cr21 O81 2.058(4) . ?
 Cr21 O83 2.016(3) . ?
 Cr22 F21 1.891(3) . ?
 Cr22 F22 1.961(3) . ?
 Cr22 O74 1.992(4) . ?
 Cr22 O76 1.991(4) . ?
 Cr22 O77 1.934(4) . ?
 Cr22 O79 1.929(4) . ?
 Cr23 F22 1.921(3) . ?
 Cr23 F23 1.944(3) . ?
 Cr23 O66 1.962(4) . ?
 Cr23 O72 1.949(4) . ?
 Cr23 O73 1.937(4) . ?
 Cr23 O75 1.947(4) . ?
 Cr24 F23 1.918(3) . ?
 Cr24 F24 1.925(2) . ?
 Cr24 O65 1.945(4) . ?
 Cr24 O67 1.950(4) . ?
 Cr24 O69 1.920(4) . ?
 Cr24 O71 1.952(3) . ?
 Ni17 F17 1.932(3) . ?
 Ni17 F24 1.948(3) . ?
 Ni17 O68 1.974(3) . ?
 Ni17 O70 1.941(4) . ?
 Ni17 O94 1.958(4) . ?
 Ni17 O96 1.942(4) . ?
 Ni18 F17 1.937(2) . ?
 Ni18 F18 1.933(3) . ?
 Ni18 O90 1.971(4) . ?
 Ni18 O92 1.949(3) . ?
 Ni18 O93 1.926(4) . ?
 Ni18 O95 1.942(4) . ?
 Ni19 F18 1.919(3) . ?
 Ni19 F19 1.919(3) . ?
 Ni19 O86 1.954(3) . ?
 Ni19 O88 1.950(4) . ?
 Ni19 O89 1.934(4) . ?
 Ni19 O91 1.947(4) . ?
 Ni20 F19 1.939(3) . ?
 Ni20 F20 1.898(3) . ?
 Ni20 O82 1.954(4) . ?
 Ni20 O84 1.925(4) . ?
 Ni20 O85 1.992(4) . ?
 Ni20 O87 1.967(3) . ?
 Ni21 F20 2.043(3) . ?
 Ni21 F21 2.005(3) . ?
 Ni21 O78 2.052(4) . ?
 Ni21 O80 2.024(4) . ?
 Ni21 O81 2.058(4) . ?
 Ni21 O83 2.016(3) . ?
 Ni22 F21 1.891(3) . ?
 Ni22 F22 1.961(3) . ?
 Ni22 O74 1.992(4) . ?
 Ni22 O76 1.991(4) . ?
 Ni22 O77 1.934(4) . ?
 Ni22 O79 1.929(4) . ?
 Ni23 F22 1.921(3) . ?
 Ni23 F23 1.944(3) . ?
 Ni23 O66 1.962(4) . ?
 Ni23 O72 1.949(4) . ?
 Ni23 O73 1.937(4) . ?
 Ni23 O75 1.947(4) . ?
 Ni24 F23 1.918(3) . ?
 Ni24 F24 1.925(2) . ?
 Ni24 O65 1.945(4) . ?
 Ni24 O67 1.950(4) . ?
 Ni24 O69 1.920(4) . ?
 Ni24 O71 1.952(3) . ?
 O65 C161 1.248(6) . ?
 O66 C161 1.267(7) . ?
 O67 C166 1.256(6) . ?
 O68 C166 1.255(6) . ?
 O69 C171 1.265(7) . ?
 O70 C171 1.253(6) . ?
 O71 C176 1.256(6) . ?
 O72 C176 1.247(6) . ?
 O73 C485 1.260(7) . ?
 O74 C485 1.291(7) . ?
 O75 C186 1.293(7) . ?
 O76 C186 1.251(7) . ?
 O77 C191 1.267(6) . ?
 O78 C191 1.258(6) . ?
 O79 C196 1.290(7) . ?
 O80 C196 1.233(7) . ?
 O81 C201 1.260(6) . ?
 O82 C201 1.262(6) . ?
 O83 C206 1.242(6) . ?
 O84 C206 1.271(7) . ?
 O85 C211 1.268(6) . ?
 O86 C211 1.265(6) . ?
 O87 C216 1.269(6) . ?
 O88 C216 1.258(7) . ?
 O89 C221 1.278(6) . ?
 O90 C221 1.254(7) . ?
 O91 C226 1.272(7) . ?
 O92 C226 1.250(7) . ?
 O93 C231 1.261(7) . ?
 O94 C231 1.267(6) . ?
 O95 C236 1.272(7) . ?
 O96 C236 1.255(6) . ?
 O157 H157 0.8200 . ?
 O157 C403 1.368(6) . ?
 O158 H158 0.8200 . ?
 O158 C414 1.363(7) . ?
 O175 C507 1.217(17) . ?
 O543 C542 1.257(19) . ?
 N1 H1A 0.8900 . ?
 N1 H1B 0.8900 . ?
 N1 C408 1.499(6) . ?
 N1 C409 1.484(6) . ?
 C161 C162 1.528(8) . ?
 C162 C163 1.563(10) . ?
 C162 C164 1.524(9) . ?
 C162 C165 1.553(8) . ?
 C163 H16A 0.9600 . ?
 C163 H16B 0.9600 . ?
 C163 H16C 0.9600 . ?
 C164 H16D 0.9600 . ?
 C164 H16E 0.9600 . ?
 C164 H16F 0.9600 . ?
 C165 H16G 0.9600 . ?
 C165 H16H 0.9600 . ?
 C165 H16I 0.9600 . ?
 C166 C167 1.525(7) . ?
 C167 C168 1.522(7) . ?
 C167 C169 1.532(8) . ?
 C167 C170 1.531(7) . ?
 C168 H16J 0.9600 . ?
 C168 H16K 0.9600 . ?
 C168 H16L 0.9600 . ?
 C169 H16M 0.9600 . ?
 C169 H16N 0.9600 . ?
 C169 H16O 0.9600 . ?
 C170 H17A 0.9600 . ?
 C170 H17B 0.9600 . ?
 C170 H17C 0.9600 . ?
 C171 C526 1.530(10) . ?
 C171 C2N 1.535(15) . ?
 C176 C177 1.525(6) . ?
 C177 C178 1.525(8) . ?
 C177 C179 1.536(7) . ?
 C177 C180 1.504(8) . ?
 C178 H17D 0.9600 . ?
 C178 H17E 0.9600 . ?
 C178 H17F 0.9600 . ?
 C179 H17G 0.9600 . ?
 C179 H17H 0.9600 . ?
 C179 H17I 0.9600 . ?
 C180 H18D 0.9600 . ?
 C180 H18E 0.9600 . ?
 C180 H18F 0.9600 . ?
 C182 C183 1.547(8) . ?
 C182 C184 1.543(8) . ?
 C182 C185 1.534(9) . ?
 C182 C485 1.508(8) . ?
 C183 H18G 0.9600 . ?
 C183 H18H 0.9600 . ?
 C183 H18I 0.9600 . ?
 C184 H18J 0.9600 . ?
 C184 H18K 0.9600 . ?
 C184 H18L 0.9600 . ?
 C185 H18M 0.9600 . ?
 C185 H18N 0.9600 . ?
 C185 H18O 0.9600 . ?
 C186 C187 1.512(7) . ?
 C187 C188 1.532(14) . ?
 C187 C189 1.490(13) . ?
 C187 C190 1.504(13) . ?
 C187 C1S 1.476(17) . ?
 C187 C1T 1.530(13) . ?
 C187 C543 1.564(17) . ?
 C191 C192 1.532(8) . ?
 C192 C193 1.552(10) . ?
 C192 C194 1.523(8) . ?
 C192 C195 1.490(10) . ?
 C193 H19D 0.9600 . ?
 C193 H19E 0.9600 . ?
 C193 H19F 0.9600 . ?
 C194 H19G 0.9600 . ?
 C194 H19H 0.9600 . ?
 C194 H19I 0.9600 . ?
 C195 H19J 0.9600 . ?
 C195 H19K 0.9600 . ?
 C195 H19L 0.9600 . ?
 C196 C197 1.517(8) . ?
 C197 C198 1.526(9) . ?
 C197 C199 1.403(11) . ?
 C197 C200 1.649(13) . ?
 C198 H19M 0.9600 . ?
 C198 H19N 0.9600 . ?
 C198 H19O 0.9600 . ?
 C199 H19P 0.9600 . ?
 C199 H19Q 0.9600 . ?
 C199 H19R 0.9600 . ?
 C200 H20D 0.9600 . ?
 C200 H20E 0.9600 . ?
 C200 H20F 0.9600 . ?
 C201 C202 1.537(8) . ?
 C202 C203 1.533(9) . ?
 C202 C204 1.523(10) . ?
 C202 C205 1.526(9) . ?
 C203 H20G 0.9600 . ?
 C203 H20H 0.9600 . ?
 C203 H20I 0.9600 . ?
 C204 H20J 0.9600 . ?
 C204 H20K 0.9600 . ?
 C204 H20L 0.9600 . ?
 C205 H20M 0.9600 . ?
 C205 H20N 0.9600 . ?
 C205 H20O 0.9600 . ?
 C206 C207 1.529(7) . ?
 C207 C208 1.506(9) . ?
 C207 C209 1.529(10) . ?
 C207 C210 1.535(10) . ?
 C208 H20P 0.9600 . ?
 C208 H20Q 0.9600 . ?
 C208 H20R 0.9600 . ?
 C209 H20S 0.9600 . ?
 C209 H20T 0.9600 . ?
 C209 H20U 0.9600 . ?
 C210 H21A 0.9600 . ?
 C210 H21B 0.9600 . ?
 C210 H21C 0.9600 . ?
 C211 C212 1.520(7) . ?
 C212 C213 1.513(8) . ?
 C212 C214 1.518(8) . ?
 C212 C215 1.544(9) . ?
 C213 H21D 0.9600 . ?
 C213 H21E 0.9600 . ?
 C213 H21F 0.9600 . ?
 C214 H21G 0.9600 . ?
 C214 H21H 0.9600 . ?
 C214 H21I 0.9600 . ?
 C215 H21J 0.9600 . ?
 C215 H21K 0.9600 . ?
 C215 H21L 0.9600 . ?
 C216 C217 1.532(10) . ?
 C216 C1P 1.553(12) . ?
 C221 C222 1.528(7) . ?
 C222 C223 1.527(6) . ?
 C222 C224 1.528(8) . ?
 C222 C225 1.532(7) . ?
 C223 H22A 0.9600 . ?
 C223 H22B 0.9600 . ?
 C223 H22C 0.9600 . ?
 C224 H22D 0.9600 . ?
 C224 H22E 0.9600 . ?
 C224 H22F 0.9600 . ?
 C225 H22G 0.9600 . ?
 C225 H22H 0.9600 . ?
 C225 H22I 0.9600 . ?
 C226 C227 1.535(4) . ?
 C226 C172 1.536(4) . ?
 C231 C232 1.522(7) . ?
 C232 C233 1.518(9) . ?
 C232 C234 1.543(9) . ?
 C232 C235 1.529(10) . ?
 C233 H23D 0.9600 . ?
 C233 H23E 0.9600 . ?
 C233 H23F 0.9600 . ?
 C234 H23G 0.9600 . ?
 C234 H23H 0.9600 . ?
 C234 H23I 0.9600 . ?
 C235 H23J 0.9600 . ?
 C235 H23K 0.9600 . ?
 C235 H23L 0.9600 . ?
 C236 C237 1.528(8) . ?
 C237 C238 1.532(9) . ?
 C237 C239 1.520(9) . ?
 C237 C240 1.528(9) . ?
 C238 H23M 0.9600 . ?
 C238 H23N 0.9600 . ?
 C238 H23O 0.9600 . ?
 C239 H23P 0.9600 . ?
 C239 H23Q 0.9600 . ?
 C239 H23R 0.9600 . ?
 C240 H24S 0.9600 . ?
 C240 H24T 0.9600 . ?
 C240 H24U 0.9600 . ?
 C403 C404 1.385(7) . ?
 C403 C418 1.389(8) . ?
 C404 H404 0.9300 . ?
 C404 C405 1.396(7) . ?
 C405 H405 0.9300 . ?
 C405 C406 1.371(7) . ?
 C406 C407 1.524(7) . ?
 C406 C417 1.407(7) . ?
 C407 H40M 0.9700 . ?
 C407 H40N 0.9700 . ?
 C407 C408 1.505(6) . ?
 C408 H40O 0.9700 . ?
 C408 H40P 0.9700 . ?
 C409 H40Q 0.9700 . ?
 C409 H40R 0.9700 . ?
 C409 C410 1.504(6) . ?
 C410 H41A 0.9700 . ?
 C410 H41B 0.9700 . ?
 C410 C411 1.521(7) . ?
 C411 C412 1.392(7) . ?
 C411 C416 1.383(7) . ?
 C412 H412 0.9300 . ?
 C412 C413 1.368(8) . ?
 C413 H413 0.9300 . ?
 C413 C414 1.405(8) . ?
 C414 C415 1.388(8) . ?
 C415 H415 0.9300 . ?
 C415 C416 1.372(8) . ?
 C416 H416 0.9300 . ?
 C417 H417 0.9300 . ?
 C417 C418 1.380(7) . ?
 C418 H418 0.9300 . ?
 C507 C508 1.461(15) . ?
 C507 C509 1.535(19) . ?
 C508 H50D 0.9600 . ?
 C508 H50E 0.9600 . ?
 C508 H50F 0.9600 . ?
 C509 H50G 0.9600 . ?
 C509 H50H 0.9600 . ?
 C509 H50I 0.9600 . ?
 C541 H54J 0.9600 . ?
 C541 H54K 0.9600 . ?
 C541 H54L 0.9600 . ?
 C541 C542 1.49(2) . ?
 C542 C553 1.445(18) . ?
 C553 H55J 0.9600 . ?
 C553 H55K 0.9600 . ?
 C553 H55L 0.9600 . ?
 C173 H17J 0.9600 . ?
 C173 H17K 0.9600 . ?
 C173 H17L 0.9600 . ?
 C173 C526 1.526(12) . ?
 C174 H17M 0.9600 . ?
 C174 H17N 0.9600 . ?
 C174 H17O 0.9600 . ?
 C174 C526 1.546(17) . ?
 C175 H17P 0.9600 . ?
 C175 H17Q 0.9600 . ?
 C175 H17R 0.9600 . ?
 C175 C526 1.540(14) . ?
 C188 H18P 0.9600 . ?
 C188 H18Q 0.9600 . ?
 C188 H18R 0.9600 . ?
 C189 H18S 0.9600 . ?
 C189 H18T 0.9600 . ?
 C189 H18U 0.9600 . ?
 C190 H19S 0.9600 . ?
 C190 H19T 0.9600 . ?
 C190 H19U 0.9600 . ?
 C217 C218 1.534(5) . ?
 C217 C219 1.534(5) . ?
 C217 C220 1.534(5) . ?
 C218 H21M 0.9600 . ?
 C218 H21N 0.9600 . ?
 C218 H21O 0.9600 . ?
 C219 H21P 0.9600 . ?
 C219 H21Q 0.9600 . ?
 C219 H21R 0.9600 . ?
 C220 H22J 0.9600 . ?
 C220 H22K 0.9600 . ?
 C220 H22L 0.9600 . ?
 C227 C228 1.535(4) . ?
 C227 C229 1.535(4) . ?
 C227 C230 1.535(4) . ?
 C228 H22M 0.9600 . ?
 C228 H22N 0.9600 . ?
 C228 H22O 0.9600 . ?
 C229 H22P 0.9600 . ?
 C229 H22Q 0.9600 . ?
 C229 H22R 0.9600 . ?
 C230 H23S 0.9600 . ?
 C230 H23T 0.9600 . ?
 C230 H23U 0.9600 . ?
 C1M H1MA 0.9600 . ?
 C1M H1MB 0.9600 . ?
 C1M H1MC 0.9600 . ?
 C1M C172 1.535(4) . ?
 C1N H1NA 0.9600 . ?
 C1N H1NB 0.9600 . ?
 C1N H1NC 0.9600 . ?
 C1N C172 1.535(4) . ?
 C1O H1OA 0.9600 . ?
 C1O H1OB 0.9600 . ?
 C1O H1OC 0.9600 . ?
 C1O C172 1.535(4) . ?
 C1P C1Q 1.534(5) . ?
 C1P C1R 1.534(5) . ?
 C1P C536 1.534(5) . ?
 C1Q H1QA 0.9600 . ?
 C1Q H1QB 0.9600 . ?
 C1Q H1QC 0.9600 . ?
 C1R H1RA 0.9600 . ?
 C1R H1RB 0.9600 . ?
 C1R H1RC 0.9600 . ?
 C1S H1SA 0.9600 . ?
 C1S H1SB 0.9600 . ?
 C1S H1SC 0.9600 . ?
 C1T H1TA 0.9600 . ?
 C1T H1TB 0.9600 . ?
 C1T H1TC 0.9600 . ?
 C2M H2MA 0.9600 . ?
 C2M H2MB 0.9600 . ?
 C2M H2MC 0.9600 . ?
 C2M C2N 1.534(17) . ?
 C2N C2O 1.531(18) . ?
 C2N C483 1.58(2) . ?
 C2O H2OA 0.9600 . ?
 C2O H2OB 0.9600 . ?
 C2O H2OC 0.9600 . ?
 C483 H48D 0.9600 . ?
 C483 H48E 0.9600 . ?
 C483 H48F 0.9600 . ?
 C536 H53D 0.9600 . ?
 C536 H53E 0.9600 . ?
 C536 H53F 0.9600 . ?
 C543 H54G 0.9600 . ?
 C543 H54H 0.9600 . ?
 C543 H54I 0.9600 . ?
 Cr25 F25 1.899(3) . ?
 Cr25 F32 1.927(3) . ?
 Cr25 O98 1.981(4) . ?
 Cr25 O100 1.971(4) . ?
 Cr25 O124 1.928(4) . ?
 Cr25 O126 1.927(4) . ?
 Cr26 F25 2.041(3) . ?
 Cr26 F26 2.008(3) . ?
 Cr26 O120 2.050(4) . ?
 Cr26 O122 2.006(4) . ?
 Cr26 O123 2.016(3) . ?
 Cr26 O125 2.051(4) . ?
 Cr27 F26 1.896(3) . ?
 Cr27 F27 1.959(3) . ?
 Cr27 O116 1.999(4) . ?
 Cr27 O118 1.968(4) . ?
 Cr27 O119 1.943(3) . ?
 Cr27 O121 1.940(4) . ?
 Cr28 F27 1.917(3) . ?
 Cr28 F28 1.930(3) . ?
 Cr28 O113 1.952(5) . ?
 Cr28 O114 1.958(4) . ?
 Cr28 O115 1.942(5) . ?
 Cr28 O117 1.938(4) . ?
 Cr29 F28 1.915(3) . ?
 Cr29 F29 1.920(3) . ?
 Cr29 O110 1.946(5) . ?
 Cr29 O112 1.966(5) . ?
 Cr29 O276 1.932(4) . ?
 Cr29 O286 1.946(4) . ?
 Cr30 F29 1.943(3) . ?
 Cr30 F30 1.925(3) . ?
 Cr30 O106 1.959(4) . ?
 Cr30 O108 1.948(4) . ?
 Cr30 O109 1.965(4) . ?
 Cr30 O111 1.959(4) . ?
 Cr31 F30 1.936(3) . ?
 Cr31 F31 1.925(3) . ?
 Cr31 O102 1.953(4) . ?
 Cr31 O104 1.945(4) . ?
 Cr31 O105 1.946(4) . ?
 Cr31 O107 1.940(4) . ?
 Cr32 F31 1.913(3) . ?
 Cr32 F32 1.925(3) . ?
 Cr32 O97 1.946(5) . ?
 Cr32 O99 1.942(5) . ?
 Cr32 O101 1.930(4) . ?
 Cr32 O103 1.959(5) . ?
 Ni25 F25 1.899(3) . ?
 Ni25 F32 1.927(3) . ?
 Ni25 O98 1.981(4) . ?
 Ni25 O100 1.971(4) . ?
 Ni25 O124 1.928(4) . ?
 Ni25 O126 1.927(4) . ?
 Ni26 F25 2.041(3) . ?
 Ni26 F26 2.008(3) . ?
 Ni26 O120 2.050(4) . ?
 Ni26 O122 2.006(4) . ?
 Ni26 O123 2.016(3) . ?
 Ni26 O125 2.051(4) . ?
 Ni27 F26 1.896(3) . ?
 Ni27 F27 1.959(3) . ?
 Ni27 O116 1.999(4) . ?
 Ni27 O118 1.968(4) . ?
 Ni27 O119 1.943(3) . ?
 Ni27 O121 1.940(4) . ?
 Ni28 F27 1.917(3) . ?
 Ni28 F28 1.930(3) . ?
 Ni28 O113 1.952(5) . ?
 Ni28 O114 1.958(4) . ?
 Ni28 O115 1.942(5) . ?
 Ni28 O117 1.938(4) . ?
 Ni29 F28 1.915(3) . ?
 Ni29 F29 1.920(3) . ?
 Ni29 O110 1.946(5) . ?
 Ni29 O112 1.966(5) . ?
 Ni29 O276 1.932(4) . ?
 Ni29 O286 1.946(4) . ?
 Ni30 F29 1.943(3) . ?
 Ni30 F30 1.925(3) . ?
 Ni30 O106 1.959(4) . ?
 Ni30 O108 1.948(4) . ?
 Ni30 O109 1.965(4) . ?
 Ni30 O111 1.959(4) . ?
 Ni31 F30 1.936(3) . ?
 Ni31 F31 1.925(3) . ?
 Ni31 O102 1.953(4) . ?
 Ni31 O104 1.945(4) . ?
 Ni31 O105 1.946(4) . ?
 Ni31 O107 1.940(4) . ?
 Ni32 F31 1.913(3) . ?
 Ni32 F32 1.925(3) . ?
 Ni32 O97 1.946(5) . ?
 Ni32 O99 1.942(5) . ?
 Ni32 O101 1.930(4) . ?
 Ni32 O103 1.959(5) . ?
 O97 C241 1.237(7) . ?
 O98 C241 1.251(7) . ?
 O99 C246 1.233(8) . ?
 O100 C246 1.244(7) . ?
 O101 C251 1.251(7) . ?
 O102 C251 1.267(7) . ?
 O103 C256 1.242(9) . ?
 O104 C256 1.235(9) . ?
 O105 C261 1.282(7) . ?
 O106 C261 1.256(6) . ?
 O107 C266 1.272(8) . ?
 O108 C266 1.259(8) . ?
 O109 C270 1.255(8) . ?
 O110 C270 1.266(8) . ?
 O111 C275 1.247(7) . ?
 O112 C281 1.278(8) . ?
 O113 C281 1.225(9) . ?
 O114 C287 1.236(7) . ?
 O115 C292 1.243(8) . ?
 O116 C292 1.292(7) . ?
 O117 C297 1.284(9) . ?
 O118 C297 1.254(8) . ?
 O119 C302 1.278(5) . ?
 O120 C302 1.248(6) . ?
 O121 C307 1.263(7) . ?
 O122 C307 1.232(6) . ?
 O123 C312 1.234(6) . ?
 O124 C312 1.259(7) . ?
 O125 C317 1.262(7) . ?
 O126 C317 1.246(7) . ?
 O163 H163 0.8200 . ?
 O163 C451 1.373(6) . ?
 O164 H164 0.8200 . ?
 O164 C462 1.362(7) . ?
 O276 C275 1.250(7) . ?
 O286 C287 1.244(7) . ?
 N4 H4D 0.8900 . ?
 N4 H4E 0.8900 . ?
 N4 C456 1.486(6) . ?
 N4 C457 1.468(6) . ?
 C241 C242 1.523(7) . ?
 C242 C243 1.537(14) . ?
 C242 C244 1.497(14) . ?
 C242 C245 1.589(14) . ?
 C242 C1U 1.491(14) . ?
 C242 C1V 1.543(12) . ?
 C242 C286 1.579(15) . ?
 C246 C247 1.512(7) . ?
 C247 C248 1.499(10) . ?
 C247 C249 1.547(10) . ?
 C247 C250 1.507(10) . ?
 C248 H24D 0.9600 . ?
 C248 H24E 0.9600 . ?
 C248 H24F 0.9600 . ?
 C249 H24G 0.9600 . ?
 C249 H24H 0.9600 . ?
 C249 H24I 0.9600 . ?
 C250 H25D 0.9600 . ?
 C250 H25E 0.9600 . ?
 C250 H25F 0.9600 . ?
 C251 C252 1.521(8) . ?
 C252 C253 1.527(10) . ?
 C252 C254 1.516(11) . ?
 C252 C255 1.530(9) . ?
 C253 H25G 0.9600 . ?
 C253 H25H 0.9600 . ?
 C253 H25I 0.9600 . ?
 C254 H25J 0.9600 . ?
 C254 H25K 0.9600 . ?
 C254 H25L 0.9600 . ?
 C255 H25M 0.9600 . ?
 C255 H25N 0.9600 . ?
 C255 H25O 0.9600 . ?
 C256 C257 1.558(14) . ?
 C256 C540 1.561(12) . ?
 C261 C262 1.514(8) . ?
 C262 C263 1.532(9) . ?
 C262 C264 1.535(8) . ?
 C262 C265 1.543(9) . ?
 C263 H26A 0.9600 . ?
 C263 H26B 0.9600 . ?
 C263 H26C 0.9600 . ?
 C264 H26D 0.9600 . ?
 C264 H26E 0.9600 . ?
 C264 H26F 0.9600 . ?
 C265 H26G 0.9600 . ?
 C265 H26H 0.9600 . ?
 C265 H26I 0.9600 . ?
 C266 C267 1.510(10) . ?
 C266 C544 1.502(16) . ?
 C270 C271 1.527(8) . ?
 C271 C272 1.523(10) . ?
 C271 C273 1.534(10) . ?
 C271 C274 1.518(11) . ?
 C272 H27A 0.9600 . ?
 C272 H27B 0.9600 . ?
 C272 H27C 0.9600 . ?
 C273 H27D 0.9600 . ?
 C273 H27E 0.9600 . ?
 C273 H27F 0.9600 . ?
 C274 H27G 0.9600 . ?
 C274 H27H 0.9600 . ?
 C274 H27I 0.9600 . ?
 C275 C277 1.524(14) . ?
 C275 C555 1.540(12) . ?
 C281 C282 1.532(14) . ?
 C281 C546 1.529(11) . ?
 C287 C288 1.532(7) . ?
 C288 C289 1.513(16) . ?
 C288 C290 1.466(16) . ?
 C288 C291 1.573(16) . ?
 C288 C2K 1.486(11) . ?
 C288 C2L 1.525(10) . ?
 C288 C276 1.528(11) . ?
 C292 C293 1.515(9) . ?
 C293 C294 1.489(10) . ?
 C293 C295 1.425(11) . ?
 C293 C296 1.547(10) . ?
 C294 H29G 0.9600 . ?
 C294 H29H 0.9600 . ?
 C294 H29I 0.9600 . ?
 C295 H29J 0.9600 . ?
 C295 H29K 0.9600 . ?
 C295 H29L 0.9600 . ?
 C296 H29M 0.9600 . ?
 C296 H29N 0.9600 . ?
 C296 H29O 0.9600 . ?
 C297 C298 1.539(8) . ?
 C298 C299 1.558(10) . ?
 C298 C300 1.479(10) . ?
 C298 C301 1.514(9) . ?
 C299 H29P 0.9600 . ?
 C299 H29Q 0.9600 . ?
 C299 H29R 0.9600 . ?
 C300 H30G 0.9600 . ?
 C300 H30H 0.9600 . ?
 C300 H30I 0.9600 . ?
 C301 H30J 0.9600 . ?
 C301 H30K 0.9600 . ?
 C301 H30L 0.9600 . ?
 C302 C303 1.523(7) . ?
 C303 C304 1.554(7) . ?
 C303 C305 1.534(8) . ?
 C303 C306 1.550(7) . ?
 C304 H30M 0.9600 . ?
 C304 H30N 0.9600 . ?
 C304 H30O 0.9600 . ?
 C305 H30P 0.9600 . ?
 C305 H30Q 0.9600 . ?
 C305 H30R 0.9600 . ?
 C306 H30S 0.9600 . ?
 C306 H30T 0.9600 . ?
 C306 H30U 0.9600 . ?
 C307 C308 1.498(8) . ?
 C308 C309 1.532(9) . ?
 C308 C310 1.574(14) . ?
 C308 C311 1.495(14) . ?
 C308 C2C 1.52(2) . ?
 C308 C2D 1.527(18) . ?
 C308 C545 1.50(2) . ?
 C312 C313 1.534(7) . ?
 C313 C314 1.515(8) . ?
 C313 C315 1.519(9) . ?
 C313 C316 1.537(8) . ?
 C314 H31A 0.9600 . ?
 C314 H31B 0.9600 . ?
 C314 H31C 0.9600 . ?
 C315 H31D 0.9600 . ?
 C315 H31E 0.9600 . ?
 C315 H31F 0.9600 . ?
 C316 H31G 0.9600 . ?
 C316 H31H 0.9600 . ?
 C316 H31I 0.9600 . ?
 C317 C318 1.542(8) . ?
 C318 C319 1.535(10) . ?
 C318 C320 1.518(10) . ?
 C318 C321 1.516(9) . ?
 C319 H31J 0.9600 . ?
 C319 H31K 0.9600 . ?
 C319 H31L 0.9600 . ?
 C320 H32A 0.9600 . ?
 C320 H32B 0.9600 . ?
 C320 H32C 0.9600 . ?
 C321 H32D 0.9600 . ?
 C321 H32E 0.9600 . ?
 C321 H32F 0.9600 . ?
 C451 C452 1.372(8) . ?
 C451 C466 1.382(8) . ?
 C452 H452 0.9300 . ?
 C452 C453 1.409(8) . ?
 C453 H453 0.9300 . ?
 C453 C454 1.398(9) . ?
 C454 C455 1.522(8) . ?
 C454 C465 1.383(8) . ?
 C455 H45G 0.9700 . ?
 C455 H45H 0.9700 . ?
 C455 C456 1.456(8) . ?
 C456 H45I 0.9700 . ?
 C456 H45J 0.9700 . ?
 C457 H45K 0.9700 . ?
 C457 H45L 0.9700 . ?
 C457 C458 1.511(7) . ?
 C458 H45M 0.9700 . ?
 C458 H45N 0.9700 . ?
 C458 C459 1.506(8) . ?
 C459 C460 1.388(8) . ?
 C459 C464 1.372(8) . ?
 C460 H460 0.9300 . ?
 C460 C461 1.358(8) . ?
 C461 H461 0.9300 . ?
 C461 C462 1.382(8) . ?
 C462 C463 1.382(10) . ?
 C463 H463 0.9300 . ?
 C463 C464 1.374(9) . ?
 C464 H464 0.9300 . ?
 C465 H465 0.9300 . ?
 C465 C466 1.367(8) . ?
 C466 H466 0.9300 . ?
 C243 H24J 0.9600 . ?
 C243 H24K 0.9600 . ?
 C243 H24L 0.9600 . ?
 C244 H24M 0.9600 . ?
 C244 H24N 0.9600 . ?
 C244 H24O 0.9600 . ?
 C245 H24P 0.9600 . ?
 C245 H24Q 0.9600 . ?
 C245 H24R 0.9600 . ?
 C257 C258 1.567(19) . ?
 C257 C259 1.52(2) . ?
 C257 C260 1.52(2) . ?
 C258 H25P 0.9600 . ?
 C258 H25Q 0.9600 . ?
 C258 H25R 0.9600 . ?
 C259 H25S 0.9600 . ?
 C259 H25T 0.9600 . ?
 C259 H25U 0.9600 . ?
 C260 H26J 0.9600 . ?
 C260 H26K 0.9600 . ?
 C260 H26L 0.9600 . ?
 C267 C268 1.495(13) . ?
 C267 C269 1.358(15) . ?
 C267 C550 1.729(14) . ?
 C268 H26M 0.9600 . ?
 C268 H26N 0.9600 . ?
 C268 H26O 0.9600 . ?
 C269 H26P 0.9600 . ?
 C269 H26Q 0.9600 . ?
 C269 H26R 0.9600 . ?
 C277 C278 1.472(15) . ?
 C277 C279 1.531(19) . ?
 C277 C280 1.511(18) . ?
 C278 H27J 0.9600 . ?
 C278 H27K 0.9600 . ?
 C278 H27L 0.9600 . ?
 C279 H27M 0.9600 . ?
 C279 H27N 0.9600 . ?
 C279 H27O 0.9600 . ?
 C280 H28G 0.9600 . ?
 C280 H28H 0.9600 . ?
 C280 H28I 0.9600 . ?
 C282 C283 1.547(16) . ?
 C282 C284 1.532(17) . ?
 C282 C285 1.52(2) . ?
 C283 H28J 0.9600 . ?
 C283 H28K 0.9600 . ?
 C283 H28L 0.9600 . ?
 C284 H28M 0.9600 . ?
 C284 H28N 0.9600 . ?
 C284 H28O 0.9600 . ?
 C285 H28P 0.9600 . ?
 C285 H28Q 0.9600 . ?
 C285 H28R 0.9600 . ?
 C289 H28S 0.9600 . ?
 C289 H28T 0.9600 . ?
 C289 H28U 0.9600 . ?
 C290 H29S 0.9600 . ?
 C290 H29T 0.9600 . ?
 C290 H29U 0.9600 . ?
 C291 H29V 0.9600 . ?
 C291 H29W 0.9600 . ?
 C291 H29X 0.9600 . ?
 C309 H30V 0.9600 . ?
 C309 H30W 0.9600 . ?
 C309 H30X 0.9600 . ?
 C310 H31M 0.9600 . ?
 C310 H31N 0.9600 . ?
 C310 H31O 0.9600 . ?
 C311 H31P 0.9600 . ?
 C311 H31Q 0.9600 . ?
 C311 H31R 0.9600 . ?
 C550 H55D 0.9600 . ?
 C550 H55E 0.9600 . ?
 C550 H55F 0.9600 . ?
 C1U H1UA 0.9600 . ?
 C1U H1UB 0.9600 . ?
 C1U H1UC 0.9600 . ?
 C1V H1VA 0.9600 . ?
 C1V H1VB 0.9600 . ?
 C1V H1VC 0.9600 . ?
 C1W H1WA 0.9600 . ?
 C1W H1WB 0.9600 . ?
 C1W H1WC 0.9600 . ?
 C1W C540 1.52(2) . ?
 C1X H1XA 0.9600 . ?
 C1X H1XB 0.9600 . ?
 C1X H1XC 0.9600 . ?
 C1X C540 1.573(17) . ?
 C1Y H1YA 0.9600 . ?
 C1Y H1YB 0.9600 . ?
 C1Y H1YC 0.9600 . ?
 C1Y C540 1.532(19) . ?
 C1Z H1ZA 0.9600 . ?
 C1Z H1ZB 0.9600 . ?
 C1Z H1ZC 0.9600 . ?
 C1Z C544 1.384(19) . ?
 C2A H2AA 0.9600 . ?
 C2A H2AB 0.9600 . ?
 C2A H2AC 0.9600 . ?
 C2A C544 1.78(2) . ?
 C2B H2BA 0.9600 . ?
 C2B H2BB 0.9600 . ?
 C2B H2BC 0.9600 . ?
 C2B C544 1.478(19) . ?
 C2C H2CA 0.9600 . ?
 C2C H2CB 0.9600 . ?
 C2C H2CC 0.9600 . ?
 C2D H2DA 0.9600 . ?
 C2D H2DB 0.9600 . ?
 C2D H2DC 0.9600 . ?
 C2E H2EA 0.9600 . ?
 C2E H2EB 0.9600 . ?
 C2E H2EC 0.9600 . ?
 C2E C546 1.506(18) . ?
 C2F H2FA 0.9600 . ?
 C2F H2FB 0.9600 . ?
 C2F H2FC 0.9600 . ?
 C2F C546 1.535(15) . ?
 C2G H2GA 0.9600 . ?
 C2G H2GB 0.9600 . ?
 C2G H2GC 0.9600 . ?
 C2G C546 1.544(12) . ?
 C2H H2HA 0.9600 . ?
 C2H H2HB 0.9600 . ?
 C2H H2HC 0.9600 . ?
 C2H C555 1.523(17) . ?
 C2I H2IA 0.9600 . ?
 C2I H2IB 0.9600 . ?
 C2I H2IC 0.9600 . ?
 C2I C555 1.524(16) . ?
 C2J H2JA 0.9600 . ?
 C2J H2JB 0.9600 . ?
 C2J H2JC 0.9600 . ?
 C2J C555 1.475(13) . ?
 C2K H2KA 0.9600 . ?
 C2K H2KB 0.9600 . ?
 C2K H2KC 0.9600 . ?
 C2L H2LA 0.9600 . ?
 C2L H2LB 0.9600 . ?
 C2L H2LC 0.9600 . ?
 C276 H27P 0.9600 . ?
 C276 H27Q 0.9600 . ?
 C276 H27R 0.9600 . ?
 C286 H28V 0.9600 . ?
 C286 H28W 0.9600 . ?
 C286 H28X 0.9600 . ?
 C545 H54D 0.9600 . ?
 C545 H54E 0.9600 . ?
 C545 H54F 0.9600 . ?
 Cr33 F33 2.001(3) . ?
 Cr33 F40 2.046(3) . ?
 Cr33 O128 2.070(4) . ?
 Cr33 O130 2.008(3) . ?
 Cr33 O154 2.064(4) . ?
 Cr33 O156 1.987(4) . ?
 Cr34 F33 1.900(3) . ?
 Cr34 F34 1.963(3) . ?
 Cr34 O150 1.976(3) . ?
 Cr34 O152 1.976(3) . ?
 Cr34 O153 1.933(4) . ?
 Cr34 O155 1.923(4) . ?
 Cr35 F34 1.911(3) . ?
 Cr35 F35 1.940(3) . ?
 Cr35 O146 1.957(4) . ?
 Cr35 O148 1.955(4) . ?
 Cr35 O149 1.955(4) . ?
 Cr35 O151 1.929(4) . ?
 Cr36 F35 1.918(3) . ?
 Cr36 F36 1.922(2) . ?
 Cr36 O 1.938(4) . ?
 Cr36 O143 1.944(4) . ?
 Cr36 O145 1.948(4) . ?
 Cr36 O147 1.949(4) . ?
 Cr37 F36 1.932(3) . ?
 Cr37 F37 1.904(3) . ?
 Cr37 O139 1.948(4) . ?
 Cr37 O141 1.968(4) . ?
 Cr37 O142 1.953(4) . ?
 Cr37 O144 1.952(4) . ?
 Cr38 F37 1.921(3) . ?
 Cr38 F38 1.913(3) . ?
 Cr38 O136 1.963(4) . ?
 Cr38 O138 1.953(4) . ?
 Cr38 O140 1.929(4) . ?
 Cr38 O347 1.965(4) . ?
 Cr39 F38 1.917(3) . ?
 Cr39 F39 1.918(3) . ?
 Cr39 O132 1.942(4) . ?
 Cr39 O134 1.950(4) . ?
 Cr39 O135 1.945(4) . ?
 Cr39 O137 1.961(4) . ?
 Cr40 F39 1.937(3) . ?
 Cr40 F40 1.898(3) . ?
 Cr40 O127 1.930(4) . ?
 Cr40 O129 1.921(4) . ?
 Cr40 O131 1.960(4) . ?
 Cr40 O133 1.980(5) . ?
 Ni33 F33 2.001(3) . ?
 Ni33 F40 2.046(3) . ?
 Ni33 O128 2.070(4) . ?
 Ni33 O130 2.008(3) . ?
 Ni33 O154 2.064(4) . ?
 Ni33 O156 1.987(4) . ?
 Ni34 F33 1.900(3) . ?
 Ni34 F34 1.963(3) . ?
 Ni34 O150 1.976(3) . ?
 Ni34 O152 1.976(3) . ?
 Ni34 O153 1.933(4) . ?
 Ni34 O155 1.923(4) . ?
 Ni35 F34 1.911(3) . ?
 Ni35 F35 1.940(3) . ?
 Ni35 O146 1.957(4) . ?
 Ni35 O148 1.955(4) . ?
 Ni35 O149 1.955(4) . ?
 Ni35 O151 1.929(4) . ?
 Ni36 F35 1.918(3) . ?
 Ni36 F36 1.922(2) . ?
 Ni36 O 1.938(4) . ?
 Ni36 O143 1.944(4) . ?
 Ni36 O145 1.948(4) . ?
 Ni36 O147 1.949(4) . ?
 Ni37 F36 1.932(3) . ?
 Ni37 F37 1.904(3) . ?
 Ni37 O139 1.948(4) . ?
 Ni37 O141 1.968(4) . ?
 Ni37 O142 1.953(4) . ?
 Ni37 O144 1.952(4) . ?
 Ni38 F37 1.921(3) . ?
 Ni38 F38 1.913(3) . ?
 Ni38 O136 1.963(4) . ?
 Ni38 O138 1.953(4) . ?
 Ni38 O140 1.929(4) . ?
 Ni38 O347 1.965(4) . ?
 Ni39 F38 1.917(3) . ?
 Ni39 F39 1.918(3) . ?
 Ni39 O132 1.942(4) . ?
 Ni39 O134 1.950(4) . ?
 Ni39 O135 1.945(4) . ?
 Ni39 O137 1.961(4) . ?
 Ni40 F39 1.937(3) . ?
 Ni40 F40 1.898(3) . ?
 Ni40 O127 1.930(4) . ?
 Ni40 O129 1.921(4) . ?
 Ni40 O131 1.960(4) . ?
 Ni40 O133 1.980(5) . ?
 O C367 1.254(7) . ?
 O127 C322 1.286(8) . ?
 O128 C322 1.250(7) . ?
 O129 C327 1.279(8) . ?
 O130 C327 1.211(7) . ?
 O131 C332 1.237(8) . ?
 O132 C332 1.256(8) . ?
 O133 C337 1.238(7) . ?
 O134 C337 1.269(7) . ?
 O135 C341 1.243(7) . ?
 O136 C341 1.275(7) . ?
 O137 C346 1.244(8) . ?
 O138 C352 1.244(8) . ?
 O139 C352 1.251(7) . ?
 O140 C357 1.264(7) . ?
 O141 C357 1.283(7) . ?
 O142 C362 1.228(6) . ?
 O143 C362 1.255(7) . ?
 O144 C367 1.255(7) . ?
 O145 C373 1.256(7) . ?
 O146 C373 1.244(7) . ?
 O147 C378 1.242(6) . ?
 O148 C378 1.217(6) . ?
 O149 C383 1.278(6) . ?
 O150 C383 1.271(6) . ?
 O151 C388 1.255(7) . ?
 O152 C388 1.268(7) . ?
 O153 C393 1.263(6) . ?
 O154 C393 1.274(6) . ?
 O155 C398 1.281(6) . ?
 O156 C398 1.251(7) . ?
 O165 H165 0.8200 . ?
 O165 C467 1.362(6) . ?
 O166 H166 0.8200 . ?
 O166 C478 1.376(7) . ?
 O347 C346 1.257(8) . ?
 N5 H5D 0.8900 . ?
 N5 H5E 0.8900 . ?
 N5 C472 1.478(6) . ?
 N5 C473 1.466(6) . ?
 C322 C323 1.529(8) . ?
 C323 C324 1.527(11) . ?
 C323 C325 1.545(8) . ?
 C323 C326 1.522(11) . ?
 C324 H32G 0.9600 . ?
 C324 H32H 0.9600 . ?
 C324 H32I 0.9600 . ?
 C325 H32J 0.9600 . ?
 C325 H32K 0.9600 . ?
 C325 H32L 0.9600 . ?
 C326 H32M 0.9600 . ?
 C326 H32N 0.9600 . ?
 C326 H32O 0.9600 . ?
 C327 C328 1.536(8) . ?
 C328 C329 1.513(9) . ?
 C328 C330 1.486(11) . ?
 C328 C331 1.561(9) . ?
 C329 H32P 0.9600 . ?
 C329 H32Q 0.9600 . ?
 C329 H32R 0.9600 . ?
 C330 H33G 0.9600 . ?
 C330 H33H 0.9600 . ?
 C330 H33I 0.9600 . ?
 C331 H33J 0.9600 . ?
 C331 H33K 0.9600 . ?
 C331 H33L 0.9600 . ?
 C332 C333 1.518(6) . ?
 C333 C334 1.531(9) . ?
 C333 C335 1.526(9) . ?
 C333 C336 1.545(8) . ?
 C334 H33M 0.9600 . ?
 C334 H33N 0.9600 . ?
 C334 H33O 0.9600 . ?
 C335 H33P 0.9600 . ?
 C335 H33Q 0.9600 . ?
 C335 H33R 0.9600 . ?
 C336 H33S 0.9600 . ?
 C336 H33T 0.9600 . ?
 C336 H33U 0.9600 . ?
 C337 C516 1.535(10) . ?
 C337 C338 1.555(11) . ?
 C341 C342 1.534(8) . ?
 C342 C343 1.541(8) . ?
 C342 C344 1.517(11) . ?
 C342 C345 1.503(11) . ?
 C343 H34G 0.9600 . ?
 C343 H34H 0.9600 . ?
 C343 H34I 0.9600 . ?
 C344 H34J 0.9600 . ?
 C344 H34K 0.9600 . ?
 C344 H34L 0.9600 . ?
 C345 H34M 0.9600 . ?
 C345 H34N 0.9600 . ?
 C345 H34O 0.9600 . ?
 C346 C348 1.537(16) . ?
 C346 C517 1.536(10) . ?
 C352 C353 1.534(11) . ?
 C352 C518 1.577(12) . ?
 C357 C358 1.498(9) . ?
 C358 C359 1.528(12) . ?
 C358 C360 1.502(13) . ?
 C358 C361 1.539(11) . ?
 C359 H35G 0.9600 . ?
 C359 H35H 0.9600 . ?
 C359 H35I 0.9600 . ?
 C360 H36A 0.9600 . ?
 C360 H36B 0.9600 . ?
 C360 H36C 0.9600 . ?
 C361 H36D 0.9600 . ?
 C361 H36E 0.9600 . ?
 C361 H36F 0.9600 . ?
 C362 C363 1.519(10) . ?
 C362 C347 1.513(14) . ?
 C367 C369 1.527(8) . ?
 C369 C370 1.555(9) . ?
 C369 C371 1.543(11) . ?
 C369 C372 1.489(11) . ?
 C370 H37A 0.9600 . ?
 C370 H37B 0.9600 . ?
 C370 H37C 0.9600 . ?
 C371 H37D 0.9600 . ?
 C371 H37E 0.9600 . ?
 C371 H37F 0.9600 . ?
 C372 H37G 0.9600 . ?
 C372 H37H 0.9600 . ?
 C372 H37I 0.9600 . ?
 C373 C374 1.511(8) . ?
 C374 C375 1.547(7) . ?
 C374 C376 1.555(11) . ?
 C374 C377 1.506(10) . ?
 C375 H37J 0.9600 . ?
 C375 H37K 0.9600 . ?
 C375 H37L 0.9600 . ?
 C376 H37M 0.9600 . ?
 C376 H37N 0.9600 . ?
 C376 H37O 0.9600 . ?
 C377 H37P 0.9600 . ?
 C377 H37Q 0.9600 . ?
 C377 H37R 0.9600 . ?
 C378 C379 1.522(6) . ?
 C379 C380 1.527(8) . ?
 C379 C381 1.524(8) . ?
 C379 C382 1.494(8) . ?
 C380 H38D 0.9600 . ?
 C380 H38E 0.9600 . ?
 C380 H38F 0.9600 . ?
 C381 H38G 0.9600 . ?
 C381 H38H 0.9600 . ?
 C381 H38I 0.9600 . ?
 C382 H38J 0.9600 . ?
 C382 H38K 0.9600 . ?
 C382 H38L 0.9600 . ?
 C383 C384 1.496(8) . ?
 C384 C385 1.508(11) . ?
 C384 C386 1.521(8) . ?
 C384 C387 1.555(9) . ?
 C385 H38M 0.9600 . ?
 C385 H38N 0.9600 . ?
 C385 H38O 0.9600 . ?
 C386 H38P 0.9600 . ?
 C386 H38Q 0.9600 . ?
 C386 H38R 0.9600 . ?
 C387 H38S 0.9600 . ?
 C387 H38T 0.9600 . ?
 C387 H38U 0.9600 . ?
 C388 C389 1.523(7) . ?
 C389 C390 1.540(10) . ?
 C389 C391 1.499(10) . ?
 C389 C392 1.527(9) . ?
 C390 H39D 0.9600 . ?
 C390 H39E 0.9600 . ?
 C390 H39F 0.9600 . ?
 C391 H39G 0.9600 . ?
 C391 H39H 0.9600 . ?
 C391 H39I 0.9600 . ?
 C392 H39J 0.9600 . ?
 C392 H39K 0.9600 . ?
 C392 H39L 0.9600 . ?
 C393 C394 1.526(8) . ?
 C394 C395 1.547(11) . ?
 C394 C396 1.486(11) . ?
 C394 C397 1.466(9) . ?
 C395 H39M 0.9600 . ?
 C395 H39N 0.9600 . ?
 C395 H39O 0.9600 . ?
 C396 H39P 0.9600 . ?
 C396 H39Q 0.9600 . ?
 C396 H39R 0.9600 . ?
 C397 H39S 0.9600 . ?
 C397 H39T 0.9600 . ?
 C397 H39U 0.9600 . ?
 C398 C399 1.530(8) . ?
 C399 C400 1.512(9) . ?
 C399 C401 1.564(10) . ?
 C399 C402 1.479(10) . ?
 C400 H40D 0.9600 . ?
 C400 H40E 0.9600 . ?
 C400 H40F 0.9600 . ?
 C401 H40G 0.9600 . ?
 C401 H40H 0.9600 . ?
 C401 H40I 0.9600 . ?
 C402 H40J 0.9600 . ?
 C402 H40K 0.9600 . ?
 C402 H40L 0.9600 . ?
 C467 C468 1.399(7) . ?
 C467 C482 1.388(7) . ?
 C468 H468 0.9300 . ?
 C468 C469 1.385(7) . ?
 C469 H469 0.9300 . ?
 C469 C470 1.399(8) . ?
 C470 C471 1.531(8) . ?
 C470 C481 1.381(9) . ?
 C471 H47A 0.9700 . ?
 C471 H47B 0.9700 . ?
 C471 C472 1.464(8) . ?
 C472 H47C 0.9700 . ?
 C472 H47D 0.9700 . ?
 C473 H47E 0.9700 . ?
 C473 H47F 0.9700 . ?
 C473 C474 1.506(7) . ?
 C474 H47G 0.9700 . ?
 C474 H47H 0.9700 . ?
 C474 C475 1.510(7) . ?
 C475 C476 1.400(8) . ?
 C475 C480 1.383(8) . ?
 C476 H476 0.9300 . ?
 C476 C477 1.381(7) . ?
 C477 H477 0.9300 . ?
 C477 C478 1.359(8) . ?
 C478 C479 1.380(9) . ?
 C479 H479 0.9300 . ?
 C479 C480 1.380(8) . ?
 C480 H480 0.9300 . ?
 C481 H481 0.9300 . ?
 C481 C482 1.385(8) . ?
 C482 H482 0.9300 . ?
 C339 H33V 0.9600 . ?
 C339 H33W 0.9600 . ?
 C339 H33X 0.9600 . ?
 C339 C516 1.536(12) . ?
 C340 H34P 0.9600 . ?
 C340 H34Q 0.9600 . ?
 C340 H34R 0.9600 . ?
 C340 C516 1.516(10) . ?
 C348 C349 1.48(2) . ?
 C348 C350 1.57(2) . ?
 C348 C351 1.53(2) . ?
 C349 H34S 0.9600 . ?
 C349 H34T 0.9600 . ?
 C349 H34U 0.9600 . ?
 C350 H35J 0.9600 . ?
 C350 H35K 0.9600 . ?
 C350 H35L 0.9600 . ?
 C351 H35M 0.9600 . ?
 C351 H35N 0.9600 . ?
 C351 H35O 0.9600 . ?
 C353 C354 1.495(16) . ?
 C353 C355 1.563(15) . ?
 C353 C356 1.507(13) . ?
 C354 H35P 0.9600 . ?
 C354 H35Q 0.9600 . ?
 C354 H35R 0.9600 . ?
 C355 H35S 0.9600 . ?
 C355 H35T 0.9600 . ?
 C355 H35U 0.9600 . ?
 C356 H35V 0.9600 . ?
 C356 H35W 0.9600 . ?
 C356 H35X 0.9600 . ?
 C363 C364 1.56(2) . ?
 C363 C365 1.44(3) . ?
 C363 C366 1.53(2) . ?
 C364 H36G 0.9600 . ?
 C364 H36H 0.9600 . ?
 C364 H36I 0.9600 . ?
 C365 H36J 0.9600 . ?
 C365 H36K 0.9600 . ?
 C365 H36L 0.9600 . ?
 C366 H36M 0.9600 . ?
 C366 H36N 0.9600 . ?
 C366 H36O 0.9600 . ?
 C516 C551 1.528(11) . ?
 C551 H55G 0.9600 . ?
 C551 H55H 0.9600 . ?
 C551 H55I 0.9600 . ?
 C1A H1AA 0.9600 . ?
 C1A H1AB 0.9600 . ?
 C1A H1AC 0.9600 . ?
 C1A C338 1.541(12) . ?
 C1B H1BA 0.9600 . ?
 C1B H1BB 0.9600 . ?
 C1B H1BC 0.9600 . ?
 C1B C338 1.536(11) . ?
 C1C H1CA 0.9600 . ?
 C1C H1CB 0.9600 . ?
 C1C H1CC 0.9600 . ?
 C1C C338 1.526(11) . ?
 C1D H1DA 0.9600 . ?
 C1D H1DB 0.9600 . ?
 C1D H1DC 0.9600 . ?
 C1D C517 1.526(16) . ?
 C1E H1EA 0.9600 . ?
 C1E H1EB 0.9600 . ?
 C1E H1EC 0.9600 . ?
 C1E C517 1.484(15) . ?
 C1F H1FA 0.9600 . ?
 C1F H1FB 0.9600 . ?
 C1F H1FC 0.9600 . ?
 C1F C517 1.570(15) . ?
 C1G H1GA 0.9600 . ?
 C1G H1GB 0.9600 . ?
 C1G H1GC 0.9600 . ?
 C1G C347 1.53(2) . ?
 C1H H1HA 0.9600 . ?
 C1H H1HB 0.9600 . ?
 C1H H1HC 0.9600 . ?
 C1H C347 1.56(3) . ?
 C1I H1IA 0.9600 . ?
 C1I H1IB 0.9600 . ?
 C1I H1IC 0.9600 . ?
 C1I C347 1.45(3) . ?
 C1J H1JA 0.9600 . ?
 C1J H1JB 0.9600 . ?
 C1J H1JC 0.9600 . ?
 C1J C518 1.491(16) . ?
 C1K H1KA 0.9600 . ?
 C1K H1KB 0.9600 . ?
 C1K H1KC 0.9600 . ?
 C1K C518 1.550(16) . ?
 C1L H1LA 0.9600 . ?
 C1L H1LB 0.9600 . ?
 C1L H1LC 0.9600 . ?
 C1L C518 1.515(9) . ?
 O159 H159 0.8200 . ?
 O159 C419 1.362(6) . ?
 O160 H160 0.8200 . ?
 O160 C430 1.348(6) . ?
 O185 H18Y 0.8497 . ?
 O185 H 0.8511 . ?
 N2 H2A 0.8900 . ?
 N2 H2B 0.8900 . ?
 N2 C424 1.503(6) . ?
 N2 C425 1.494(6) . ?
 C419 C420 1.398(7) . ?
 C419 C434 1.388(8) . ?
 C420 H420 0.9300 . ?
 C420 C421 1.384(7) . ?
 C421 H421 0.9300 . ?
 C421 C422 1.391(8) . ?
 C422 C423 1.514(7) . ?
 C422 C433 1.395(7) . ?
 C423 H42A 0.9700 . ?
 C423 H42B 0.9700 . ?
 C423 C424 1.505(7) . ?
 C424 H42C 0.9700 . ?
 C424 H42D 0.9700 . ?
 C425 H42E 0.9700 . ?
 C425 H42F 0.9700 . ?
 C425 C426 1.526(7) . ?
 C426 H42G 0.9700 . ?
 C426 H42H 0.9700 . ?
 C426 C427 1.508(7) . ?
 C427 C428 1.384(7) . ?
 C427 C432 1.383(7) . ?
 C428 H428 0.9300 . ?
 C428 C429 1.394(8) . ?
 C429 H429 0.9300 . ?
 C429 C430 1.386(8) . ?
 C430 C431 1.399(8) . ?
 C431 H431 0.9300 . ?
 C431 C432 1.364(8) . ?
 C432 H432 0.9300 . ?
 C433 H433 0.9300 . ?
 C433 C434 1.390(8) . ?
 C434 H434 0.9300 . ?
 O161 H161 0.8200 . ?
 O161 C435 1.365(6) . ?
 O162 H162 0.8182 . ?
 O162 C446 1.358(7) . ?
 N3 H3D 0.8900 . ?
 N3 H3E 0.8900 . ?
 N3 C440 1.499(7) . ?
 N3 C441 1.475(6) . ?
 C435 C436 1.390(8) . ?
 C435 C450 1.377(8) . ?
 C436 H436 0.9300 . ?
 C436 C437 1.372(8) . ?
 C437 H437 0.9300 . ?
 C437 C438 1.381(9) . ?
 C438 C439 1.518(8) . ?
 C438 C449 1.389(8) . ?
 C439 H43G 0.9700 . ?
 C439 H43H 0.9700 . ?
 C439 C440 1.511(8) . ?
 C440 H44G 0.9700 . ?
 C440 H44H 0.9700 . ?
 C441 H44I 0.9700 . ?
 C441 H44J 0.9700 . ?
 C441 C442 1.516(7) . ?
 C442 H44K 0.9700 . ?
 C442 H44L 0.9700 . ?
 C442 C443 1.503(7) . ?
 C443 C444 1.377(8) . ?
 C443 C448 1.374(7) . ?
 C444 H444 0.9300 . ?
 C444 C445 1.390(8) . ?
 C445 H445 0.9300 . ?
 C445 C446 1.382(8) . ?
 C446 C447 1.373(8) . ?
 C447 H447 0.9300 . ?
 C447 C448 1.399(8) . ?
 C448 H448 0.9300 . ?
 C449 H449 0.9300 . ?
 C449 C450 1.368(8) . ?
 C450 H450 0.9300 . ?
 O168 C486 1.276(12) . ?
 C486 C487 1.517(17) . ?
 C486 C488 1.432(14) . ?
 C487 H48G 0.9600 . ?
 C487 H48H 0.9600 . ?
 C487 H48I 0.9600 . ?
 C488 H48J 0.9600 . ?
 C488 H48K 0.9600 . ?
 C488 H48L 0.9600 . ?
 O169 C489 1.255(15) . ?
 C489 C490 1.443(18) . ?
 C489 C491 1.462(17) . ?
 C490 H49D 0.9600 . ?
 C490 H49E 0.9600 . ?
 C490 H49F 0.9600 . ?
 C491 H49G 0.9600 . ?
 C491 H49H 0.9600 . ?
 C491 H49I 0.9600 . ?
 O170 C492 1.289(13) . ?
 C492 C493 1.509(16) . ?
 C492 C494 1.502(17) . ?
 C493 H49J 0.9600 . ?
 C493 H49K 0.9600 . ?
 C493 H49L 0.9600 . ?
 C494 H49M 0.9600 . ?
 C494 H49N 0.9600 . ?
 C494 H49O 0.9600 . ?
 O171 C495 1.235(14) . ?
 C495 C496 1.506(16) . ?
 C495 C497 1.523(15) . ?
 C496 H49P 0.9600 . ?
 C496 H49Q 0.9600 . ?
 C496 H49R 0.9600 . ?
 C497 H49S 0.9600 . ?
 C497 H49T 0.9600 . ?
 C497 H49U 0.9600 . ?
 O172 C498 1.418(13) . ?
 C498 C499 1.469(15) . ?
 C498 C500 1.384(15) . ?
 C499 H49V 0.9600 . ?
 C499 H49W 0.9600 . ?
 C499 H49X 0.9600 . ?
 C500 H50J 0.9600 . ?
 C500 H50K 0.9600 . ?
 C500 H50L 0.9600 . ?
 O173 C501 1.237(13) . ?
 O177 C513 1.321(18) . ?
 C501 C502 1.458(13) . ?
 C501 C503 1.535(16) . ?
 C502 H50M 0.9600 . ?
 C502 H50N 0.9600 . ?
 C502 H50O 0.9600 . ?
 C503 H50P 0.9600 . ?
 C503 H50Q 0.9600 . ?
 C503 H50R 0.9600 . ?
 C513 C514 1.60(3) . ?
 C513 C515 1.48(3) . ?
 C514 H51A 0.9600 . ?
 C514 H51B 0.9600 . ?
 C514 H51C 0.9600 . ?
 C515 H51D 0.9600 . ?
 C515 H51E 0.9600 . ?
 C515 H51F 0.9600 . ?
 O174 C504 1.270(14) . ?
 C504 C505 1.407(15) . ?
 C504 C506 1.417(16) . ?
 C505 H50S 0.9600 . ?
 C505 H50T 0.9600 . ?
 C505 H50U 0.9600 . ?
 C506 H50V 0.9600 . ?
 C506 H50W 0.9600 . ?
 C506 H50X 0.9600 . ?
 O176 C510 1.194(13) . ?
 C510 C511 1.457(16) . ?
 C510 C512 1.503(16) . ?
 C511 H51G 0.9600 . ?
 C511 H51H 0.9600 . ?
 C511 H51I 0.9600 . ?
 C512 H51J 0.9600 . ?
 C512 H51K 0.9600 . ?
 C512 H51L 0.9600 . ?
 O179 C520 1.309(19) . ?
 C519 H51M 0.9600 . ?
 C519 H51N 0.9600 . ?
 C519 H51O 0.9600 . ?
 C519 C520 1.42(2) . ?
 C520 C521 1.43(3) . ?
 C521 H52A 0.9600 . ?
 C521 H52B 0.9600 . ?
 C521 H52C 0.9600 . ?
 O182 C527 1.28(2) . ?
 C527 C528 1.44(2) . ?
 C527 C554 1.43(2) . ?
 C528 H52D 0.9600 . ?
 C528 H52E 0.9600 . ?
 C528 H52F 0.9600 . ?
 C554 H55M 0.9600 . ?
 C554 H55N 0.9600 . ?
 C554 H55O 0.9600 . ?
 O183 H18Z 0.8501 . ?
 O183 HA 0.8498 . ?
 O184 H18 0.8536 . ?
 O184 HB 0.8509 . ?
 O186 H1 0.8515 . ?
 O186 HC 0.8509 . ?
 O187 H2 0.8512 . ?
 O187 HD 0.8520 . ?
 O188 H3 0.8498 . ?
 O188 HE 0.8522 . ?
 O189 H4 0.8489 . ?
 O189 HF 0.8527 . ?
 O190 H19V 0.8528 . ?
 O190 H19W 0.8498 . ?
 O191 H19X 0.8554 . ?
 O191 H19Y 0.8480 . ?
 O192 H19Z 0.8520 . ?
 O192 HG 0.8526 . ?
 O193 C548 1.243(12) . ?
 C547 H54M 0.9600 . ?
 C547 H54N 0.9600 . ?
 C547 H54O 0.9600 . ?
 C547 C548 1.489(14) . ?
 C548 C549 1.434(14) . ?
 C549 H54P 0.9600 . ?
 C549 H54Q 0.9600 . ?
 C549 H54R 0.9600 . ?
 O526 C525 1.248(19) . ?
 C181 H18V 0.9600 . ?
 C181 H18W 0.9600 . ?
 C181 H18X 0.9600 . ?
 C181 C525 1.442(19) . ?
 C525 C552 1.518(18) . ?
 C552 H55P 0.9600 . ?
 C552 H55Q 0.9600 . ?
 C552 H55R 0.9600 . ?
 C531 H53G 0.9600 . ?
 C531 H53H 0.9600 . ?
 C531 H53I 0.9600 . ?
 C531 C530 1.508(16) . ?
 O529 C530 1.219(15) . ?
 C530 C532 1.53(2) . ?
 C532 H53J 0.9600 . ?
 C532 H53K 0.9600 . ?
 C532 H53L 0.9600 . ?
 O536 C534 1.298(14) . ?
 C533 H53M 0.9600 . ?
 C533 H53N 0.9600 . ?
 C533 H53O 0.9600 . ?
 C533 C534 1.515(16) . ?
 C534 C535 1.432(16) . ?
 C535 H53P 0.9600 . ?
 C535 H53Q 0.9600 . ?
 C535 H53R 0.9600 . ?
 O540 C538 1.125(13) . ?
 C537 H53S 0.9600 . ?
 C537 H53T 0.9600 . ?
 C537 H53U 0.9600 . ?
 C537 C538 1.416(13) . ?
 C538 C539 1.485(15) . ?
 C539 H53V 0.9600 . ?
 C539 H53W 0.9600 . ?
 C539 H53X 0.9600 . ?

loop_
  _geom_angle_atom_site_label_1
  _geom_angle_atom_site_label_2
  _geom_angle_atom_site_label_3
  _geom_angle
  _geom_angle_site_symmetry_1
  _geom_angle_site_symmetry_3
  _geom_angle_publ_flag
 F1 Cr1 F8 87.03(11) . . ?
 F1 Cr1 O2 178.84(15) . . ?
 F1 Cr1 O8 88.94(13) . . ?
 F1 Cr1 O30 89.48(13) . . ?
 F8 Cr1 O8 90.20(14) . . ?
 F8 Cr1 O30 86.91(13) . . ?
 O2 Cr1 F8 94.09(13) . . ?
 O2 Cr1 O8 90.75(15) . . ?
 O2 Cr1 O30 90.88(15) . . ?
 O30 Cr1 O8 176.78(16) . . ?
 O32 Cr1 F1 90.55(13) . . ?
 O32 Cr1 F8 177.53(14) . . ?
 O32 Cr1 O2 88.33(15) . . ?
 O32 Cr1 O8 90.22(17) . . ?
 O32 Cr1 O30 92.60(17) . . ?
 F1 Cr2 F2 86.86(12) . . ?
 F1 Cr2 O26 88.36(14) . . ?
 F1 Cr2 O28 177.73(15) . . ?
 F1 Cr2 O29 94.76(13) . . ?
 F1 Cr2 O31 93.26(15) . . ?
 F2 Cr2 O26 90.69(15) . . ?
 F2 Cr2 O28 91.99(15) . . ?
 O28 Cr2 O26 89.71(16) . . ?
 O29 Cr2 F2 89.82(15) . . ?
 O29 Cr2 O26 176.86(16) . . ?
 O29 Cr2 O28 87.18(15) . . ?
 O31 Cr2 F2 178.51(16) . . ?
 O31 Cr2 O26 87.83(17) . . ?
 O31 Cr2 O28 87.85(17) . . ?
 O31 Cr2 O29 91.65(17) . . ?
 F2 Cr3 F3 87.63(12) . . ?
 F2 Cr3 O22 90.81(16) . . ?
 F2 Cr3 O24 178.04(18) . . ?
 F2 Cr3 O25 91.56(14) . . ?
 F2 Cr3 O27 92.01(15) . . ?
 F3 Cr3 O24 93.36(15) . . ?
 O22 Cr3 F3 90.41(16) . . ?
 O22 Cr3 O24 90.88(19) . . ?
 O22 Cr3 O25 177.50(17) . . ?
 O22 Cr3 O27 87.6(2) . . ?
 O25 Cr3 F3 90.48(14) . . ?
 O25 Cr3 O24 86.74(17) . . ?
 O27 Cr3 F3 177.93(18) . . ?
 O27 Cr3 O24 87.06(17) . . ?
 O27 Cr3 O25 91.57(18) . . ?
 F3 Cr4 O18 178.31(18) . . ?
 F3 Cr4 O20 89.84(16) . . ?
 F3 Cr4 O21 90.56(15) . . ?
 F3 Cr4 O23 92.85(15) . . ?
 F4 Cr4 F3 89.58(12) . . ?
 F4 Cr4 O18 91.17(15) . . ?
 F4 Cr4 O20 91.32(16) . . ?
 F4 Cr4 O21 92.10(14) . . ?
 F4 Cr4 O23 176.81(17) . . ?
 O18 Cr4 O21 87.90(19) . . ?
 O20 Cr4 O18 91.7(2) . . ?
 O20 Cr4 O21 176.56(18) . . ?
 O23 Cr4 O18 86.46(17) . . ?
 O23 Cr4 O20 86.6(2) . . ?
 O23 Cr4 O21 89.94(19) . . ?
 F4 Cr5 O14 178.63(17) . . ?
 F4 Cr5 O16 89.69(14) . . ?
 F4 Cr5 O17 91.10(15) . . ?
 F4 Cr5 O19 91.53(16) . . ?
 F5 Cr5 F4 89.52(12) . . ?
 F5 Cr5 O14 91.48(15) . . ?
 F5 Cr5 O16 90.97(15) . . ?
 F5 Cr5 O17 178.47(17) . . ?
 F5 Cr5 O19 90.38(15) . . ?
 O14 Cr5 O16 91.22(18) . . ?
 O14 Cr5 O17 87.92(17) . . ?
 O14 Cr5 O19 87.53(19) . . ?
 O16 Cr5 O19 178.19(19) . . ?
 O17 Cr5 O16 87.64(17) . . ?
 O17 Cr5 O19 91.00(18) . . ?
 F5 Cr6 O10 92.29(16) . . ?
 F5 Cr6 O12 177.52(17) . . ?
 F5 Cr6 O15 92.01(15) . . ?
 F6 Cr6 F5 89.09(12) . . ?
 F6 Cr6 O10 92.31(15) . . ?
 F6 Cr6 O12 93.23(16) . . ?
 F6 Cr6 O13 178.87(18) . . ?
 F6 Cr6 O15 88.90(16) . . ?
 O12 Cr6 O10 88.50(19) . . ?
 O13 Cr6 F5 89.78(17) . . ?
 O13 Cr6 O10 87.76(18) . . ?
 O13 Cr6 O12 87.9(2) . . ?
 O13 Cr6 O15 91.1(2) . . ?
 O15 Cr6 O10 175.55(17) . . ?
 O15 Cr6 O12 87.16(19) . . ?
 F6 Cr7 F7 88.85(12) . . ?
 F6 Cr7 O4 178.23(18) . . ?
 F6 Cr7 O6 91.95(16) . . ?
 F6 Cr7 O9 92.17(15) . . ?
 F6 Cr7 O11 91.08(18) . . ?
 F7 Cr7 O4 92.82(18) . . ?
 F7 Cr7 O6 92.27(15) . . ?
 F7 Cr7 O9 90.43(17) . . ?
 F7 Cr7 O11 179.12(19) . . ?
 O4 Cr7 O6 88.6(2) . . ?
 O4 Cr7 O11 87.3(2) . . ?
 O6 Cr7 O11 86.85(19) . . ?
 O9 Cr7 O4 87.24(19) . . ?
 O9 Cr7 O6 175.12(18) . . ?
 O9 Cr7 O11 90.5(2) . . ?
 F7 Cr8 O3 91.59(15) . . ?
 F7 Cr8 O5 90.46(15) . . ?
 F8 Cr8 F7 89.69(12) . . ?
 F8 Cr8 O1 92.94(14) . . ?
 F8 Cr8 O3 177.90(15) . . ?
 F8 Cr8 O5 89.82(14) . . ?
 F8 Cr8 O7 93.81(14) . . ?
 O1 Cr8 F7 176.02(15) . . ?
 O1 Cr8 O3 85.70(16) . . ?
 O1 Cr8 O5 86.57(18) . . ?
 O3 Cr8 O5 88.50(17) . . ?
 O7 Cr8 F7 90.64(15) . . ?
 O7 Cr8 O1 92.16(18) . . ?
 O7 Cr8 O3 87.85(17) . . ?
 O7 Cr8 O5 176.21(16) . . ?
 F1 Ni1 F8 87.03(11) . . ?
 F1 Ni1 O2 178.84(15) . . ?
 F1 Ni1 O8 88.94(13) . . ?
 F1 Ni1 O30 89.48(13) . . ?
 F8 Ni1 O8 90.20(14) . . ?
 F8 Ni1 O30 86.91(13) . . ?
 O2 Ni1 F8 94.09(13) . . ?
 O2 Ni1 O8 90.75(15) . . ?
 O2 Ni1 O30 90.88(15) . . ?
 O30 Ni1 O8 176.78(16) . . ?
 O32 Ni1 F1 90.55(13) . . ?
 O32 Ni1 F8 177.53(14) . . ?
 O32 Ni1 O2 88.33(15) . . ?
 O32 Ni1 O8 90.22(17) . . ?
 O32 Ni1 O30 92.60(17) . . ?
 F1 Ni2 F2 86.86(12) . . ?
 F1 Ni2 O26 88.36(14) . . ?
 F1 Ni2 O28 177.73(15) . . ?
 F1 Ni2 O29 94.76(13) . . ?
 F1 Ni2 O31 93.26(15) . . ?
 F2 Ni2 O26 90.69(15) . . ?
 F2 Ni2 O28 91.99(15) . . ?
 O28 Ni2 O26 89.71(16) . . ?
 O29 Ni2 F2 89.82(15) . . ?
 O29 Ni2 O26 176.86(16) . . ?
 O29 Ni2 O28 87.18(15) . . ?
 O31 Ni2 F2 178.51(16) . . ?
 O31 Ni2 O26 87.83(17) . . ?
 O31 Ni2 O28 87.85(17) . . ?
 O31 Ni2 O29 91.65(17) . . ?
 F2 Ni3 F3 87.63(12) . . ?
 F2 Ni3 O22 90.81(16) . . ?
 F2 Ni3 O24 178.04(18) . . ?
 F2 Ni3 O25 91.56(14) . . ?
 F2 Ni3 O27 92.01(15) . . ?
 F3 Ni3 O24 93.36(15) . . ?
 O22 Ni3 F3 90.41(16) . . ?
 O22 Ni3 O24 90.88(19) . . ?
 O22 Ni3 O25 177.50(17) . . ?
 O22 Ni3 O27 87.6(2) . . ?
 O25 Ni3 F3 90.48(14) . . ?
 O25 Ni3 O24 86.74(17) . . ?
 O27 Ni3 F3 177.93(18) . . ?
 O27 Ni3 O24 87.06(17) . . ?
 O27 Ni3 O25 91.57(18) . . ?
 F3 Ni4 O18 178.31(18) . . ?
 F3 Ni4 O20 89.84(16) . . ?
 F3 Ni4 O21 90.56(15) . . ?
 F3 Ni4 O23 92.85(15) . . ?
 F4 Ni4 F3 89.58(12) . . ?
 F4 Ni4 O18 91.17(15) . . ?
 F4 Ni4 O20 91.32(16) . . ?
 F4 Ni4 O21 92.10(14) . . ?
 F4 Ni4 O23 176.81(17) . . ?
 O18 Ni4 O21 87.90(19) . . ?
 O20 Ni4 O18 91.7(2) . . ?
 O20 Ni4 O21 176.56(18) . . ?
 O23 Ni4 O18 86.46(17) . . ?
 O23 Ni4 O20 86.6(2) . . ?
 O23 Ni4 O21 89.94(19) . . ?
 F4 Ni5 O14 178.63(17) . . ?
 F4 Ni5 O16 89.69(14) . . ?
 F4 Ni5 O17 91.10(15) . . ?
 F4 Ni5 O19 91.53(16) . . ?
 F5 Ni5 F4 89.52(12) . . ?
 F5 Ni5 O14 91.48(15) . . ?
 F5 Ni5 O16 90.97(15) . . ?
 F5 Ni5 O17 178.47(17) . . ?
 F5 Ni5 O19 90.38(15) . . ?
 O14 Ni5 O16 91.22(18) . . ?
 O14 Ni5 O17 87.92(17) . . ?
 O14 Ni5 O19 87.53(19) . . ?
 O16 Ni5 O19 178.19(19) . . ?
 O17 Ni5 O16 87.64(17) . . ?
 O17 Ni5 O19 91.00(18) . . ?
 F5 Ni6 O10 92.29(16) . . ?
 F5 Ni6 O12 177.52(17) . . ?
 F5 Ni6 O15 92.01(15) . . ?
 F6 Ni6 F5 89.09(12) . . ?
 F6 Ni6 O10 92.31(15) . . ?
 F6 Ni6 O12 93.23(16) . . ?
 F6 Ni6 O13 178.87(18) . . ?
 F6 Ni6 O15 88.90(16) . . ?
 O12 Ni6 O10 88.50(19) . . ?
 O13 Ni6 F5 89.78(17) . . ?
 O13 Ni6 O10 87.76(18) . . ?
 O13 Ni6 O12 87.9(2) . . ?
 O13 Ni6 O15 91.1(2) . . ?
 O15 Ni6 O10 175.55(17) . . ?
 O15 Ni6 O12 87.16(19) . . ?
 F6 Ni7 F7 88.85(12) . . ?
 F6 Ni7 O4 178.23(18) . . ?
 F6 Ni7 O6 91.95(16) . . ?
 F6 Ni7 O9 92.17(15) . . ?
 F6 Ni7 O11 91.08(18) . . ?
 F7 Ni7 O4 92.82(18) . . ?
 F7 Ni7 O6 92.27(15) . . ?
 F7 Ni7 O9 90.43(17) . . ?
 F7 Ni7 O11 179.12(19) . . ?
 O4 Ni7 O6 88.6(2) . . ?
 O4 Ni7 O11 87.3(2) . . ?
 O6 Ni7 O11 86.85(19) . . ?
 O9 Ni7 O4 87.24(19) . . ?
 O9 Ni7 O6 175.12(18) . . ?
 O9 Ni7 O11 90.5(2) . . ?
 F7 Ni8 O3 91.59(15) . . ?
 F7 Ni8 O5 90.46(15) . . ?
 F8 Ni8 F7 89.69(12) . . ?
 F8 Ni8 O1 92.94(14) . . ?
 F8 Ni8 O3 177.90(15) . . ?
 F8 Ni8 O5 89.82(14) . . ?
 F8 Ni8 O7 93.81(14) . . ?
 O1 Ni8 F7 176.02(15) . . ?
 O1 Ni8 O3 85.70(16) . . ?
 O1 Ni8 O5 86.57(18) . . ?
 O3 Ni8 O5 88.50(17) . . ?
 O7 Ni8 F7 90.64(15) . . ?
 O7 Ni8 O1 92.16(18) . . ?
 O7 Ni8 O3 87.85(17) . . ?
 O7 Ni8 O5 176.21(16) . . ?
 Cr2 F1 Cr1 121.89(15) . . ?
 Ni2 F1 Ni1 121.89(15) . . ?
 Cr3 F2 Cr2 123.37(15) . . ?
 Ni3 F2 Ni2 123.37(15) . . ?
 Cr4 F3 Cr3 123.33(14) . . ?
 Ni4 F3 Ni3 123.33(14) . . ?
 Cr4 F4 Cr5 124.21(14) . . ?
 Ni4 F4 Ni5 124.21(14) . . ?
 Cr5 F5 Cr6 123.28(16) . . ?
 Ni5 F5 Ni6 123.28(16) . . ?
 Cr7 F6 Cr6 122.79(15) . . ?
 Ni7 F6 Ni6 122.79(15) . . ?
 Cr7 F7 Cr8 123.95(14) . . ?
 Ni7 F7 Ni8 123.95(14) . . ?
 Cr8 F8 Cr1 119.80(14) . . ?
 Ni8 F8 Ni1 119.80(14) . . ?
 C1 O1 Cr8 130.9(3) . . ?
 C1 O1 Ni8 130.9(3) . . ?
 C1 O2 Cr1 133.6(4) . . ?
 C1 O2 Ni1 133.6(4) . . ?
 C6 O3 Cr8 137.1(4) . . ?
 C6 O3 Ni8 137.1(4) . . ?
 C6 O4 Cr7 130.2(4) . . ?
 C6 O4 Ni7 130.2(4) . . ?
 C11 O5 Cr8 128.9(4) . . ?
 C11 O5 Ni8 128.9(4) . . ?
 C11 O6 Cr7 137.3(4) . . ?
 C11 O6 Ni7 137.3(4) . . ?
 C16 O7 Cr8 138.4(4) . . ?
 C16 O7 Ni8 138.4(4) . . ?
 C16 O8 Cr1 127.4(4) . . ?
 C16 O8 Ni1 127.4(4) . . ?
 C21 O9 Cr7 137.2(4) . . ?
 C21 O9 Ni7 137.2(4) . . ?
 C21 O10 Cr6 128.0(4) . . ?
 C21 O10 Ni6 128.0(4) . . ?
 C26 O11 Cr7 131.4(5) . . ?
 C26 O11 Ni7 131.4(5) . . ?
 C26 O12 Cr6 134.8(4) . . ?
 C26 O12 Ni6 134.8(4) . . ?
 C31 O13 Cr6 129.7(4) . . ?
 C31 O13 Ni6 129.7(4) . . ?
 C31 O14 Cr5 135.2(4) . . ?
 C31 O14 Ni5 135.2(4) . . ?
 C36 O15 Cr6 136.8(4) . . ?
 C36 O15 Ni6 136.8(4) . . ?
 C36 O16 Cr5 129.4(4) . . ?
 C36 O16 Ni5 129.4(4) . . ?
 C41 O17 Cr5 134.3(4) . . ?
 C41 O17 Ni5 134.3(4) . . ?
 C41 O18 Cr4 136.0(4) . . ?
 C41 O18 Ni4 136.0(4) . . ?
 C46 O19 Cr5 136.2(4) . . ?
 C46 O19 Ni5 136.2(4) . . ?
 C46 O20 Cr4 134.0(4) . . ?
 C46 O20 Ni4 134.0(4) . . ?
 C51 O21 Cr4 133.4(4) . . ?
 C51 O21 Ni4 133.4(4) . . ?
 C51 O22 Cr3 135.6(4) . . ?
 C51 O22 Ni3 135.6(4) . . ?
 C56 O23 Cr4 136.8(4) . . ?
 C56 O23 Ni4 136.8(4) . . ?
 C56 O24 Cr3 133.8(4) . . ?
 C56 O24 Ni3 133.8(4) . . ?
 C61 O25 Cr3 137.9(3) . . ?
 C61 O25 Ni3 137.9(3) . . ?
 C61 O26 Cr2 130.0(4) . . ?
 C61 O26 Ni2 130.0(4) . . ?
 C66 O27 Cr3 131.7(4) . . ?
 C66 O27 Ni3 131.7(4) . . ?
 C66 O28 Cr2 135.9(4) . . ?
 C66 O28 Ni2 135.9(4) . . ?
 C71 O29 Cr2 136.4(4) . . ?
 C71 O29 Ni2 136.4(4) . . ?
 C71 O30 Cr1 129.1(3) . . ?
 C71 O30 Ni1 129.1(3) . . ?
 C76 O31 Cr2 130.4(4) . . ?
 C76 O31 Ni2 130.4(4) . . ?
 C76 O32 Cr1 136.2(4) . . ?
 C76 O32 Ni1 136.2(4) . . ?
 O1 C1 C2 114.0(5) . . ?
 O2 C1 O1 125.8(5) . . ?
 O2 C1 C2 120.2(5) . . ?
 C1 C2 C5 107.4(5) . . ?
 C3 C2 C1 109.9(5) . . ?
 C3 C2 C4 111.1(6) . . ?
 C3 C2 C5 109.3(5) . . ?
 C4 C2 C1 110.0(5) . . ?
 C4 C2 C5 109.0(6) . . ?
 C2 C3 H3A 109.5 . . ?
 C2 C3 H3B 109.5 . . ?
 C2 C3 H3C 109.5 . . ?
 H3A C3 H3B 109.5 . . ?
 H3A C3 H3C 109.5 . . ?
 H3B C3 H3C 109.5 . . ?
 C2 C4 H4A 109.5 . . ?
 C2 C4 H4B 109.5 . . ?
 C2 C4 H4C 109.5 . . ?
 H4A C4 H4B 109.5 . . ?
 H4A C4 H4C 109.5 . . ?
 H4B C4 H4C 109.5 . . ?
 C2 C5 H5A 109.5 . . ?
 C2 C5 H5B 109.5 . . ?
 C2 C5 H5C 109.5 . . ?
 H5A C5 H5B 109.5 . . ?
 H5A C5 H5C 109.5 . . ?
 H5B C5 H5C 109.5 . . ?
 O3 C6 O4 125.9(5) . . ?
 O3 C6 C7 112.1(8) . . ?
 O3 C6 C7A 117.8(6) . . ?
 O4 C6 C7 119.8(7) . . ?
 O4 C6 C7A 115.2(6) . . ?
 O5 C11 C12 117.7(5) . . ?
 O6 C11 O5 124.0(5) . . ?
 O6 C11 C12 118.3(5) . . ?
 C11 C12 C15 106.0(5) . . ?
 C13 C12 C11 110.5(6) . . ?
 C13 C12 C14 114.0(6) . . ?
 C13 C12 C15 107.9(7) . . ?
 C14 C12 C11 110.7(6) . . ?
 C14 C12 C15 107.2(6) . . ?
 C12 C13 H13A 109.5 . . ?
 C12 C13 H13B 109.5 . . ?
 C12 C13 H13C 109.5 . . ?
 H13A C13 H13B 109.5 . . ?
 H13A C13 H13C 109.5 . . ?
 H13B C13 H13C 109.5 . . ?
 C12 C14 H14A 109.5 . . ?
 C12 C14 H14B 109.5 . . ?
 C12 C14 H14C 109.5 . . ?
 H14A C14 H14B 109.5 . . ?
 H14A C14 H14C 109.5 . . ?
 H14B C14 H14C 109.5 . . ?
 C12 C15 H15A 109.5 . . ?
 C12 C15 H15B 109.5 . . ?
 C12 C15 H15C 109.5 . . ?
 H15A C15 H15B 109.5 . . ?
 H15A C15 H15C 109.5 . . ?
 H15B C15 H15C 109.5 . . ?
 O7 C16 C17 113.7(5) . . ?
 O8 C16 O7 125.5(5) . . ?
 O8 C16 C17 120.7(6) . . ?
 C16 C17 C18 107.2(5) . . ?
 C19 C17 C16 112.1(6) . . ?
 C19 C17 C18 108.9(7) . . ?
 C19 C17 C20 108.9(6) . . ?
 C20 C17 C16 108.8(6) . . ?
 C20 C17 C18 110.9(7) . . ?
 C17 C18 H18A 109.5 . . ?
 C17 C18 H18B 109.5 . . ?
 C17 C18 H18C 109.5 . . ?
 H18A C18 H18B 109.5 . . ?
 H18A C18 H18C 109.5 . . ?
 H18B C18 H18C 109.5 . . ?
 C17 C19 H19A 109.5 . . ?
 C17 C19 H19B 109.5 . . ?
 C17 C19 H19C 109.5 . . ?
 H19A C19 H19B 109.5 . . ?
 H19A C19 H19C 109.5 . . ?
 H19B C19 H19C 109.5 . . ?
 C17 C20 H20A 109.5 . . ?
 C17 C20 H20B 109.5 . . ?
 C17 C20 H20C 109.5 . . ?
 H20A C20 H20B 109.5 . . ?
 H20A C20 H20C 109.5 . . ?
 H20B C20 H20C 109.5 . . ?
 O9 C21 O10 124.8(5) . . ?
 O9 C21 C22 116.0(5) . . ?
 O10 C21 C22 119.1(5) . . ?
 C21 C22 C24 111.1(6) . . ?
 C23 C22 C21 108.1(6) . . ?
 C23 C22 C24 111.2(7) . . ?
 C23 C22 C25 110.3(7) . . ?
 C25 C22 C21 106.1(6) . . ?
 C25 C22 C24 109.9(6) . . ?
 C22 C23 H23A 109.5 . . ?
 C22 C23 H23B 109.5 . . ?
 C22 C23 H23C 109.5 . . ?
 H23A C23 H23B 109.5 . . ?
 H23A C23 H23C 109.5 . . ?
 H23B C23 H23C 109.5 . . ?
 C22 C24 H24A 109.5 . . ?
 C22 C24 H24B 109.5 . . ?
 C22 C24 H24C 109.5 . . ?
 H24A C24 H24B 109.5 . . ?
 H24A C24 H24C 109.5 . . ?
 H24B C24 H24C 109.5 . . ?
 C22 C25 H25A 109.5 . . ?
 C22 C25 H25B 109.5 . . ?
 C22 C25 H25C 109.5 . . ?
 H25A C25 H25B 109.5 . . ?
 H25A C25 H25C 109.5 . . ?
 H25B C25 H25C 109.5 . . ?
 O11 C26 O12 125.4(6) . . ?
 O11 C26 C27 116.7(7) . . ?
 O12 C26 C27 117.9(7) . . ?
 C26 C27 C28 106.8(8) . . ?
 C26 C27 C28A 105.6(15) . . ?
 C26 C27 C29A 110.3(14) . . ?
 C29 C27 C26 106.5(9) . . ?
 C29 C27 C28 108.2(11) . . ?
 C30 C27 C26 107.1(8) . . ?
 C30 C27 C28 109.1(13) . . ?
 C30 C27 C29 118.6(11) . . ?
 C28A C27 C29A 90(2) . . ?
 C30A C27 C26 116.7(14) . . ?
 C30A C27 C28A 114(2) . . ?
 C30A C27 C29A 117(2) . . ?
 O13 C31 O14 125.2(6) . . ?
 O13 C31 C32 121.3(7) . . ?
 O13 C31 C32A 110.0(11) . . ?
 O14 C31 C32 113.5(7) . . ?
 O14 C31 C32A 124.3(11) . . ?
 O15 C36 O16 123.6(6) . . ?
 O15 C36 C37 116.4(5) . . ?
 O16 C36 C37 119.9(5) . . ?
 C36 C37 C38 110.0(5) . . ?
 C36 C37 C39 109.6(5) . . ?
 C36 C37 C40 107.0(6) . . ?
 C38 C37 C39 109.0(6) . . ?
 C40 C37 C38 111.5(6) . . ?
 C40 C37 C39 109.7(6) . . ?
 C37 C38 H38A 109.5 . . ?
 C37 C38 H38B 109.5 . . ?
 C37 C38 H38C 109.5 . . ?
 H38A C38 H38B 109.5 . . ?
 H38A C38 H38C 109.5 . . ?
 H38B C38 H38C 109.5 . . ?
 C37 C39 H39A 109.5 . . ?
 C37 C39 H39B 109.5 . . ?
 C37 C39 H39C 109.5 . . ?
 H39A C39 H39B 109.5 . . ?
 H39A C39 H39C 109.5 . . ?
 H39B C39 H39C 109.5 . . ?
 C37 C40 H40A 109.5 . . ?
 C37 C40 H40B 109.5 . . ?
 C37 C40 H40C 109.5 . . ?
 H40A C40 H40B 109.5 . . ?
 H40A C40 H40C 109.5 . . ?
 H40B C40 H40C 109.5 . . ?
 O17 C41 O18 125.3(5) . . ?
 O17 C41 C42 117.4(8) . . ?
 O17 C41 C42A 117.0(7) . . ?
 O18 C41 C42 117.1(8) . . ?
 O18 C41 C42A 117.7(7) . . ?
 O19 C46 O20 124.2(5) . . ?
 O19 C46 C47 119.9(6) . . ?
 O20 C46 C47 115.7(6) . . ?
 C46 C47 C48 109.8(6) . . ?
 C46 C47 C49 105.6(5) . . ?
 C46 C47 C50 111.1(6) . . ?
 C48 C47 C49 109.9(7) . . ?
 C50 C47 C48 110.8(6) . . ?
 C50 C47 C49 109.4(6) . . ?
 C47 C48 H48A 109.5 . . ?
 C47 C48 H48B 109.5 . . ?
 C47 C48 H48C 109.5 . . ?
 H48A C48 H48B 109.5 . . ?
 H48A C48 H48C 109.5 . . ?
 H48B C48 H48C 109.5 . . ?
 C47 C49 H49A 109.5 . . ?
 C47 C49 H49B 109.5 . . ?
 C47 C49 H49C 109.5 . . ?
 H49A C49 H49B 109.5 . . ?
 H49A C49 H49C 109.5 . . ?
 H49B C49 H49C 109.5 . . ?
 C47 C50 H50A 109.5 . . ?
 C47 C50 H50B 109.5 . . ?
 C47 C50 H50C 109.5 . . ?
 H50A C50 H50B 109.5 . . ?
 H50A C50 H50C 109.5 . . ?
 H50B C50 H50C 109.5 . . ?
 O21 C51 C52 118.7(5) . . ?
 O22 C51 O21 124.0(5) . . ?
 O22 C51 C52 117.2(5) . . ?
 C51 C52 C53 105.1(5) . . ?
 C51 C52 C54 109.0(5) . . ?
 C51 C52 C55 111.6(5) . . ?
 C54 C52 C53 110.2(6) . . ?
 C55 C52 C53 110.3(5) . . ?
 C55 C52 C54 110.5(5) . . ?
 C52 C53 H53A 109.5 . . ?
 C52 C53 H53B 109.5 . . ?
 C52 C53 H53C 109.5 . . ?
 H53A C53 H53B 109.5 . . ?
 H53A C53 H53C 109.5 . . ?
 H53B C53 H53C 109.5 . . ?
 C52 C54 H54A 109.5 . . ?
 C52 C54 H54B 109.5 . . ?
 C52 C54 H54C 109.5 . . ?
 H54A C54 H54B 109.5 . . ?
 H54A C54 H54C 109.5 . . ?
 H54B C54 H54C 109.5 . . ?
 C52 C55 H55A 109.5 . . ?
 C52 C55 H55B 109.5 . . ?
 C52 C55 H55C 109.5 . . ?
 H55A C55 H55B 109.5 . . ?
 H55A C55 H55C 109.5 . . ?
 H55B C55 H55C 109.5 . . ?
 O23 C56 O24 125.2(5) . . ?
 O23 C56 C57 116.4(6) . . ?
 O23 C56 C57A 122.4(11) . . ?
 O24 C56 C57 118.2(6) . . ?
 O24 C56 C57A 111.7(11) . . ?
 O25 C61 C62 116.3(10) . . ?
 O25 C61 C62A 115.8(6) . . ?
 O26 C61 O25 124.7(5) . . ?
 O26 C61 C62 118.7(10) . . ?
 O26 C61 C62A 119.0(7) . . ?
 O27 C66 O28 124.6(5) . . ?
 O27 C66 C67 117.0(5) . . ?
 O28 C66 C67 118.3(5) . . ?
 C66 C67 C68 107.1(6) . . ?
 C66 C67 C69 108.0(5) . . ?
 C68 C67 C69 109.0(6) . . ?
 C70 C67 C66 112.1(6) . . ?
 C70 C67 C68 109.8(5) . . ?
 C70 C67 C69 110.7(6) . . ?
 C67 C68 H68A 109.5 . . ?
 C67 C68 H68B 109.5 . . ?
 C67 C68 H68C 109.5 . . ?
 H68A C68 H68B 109.5 . . ?
 H68A C68 H68C 109.5 . . ?
 H68B C68 H68C 109.5 . . ?
 C67 C69 H69A 109.5 . . ?
 C67 C69 H69B 109.5 . . ?
 C67 C69 H69C 109.5 . . ?
 H69A C69 H69B 109.5 . . ?
 H69A C69 H69C 109.5 . . ?
 H69B C69 H69C 109.5 . . ?
 C67 C70 H70A 109.5 . . ?
 C67 C70 H70B 109.5 . . ?
 C67 C70 H70C 109.5 . . ?
 H70A C70 H70B 109.5 . . ?
 H70A C70 H70C 109.5 . . ?
 H70B C70 H70C 109.5 . . ?
 O29 C71 C72 116.1(4) . . ?
 O30 C71 O29 125.1(5) . . ?
 O30 C71 C72 118.8(4) . . ?
 C73 C72 C71 108.7(5) . . ?
 C73 C72 C74 110.6(4) . . ?
 C73 C72 C75 108.8(5) . . ?
 C74 C72 C71 107.8(4) . . ?
 C74 C72 C75 110.0(5) . . ?
 C75 C72 C71 110.9(4) . . ?
 C72 C73 H73A 109.5 . . ?
 C72 C73 H73B 109.5 . . ?
 C72 C73 H73C 109.5 . . ?
 H73A C73 H73B 109.5 . . ?
 H73A C73 H73C 109.5 . . ?
 H73B C73 H73C 109.5 . . ?
 C72 C74 H74A 109.5 . . ?
 C72 C74 H74B 109.5 . . ?
 C72 C74 H74C 109.5 . . ?
 H74A C74 H74B 109.5 . . ?
 H74A C74 H74C 109.5 . . ?
 H74B C74 H74C 109.5 . . ?
 C72 C75 H75A 109.5 . . ?
 C72 C75 H75B 109.5 . . ?
 C72 C75 H75C 109.5 . . ?
 H75A C75 H75B 109.5 . . ?
 H75A C75 H75C 109.5 . . ?
 H75B C75 H75C 109.5 . . ?
 O31 C76 C77 110.4(9) . . ?
 O31 C76 C77A 117.4(6) . . ?
 O32 C76 O31 126.4(6) . . ?
 O32 C76 C77 120.5(9) . . ?
 O32 C76 C77A 116.1(6) . . ?
 C8 C7 C6 104.6(14) . . ?
 C8 C7 C10 110.6(15) . . ?
 C9 C7 C6 114.2(13) . . ?
 C9 C7 C8 110.7(14) . . ?
 C9 C7 C10 106.1(15) . . ?
 C10 C7 C6 110.8(11) . . ?
 C7 C8 H8A 109.5 . . ?
 C7 C8 H8B 109.5 . . ?
 C7 C8 H8C 109.5 . . ?
 H8A C8 H8B 109.5 . . ?
 H8A C8 H8C 109.5 . . ?
 H8B C8 H8C 109.5 . . ?
 C7 C9 H9A 109.5 . . ?
 C7 C9 H9B 109.5 . . ?
 C7 C9 H9C 109.5 . . ?
 H9A C9 H9B 109.5 . . ?
 H9A C9 H9C 109.5 . . ?
 H9B C9 H9C 109.5 . . ?
 C7 C10 H10A 109.5 . . ?
 C7 C10 H10B 109.5 . . ?
 C7 C10 H10C 109.5 . . ?
 H10A C10 H10B 109.5 . . ?
 H10A C10 H10C 109.5 . . ?
 H10B C10 H10C 109.5 . . ?
 C27 C28 H28A 109.5 . . ?
 C27 C28 H28B 109.5 . . ?
 C27 C28 H28C 109.5 . . ?
 H28A C28 H28B 109.5 . . ?
 H28A C28 H28C 109.5 . . ?
 H28B C28 H28C 109.5 . . ?
 C27 C29 H29A 109.5 . . ?
 C27 C29 H29B 109.5 . . ?
 C27 C29 H29C 109.5 . . ?
 H29A C29 H29B 109.5 . . ?
 H29A C29 H29C 109.5 . . ?
 H29B C29 H29C 109.5 . . ?
 C27 C30 H30A 109.5 . . ?
 C27 C30 H30B 109.5 . . ?
 C27 C30 H30C 109.5 . . ?
 H30A C30 H30B 109.5 . . ?
 H30A C30 H30C 109.5 . . ?
 H30B C30 H30C 109.5 . . ?
 C31 C32 C35 101.9(9) . . ?
 C33 C32 C31 114.0(9) . . ?
 C33 C32 C35 103.9(10) . . ?
 C34 C32 C31 110.8(9) . . ?
 C34 C32 C33 117.7(10) . . ?
 C34 C32 C35 106.8(10) . . ?
 C32 C33 H33A 109.5 . . ?
 C32 C33 H33B 109.5 . . ?
 C32 C33 H33C 109.5 . . ?
 H33A C33 H33B 109.5 . . ?
 H33A C33 H33C 109.5 . . ?
 H33B C33 H33C 109.5 . . ?
 C32 C34 H34A 109.5 . . ?
 C32 C34 H34B 109.5 . . ?
 C32 C34 H34C 109.5 . . ?
 H34A C34 H34B 109.5 . . ?
 H34A C34 H34C 109.5 . . ?
 H34B C34 H34C 109.5 . . ?
 C32 C35 H35A 109.5 . . ?
 C32 C35 H35B 109.5 . . ?
 C32 C35 H35C 109.5 . . ?
 H35A C35 H35B 109.5 . . ?
 H35A C35 H35C 109.5 . . ?
 H35B C35 H35C 109.5 . . ?
 C41 C42 C45 104.0(12) . . ?
 C43 C42 C41 109.7(14) . . ?
 C43 C42 C45 113.3(15) . . ?
 C44 C42 C41 113.6(13) . . ?
 C44 C42 C43 113.5(16) . . ?
 C44 C42 C45 102.2(14) . . ?
 C42 C43 H43A 109.5 . . ?
 C42 C43 H43B 109.5 . . ?
 C42 C43 H43C 109.5 . . ?
 H43A C43 H43B 109.5 . . ?
 H43A C43 H43C 109.5 . . ?
 H43B C43 H43C 109.5 . . ?
 C42 C44 H44A 109.5 . . ?
 C42 C44 H44B 109.5 . . ?
 C42 C44 H44C 109.5 . . ?
 H44A C44 H44B 109.5 . . ?
 H44A C44 H44C 109.5 . . ?
 H44B C44 H44C 109.5 . . ?
 C42 C45 H45A 109.5 . . ?
 C42 C45 H45B 109.5 . . ?
 C42 C45 H45C 109.5 . . ?
 H45A C45 H45B 109.5 . . ?
 H45A C45 H45C 109.5 . . ?
 H45B C45 H45C 109.5 . . ?
 C56 C57 C58 106.5(7) . . ?
 C59 C57 C56 109.2(6) . . ?
 C59 C57 C58 109.1(8) . . ?
 C59 C57 C60 111.3(8) . . ?
 C60 C57 C56 110.1(7) . . ?
 C60 C57 C58 110.5(9) . . ?
 C57 C58 H58A 109.5 . . ?
 C57 C58 H58B 109.5 . . ?
 C57 C58 H58C 109.5 . . ?
 H58A C58 H58B 109.5 . . ?
 H58A C58 H58C 109.5 . . ?
 H58B C58 H58C 109.5 . . ?
 C57 C59 H59A 109.5 . . ?
 C57 C59 H59B 109.5 . . ?
 C57 C59 H59C 109.5 . . ?
 H59A C59 H59B 109.5 . . ?
 H59A C59 H59C 109.5 . . ?
 H59B C59 H59C 109.5 . . ?
 C57 C60 H60A 109.5 . . ?
 C57 C60 H60B 109.5 . . ?
 C57 C60 H60C 109.5 . . ?
 H60A C60 H60B 109.5 . . ?
 H60A C60 H60C 109.5 . . ?
 H60B C60 H60C 109.5 . . ?
 C61 C62 C63 110.0(17) . . ?
 C61 C62 C64 106.8(16) . . ?
 C61 C62 C65 103.4(14) . . ?
 C63 C62 C64 109.3(19) . . ?
 C65 C62 C63 114(2) . . ?
 C65 C62 C64 113(2) . . ?
 C62 C63 H63A 109.5 . . ?
 C62 C63 H63B 109.5 . . ?
 C62 C63 H63C 109.5 . . ?
 H63A C63 H63B 109.5 . . ?
 H63A C63 H63C 109.5 . . ?
 H63B C63 H63C 109.5 . . ?
 C62 C64 H64A 109.5 . . ?
 C62 C64 H64B 109.5 . . ?
 C62 C64 H64C 109.5 . . ?
 H64A C64 H64B 109.5 . . ?
 H64A C64 H64C 109.5 . . ?
 H64B C64 H64C 109.5 . . ?
 C62 C65 H65A 109.5 . . ?
 C62 C65 H65B 109.5 . . ?
 C62 C65 H65C 109.5 . . ?
 H65A C65 H65B 109.5 . . ?
 H65A C65 H65C 109.5 . . ?
 H65B C65 H65C 109.5 . . ?
 C76 C77 C80 105.3(14) . . ?
 C78 C77 C76 111.2(18) . . ?
 C78 C77 C79 108.0(19) . . ?
 C78 C77 C80 112(2) . . ?
 C79 C77 C76 108.6(15) . . ?
 C79 C77 C80 111.3(18) . . ?
 C77 C78 H78A 109.5 . . ?
 C77 C78 H78B 109.5 . . ?
 C77 C78 H78C 109.5 . . ?
 H78A C78 H78B 109.5 . . ?
 H78A C78 H78C 109.5 . . ?
 H78B C78 H78C 109.5 . . ?
 C77 C79 H79A 109.5 . . ?
 C77 C79 H79B 109.5 . . ?
 C77 C79 H79C 109.5 . . ?
 H79A C79 H79B 109.5 . . ?
 H79A C79 H79C 109.5 . . ?
 H79B C79 H79C 109.5 . . ?
 C77 C80 H80A 109.5 . . ?
 C77 C80 H80B 109.5 . . ?
 C77 C80 H80C 109.5 . . ?
 H80A C80 H80B 109.5 . . ?
 H80A C80 H80C 109.5 . . ?
 H80B C80 H80C 109.5 . . ?
 C8A C7A C6 111.2(9) . . ?
 C8A C7A C9A 111.2(9) . . ?
 C8A C7A C10A 111.6(10) . . ?
 C9A C7A C6 102.0(8) . . ?
 C9A C7A C10A 110.8(9) . . ?
 C10A C7A C6 109.7(7) . . ?
 C7A C8A H8AA 109.5 . . ?
 C7A C8A H8AB 109.5 . . ?
 C7A C8A H8AC 109.5 . . ?
 H8AA C8A H8AB 109.5 . . ?
 H8AA C8A H8AC 109.5 . . ?
 H8AB C8A H8AC 109.5 . . ?
 C7A C9A H9AA 109.5 . . ?
 C7A C9A H9AB 109.5 . . ?
 C7A C9A H9AC 109.5 . . ?
 H9AA C9A H9AB 109.5 . . ?
 H9AA C9A H9AC 109.5 . . ?
 H9AB C9A H9AC 109.5 . . ?
 C7A C10A H10D 109.5 . . ?
 C7A C10A H10E 109.5 . . ?
 C7A C10A H10F 109.5 . . ?
 H10D C10A H10E 109.5 . . ?
 H10D C10A H10F 109.5 . . ?
 H10E C10A H10F 109.5 . . ?
 C27 C28A H28D 109.5 . . ?
 C27 C28A H28E 109.5 . . ?
 C27 C28A H28F 109.5 . . ?
 H28D C28A H28E 109.5 . . ?
 H28D C28A H28F 109.5 . . ?
 H28E C28A H28F 109.5 . . ?
 C27 C29A H29D 109.5 . . ?
 C27 C29A H29E 109.5 . . ?
 C27 C29A H29F 109.5 . . ?
 H29D C29A H29E 109.5 . . ?
 H29D C29A H29F 109.5 . . ?
 H29E C29A H29F 109.5 . . ?
 C27 C30A H30D 109.5 . . ?
 C27 C30A H30E 109.5 . . ?
 C27 C30A H30F 109.5 . . ?
 H30D C30A H30E 109.5 . . ?
 H30D C30A H30F 109.5 . . ?
 H30E C30A H30F 109.5 . . ?
 C31 C32A C35A 103.0(17) . . ?
 C33A C32A C31 114.5(17) . . ?
 C33A C32A C35A 101.4(17) . . ?
 C34A C32A C31 115.6(17) . . ?
 C34A C32A C33A 120.2(18) . . ?
 C34A C32A C35A 97.1(18) . . ?
 C32A C33A H33D 109.5 . . ?
 C32A C33A H33E 109.5 . . ?
 C32A C33A H33F 109.5 . . ?
 H33D C33A H33E 109.5 . . ?
 H33D C33A H33F 109.5 . . ?
 H33E C33A H33F 109.5 . . ?
 C32A C34A H34D 109.5 . . ?
 C32A C34A H34E 109.5 . . ?
 C32A C34A H34F 109.5 . . ?
 H34D C34A H34E 109.5 . . ?
 H34D C34A H34F 109.5 . . ?
 H34E C34A H34F 109.5 . . ?
 C32A C35A H35D 109.5 . . ?
 C32A C35A H35E 109.5 . . ?
 C32A C35A H35F 109.5 . . ?
 H35D C35A H35E 109.5 . . ?
 H35D C35A H35F 109.5 . . ?
 H35E C35A H35F 109.5 . . ?
 C41 C42A C45A 107.1(10) . . ?
 C43A C42A C41 111.4(12) . . ?
 C43A C42A C45A 106.1(13) . . ?
 C44A C42A C41 107.8(11) . . ?
 C44A C42A C43A 119.8(13) . . ?
 C44A C42A C45A 103.7(12) . . ?
 C42A C43A H43D 109.5 . . ?
 C42A C43A H43E 109.5 . . ?
 C42A C43A H43F 109.5 . . ?
 H43D C43A H43E 109.5 . . ?
 H43D C43A H43F 109.5 . . ?
 H43E C43A H43F 109.5 . . ?
 C42A C44A H44D 109.5 . . ?
 C42A C44A H44E 109.5 . . ?
 C42A C44A H44F 109.5 . . ?
 H44D C44A H44E 109.5 . . ?
 H44D C44A H44F 109.5 . . ?
 H44E C44A H44F 109.5 . . ?
 C42A C45A H45D 109.5 . . ?
 C42A C45A H45E 109.5 . . ?
 C42A C45A H45F 109.5 . . ?
 H45D C45A H45E 109.5 . . ?
 H45D C45A H45F 109.5 . . ?
 H45E C45A H45F 109.5 . . ?
 C58A C57A C56 110(2) . . ?
 C58A C57A C60A 107(2) . . ?
 C59A C57A C56 104.2(16) . . ?
 C59A C57A C58A 111(2) . . ?
 C59A C57A C60A 108.5(19) . . ?
 C60A C57A C56 116.4(16) . . ?
 C57A C58A H58D 109.5 . . ?
 C57A C58A H58E 109.5 . . ?
 C57A C58A H58F 109.5 . . ?
 H58D C58A H58E 109.5 . . ?
 H58D C58A H58F 109.5 . . ?
 H58E C58A H58F 109.5 . . ?
 C57A C59A H59D 109.5 . . ?
 C57A C59A H59E 109.5 . . ?
 C57A C59A H59F 109.5 . . ?
 H59D C59A H59E 109.5 . . ?
 H59D C59A H59F 109.5 . . ?
 H59E C59A H59F 109.5 . . ?
 C57A C60A H60D 109.5 . . ?
 C57A C60A H60E 109.5 . . ?
 C57A C60A H60F 109.5 . . ?
 H60D C60A H60E 109.5 . . ?
 H60D C60A H60F 109.5 . . ?
 H60E C60A H60F 109.5 . . ?
 C61 C62A C64A 107.3(9) . . ?
 C63A C62A C61 109.3(8) . . ?
 C63A C62A C64A 107.9(9) . . ?
 C65A C62A C61 111.8(8) . . ?
 C65A C62A C63A 112.4(12) . . ?
 C65A C62A C64A 107.9(11) . . ?
 C62A C63A H63D 109.5 . . ?
 C62A C63A H63E 109.5 . . ?
 C62A C63A H63F 109.5 . . ?
 H63D C63A H63E 109.5 . . ?
 H63D C63A H63F 109.5 . . ?
 H63E C63A H63F 109.5 . . ?
 C62A C64A H64D 109.5 . . ?
 C62A C64A H64E 109.5 . . ?
 C62A C64A H64F 109.5 . . ?
 H64D C64A H64E 109.5 . . ?
 H64D C64A H64F 109.5 . . ?
 H64E C64A H64F 109.5 . . ?
 C62A C65A H65D 109.5 . . ?
 C62A C65A H65E 109.5 . . ?
 C62A C65A H65F 109.5 . . ?
 H65D C65A H65E 109.5 . . ?
 H65D C65A H65F 109.5 . . ?
 H65E C65A H65F 109.5 . . ?
 C76 C77A C80A 112.0(8) . . ?
 C78A C77A C76 110.7(9) . . ?
 C78A C77A C79A 111.2(10) . . ?
 C78A C77A C80A 109.2(10) . . ?
 C79A C77A C76 104.1(9) . . ?
 C79A C77A C80A 109.5(9) . . ?
 C77A C78A H78D 109.5 . . ?
 C77A C78A H78E 109.5 . . ?
 C77A C78A H78F 109.5 . . ?
 H78D C78A H78E 109.5 . . ?
 H78D C78A H78F 109.5 . . ?
 H78E C78A H78F 109.5 . . ?
 C77A C79A H79D 109.5 . . ?
 C77A C79A H79E 109.5 . . ?
 C77A C79A H79F 109.5 . . ?
 H79D C79A H79E 109.5 . . ?
 H79D C79A H79F 109.5 . . ?
 H79E C79A H79F 109.5 . . ?
 C77A C80A H80D 109.5 . . ?
 C77A C80A H80E 109.5 . . ?
 C77A C80A H80F 109.5 . . ?
 H80D C80A H80E 109.5 . . ?
 H80D C80A H80F 109.5 . . ?
 H80E C80A H80F 109.5 . . ?
 F9 Cr9 O34 91.09(13) . . ?
 F9 Cr9 O38 175.74(14) . . ?
 F9 Cr9 O64 90.10(14) . . ?
 F16 Cr9 F9 90.30(11) . . ?
 F16 Cr9 O34 90.70(14) . . ?
 F16 Cr9 O38 93.66(14) . . ?
 F16 Cr9 O62 90.69(17) . . ?
 F16 Cr9 O64 177.47(17) . . ?
 O38 Cr9 O34 90.42(17) . . ?
 O62 Cr9 F9 91.98(14) . . ?
 O62 Cr9 O34 176.62(18) . . ?
 O62 Cr9 O38 86.41(18) . . ?
 O62 Cr9 O64 91.8(2) . . ?
 O64 Cr9 O34 86.80(19) . . ?
 O64 Cr9 O38 86.01(16) . . ?
 F9 Cr10 O58 178.11(15) . . ?
 F9 Cr10 O60 90.23(13) . . ?
 F9 Cr10 O61 91.32(13) . . ?
 F9 Cr10 O63 92.61(13) . . ?
 F10 Cr10 F9 88.76(11) . . ?
 F10 Cr10 O58 90.36(14) . . ?
 F10 Cr10 O60 92.75(14) . . ?
 F10 Cr10 O61 90.57(13) . . ?
 F10 Cr10 O63 178.12(14) . . ?
 O58 Cr10 O60 91.48(16) . . ?
 O58 Cr10 O61 87.01(15) . . ?
 O58 Cr10 O63 88.30(16) . . ?
 O60 Cr10 O61 176.36(17) . . ?
 O63 Cr10 O60 85.96(16) . . ?
 O63 Cr10 O61 90.69(16) . . ?
 F10 Cr11 O54 92.10(13) . . ?
 F10 Cr11 O56 177.19(17) . . ?
 F10 Cr11 O57 90.12(14) . . ?
 F10 Cr11 O59 91.67(14) . . ?
 F11 Cr11 F10 89.41(11) . . ?
 F11 Cr11 O54 93.17(15) . . ?
 F11 Cr11 O56 91.61(16) . . ?
 F11 Cr11 O57 179.52(16) . . ?
 F11 Cr11 O59 88.34(17) . . ?
 O56 Cr11 O54 90.46(16) . . ?
 O57 Cr11 O54 86.93(17) . . ?
 O57 Cr11 O56 88.85(18) . . ?
 O57 Cr11 O59 91.59(19) . . ?
 O59 Cr11 O54 175.96(16) . . ?
 O59 Cr11 O56 85.75(17) . . ?
 F11 Cr12 O50 90.15(15) . . ?
 F11 Cr12 O52 176.11(16) . . ?
 F11 Cr12 O53 89.93(14) . . ?
 F11 Cr12 O55 91.05(17) . . ?
 F12 Cr12 F11 90.71(12) . . ?
 F12 Cr12 O50 90.21(15) . . ?
 F12 Cr12 O52 91.75(17) . . ?
 F12 Cr12 O53 90.04(15) . . ?
 F12 Cr12 O55 177.18(15) . . ?
 O50 Cr12 O55 87.58(16) . . ?
 O52 Cr12 O50 92.85(17) . . ?
 O52 Cr12 O53 87.05(16) . . ?
 O52 Cr12 O55 86.6(2) . . ?
 O53 Cr12 O50 179.7(2) . . ?
 O53 Cr12 O55 92.17(17) . . ?
 F12 Cr13 O49 89.92(15) . . ?
 F12 Cr13 O51 94.13(15) . . ?
 F13 Cr13 F12 86.75(12) . . ?
 F13 Cr13 O46 93.95(14) . . ?
 F13 Cr13 O48 92.60(15) . . ?
 F13 Cr13 O49 90.15(13) . . ?
 F13 Cr13 O51 179.02(16) . . ?
 O46 Cr13 F12 89.97(16) . . ?
 O46 Cr13 O49 175.89(16) . . ?
 O46 Cr13 O51 86.49(17) . . ?
 O48 Cr13 F12 178.04(16) . . ?
 O48 Cr13 O46 91.92(18) . . ?
 O48 Cr13 O49 88.24(17) . . ?
 O48 Cr13 O51 86.51(17) . . ?
 O51 Cr13 O49 89.42(16) . . ?
 F13 Cr14 O42 86.83(13) . . ?
 F13 Cr14 O45 91.51(14) . . ?
 F14 Cr14 F13 85.56(11) . . ?
 F14 Cr14 O42 90.90(13) . . ?
 F14 Cr14 O44 92.14(13) . . ?
 F14 Cr14 O45 87.45(14) . . ?
 F14 Cr14 O47 176.52(15) . . ?
 O42 Cr14 O45 177.75(16) . . ?
 O44 Cr14 F13 176.76(14) . . ?
 O44 Cr14 O42 90.92(16) . . ?
 O44 Cr14 O45 90.67(17) . . ?
 O44 Cr14 O47 90.01(16) . . ?
 O47 Cr14 F13 92.39(14) . . ?
 O47 Cr14 O42 91.80(15) . . ?
 O47 Cr14 O45 89.79(15) . . ?
 F14 Cr15 F15 86.60(12) . . ?
 F14 Cr15 O36 87.60(14) . . ?
 F14 Cr15 O40 178.07(15) . . ?
 F14 Cr15 O41 94.69(13) . . ?
 F14 Cr15 O43 93.46(15) . . ?
 F15 Cr15 O36 89.98(14) . . ?
 F15 Cr15 O40 93.07(14) . . ?
 O40 Cr15 O36 90.50(16) . . ?
 O41 Cr15 F15 89.96(14) . . ?
 O41 Cr15 O36 177.70(15) . . ?
 O41 Cr15 O40 87.21(15) . . ?
 O43 Cr15 F15 178.44(16) . . ?
 O43 Cr15 O36 88.47(16) . . ?
 O43 Cr15 O40 86.82(17) . . ?
 O43 Cr15 O41 91.59(17) . . ?
 F15 Cr16 F16 88.78(11) . . ?
 F15 Cr16 O33 90.42(15) . . ?
 F15 Cr16 O35 91.96(14) . . ?
 F15 Cr16 O37 176.84(17) . . ?
 F15 Cr16 O39 92.61(15) . . ?
 F16 Cr16 O33 90.22(14) . . ?
 F16 Cr16 O35 90.32(15) . . ?
 F16 Cr16 O37 92.77(15) . . ?
 F16 Cr16 O39 177.35(18) . . ?
 O33 Cr16 O35 177.58(17) . . ?
 O33 Cr16 O37 92.3(2) . . ?
 O33 Cr16 O39 87.5(2) . . ?
 O37 Cr16 O35 85.28(19) . . ?
 O37 Cr16 O39 85.95(17) . . ?
 O39 Cr16 O35 91.9(2) . . ?
 F9 Ni9 O34 91.09(13) . . ?
 F9 Ni9 O38 175.74(14) . . ?
 F9 Ni9 O64 90.10(14) . . ?
 F16 Ni9 F9 90.30(11) . . ?
 F16 Ni9 O34 90.70(14) . . ?
 F16 Ni9 O38 93.66(14) . . ?
 F16 Ni9 O62 90.69(17) . . ?
 F16 Ni9 O64 177.47(17) . . ?
 O38 Ni9 O34 90.42(17) . . ?
 O62 Ni9 F9 91.98(14) . . ?
 O62 Ni9 O34 176.62(18) . . ?
 O62 Ni9 O38 86.41(18) . . ?
 O62 Ni9 O64 91.8(2) . . ?
 O64 Ni9 O34 86.80(19) . . ?
 O64 Ni9 O38 86.01(16) . . ?
 F9 Ni10 O58 178.11(15) . . ?
 F9 Ni10 O60 90.23(13) . . ?
 F9 Ni10 O61 91.32(13) . . ?
 F9 Ni10 O63 92.61(13) . . ?
 F10 Ni10 F9 88.76(11) . . ?
 F10 Ni10 O58 90.36(14) . . ?
 F10 Ni10 O60 92.75(14) . . ?
 F10 Ni10 O61 90.57(13) . . ?
 F10 Ni10 O63 178.12(14) . . ?
 O58 Ni10 O60 91.48(16) . . ?
 O58 Ni10 O61 87.01(15) . . ?
 O58 Ni10 O63 88.30(16) . . ?
 O60 Ni10 O61 176.36(17) . . ?
 O63 Ni10 O60 85.96(16) . . ?
 O63 Ni10 O61 90.69(16) . . ?
 F10 Ni11 O54 92.10(13) . . ?
 F10 Ni11 O56 177.19(17) . . ?
 F10 Ni11 O57 90.12(14) . . ?
 F10 Ni11 O59 91.67(14) . . ?
 F11 Ni11 F10 89.41(11) . . ?
 F11 Ni11 O54 93.17(15) . . ?
 F11 Ni11 O56 91.61(16) . . ?
 F11 Ni11 O57 179.52(16) . . ?
 F11 Ni11 O59 88.34(17) . . ?
 O56 Ni11 O54 90.46(16) . . ?
 O57 Ni11 O54 86.93(17) . . ?
 O57 Ni11 O56 88.85(18) . . ?
 O57 Ni11 O59 91.59(19) . . ?
 O59 Ni11 O54 175.96(16) . . ?
 O59 Ni11 O56 85.75(17) . . ?
 F11 Ni12 O50 90.15(15) . . ?
 F11 Ni12 O52 176.11(16) . . ?
 F11 Ni12 O53 89.93(14) . . ?
 F11 Ni12 O55 91.05(17) . . ?
 F12 Ni12 F11 90.71(12) . . ?
 F12 Ni12 O50 90.21(15) . . ?
 F12 Ni12 O52 91.75(17) . . ?
 F12 Ni12 O53 90.04(15) . . ?
 F12 Ni12 O55 177.18(15) . . ?
 O50 Ni12 O55 87.58(16) . . ?
 O52 Ni12 O50 92.85(17) . . ?
 O52 Ni12 O53 87.05(16) . . ?
 O52 Ni12 O55 86.6(2) . . ?
 O53 Ni12 O50 179.7(2) . . ?
 O53 Ni12 O55 92.17(17) . . ?
 F12 Ni13 O49 89.92(15) . . ?
 F12 Ni13 O51 94.13(15) . . ?
 F13 Ni13 F12 86.75(12) . . ?
 F13 Ni13 O46 93.95(14) . . ?
 F13 Ni13 O48 92.60(15) . . ?
 F13 Ni13 O49 90.15(13) . . ?
 F13 Ni13 O51 179.02(16) . . ?
 O46 Ni13 F12 89.97(16) . . ?
 O46 Ni13 O49 175.89(16) . . ?
 O46 Ni13 O51 86.49(17) . . ?
 O48 Ni13 F12 178.04(16) . . ?
 O48 Ni13 O46 91.92(18) . . ?
 O48 Ni13 O49 88.24(17) . . ?
 O48 Ni13 O51 86.51(17) . . ?
 O51 Ni13 O49 89.42(16) . . ?
 F13 Ni14 O42 86.83(13) . . ?
 F13 Ni14 O45 91.51(14) . . ?
 F14 Ni14 F13 85.56(11) . . ?
 F14 Ni14 O42 90.90(13) . . ?
 F14 Ni14 O44 92.14(13) . . ?
 F14 Ni14 O45 87.45(14) . . ?
 F14 Ni14 O47 176.52(15) . . ?
 O42 Ni14 O45 177.75(16) . . ?
 O44 Ni14 F13 176.76(14) . . ?
 O44 Ni14 O42 90.92(16) . . ?
 O44 Ni14 O45 90.67(17) . . ?
 O44 Ni14 O47 90.01(16) . . ?
 O47 Ni14 F13 92.39(14) . . ?
 O47 Ni14 O42 91.80(15) . . ?
 O47 Ni14 O45 89.79(15) . . ?
 F14 Ni15 F15 86.60(12) . . ?
 F14 Ni15 O36 87.60(14) . . ?
 F14 Ni15 O40 178.07(15) . . ?
 F14 Ni15 O41 94.69(13) . . ?
 F14 Ni15 O43 93.46(15) . . ?
 F15 Ni15 O36 89.98(14) . . ?
 F15 Ni15 O40 93.07(14) . . ?
 O40 Ni15 O36 90.50(16) . . ?
 O41 Ni15 F15 89.96(14) . . ?
 O41 Ni15 O36 177.70(15) . . ?
 O41 Ni15 O40 87.21(15) . . ?
 O43 Ni15 F15 178.44(16) . . ?
 O43 Ni15 O36 88.47(16) . . ?
 O43 Ni15 O40 86.82(17) . . ?
 O43 Ni15 O41 91.59(17) . . ?
 F15 Ni16 F16 88.78(11) . . ?
 F15 Ni16 O33 90.42(15) . . ?
 F15 Ni16 O35 91.96(14) . . ?
 F15 Ni16 O37 176.84(17) . . ?
 F15 Ni16 O39 92.61(15) . . ?
 F16 Ni16 O33 90.22(14) . . ?
 F16 Ni16 O35 90.32(15) . . ?
 F16 Ni16 O37 92.77(15) . . ?
 F16 Ni16 O39 177.35(18) . . ?
 O33 Ni16 O35 177.58(17) . . ?
 O33 Ni16 O37 92.3(2) . . ?
 O33 Ni16 O39 87.5(2) . . ?
 O37 Ni16 O35 85.28(19) . . ?
 O37 Ni16 O39 85.95(17) . . ?
 O39 Ni16 O35 91.9(2) . . ?
 Cr9 F9 Cr10 123.25(13) . . ?
 Ni9 F9 Ni10 123.25(13) . . ?
 Cr10 F10 Cr11 124.90(15) . . ?
 Ni10 F10 Ni11 124.90(15) . . ?
 Cr11 F11 Cr12 123.89(14) . . ?
 Ni11 F11 Ni12 123.89(14) . . ?
 Cr12 F12 Cr13 122.58(13) . . ?
 Ni12 F12 Ni13 122.58(13) . . ?
 Cr13 F13 Cr14 120.24(14) . . ?
 Ni13 F13 Ni14 120.24(14) . . ?
 Cr15 F14 Cr14 121.54(15) . . ?
 Ni15 F14 Ni14 121.54(15) . . ?
 Cr16 F15 Cr15 122.02(13) . . ?
 Ni16 F15 Ni15 122.02(13) . . ?
 Cr9 F16 Cr16 122.84(14) . . ?
 Ni9 F16 Ni16 122.84(14) . . ?
 C81 O33 Cr16 136.8(4) . . ?
 C81 O33 Ni16 136.8(4) . . ?
 C81 O34 Cr9 131.7(4) . . ?
 C81 O34 Ni9 131.7(4) . . ?
 C86 O35 Cr16 137.4(3) . . ?
 C86 O35 Ni16 137.4(3) . . ?
 C86 O36 Cr15 131.0(4) . . ?
 C86 O36 Ni15 131.0(4) . . ?
 C91 O37 Cr16 134.2(3) . . ?
 C91 O37 Ni16 134.2(3) . . ?
 C91 O38 Cr9 135.7(3) . . ?
 C91 O38 Ni9 135.7(3) . . ?
 C96 O39 Cr16 131.3(4) . . ?
 C96 O39 Ni16 131.3(4) . . ?
 C96 O40 Cr15 136.0(4) . . ?
 C96 O40 Ni15 136.0(4) . . ?
 C101 O41 Cr15 137.5(4) . . ?
 C101 O41 Ni15 137.5(4) . . ?
 C101 O42 Cr14 129.8(3) . . ?
 C101 O42 Ni14 129.8(3) . . ?
 C106 O43 Cr15 131.5(4) . . ?
 C106 O43 Ni15 131.5(4) . . ?
 C106 O44 Cr14 134.5(4) . . ?
 C106 O44 Ni14 134.5(4) . . ?
 C111 O45 Cr14 126.9(4) . . ?
 C111 O45 Ni14 126.9(4) . . ?
 C111 O46 Cr13 139.5(4) . . ?
 C111 O46 Ni13 139.5(4) . . ?
 C116 O47 Cr14 134.2(4) . . ?
 C116 O47 Ni14 134.2(4) . . ?
 C116 O48 Cr13 129.8(3) . . ?
 C116 O48 Ni13 129.8(3) . . ?
 C121 O49 Cr13 127.5(4) . . ?
 C121 O49 Ni13 127.5(4) . . ?
 C121 O50 Cr12 137.8(4) . . ?
 C121 O50 Ni12 137.8(4) . . ?
 C126 O51 Cr13 132.5(4) . . ?
 C126 O51 Ni13 132.5(4) . . ?
 C126 O52 Cr12 129.8(4) . . ?
 C126 O52 Ni12 129.8(4) . . ?
 C131 O53 Cr12 131.5(4) . . ?
 C131 O53 Ni12 131.5(4) . . ?
 C131 O54 Cr11 133.9(4) . . ?
 C131 O54 Ni11 133.9(4) . . ?
 C136 O55 Cr12 135.4(4) . . ?
 C136 O55 Ni12 135.4(4) . . ?
 C136 O56 Cr11 132.7(4) . . ?
 C136 O56 Ni11 132.7(4) . . ?
 C141 O57 Cr11 135.8(3) . . ?
 C141 O57 Ni11 135.8(3) . . ?
 C141 O58 Cr10 134.5(4) . . ?
 C141 O58 Ni10 134.5(4) . . ?
 C146 O59 Cr11 134.1(4) . . ?
 C146 O59 Ni11 134.1(4) . . ?
 C146 O60 Cr10 135.4(4) . . ?
 C146 O60 Ni10 135.4(4) . . ?
 C151 O61 Cr10 131.3(4) . . ?
 C151 O61 Ni10 131.3(4) . . ?
 C151 O62 Cr9 137.8(3) . . ?
 C151 O62 Ni9 137.8(3) . . ?
 C156 O63 Cr10 134.9(3) . . ?
 C156 O63 Ni10 134.9(3) . . ?
 C156 O64 Cr9 134.3(4) . . ?
 C156 O64 Ni9 134.3(4) . . ?
 O33 C81 C82 115.5(5) . . ?
 O34 C81 O33 124.3(5) . . ?
 O34 C81 C82 120.1(6) . . ?
 C81 C82 C83 105.2(5) . . ?
 C81 C82 C84 110.2(6) . . ?
 C81 C82 C85 111.8(6) . . ?
 C83 C82 C85 109.0(6) . . ?
 C84 C82 C83 109.4(6) . . ?
 C84 C82 C85 111.0(6) . . ?
 C82 C83 H83A 109.5 . . ?
 C82 C83 H83B 109.5 . . ?
 C82 C83 H83C 109.5 . . ?
 H83A C83 H83B 109.5 . . ?
 H83A C83 H83C 109.5 . . ?
 H83B C83 H83C 109.5 . . ?
 C82 C84 H84A 109.5 . . ?
 C82 C84 H84B 109.5 . . ?
 C82 C84 H84C 109.5 . . ?
 H84A C84 H84B 109.5 . . ?
 H84A C84 H84C 109.5 . . ?
 H84B C84 H84C 109.5 . . ?
 C82 C85 H85A 109.5 . . ?
 C82 C85 H85B 109.5 . . ?
 C82 C85 H85C 109.5 . . ?
 H85A C85 H85B 109.5 . . ?
 H85A C85 H85C 109.5 . . ?
 H85B C85 H85C 109.5 . . ?
 O35 C86 O36 123.8(6) . . ?
 O35 C86 C87 119.0(5) . . ?
 O36 C86 C87 117.2(6) . . ?
 C86 C87 C88 110.5(6) . . ?
 C86 C87 C89 108.7(5) . . ?
 C86 C87 C90 107.6(5) . . ?
 C88 C87 C89 110.4(5) . . ?
 C88 C87 C90 109.2(5) . . ?
 C90 C87 C89 110.3(6) . . ?
 C87 C88 H88A 109.5 . . ?
 C87 C88 H88B 109.5 . . ?
 C87 C88 H88C 109.5 . . ?
 H88A C88 H88B 109.5 . . ?
 H88A C88 H88C 109.5 . . ?
 H88B C88 H88C 109.5 . . ?
 C87 C89 H89A 109.5 . . ?
 C87 C89 H89B 109.5 . . ?
 C87 C89 H89C 109.5 . . ?
 H89A C89 H89B 109.5 . . ?
 H89A C89 H89C 109.5 . . ?
 H89B C89 H89C 109.5 . . ?
 C87 C90 H90A 109.5 . . ?
 C87 C90 H90B 109.5 . . ?
 C87 C90 H90C 109.5 . . ?
 H90A C90 H90B 109.5 . . ?
 H90A C90 H90C 109.5 . . ?
 H90B C90 H90C 109.5 . . ?
 O37 C91 O38 124.5(4) . . ?
 O37 C91 C92 116.9(4) . . ?
 O38 C91 C92 118.5(5) . . ?
 C91 C92 C93 106.4(4) . . ?
 C91 C92 C94 109.6(4) . . ?
 C91 C92 C95 109.6(4) . . ?
 C94 C92 C93 110.9(5) . . ?
 C94 C92 C95 111.0(5) . . ?
 C95 C92 C93 109.2(5) . . ?
 C92 C93 H93A 109.5 . . ?
 C92 C93 H93B 109.5 . . ?
 C92 C93 H93C 109.5 . . ?
 H93A C93 H93B 109.5 . . ?
 H93A C93 H93C 109.5 . . ?
 H93B C93 H93C 109.5 . . ?
 C92 C94 H94A 109.5 . . ?
 C92 C94 H94B 109.5 . . ?
 C92 C94 H94C 109.5 . . ?
 H94A C94 H94B 109.5 . . ?
 H94A C94 H94C 109.5 . . ?
 H94B C94 H94C 109.5 . . ?
 C92 C95 H95A 109.5 . . ?
 C92 C95 H95B 109.5 . . ?
 C92 C95 H95C 109.5 . . ?
 H95A C95 H95B 109.5 . . ?
 H95A C95 H95C 109.5 . . ?
 H95B C95 H95C 109.5 . . ?
 O39 C96 C97 116.2(6) . . ?
 O40 C96 O39 125.4(5) . . ?
 O40 C96 C97 118.4(6) . . ?
 C98 C97 C96 108.4(5) . . ?
 C98 C97 C99 111.3(7) . . ?
 C98 C97 C100 111.0(7) . . ?
 C99 C97 C96 106.2(6) . . ?
 C99 C97 C100 107.9(7) . . ?
 C100 C97 C96 112.0(6) . . ?
 C97 C98 H98A 109.5 . . ?
 C97 C98 H98B 109.5 . . ?
 C97 C98 H98C 109.5 . . ?
 H98A C98 H98B 109.5 . . ?
 H98A C98 H98C 109.5 . . ?
 H98B C98 H98C 109.5 . . ?
 C97 C99 H99A 109.5 . . ?
 C97 C99 H99B 109.5 . . ?
 C97 C99 H99C 109.5 . . ?
 H99A C99 H99B 109.5 . . ?
 H99A C99 H99C 109.5 . . ?
 H99B C99 H99C 109.5 . . ?
 C97 C100 H10G 109.5 . . ?
 C97 C100 H10H 109.5 . . ?
 C97 C100 H10I 109.5 . . ?
 H10G C100 H10H 109.5 . . ?
 H10G C100 H10I 109.5 . . ?
 H10H C100 H10I 109.5 . . ?
 O41 C101 C102 116.0(4) . . ?
 O42 C101 O41 124.2(5) . . ?
 O42 C101 C102 119.8(4) . . ?
 C101 C102 C103 108.6(5) . . ?
 C101 C102 C104 107.6(5) . . ?
 C101 C102 C105 111.0(5) . . ?
 C103 C102 C104 109.8(5) . . ?
 C103 C102 C105 110.3(6) . . ?
 C105 C102 C104 109.4(6) . . ?
 C102 C103 H10J 109.5 . . ?
 C102 C103 H10K 109.5 . . ?
 C102 C103 H10L 109.5 . . ?
 H10J C103 H10K 109.5 . . ?
 H10J C103 H10L 109.5 . . ?
 H10K C103 H10L 109.5 . . ?
 C102 C104 H10M 109.5 . . ?
 C102 C104 H10N 109.5 . . ?
 C102 C104 H10O 109.5 . . ?
 H10M C104 H10N 109.5 . . ?
 H10M C104 H10O 109.5 . . ?
 H10N C104 H10O 109.5 . . ?
 C102 C105 H10P 109.5 . . ?
 C102 C105 H10Q 109.5 . . ?
 C102 C105 H10R 109.5 . . ?
 H10P C105 H10Q 109.5 . . ?
 H10P C105 H10R 109.5 . . ?
 H10Q C105 H10R 109.5 . . ?
 O43 C106 C107 110.4(10) . . ?
 O43 C106 C484 116.7(8) . . ?
 O44 C106 O43 126.0(6) . . ?
 O44 C106 C107 122.6(10) . . ?
 O44 C106 C484 117.3(8) . . ?
 O45 C111 O46 125.5(5) . . ?
 O45 C111 C112 120.8(6) . . ?
 O46 C111 C112 113.7(5) . . ?
 C113 C112 C111 108.0(6) . . ?
 C114 C112 C111 106.6(5) . . ?
 C114 C112 C113 109.2(7) . . ?
 C115 C112 C111 112.1(6) . . ?
 C115 C112 C113 110.0(6) . . ?
 C115 C112 C114 110.8(7) . . ?
 C112 C113 H11A 109.5 . . ?
 C112 C113 H11B 109.5 . . ?
 C112 C113 H11C 109.5 . . ?
 H11A C113 H11B 109.5 . . ?
 H11A C113 H11C 109.5 . . ?
 H11B C113 H11C 109.5 . . ?
 C112 C114 H11D 109.5 . . ?
 C112 C114 H11E 109.5 . . ?
 C112 C114 H11F 109.5 . . ?
 H11D C114 H11E 109.5 . . ?
 H11D C114 H11F 109.5 . . ?
 H11E C114 H11F 109.5 . . ?
 C112 C115 H11G 109.5 . . ?
 C112 C115 H11H 109.5 . . ?
 C112 C115 H11I 109.5 . . ?
 H11G C115 H11H 109.5 . . ?
 H11G C115 H11I 109.5 . . ?
 H11H C115 H11I 109.5 . . ?
 O47 C116 O48 126.4(5) . . ?
 O47 C116 C117 119.8(6) . . ?
 O48 C116 C117 113.9(5) . . ?
 C116 C117 C119 109.8(5) . . ?
 C116 C117 C120 107.1(6) . . ?
 C118 C117 C116 109.4(5) . . ?
 C118 C117 C119 110.0(6) . . ?
 C118 C117 C120 109.4(6) . . ?
 C119 C117 C120 111.1(7) . . ?
 C117 C118 H11J 109.5 . . ?
 C117 C118 H11K 109.5 . . ?
 C117 C118 H11L 109.5 . . ?
 H11J C118 H11K 109.5 . . ?
 H11J C118 H11L 109.5 . . ?
 H11K C118 H11L 109.5 . . ?
 C117 C119 H11M 109.5 . . ?
 C117 C119 H11N 109.5 . . ?
 C117 C119 H11O 109.5 . . ?
 H11M C119 H11N 109.5 . . ?
 H11M C119 H11O 109.5 . . ?
 H11N C119 H11O 109.5 . . ?
 C117 C120 H12A 109.5 . . ?
 C117 C120 H12B 109.5 . . ?
 C117 C120 H12C 109.5 . . ?
 H12A C120 H12B 109.5 . . ?
 H12A C120 H12C 109.5 . . ?
 H12B C120 H12C 109.5 . . ?
 O49 C121 O50 124.6(5) . . ?
 O49 C121 C122 120.0(5) . . ?
 O50 C121 C122 115.4(5) . . ?
 C121 C122 C123 111.2(5) . . ?
 C121 C122 C125 107.1(5) . . ?
 C124 C122 C121 107.8(5) . . ?
 C124 C122 C123 109.8(5) . . ?
 C124 C122 C125 111.3(7) . . ?
 C125 C122 C123 109.5(6) . . ?
 C122 C123 H12D 109.5 . . ?
 C122 C123 H12E 109.5 . . ?
 C122 C123 H12F 109.5 . . ?
 H12D C123 H12E 109.5 . . ?
 H12D C123 H12F 109.5 . . ?
 H12E C123 H12F 109.5 . . ?
 C122 C124 H12G 109.5 . . ?
 C122 C124 H12H 109.5 . . ?
 C122 C124 H12I 109.5 . . ?
 H12G C124 H12H 109.5 . . ?
 H12G C124 H12I 109.5 . . ?
 H12H C124 H12I 109.5 . . ?
 C122 C125 H12J 109.5 . . ?
 C122 C125 H12K 109.5 . . ?
 C122 C125 H12L 109.5 . . ?
 H12J C125 H12K 109.5 . . ?
 H12J C125 H12L 109.5 . . ?
 H12K C125 H12L 109.5 . . ?
 O51 C126 C127 118.2(6) . . ?
 O52 C126 O51 125.4(5) . . ?
 O52 C126 C127 116.4(6) . . ?
 C126 C127 C129 107.8(5) . . ?
 C126 C127 C130 105.7(7) . . ?
 C128 C127 C126 111.9(6) . . ?
 C128 C127 C129 112.9(8) . . ?
 C128 C127 C130 110.2(6) . . ?
 C129 C127 C130 108.1(7) . . ?
 C127 C128 H12M 109.5 . . ?
 C127 C128 H12N 109.5 . . ?
 C127 C128 H12O 109.5 . . ?
 H12M C128 H12N 109.5 . . ?
 H12M C128 H12O 109.5 . . ?
 H12N C128 H12O 109.5 . . ?
 C127 C129 H12P 109.5 . . ?
 C127 C129 H12Q 109.5 . . ?
 C127 C129 H12R 109.5 . . ?
 H12P C129 H12Q 109.5 . . ?
 H12P C129 H12R 109.5 . . ?
 H12Q C129 H12R 109.5 . . ?
 C127 C130 H13D 109.5 . . ?
 C127 C130 H13E 109.5 . . ?
 C127 C130 H13F 109.5 . . ?
 H13D C130 H13E 109.5 . . ?
 H13D C130 H13F 109.5 . . ?
 H13E C130 H13F 109.5 . . ?
 O53 C131 O54 124.2(5) . . ?
 O53 C131 C132 115.9(5) . . ?
 O54 C131 C132 119.8(5) . . ?
 C131 C132 C133 109.8(5) . . ?
 C131 C132 C135 104.2(4) . . ?
 C134 C132 C131 111.9(5) . . ?
 C134 C132 C133 110.9(5) . . ?
 C134 C132 C135 109.6(5) . . ?
 C135 C132 C133 110.2(5) . . ?
 C132 C133 H13G 109.5 . . ?
 C132 C133 H13H 109.5 . . ?
 C132 C133 H13I 109.5 . . ?
 H13G C133 H13H 109.5 . . ?
 H13G C133 H13I 109.5 . . ?
 H13H C133 H13I 109.5 . . ?
 C132 C134 H13J 109.5 . . ?
 C132 C134 H13K 109.5 . . ?
 C132 C134 H13L 109.5 . . ?
 H13J C134 H13K 109.5 . . ?
 H13J C134 H13L 109.5 . . ?
 H13K C134 H13L 109.5 . . ?
 C132 C135 H13M 109.5 . . ?
 C132 C135 H13N 109.5 . . ?
 C132 C135 H13O 109.5 . . ?
 H13M C135 H13N 109.5 . . ?
 H13M C135 H13O 109.5 . . ?
 H13N C135 H13O 109.5 . . ?
 O55 C136 C137 115.3(6) . . ?
 O56 C136 O55 125.1(5) . . ?
 O56 C136 C137 119.6(7) . . ?
 C138 C137 C136 110.5(6) . . ?
 C138 C137 C139 108.8(7) . . ?
 C139 C137 C136 107.6(6) . . ?
 C140 C137 C136 108.7(6) . . ?
 C140 C137 C138 111.0(8) . . ?
 C140 C137 C139 110.1(8) . . ?
 C137 C138 H13P 109.5 . . ?
 C137 C138 H13Q 109.5 . . ?
 C137 C138 H13R 109.5 . . ?
 H13P C138 H13Q 109.5 . . ?
 H13P C138 H13R 109.5 . . ?
 H13Q C138 H13R 109.5 . . ?
 C137 C139 H13S 109.5 . . ?
 C137 C139 H13T 109.5 . . ?
 C137 C139 H13U 109.5 . . ?
 H13S C139 H13T 109.5 . . ?
 H13S C139 H13U 109.5 . . ?
 H13T C139 H13U 109.5 . . ?
 C137 C140 H14D 109.5 . . ?
 C137 C140 H14E 109.5 . . ?
 C137 C140 H14F 109.5 . . ?
 H14D C140 H14E 109.5 . . ?
 H14D C140 H14F 109.5 . . ?
 H14E C140 H14F 109.5 . . ?
 O57 C141 C142 117.3(5) . . ?
 O58 C141 O57 123.7(5) . . ?
 O58 C141 C142 118.9(6) . . ?
 C141 C142 C143 109.1(6) . . ?
 C141 C142 C144 111.8(5) . . ?
 C141 C142 C145 105.4(5) . . ?
 C143 C142 C145 107.8(6) . . ?
 C144 C142 C143 112.3(6) . . ?
 C144 C142 C145 110.1(6) . . ?
 C142 C143 H14G 109.5 . . ?
 C142 C143 H14H 109.5 . . ?
 C142 C143 H14I 109.5 . . ?
 H14G C143 H14H 109.5 . . ?
 H14G C143 H14I 109.5 . . ?
 H14H C143 H14I 109.5 . . ?
 C142 C144 H14J 109.5 . . ?
 C142 C144 H14K 109.5 . . ?
 C142 C144 H14L 109.5 . . ?
 H14J C144 H14K 109.5 . . ?
 H14J C144 H14L 109.5 . . ?
 H14K C144 H14L 109.5 . . ?
 C142 C145 H14M 109.5 . . ?
 C142 C145 H14N 109.5 . . ?
 C142 C145 H14O 109.5 . . ?
 H14M C145 H14N 109.5 . . ?
 H14M C145 H14O 109.5 . . ?
 H14N C145 H14O 109.5 . . ?
 O59 C146 C147 115.9(5) . . ?
 O60 C146 O59 124.3(5) . . ?
 O60 C146 C147 119.8(5) . . ?
 C146 C147 C148 110.2(5) . . ?
 C146 C147 C149 111.5(6) . . ?
 C146 C147 C150 105.2(6) . . ?
 C149 C147 C148 110.0(6) . . ?
 C149 C147 C150 108.9(7) . . ?
 C150 C147 C148 110.8(7) . . ?
 C147 C148 H14P 109.5 . . ?
 C147 C148 H14Q 109.5 . . ?
 C147 C148 H14R 109.5 . . ?
 H14P C148 H14Q 109.5 . . ?
 H14P C148 H14R 109.5 . . ?
 H14Q C148 H14R 109.5 . . ?
 C147 C149 H14S 109.5 . . ?
 C147 C149 H14T 109.5 . . ?
 C147 C149 H14U 109.5 . . ?
 H14S C149 H14T 109.5 . . ?
 H14S C149 H14U 109.5 . . ?
 H14T C149 H14U 109.5 . . ?
 C147 C150 H15D 109.5 . . ?
 C147 C150 H15E 109.5 . . ?
 C147 C150 H15F 109.5 . . ?
 H15D C150 H15E 109.5 . . ?
 H15D C150 H15F 109.5 . . ?
 H15E C150 H15F 109.5 . . ?
 O61 C151 O62 123.9(5) . . ?
 O61 C151 C152 120.7(5) . . ?
 O62 C151 C152 115.3(4) . . ?
 C151 C152 C153 111.5(4) . . ?
 C151 C152 C154 107.5(5) . . ?
 C151 C152 C155 108.2(5) . . ?
 C153 C152 C154 108.9(5) . . ?
 C153 C152 C155 111.3(5) . . ?
 C155 C152 C154 109.4(5) . . ?
 C152 C153 H15G 109.5 . . ?
 C152 C153 H15H 109.5 . . ?
 C152 C153 H15I 109.5 . . ?
 H15G C153 H15H 109.5 . . ?
 H15G C153 H15I 109.5 . . ?
 H15H C153 H15I 109.5 . . ?
 C152 C154 H15J 109.5 . . ?
 C152 C154 H15K 109.5 . . ?
 C152 C154 H15L 109.5 . . ?
 H15J C154 H15K 109.5 . . ?
 H15J C154 H15L 109.5 . . ?
 H15K C154 H15L 109.5 . . ?
 C152 C155 H15M 109.5 . . ?
 C152 C155 H15N 109.5 . . ?
 C152 C155 H15O 109.5 . . ?
 H15M C155 H15N 109.5 . . ?
 H15M C155 H15O 109.5 . . ?
 H15N C155 H15O 109.5 . . ?
 O63 C156 C157 119.0(5) . . ?
 O64 C156 O63 124.4(5) . . ?
 O64 C156 C157 116.6(5) . . ?
 C156 C157 C159 105.4(6) . . ?
 C158 C157 C156 111.6(5) . . ?
 C158 C157 C159 108.2(6) . . ?
 C160 C157 C156 110.1(6) . . ?
 C160 C157 C158 113.9(7) . . ?
 C160 C157 C159 107.2(8) . . ?
 C157 C158 H15P 109.5 . . ?
 C157 C158 H15Q 109.5 . . ?
 C157 C158 H15R 109.5 . . ?
 H15P C158 H15Q 109.5 . . ?
 H15P C158 H15R 109.5 . . ?
 H15Q C158 H15R 109.5 . . ?
 C157 C159 H15S 109.5 . . ?
 C157 C159 H15T 109.5 . . ?
 C157 C159 H15U 109.5 . . ?
 H15S C159 H15T 109.5 . . ?
 H15S C159 H15U 109.5 . . ?
 H15T C159 H15U 109.5 . . ?
 C157 C160 H16P 109.5 . . ?
 C157 C160 H16Q 109.5 . . ?
 C157 C160 H16R 109.5 . . ?
 H16P C160 H16Q 109.5 . . ?
 H16P C160 H16R 109.5 . . ?
 H16Q C160 H16R 109.5 . . ?
 C106 C107 C110 108.2(14) . . ?
 C108 C107 C106 108.9(14) . . ?
 C108 C107 C110 107.5(15) . . ?
 C109 C107 C106 112.8(15) . . ?
 C109 C107 C108 116.6(17) . . ?
 C109 C107 C110 102.1(14) . . ?
 C107 C108 H10S 109.5 . . ?
 C107 C108 H10T 109.5 . . ?
 C107 C108 H10U 109.5 . . ?
 H10S C108 H10T 109.5 . . ?
 H10S C108 H10U 109.5 . . ?
 H10T C108 H10U 109.5 . . ?
 C107 C109 H10V 109.5 . . ?
 C107 C109 H10W 109.5 . . ?
 C107 C109 H10X 109.5 . . ?
 H10V C109 H10W 109.5 . . ?
 H10V C109 H10X 109.5 . . ?
 H10W C109 H10X 109.5 . . ?
 C107 C110 H11P 109.5 . . ?
 C107 C110 H11Q 109.5 . . ?
 C107 C110 H11R 109.5 . . ?
 H11P C110 H11Q 109.5 . . ?
 H11P C110 H11R 109.5 . . ?
 H11Q C110 H11R 109.5 . . ?
 H2PA C2P H2PB 109.5 . . ?
 H2PA C2P H2PC 109.5 . . ?
 H2PB C2P H2PC 109.5 . . ?
 C484 C2P H2PA 109.5 . . ?
 C484 C2P H2PB 109.5 . . ?
 C484 C2P H2PC 109.5 . . ?
 H2QA C2Q H2QB 109.5 . . ?
 H2QA C2Q H2QC 109.5 . . ?
 H2QB C2Q H2QC 109.5 . . ?
 C484 C2Q H2QA 109.5 . . ?
 C484 C2Q H2QB 109.5 . . ?
 C484 C2Q H2QC 109.5 . . ?
 H2RA C2R H2RB 109.5 . . ?
 H2RA C2R H2RC 109.5 . . ?
 H2RB C2R H2RC 109.5 . . ?
 C484 C2R H2RA 109.5 . . ?
 C484 C2R H2RB 109.5 . . ?
 C484 C2R H2RC 109.5 . . ?
 C106 C484 C2Q 102.8(13) . . ?
 C2P C484 C106 114.5(12) . . ?
 C2P C484 C2Q 99.1(15) . . ?
 C2P C484 C2R 119.2(14) . . ?
 C2R C484 C106 112.8(12) . . ?
 C2R C484 C2Q 105.4(15) . . ?
 F17 Cr17 F24 89.44(11) . . ?
 F17 Cr17 O68 91.67(13) . . ?
 F17 Cr17 O70 177.96(14) . . ?
 F17 Cr17 O94 90.33(14) . . ?
 F17 Cr17 O96 92.30(14) . . ?
 F24 Cr17 O68 92.32(13) . . ?
 F24 Cr17 O94 178.38(15) . . ?
 O70 Cr17 F24 91.76(13) . . ?
 O70 Cr17 O68 89.92(16) . . ?
 O70 Cr17 O94 88.51(16) . . ?
 O70 Cr17 O96 86.06(16) . . ?
 O94 Cr17 O68 86.08(15) . . ?
 O96 Cr17 F24 89.97(13) . . ?
 O96 Cr17 O68 175.43(16) . . ?
 O96 Cr17 O94 91.65(16) . . ?
 F17 Cr18 O90 91.40(13) . . ?
 F17 Cr18 O92 177.53(17) . . ?
 F17 Cr18 O95 91.71(14) . . ?
 F18 Cr18 F17 90.19(11) . . ?
 F18 Cr18 O90 92.59(14) . . ?
 F18 Cr18 O92 91.00(15) . . ?
 F18 Cr18 O95 88.31(15) . . ?
 O92 Cr18 O90 90.70(16) . . ?
 O93 Cr18 F17 90.76(14) . . ?
 O93 Cr18 F18 179.03(15) . . ?
 O93 Cr18 O90 87.55(17) . . ?
 O93 Cr18 O92 88.04(17) . . ?
 O93 Cr18 O95 91.50(18) . . ?
 O95 Cr18 O90 176.75(15) . . ?
 O95 Cr18 O92 86.16(17) . . ?
 F18 Cr19 F19 89.86(12) . . ?
 F18 Cr19 O86 89.88(14) . . ?
 F18 Cr19 O88 176.73(15) . . ?
 F18 Cr19 O89 90.17(14) . . ?
 F18 Cr19 O91 92.05(15) . . ?
 F19 Cr19 O86 90.29(13) . . ?
 F19 Cr19 O88 92.01(15) . . ?
 F19 Cr19 O89 90.34(14) . . ?
 F19 Cr19 O91 176.95(14) . . ?
 O88 Cr19 O86 92.79(16) . . ?
 O89 Cr19 O86 179.37(17) . . ?
 O89 Cr19 O88 87.14(16) . . ?
 O89 Cr19 O91 92.03(16) . . ?
 O91 Cr19 O86 87.34(15) . . ?
 O91 Cr19 O88 86.20(17) . . ?
 F19 Cr20 O82 90.26(14) . . ?
 F19 Cr20 O85 89.68(13) . . ?
 F19 Cr20 O87 94.46(14) . . ?
 F20 Cr20 F19 86.90(11) . . ?
 F20 Cr20 O82 93.20(14) . . ?
 F20 Cr20 O84 92.37(14) . . ?
 F20 Cr20 O85 90.12(12) . . ?
 F20 Cr20 O87 178.53(15) . . ?
 O82 Cr20 O85 176.67(15) . . ?
 O82 Cr20 O87 86.23(16) . . ?
 O84 Cr20 F19 177.94(15) . . ?
 O84 Cr20 O82 91.71(16) . . ?
 O84 Cr20 O85 88.39(15) . . ?
 O84 Cr20 O87 86.29(15) . . ?
 O87 Cr20 O85 90.45(15) . . ?
 F20 Cr21 O78 86.18(13) . . ?
 F20 Cr21 O81 92.17(13) . . ?
 F21 Cr21 F20 85.53(11) . . ?
 F21 Cr21 O78 91.03(13) . . ?
 F21 Cr21 O80 91.68(13) . . ?
 F21 Cr21 O81 87.47(13) . . ?
 F21 Cr21 O83 176.68(14) . . ?
 O78 Cr21 O81 177.85(15) . . ?
 O80 Cr21 F20 175.88(14) . . ?
 O80 Cr21 O78 90.84(15) . . ?
 O80 Cr21 O81 90.74(16) . . ?
 O83 Cr21 F20 92.24(13) . . ?
 O83 Cr21 O78 91.29(15) . . ?
 O83 Cr21 O80 90.67(15) . . ?
 O83 Cr21 O81 90.15(15) . . ?
 F21 Cr22 F22 85.85(12) . . ?
 F21 Cr22 O74 87.43(13) . . ?
 F21 Cr22 O76 177.63(15) . . ?
 F21 Cr22 O77 94.75(13) . . ?
 F21 Cr22 O79 93.31(15) . . ?
 F22 Cr22 O74 89.06(14) . . ?
 F22 Cr22 O76 92.58(14) . . ?
 O74 Cr22 O76 90.77(15) . . ?
 O77 Cr22 F22 89.93(14) . . ?
 O77 Cr22 O74 177.53(16) . . ?
 O77 Cr22 O76 87.02(15) . . ?
 O79 Cr22 F22 178.36(17) . . ?
 O79 Cr22 O74 89.49(16) . . ?
 O79 Cr22 O76 88.22(17) . . ?
 O79 Cr22 O77 91.54(16) . . ?
 F22 Cr23 F23 87.17(11) . . ?
 F22 Cr23 O66 92.06(14) . . ?
 F22 Cr23 O72 177.35(14) . . ?
 F22 Cr23 O73 91.86(14) . . ?
 F22 Cr23 O75 91.67(14) . . ?
 F23 Cr23 O66 89.75(14) . . ?
 F23 Cr23 O72 95.17(14) . . ?
 F23 Cr23 O75 178.71(15) . . ?
 O72 Cr23 O66 89.20(16) . . ?
 O73 Cr23 F23 87.65(14) . . ?
 O73 Cr23 O66 175.19(16) . . ?
 O73 Cr23 O72 87.00(17) . . ?
 O73 Cr23 O75 92.95(18) . . ?
 O75 Cr23 O66 89.73(18) . . ?
 O75 Cr23 O72 86.00(16) . . ?
 F23 Cr24 F24 91.11(11) . . ?
 F23 Cr24 O65 90.66(15) . . ?
 F23 Cr24 O67 89.28(15) . . ?
 F23 Cr24 O69 177.79(15) . . ?
 F23 Cr24 O71 92.28(14) . . ?
 F24 Cr24 O65 91.41(13) . . ?
 F24 Cr24 O67 90.49(13) . . ?
 F24 Cr24 O71 175.03(15) . . ?
 O65 Cr24 O67 178.09(15) . . ?
 O65 Cr24 O71 92.18(17) . . ?
 O67 Cr24 O71 85.92(17) . . ?
 O69 Cr24 F24 90.88(14) . . ?
 O69 Cr24 O65 88.31(18) . . ?
 O69 Cr24 O67 91.68(19) . . ?
 O69 Cr24 O71 85.80(17) . . ?
 F17 Ni17 F24 89.44(11) . . ?
 F17 Ni17 O68 91.67(13) . . ?
 F17 Ni17 O70 177.96(14) . . ?
 F17 Ni17 O94 90.33(14) . . ?
 F17 Ni17 O96 92.30(14) . . ?
 F24 Ni17 O68 92.32(13) . . ?
 F24 Ni17 O94 178.38(15) . . ?
 O70 Ni17 F24 91.76(13) . . ?
 O70 Ni17 O68 89.92(16) . . ?
 O70 Ni17 O94 88.51(16) . . ?
 O70 Ni17 O96 86.06(16) . . ?
 O94 Ni17 O68 86.08(15) . . ?
 O96 Ni17 F24 89.97(13) . . ?
 O96 Ni17 O68 175.43(16) . . ?
 O96 Ni17 O94 91.65(16) . . ?
 F17 Ni18 O90 91.40(13) . . ?
 F17 Ni18 O92 177.53(17) . . ?
 F17 Ni18 O95 91.71(14) . . ?
 F18 Ni18 F17 90.19(11) . . ?
 F18 Ni18 O90 92.59(14) . . ?
 F18 Ni18 O92 91.00(15) . . ?
 F18 Ni18 O95 88.31(15) . . ?
 O92 Ni18 O90 90.70(16) . . ?
 O93 Ni18 F17 90.76(14) . . ?
 O93 Ni18 F18 179.03(15) . . ?
 O93 Ni18 O90 87.55(17) . . ?
 O93 Ni18 O92 88.04(17) . . ?
 O93 Ni18 O95 91.50(18) . . ?
 O95 Ni18 O90 176.75(15) . . ?
 O95 Ni18 O92 86.16(17) . . ?
 F18 Ni19 F19 89.86(12) . . ?
 F18 Ni19 O86 89.88(14) . . ?
 F18 Ni19 O88 176.73(15) . . ?
 F18 Ni19 O89 90.17(14) . . ?
 F18 Ni19 O91 92.05(15) . . ?
 F19 Ni19 O86 90.29(13) . . ?
 F19 Ni19 O88 92.01(15) . . ?
 F19 Ni19 O89 90.34(14) . . ?
 F19 Ni19 O91 176.95(14) . . ?
 O88 Ni19 O86 92.79(16) . . ?
 O89 Ni19 O86 179.37(17) . . ?
 O89 Ni19 O88 87.14(16) . . ?
 O89 Ni19 O91 92.03(16) . . ?
 O91 Ni19 O86 87.34(15) . . ?
 O91 Ni19 O88 86.20(17) . . ?
 F19 Ni20 O82 90.26(14) . . ?
 F19 Ni20 O85 89.68(13) . . ?
 F19 Ni20 O87 94.46(14) . . ?
 F20 Ni20 F19 86.90(11) . . ?
 F20 Ni20 O82 93.20(14) . . ?
 F20 Ni20 O84 92.37(14) . . ?
 F20 Ni20 O85 90.12(12) . . ?
 F20 Ni20 O87 178.53(15) . . ?
 O82 Ni20 O85 176.67(15) . . ?
 O82 Ni20 O87 86.23(16) . . ?
 O84 Ni20 F19 177.94(15) . . ?
 O84 Ni20 O82 91.71(16) . . ?
 O84 Ni20 O85 88.39(15) . . ?
 O84 Ni20 O87 86.29(15) . . ?
 O87 Ni20 O85 90.45(15) . . ?
 F20 Ni21 O78 86.18(13) . . ?
 F20 Ni21 O81 92.17(13) . . ?
 F21 Ni21 F20 85.53(11) . . ?
 F21 Ni21 O78 91.03(13) . . ?
 F21 Ni21 O80 91.68(13) . . ?
 F21 Ni21 O81 87.47(13) . . ?
 F21 Ni21 O83 176.68(14) . . ?
 O78 Ni21 O81 177.85(15) . . ?
 O80 Ni21 F20 175.88(14) . . ?
 O80 Ni21 O78 90.84(15) . . ?
 O80 Ni21 O81 90.74(16) . . ?
 O83 Ni21 F20 92.24(13) . . ?
 O83 Ni21 O78 91.29(15) . . ?
 O83 Ni21 O80 90.67(15) . . ?
 O83 Ni21 O81 90.15(15) . . ?
 F21 Ni22 F22 85.85(12) . . ?
 F21 Ni22 O74 87.43(13) . . ?
 F21 Ni22 O76 177.63(15) . . ?
 F21 Ni22 O77 94.75(13) . . ?
 F21 Ni22 O79 93.31(15) . . ?
 F22 Ni22 O74 89.06(14) . . ?
 F22 Ni22 O76 92.58(14) . . ?
 O74 Ni22 O76 90.77(15) . . ?
 O77 Ni22 F22 89.93(14) . . ?
 O77 Ni22 O74 177.53(16) . . ?
 O77 Ni22 O76 87.02(15) . . ?
 O79 Ni22 F22 178.36(17) . . ?
 O79 Ni22 O74 89.49(16) . . ?
 O79 Ni22 O76 88.22(17) . . ?
 O79 Ni22 O77 91.54(16) . . ?
 F22 Ni23 F23 87.17(11) . . ?
 F22 Ni23 O66 92.06(14) . . ?
 F22 Ni23 O72 177.35(14) . . ?
 F22 Ni23 O73 91.86(14) . . ?
 F22 Ni23 O75 91.67(14) . . ?
 F23 Ni23 O66 89.75(14) . . ?
 F23 Ni23 O72 95.17(14) . . ?
 F23 Ni23 O75 178.71(15) . . ?
 O72 Ni23 O66 89.20(16) . . ?
 O73 Ni23 F23 87.65(14) . . ?
 O73 Ni23 O66 175.19(16) . . ?
 O73 Ni23 O72 87.00(17) . . ?
 O73 Ni23 O75 92.95(18) . . ?
 O75 Ni23 O66 89.73(18) . . ?
 O75 Ni23 O72 86.00(16) . . ?
 F23 Ni24 F24 91.11(11) . . ?
 F23 Ni24 O65 90.66(15) . . ?
 F23 Ni24 O67 89.28(15) . . ?
 F23 Ni24 O69 177.79(15) . . ?
 F23 Ni24 O71 92.28(14) . . ?
 F24 Ni24 O65 91.41(13) . . ?
 F24 Ni24 O67 90.49(13) . . ?
 F24 Ni24 O71 175.03(15) . . ?
 O65 Ni24 O67 178.09(15) . . ?
 O65 Ni24 O71 92.18(17) . . ?
 O67 Ni24 O71 85.92(17) . . ?
 O69 Ni24 F24 90.88(14) . . ?
 O69 Ni24 O65 88.31(18) . . ?
 O69 Ni24 O67 91.68(19) . . ?
 O69 Ni24 O71 85.80(17) . . ?
 Cr17 F17 Cr18 124.47(14) . . ?
 Ni17 F17 Ni18 124.47(14) . . ?
 Cr19 F18 Cr18 123.90(14) . . ?
 Ni19 F18 Ni18 123.90(14) . . ?
 Cr19 F19 Cr20 122.37(13) . . ?
 Ni19 F19 Ni20 122.37(13) . . ?
 Cr20 F20 Cr21 120.39(14) . . ?
 Ni20 F20 Ni21 120.39(14) . . ?
 Cr22 F21 Cr21 121.46(14) . . ?
 Ni22 F21 Ni21 121.46(14) . . ?
 Cr23 F22 Cr22 122.24(13) . . ?
 Ni23 F22 Ni22 122.24(13) . . ?
 Cr24 F23 Cr23 121.93(13) . . ?
 Ni24 F23 Ni23 121.93(13) . . ?
 Cr24 F24 Cr17 123.74(13) . . ?
 Ni24 F24 Ni17 123.74(13) . . ?
 C161 O65 Cr24 137.9(4) . . ?
 C161 O65 Ni24 137.9(4) . . ?
 C161 O66 Cr23 129.6(3) . . ?
 C161 O66 Ni23 129.6(3) . . ?
 C166 O67 Cr24 132.9(4) . . ?
 C166 O67 Ni24 132.9(4) . . ?
 C166 O68 Cr17 133.8(3) . . ?
 C166 O68 Ni17 133.8(3) . . ?
 C171 O69 Cr24 137.7(4) . . ?
 C171 O69 Ni24 137.7(4) . . ?
 C171 O70 Cr17 133.9(4) . . ?
 C171 O70 Ni17 133.9(4) . . ?
 C176 O71 Cr24 132.9(3) . . ?
 C176 O71 Ni24 132.9(3) . . ?
 C176 O72 Cr23 134.1(3) . . ?
 C176 O72 Ni23 134.1(3) . . ?
 C485 O73 Cr23 135.0(3) . . ?
 C485 O73 Ni23 135.0(3) . . ?
 C485 O74 Cr22 128.3(4) . . ?
 C485 O74 Ni22 128.3(4) . . ?
 C186 O75 Cr23 127.9(4) . . ?
 C186 O75 Ni23 127.9(4) . . ?
 C186 O76 Cr22 135.2(4) . . ?
 C186 O76 Ni22 135.2(4) . . ?
 C191 O77 Cr22 137.3(4) . . ?
 C191 O77 Ni22 137.3(4) . . ?
 C191 O78 Cr21 128.1(3) . . ?
 C191 O78 Ni21 128.1(3) . . ?
 C196 O79 Cr22 130.0(3) . . ?
 C196 O79 Ni22 130.0(3) . . ?
 C196 O80 Cr21 135.3(4) . . ?
 C196 O80 Ni21 135.3(4) . . ?
 C201 O81 Cr21 126.4(3) . . ?
 C201 O81 Ni21 126.4(3) . . ?
 C201 O82 Cr20 139.8(4) . . ?
 C201 O82 Ni20 139.8(4) . . ?
 C206 O83 Cr21 134.0(4) . . ?
 C206 O83 Ni21 134.0(4) . . ?
 C206 O84 Cr20 130.2(3) . . ?
 C206 O84 Ni20 130.2(3) . . ?
 C211 O85 Cr20 127.9(3) . . ?
 C211 O85 Ni20 127.9(3) . . ?
 C211 O86 Cr19 137.9(3) . . ?
 C211 O86 Ni19 137.9(3) . . ?
 C216 O87 Cr20 133.0(3) . . ?
 C216 O87 Ni20 133.0(3) . . ?
 C216 O88 Cr19 130.1(4) . . ?
 C216 O88 Ni19 130.1(4) . . ?
 C221 O89 Cr19 130.4(4) . . ?
 C221 O89 Ni19 130.4(4) . . ?
 C221 O90 Cr18 134.5(4) . . ?
 C221 O90 Ni18 134.5(4) . . ?
 C226 O91 Cr19 134.3(3) . . ?
 C226 O91 Ni19 134.3(3) . . ?
 C226 O92 Cr18 132.4(4) . . ?
 C226 O92 Ni18 132.4(4) . . ?
 C231 O93 Cr18 135.6(3) . . ?
 C231 O93 Ni18 135.6(3) . . ?
 C231 O94 Cr17 132.7(4) . . ?
 C231 O94 Ni17 132.7(4) . . ?
 C236 O95 Cr18 133.0(4) . . ?
 C236 O95 Ni18 133.0(4) . . ?
 C236 O96 Cr17 135.7(4) . . ?
 C236 O96 Ni17 135.7(4) . . ?
 C403 O157 H157 109.5 . . ?
 C414 O158 H158 109.5 . . ?
 H1A N1 H1B 107.5 . . ?
 C408 N1 H1A 108.6 . . ?
 C408 N1 H1B 108.6 . . ?
 C409 N1 H1A 108.6 . . ?
 C409 N1 H1B 108.6 . . ?
 C409 N1 C408 114.8(4) . . ?
 O65 C161 O66 123.9(5) . . ?
 O65 C161 C162 118.6(6) . . ?
 O66 C161 C162 117.3(5) . . ?
 C161 C162 C163 110.5(6) . . ?
 C161 C162 C165 104.2(5) . . ?
 C164 C162 C161 110.4(6) . . ?
 C164 C162 C163 112.0(6) . . ?
 C164 C162 C165 109.8(6) . . ?
 C165 C162 C163 109.6(6) . . ?
 C162 C163 H16A 109.5 . . ?
 C162 C163 H16B 109.5 . . ?
 C162 C163 H16C 109.5 . . ?
 H16A C163 H16B 109.5 . . ?
 H16A C163 H16C 109.5 . . ?
 H16B C163 H16C 109.5 . . ?
 C162 C164 H16D 109.5 . . ?
 C162 C164 H16E 109.5 . . ?
 C162 C164 H16F 109.5 . . ?
 H16D C164 H16E 109.5 . . ?
 H16D C164 H16F 109.5 . . ?
 H16E C164 H16F 109.5 . . ?
 C162 C165 H16G 109.5 . . ?
 C162 C165 H16H 109.5 . . ?
 C162 C165 H16I 109.5 . . ?
 H16G C165 H16H 109.5 . . ?
 H16G C165 H16I 109.5 . . ?
 H16H C165 H16I 109.5 . . ?
 O67 C166 C167 116.2(4) . . ?
 O68 C166 O67 124.4(5) . . ?
 O68 C166 C167 119.5(5) . . ?
 C166 C167 C169 109.3(5) . . ?
 C166 C167 C170 105.6(4) . . ?
 C168 C167 C166 111.6(4) . . ?
 C168 C167 C169 110.7(5) . . ?
 C168 C167 C170 109.6(5) . . ?
 C170 C167 C169 109.9(5) . . ?
 C167 C168 H16J 109.5 . . ?
 C167 C168 H16K 109.5 . . ?
 C167 C168 H16L 109.5 . . ?
 H16J C168 H16K 109.5 . . ?
 H16J C168 H16L 109.5 . . ?
 H16K C168 H16L 109.5 . . ?
 C167 C169 H16M 109.5 . . ?
 C167 C169 H16N 109.5 . . ?
 C167 C169 H16O 109.5 . . ?
 H16M C169 H16N 109.5 . . ?
 H16M C169 H16O 109.5 . . ?
 H16N C169 H16O 109.5 . . ?
 C167 C170 H17A 109.5 . . ?
 C167 C170 H17B 109.5 . . ?
 C167 C170 H17C 109.5 . . ?
 H17A C170 H17B 109.5 . . ?
 H17A C170 H17C 109.5 . . ?
 H17B C170 H17C 109.5 . . ?
 O69 C171 C526 122.0(6) . . ?
 O69 C171 C2N 114.0(8) . . ?
 O70 C171 O69 123.1(5) . . ?
 O70 C171 C526 114.9(6) . . ?
 O70 C171 C2N 122.0(8) . . ?
 O71 C176 C177 116.0(5) . . ?
 O72 C176 O71 124.0(4) . . ?
 O72 C176 C177 120.0(4) . . ?
 C176 C177 C179 109.4(4) . . ?
 C178 C177 C176 108.6(5) . . ?
 C178 C177 C179 110.7(5) . . ?
 C180 C177 C176 107.5(4) . . ?
 C180 C177 C178 110.5(5) . . ?
 C180 C177 C179 110.0(5) . . ?
 C177 C178 H17D 109.5 . . ?
 C177 C178 H17E 109.5 . . ?
 C177 C178 H17F 109.5 . . ?
 H17D C178 H17E 109.5 . . ?
 H17D C178 H17F 109.5 . . ?
 H17E C178 H17F 109.5 . . ?
 C177 C179 H17G 109.5 . . ?
 C177 C179 H17H 109.5 . . ?
 C177 C179 H17I 109.5 . . ?
 H17G C179 H17H 109.5 . . ?
 H17G C179 H17I 109.5 . . ?
 H17H C179 H17I 109.5 . . ?
 C177 C180 H18D 109.5 . . ?
 C177 C180 H18E 109.5 . . ?
 C177 C180 H18F 109.5 . . ?
 H18D C180 H18E 109.5 . . ?
 H18D C180 H18F 109.5 . . ?
 H18E C180 H18F 109.5 . . ?
 C184 C182 C183 109.2(5) . . ?
 C185 C182 C183 109.8(6) . . ?
 C185 C182 C184 110.6(5) . . ?
 C485 C182 C183 107.2(4) . . ?
 C485 C182 C184 110.2(6) . . ?
 C485 C182 C185 109.9(5) . . ?
 C182 C183 H18G 109.5 . . ?
 C182 C183 H18H 109.5 . . ?
 C182 C183 H18I 109.5 . . ?
 H18G C183 H18H 109.5 . . ?
 H18G C183 H18I 109.5 . . ?
 H18H C183 H18I 109.5 . . ?
 C182 C184 H18J 109.5 . . ?
 C182 C184 H18K 109.5 . . ?
 C182 C184 H18L 109.5 . . ?
 H18J C184 H18K 109.5 . . ?
 H18J C184 H18L 109.5 . . ?
 H18K C184 H18L 109.5 . . ?
 C182 C185 H18M 109.5 . . ?
 C182 C185 H18N 109.5 . . ?
 C182 C185 H18O 109.5 . . ?
 H18M C185 H18N 109.5 . . ?
 H18M C185 H18O 109.5 . . ?
 H18N C185 H18O 109.5 . . ?
 O75 C186 C187 116.7(6) . . ?
 O76 C186 O75 124.6(5) . . ?
 O76 C186 C187 118.8(6) . . ?
 C186 C187 C188 109.8(7) . . ?
 C186 C187 C1T 111.0(9) . . ?
 C186 C187 C543 106.2(10) . . ?
 C189 C187 C186 105.9(7) . . ?
 C189 C187 C188 113.3(12) . . ?
 C189 C187 C190 111.9(11) . . ?
 C190 C187 C186 108.5(7) . . ?
 C190 C187 C188 107.3(10) . . ?
 C1S C187 C186 112.5(12) . . ?
 C1S C187 C1T 121.2(18) . . ?
 C1S C187 C543 106.0(19) . . ?
 C1T C187 C543 97.6(14) . . ?
 O77 C191 C192 115.2(4) . . ?
 O78 C191 O77 125.6(5) . . ?
 O78 C191 C192 119.2(4) . . ?
 C191 C192 C193 108.1(5) . . ?
 C194 C192 C191 112.8(5) . . ?
 C194 C192 C193 107.3(6) . . ?
 C195 C192 C191 109.0(6) . . ?
 C195 C192 C193 108.8(6) . . ?
 C195 C192 C194 110.8(6) . . ?
 C192 C193 H19D 109.5 . . ?
 C192 C193 H19E 109.5 . . ?
 C192 C193 H19F 109.5 . . ?
 H19D C193 H19E 109.5 . . ?
 H19D C193 H19F 109.5 . . ?
 H19E C193 H19F 109.5 . . ?
 C192 C194 H19G 109.5 . . ?
 C192 C194 H19H 109.5 . . ?
 C192 C194 H19I 109.5 . . ?
 H19G C194 H19H 109.5 . . ?
 H19G C194 H19I 109.5 . . ?
 H19H C194 H19I 109.5 . . ?
 C192 C195 H19J 109.5 . . ?
 C192 C195 H19K 109.5 . . ?
 C192 C195 H19L 109.5 . . ?
 H19J C195 H19K 109.5 . . ?
 H19J C195 H19L 109.5 . . ?
 H19K C195 H19L 109.5 . . ?
 O79 C196 C197 113.1(5) . . ?
 O80 C196 O79 125.6(5) . . ?
 O80 C196 C197 121.0(5) . . ?
 C196 C197 C198 110.0(6) . . ?
 C196 C197 C200 104.1(7) . . ?
 C198 C197 C200 107.3(8) . . ?
 C199 C197 C196 113.2(7) . . ?
 C199 C197 C198 117.4(8) . . ?
 C199 C197 C200 103.6(8) . . ?
 C197 C198 H19M 109.5 . . ?
 C197 C198 H19N 109.5 . . ?
 C197 C198 H19O 109.5 . . ?
 H19M C198 H19N 109.5 . . ?
 H19M C198 H19O 109.5 . . ?
 H19N C198 H19O 109.5 . . ?
 C197 C199 H19P 109.5 . . ?
 C197 C199 H19Q 109.5 . . ?
 C197 C199 H19R 109.5 . . ?
 H19P C199 H19Q 109.5 . . ?
 H19P C199 H19R 109.5 . . ?
 H19Q C199 H19R 109.5 . . ?
 C197 C200 H20D 109.5 . . ?
 C197 C200 H20E 109.5 . . ?
 C197 C200 H20F 109.5 . . ?
 H20D C200 H20E 109.5 . . ?
 H20D C200 H20F 109.5 . . ?
 H20E C200 H20F 109.5 . . ?
 O81 C201 O82 125.7(5) . . ?
 O81 C201 C202 120.9(5) . . ?
 O82 C201 C202 113.4(5) . . ?
 C203 C202 C201 111.5(5) . . ?
 C204 C202 C201 108.4(6) . . ?
 C204 C202 C203 110.4(6) . . ?
 C204 C202 C205 110.1(6) . . ?
 C205 C202 C201 106.2(5) . . ?
 C205 C202 C203 110.2(6) . . ?
 C202 C203 H20G 109.5 . . ?
 C202 C203 H20H 109.5 . . ?
 C202 C203 H20I 109.5 . . ?
 H20G C203 H20H 109.5 . . ?
 H20G C203 H20I 109.5 . . ?
 H20H C203 H20I 109.5 . . ?
 C202 C204 H20J 109.5 . . ?
 C202 C204 H20K 109.5 . . ?
 C202 C204 H20L 109.5 . . ?
 H20J C204 H20K 109.5 . . ?
 H20J C204 H20L 109.5 . . ?
 H20K C204 H20L 109.5 . . ?
 C202 C205 H20M 109.5 . . ?
 C202 C205 H20N 109.5 . . ?
 C202 C205 H20O 109.5 . . ?
 H20M C205 H20N 109.5 . . ?
 H20M C205 H20O 109.5 . . ?
 H20N C205 H20O 109.5 . . ?
 O83 C206 O84 126.4(5) . . ?
 O83 C206 C207 119.0(5) . . ?
 O84 C206 C207 114.6(5) . . ?
 C206 C207 C210 110.8(5) . . ?
 C208 C207 C206 108.5(5) . . ?
 C208 C207 C209 108.2(6) . . ?
 C208 C207 C210 110.2(7) . . ?
 C209 C207 C206 106.4(5) . . ?
 C209 C207 C210 112.7(8) . . ?
 C207 C208 H20P 109.5 . . ?
 C207 C208 H20Q 109.5 . . ?
 C207 C208 H20R 109.5 . . ?
 H20P C208 H20Q 109.5 . . ?
 H20P C208 H20R 109.5 . . ?
 H20Q C208 H20R 109.5 . . ?
 C207 C209 H20S 109.5 . . ?
 C207 C209 H20T 109.5 . . ?
 C207 C209 H20U 109.5 . . ?
 H20S C209 H20T 109.5 . . ?
 H20S C209 H20U 109.5 . . ?
 H20T C209 H20U 109.5 . . ?
 C207 C210 H21A 109.5 . . ?
 C207 C210 H21B 109.5 . . ?
 C207 C210 H21C 109.5 . . ?
 H21A C210 H21B 109.5 . . ?
 H21A C210 H21C 109.5 . . ?
 H21B C210 H21C 109.5 . . ?
 O85 C211 C212 119.2(5) . . ?
 O86 C211 O85 124.4(5) . . ?
 O86 C211 C212 116.4(5) . . ?
 C211 C212 C215 106.8(5) . . ?
 C213 C212 C211 112.1(5) . . ?
 C213 C212 C214 109.5(5) . . ?
 C213 C212 C215 111.3(6) . . ?
 C214 C212 C211 107.1(5) . . ?
 C214 C212 C215 109.9(6) . . ?
 C212 C213 H21D 109.5 . . ?
 C212 C213 H21E 109.5 . . ?
 C212 C213 H21F 109.5 . . ?
 H21D C213 H21E 109.5 . . ?
 H21D C213 H21F 109.5 . . ?
 H21E C213 H21F 109.5 . . ?
 C212 C214 H21G 109.5 . . ?
 C212 C214 H21H 109.5 . . ?
 C212 C214 H21I 109.5 . . ?
 H21G C214 H21H 109.5 . . ?
 H21G C214 H21I 109.5 . . ?
 H21H C214 H21I 109.5 . . ?
 C212 C215 H21J 109.5 . . ?
 C212 C215 H21K 109.5 . . ?
 C212 C215 H21L 109.5 . . ?
 H21J C215 H21K 109.5 . . ?
 H21J C215 H21L 109.5 . . ?
 H21K C215 H21L 109.5 . . ?
 O87 C216 C217 114.0(6) . . ?
 O87 C216 C1P 119.8(6) . . ?
 O88 C216 O87 125.1(5) . . ?
 O88 C216 C217 120.8(5) . . ?
 O88 C216 C1P 115.0(6) . . ?
 O89 C221 C222 115.0(5) . . ?
 O90 C221 O89 124.5(5) . . ?
 O90 C221 C222 120.4(5) . . ?
 C221 C222 C225 111.3(5) . . ?
 C223 C222 C221 103.6(4) . . ?
 C223 C222 C224 110.2(5) . . ?
 C223 C222 C225 109.4(5) . . ?
 C224 C222 C221 110.0(4) . . ?
 C224 C222 C225 112.1(5) . . ?
 C222 C223 H22A 109.5 . . ?
 C222 C223 H22B 109.5 . . ?
 C222 C223 H22C 109.5 . . ?
 H22A C223 H22B 109.5 . . ?
 H22A C223 H22C 109.5 . . ?
 H22B C223 H22C 109.5 . . ?
 C222 C224 H22D 109.5 . . ?
 C222 C224 H22E 109.5 . . ?
 C222 C224 H22F 109.5 . . ?
 H22D C224 H22E 109.5 . . ?
 H22D C224 H22F 109.5 . . ?
 H22E C224 H22F 109.5 . . ?
 C222 C225 H22G 109.5 . . ?
 C222 C225 H22H 109.5 . . ?
 C222 C225 H22I 109.5 . . ?
 H22G C225 H22H 109.5 . . ?
 H22G C225 H22I 109.5 . . ?
 H22H C225 H22I 109.5 . . ?
 O91 C226 C227 120.2(6) . . ?
 O91 C226 C172 111.1(7) . . ?
 O92 C226 O91 125.1(4) . . ?
 O92 C226 C227 114.3(6) . . ?
 O92 C226 C172 123.8(7) . . ?
 O93 C231 O94 125.9(5) . . ?
 O93 C231 C232 117.1(5) . . ?
 O94 C231 C232 117.0(5) . . ?
 C231 C232 C234 105.9(5) . . ?
 C231 C232 C235 108.0(6) . . ?
 C233 C232 C231 111.9(5) . . ?
 C233 C232 C234 110.9(6) . . ?
 C233 C232 C235 112.3(6) . . ?
 C235 C232 C234 107.5(7) . . ?
 C232 C233 H23D 109.5 . . ?
 C232 C233 H23E 109.5 . . ?
 C232 C233 H23F 109.5 . . ?
 H23D C233 H23E 109.5 . . ?
 H23D C233 H23F 109.5 . . ?
 H23E C233 H23F 109.5 . . ?
 C232 C234 H23G 109.5 . . ?
 C232 C234 H23H 109.5 . . ?
 C232 C234 H23I 109.5 . . ?
 H23G C234 H23H 109.5 . . ?
 H23G C234 H23I 109.5 . . ?
 H23H C234 H23I 109.5 . . ?
 C232 C235 H23J 109.5 . . ?
 C232 C235 H23K 109.5 . . ?
 C232 C235 H23L 109.5 . . ?
 H23J C235 H23K 109.5 . . ?
 H23J C235 H23L 109.5 . . ?
 H23K C235 H23L 109.5 . . ?
 O95 C236 C237 116.3(5) . . ?
 O96 C236 O95 125.0(5) . . ?
 O96 C236 C237 118.7(5) . . ?
 C236 C237 C238 110.1(6) . . ?
 C239 C237 C236 110.4(5) . . ?
 C239 C237 C238 111.4(6) . . ?
 C239 C237 C240 111.6(6) . . ?
 C240 C237 C236 104.2(5) . . ?
 C240 C237 C238 108.8(6) . . ?
 C237 C238 H23M 109.5 . . ?
 C237 C238 H23N 109.5 . . ?
 C237 C238 H23O 109.5 . . ?
 H23M C238 H23N 109.5 . . ?
 H23M C238 H23O 109.5 . . ?
 H23N C238 H23O 109.5 . . ?
 C237 C239 H23P 109.5 . . ?
 C237 C239 H23Q 109.5 . . ?
 C237 C239 H23R 109.5 . . ?
 H23P C239 H23Q 109.5 . . ?
 H23P C239 H23R 109.5 . . ?
 H23Q C239 H23R 109.5 . . ?
 C237 C240 H24S 109.5 . . ?
 C237 C240 H24T 109.5 . . ?
 C237 C240 H24U 109.5 . . ?
 H24S C240 H24T 109.5 . . ?
 H24S C240 H24U 109.5 . . ?
 H24T C240 H24U 109.5 . . ?
 O157 C403 C404 117.7(5) . . ?
 O157 C403 C418 123.0(5) . . ?
 C404 C403 C418 119.3(5) . . ?
 C403 C404 H404 120.0 . . ?
 C403 C404 C405 119.9(5) . . ?
 C405 C404 H404 120.0 . . ?
 C404 C405 H405 119.1 . . ?
 C406 C405 C404 121.7(5) . . ?
 C406 C405 H405 119.1 . . ?
 C405 C406 C407 124.1(4) . . ?
 C405 C406 C417 117.6(5) . . ?
 C417 C406 C407 118.2(5) . . ?
 C406 C407 H40M 109.2 . . ?
 C406 C407 H40N 109.2 . . ?
 H40M C407 H40N 107.9 . . ?
 C408 C407 C406 111.9(4) . . ?
 C408 C407 H40M 109.2 . . ?
 C408 C407 H40N 109.2 . . ?
 N1 C408 C407 110.9(4) . . ?
 N1 C408 H40O 109.5 . . ?
 N1 C408 H40P 109.5 . . ?
 C407 C408 H40O 109.5 . . ?
 C407 C408 H40P 109.5 . . ?
 H40O C408 H40P 108.1 . . ?
 N1 C409 H40Q 109.5 . . ?
 N1 C409 H40R 109.5 . . ?
 N1 C409 C410 110.7(4) . . ?
 H40Q C409 H40R 108.1 . . ?
 C410 C409 H40Q 109.5 . . ?
 C410 C409 H40R 109.5 . . ?
 C409 C410 H41A 108.9 . . ?
 C409 C410 H41B 108.9 . . ?
 C409 C410 C411 113.2(4) . . ?
 H41A C410 H41B 107.8 . . ?
 C411 C410 H41A 108.9 . . ?
 C411 C410 H41B 108.9 . . ?
 C412 C411 C410 122.4(5) . . ?
 C416 C411 C410 120.3(5) . . ?
 C416 C411 C412 117.3(5) . . ?
 C411 C412 H412 119.3 . . ?
 C413 C412 C411 121.3(5) . . ?
 C413 C412 H412 119.3 . . ?
 C412 C413 H413 119.8 . . ?
 C412 C413 C414 120.4(6) . . ?
 C414 C413 H413 119.8 . . ?
 O158 C414 C413 117.2(5) . . ?
 O158 C414 C415 124.1(5) . . ?
 C415 C414 C413 118.7(5) . . ?
 C414 C415 H415 120.2 . . ?
 C416 C415 C414 119.5(6) . . ?
 C416 C415 H415 120.2 . . ?
 C411 C416 H416 118.7 . . ?
 C415 C416 C411 122.7(5) . . ?
 C415 C416 H416 118.7 . . ?
 C406 C417 H417 119.3 . . ?
 C418 C417 C406 121.3(6) . . ?
 C418 C417 H417 119.3 . . ?
 C403 C418 H418 119.9 . . ?
 C417 C418 C403 120.1(5) . . ?
 C417 C418 H418 119.9 . . ?
 O73 C485 O74 124.5(5) . . ?
 O73 C485 C182 119.3(5) . . ?
 O74 C485 C182 116.1(6) . . ?
 O175 C507 C508 123.4(17) . . ?
 O175 C507 C509 116.9(15) . . ?
 C508 C507 C509 119.6(15) . . ?
 C507 C508 H50D 109.5 . . ?
 C507 C508 H50E 109.5 . . ?
 C507 C508 H50F 109.5 . . ?
 H50D C508 H50E 109.5 . . ?
 H50D C508 H50F 109.5 . . ?
 H50E C508 H50F 109.5 . . ?
 C507 C509 H50G 109.5 . . ?
 C507 C509 H50H 109.5 . . ?
 C507 C509 H50I 109.5 . . ?
 H50G C509 H50H 109.5 . . ?
 H50G C509 H50I 109.5 . . ?
 H50H C509 H50I 109.5 . . ?
 H54J C541 H54K 109.5 . . ?
 H54J C541 H54L 109.5 . . ?
 H54K C541 H54L 109.5 . . ?
 C542 C541 H54J 109.5 . . ?
 C542 C541 H54K 109.5 . . ?
 C542 C541 H54L 109.5 . . ?
 O543 C542 C541 121.4(18) . . ?
 O543 C542 C553 113.9(19) . . ?
 C553 C542 C541 124.6(18) . . ?
 C542 C553 H55J 109.5 . . ?
 C542 C553 H55K 109.5 . . ?
 C542 C553 H55L 109.5 . . ?
 H55J C553 H55K 109.5 . . ?
 H55J C553 H55L 109.5 . . ?
 H55K C553 H55L 109.5 . . ?
 H17J C173 H17K 109.5 . . ?
 H17J C173 H17L 109.5 . . ?
 H17K C173 H17L 109.5 . . ?
 C526 C173 H17J 109.5 . . ?
 C526 C173 H17K 109.5 . . ?
 C526 C173 H17L 109.5 . . ?
 H17M C174 H17N 109.5 . . ?
 H17M C174 H17O 109.5 . . ?
 H17N C174 H17O 109.5 . . ?
 C526 C174 H17M 109.5 . . ?
 C526 C174 H17N 109.5 . . ?
 C526 C174 H17O 109.5 . . ?
 H17P C175 H17Q 109.5 . . ?
 H17P C175 H17R 109.5 . . ?
 H17Q C175 H17R 109.5 . . ?
 C526 C175 H17P 109.5 . . ?
 C526 C175 H17Q 109.5 . . ?
 C526 C175 H17R 109.5 . . ?
 C187 C188 H18P 109.5 . . ?
 C187 C188 H18Q 109.5 . . ?
 C187 C188 H18R 109.5 . . ?
 H18P C188 H18Q 109.5 . . ?
 H18P C188 H18R 109.5 . . ?
 H18Q C188 H18R 109.5 . . ?
 C187 C189 H18S 109.5 . . ?
 C187 C189 H18T 109.5 . . ?
 C187 C189 H18U 109.5 . . ?
 H18S C189 H18T 109.5 . . ?
 H18S C189 H18U 109.5 . . ?
 H18T C189 H18U 109.5 . . ?
 C187 C190 H19S 109.5 . . ?
 C187 C190 H19T 109.5 . . ?
 C187 C190 H19U 109.5 . . ?
 H19S C190 H19T 109.5 . . ?
 H19S C190 H19U 109.5 . . ?
 H19T C190 H19U 109.5 . . ?
 C216 C217 C218 108.0(7) . . ?
 C216 C217 C219 109.8(7) . . ?
 C216 C217 C220 111.0(7) . . ?
 C219 C217 C218 109.0(9) . . ?
 C219 C217 C220 110.2(10) . . ?
 C220 C217 C218 108.8(9) . . ?
 C217 C218 H21M 109.5 . . ?
 C217 C218 H21N 109.5 . . ?
 C217 C218 H21O 109.5 . . ?
 H21M C218 H21N 109.5 . . ?
 H21M C218 H21O 109.5 . . ?
 H21N C218 H21O 109.5 . . ?
 C217 C219 H21P 109.5 . . ?
 C217 C219 H21Q 109.5 . . ?
 C217 C219 H21R 109.5 . . ?
 H21P C219 H21Q 109.5 . . ?
 H21P C219 H21R 109.5 . . ?
 H21Q C219 H21R 109.5 . . ?
 C217 C220 H22J 109.5 . . ?
 C217 C220 H22K 109.5 . . ?
 C217 C220 H22L 109.5 . . ?
 H22J C220 H22K 109.5 . . ?
 H22J C220 H22L 109.5 . . ?
 H22K C220 H22L 109.5 . . ?
 C228 C227 C226 113.4(7) . . ?
 C229 C227 C226 105.7(7) . . ?
 C229 C227 C228 111.2(11) . . ?
 C230 C227 C226 102.5(6) . . ?
 C230 C227 C228 106.5(10) . . ?
 C230 C227 C229 117.4(13) . . ?
 C227 C228 H22M 109.5 . . ?
 C227 C228 H22N 109.5 . . ?
 C227 C228 H22O 109.5 . . ?
 H22M C228 H22N 109.5 . . ?
 H22M C228 H22O 109.5 . . ?
 H22N C228 H22O 109.5 . . ?
 C227 C229 H22P 109.5 . . ?
 C227 C229 H22Q 109.5 . . ?
 C227 C229 H22R 109.5 . . ?
 H22P C229 H22Q 109.5 . . ?
 H22P C229 H22R 109.5 . . ?
 H22Q C229 H22R 109.5 . . ?
 C227 C230 H23S 109.5 . . ?
 C227 C230 H23T 109.5 . . ?
 C227 C230 H23U 109.5 . . ?
 H23S C230 H23T 109.5 . . ?
 H23S C230 H23U 109.5 . . ?
 H23T C230 H23U 109.5 . . ?
 C171 C526 C174 108.6(9) . . ?
 C171 C526 C175 106.9(9) . . ?
 C173 C526 C171 108.6(8) . . ?
 C173 C526 C174 109.9(10) . . ?
 C173 C526 C175 114.1(10) . . ?
 C175 C526 C174 108.5(9) . . ?
 H1MA C1M H1MB 109.5 . . ?
 H1MA C1M H1MC 109.5 . . ?
 H1MB C1M H1MC 109.5 . . ?
 C172 C1M H1MA 109.5 . . ?
 C172 C1M H1MB 109.5 . . ?
 C172 C1M H1MC 109.5 . . ?
 H1NA C1N H1NB 109.5 . . ?
 H1NA C1N H1NC 109.5 . . ?
 H1NB C1N H1NC 109.5 . . ?
 C172 C1N H1NA 109.5 . . ?
 C172 C1N H1NB 109.5 . . ?
 C172 C1N H1NC 109.5 . . ?
 H1OA C1O H1OB 109.5 . . ?
 H1OA C1O H1OC 109.5 . . ?
 H1OB C1O H1OC 109.5 . . ?
 C172 C1O H1OA 109.5 . . ?
 C172 C1O H1OB 109.5 . . ?
 C172 C1O H1OC 109.5 . . ?
 C1Q C1P C216 108.0(9) . . ?
 C1R C1P C216 105.5(8) . . ?
 C1R C1P C1Q 110.4(12) . . ?
 C1R C1P C536 107.4(12) . . ?
 C536 C1P C216 107.2(9) . . ?
 C536 C1P C1Q 117.6(14) . . ?
 C1P C1Q H1QA 109.5 . . ?
 C1P C1Q H1QB 109.5 . . ?
 C1P C1Q H1QC 109.5 . . ?
 H1QA C1Q H1QB 109.5 . . ?
 H1QA C1Q H1QC 109.5 . . ?
 H1QB C1Q H1QC 109.5 . . ?
 C1P C1R H1RA 109.5 . . ?
 C1P C1R H1RB 109.5 . . ?
 C1P C1R H1RC 109.5 . . ?
 H1RA C1R H1RB 109.5 . . ?
 H1RA C1R H1RC 109.5 . . ?
 H1RB C1R H1RC 109.5 . . ?
 C187 C1S H1SA 109.5 . . ?
 C187 C1S H1SB 109.5 . . ?
 C187 C1S H1SC 109.5 . . ?
 H1SA C1S H1SB 109.5 . . ?
 H1SA C1S H1SC 109.5 . . ?
 H1SB C1S H1SC 109.5 . . ?
 C187 C1T H1TA 109.5 . . ?
 C187 C1T H1TB 109.5 . . ?
 C187 C1T H1TC 109.5 . . ?
 H1TA C1T H1TB 109.5 . . ?
 H1TA C1T H1TC 109.5 . . ?
 H1TB C1T H1TC 109.5 . . ?
 H2MA C2M H2MB 109.5 . . ?
 H2MA C2M H2MC 109.5 . . ?
 H2MB C2M H2MC 109.5 . . ?
 C2N C2M H2MA 109.5 . . ?
 C2N C2M H2MB 109.5 . . ?
 C2N C2M H2MC 109.5 . . ?
 C171 C2N C483 111.1(14) . . ?
 C2M C2N C171 110.8(13) . . ?
 C2M C2N C483 108.8(15) . . ?
 C2O C2N C171 109.3(13) . . ?
 C2O C2N C2M 110.8(16) . . ?
 C2O C2N C483 106.0(14) . . ?
 C2N C2O H2OA 109.5 . . ?
 C2N C2O H2OB 109.5 . . ?
 C2N C2O H2OC 109.5 . . ?
 H2OA C2O H2OB 109.5 . . ?
 H2OA C2O H2OC 109.5 . . ?
 H2OB C2O H2OC 109.5 . . ?
 C2N C483 H48D 109.5 . . ?
 C2N C483 H48E 109.5 . . ?
 C2N C483 H48F 109.5 . . ?
 H48D C483 H48E 109.5 . . ?
 H48D C483 H48F 109.5 . . ?
 H48E C483 H48F 109.5 . . ?
 C1M C172 C226 116.1(8) . . ?
 C1M C172 C1N 106.9(14) . . ?
 C1N C172 C226 104.1(9) . . ?
 C1O C172 C226 106.5(9) . . ?
 C1O C172 C1M 110.8(14) . . ?
 C1O C172 C1N 112.4(16) . . ?
 C1P C536 H53D 109.5 . . ?
 C1P C536 H53E 109.5 . . ?
 C1P C536 H53F 109.5 . . ?
 H53D C536 H53E 109.5 . . ?
 H53D C536 H53F 109.5 . . ?
 H53E C536 H53F 109.5 . . ?
 C187 C543 H54G 109.5 . . ?
 C187 C543 H54H 109.5 . . ?
 C187 C543 H54I 109.5 . . ?
 H54G C543 H54H 109.5 . . ?
 H54G C543 H54I 109.5 . . ?
 H54H C543 H54I 109.5 . . ?
 F25 Cr25 F32 88.66(12) . . ?
 F25 Cr25 O98 91.53(14) . . ?
 F25 Cr25 O100 179.2(2) . . ?
 F25 Cr25 O124 93.47(15) . . ?
 F25 Cr25 O126 93.28(15) . . ?
 F32 Cr25 O98 91.30(16) . . ?
 F32 Cr25 O100 91.82(16) . . ?
 F32 Cr25 O124 176.74(16) . . ?
 O100 Cr25 O98 89.06(19) . . ?
 O124 Cr25 O98 86.2(2) . . ?
 O124 Cr25 O100 86.07(19) . . ?
 O126 Cr25 F32 91.04(17) . . ?
 O126 Cr25 O98 174.69(18) . . ?
 O126 Cr25 O100 86.1(2) . . ?
 O126 Cr25 O124 91.3(2) . . ?
 F25 Cr26 O120 86.76(13) . . ?
 F25 Cr26 O125 91.50(14) . . ?
 F26 Cr26 F25 87.69(11) . . ?
 F26 Cr26 O120 89.63(13) . . ?
 F26 Cr26 O123 179.38(16) . . ?
 F26 Cr26 O125 88.47(13) . . ?
 O120 Cr26 O125 177.47(16) . . ?
 O122 Cr26 F25 178.31(15) . . ?
 O122 Cr26 F26 91.22(13) . . ?
 O122 Cr26 O120 91.95(16) . . ?
 O122 Cr26 O123 88.62(15) . . ?
 O122 Cr26 O125 89.76(17) . . ?
 O123 Cr26 F25 92.48(14) . . ?
 O123 Cr26 O120 90.98(15) . . ?
 O123 Cr26 O125 90.93(15) . . ?
 F26 Cr27 F27 86.00(12) . . ?
 F26 Cr27 O116 87.62(13) . . ?
 F26 Cr27 O118 177.89(15) . . ?
 F26 Cr27 O119 94.67(12) . . ?
 F26 Cr27 O121 93.05(15) . . ?
 F27 Cr27 O116 89.75(15) . . ?
 F27 Cr27 O118 92.85(16) . . ?
 O118 Cr27 O116 90.60(15) . . ?
 O119 Cr27 F27 89.31(14) . . ?
 O119 Cr27 O116 177.46(15) . . ?
 O119 Cr27 O118 87.09(15) . . ?
 O121 Cr27 F27 178.47(16) . . ?
 O121 Cr27 O116 89.02(17) . . ?
 O121 Cr27 O118 88.06(18) . . ?
 O121 Cr27 O119 91.96(16) . . ?
 F27 Cr28 F28 87.32(12) . . ?
 F27 Cr28 O113 91.17(16) . . ?
 F27 Cr28 O114 178.09(19) . . ?
 F27 Cr28 O115 91.61(15) . . ?
 F27 Cr28 O117 92.06(15) . . ?
 F28 Cr28 O113 90.15(17) . . ?
 F28 Cr28 O114 93.92(15) . . ?
 F28 Cr28 O115 88.91(14) . . ?
 F28 Cr28 O117 178.83(19) . . ?
 O113 Cr28 O114 90.3(2) . . ?
 O115 Cr28 O113 177.02(19) . . ?
 O115 Cr28 O114 86.97(19) . . ?
 O117 Cr28 O113 88.9(2) . . ?
 O117 Cr28 O114 86.73(17) . . ?
 O117 Cr28 O115 92.1(2) . . ?
 F28 Cr29 F29 89.86(12) . . ?
 F28 Cr29 O110 89.24(16) . . ?
 F28 Cr29 O112 91.12(17) . . ?
 F28 Cr29 O276 179.05(19) . . ?
 F28 Cr29 O286 92.42(15) . . ?
 F29 Cr29 O110 90.90(17) . . ?
 F29 Cr29 O112 91.89(14) . . ?
 F29 Cr29 O276 90.84(15) . . ?
 F29 Cr29 O286 176.00(18) . . ?
 O110 Cr29 O112 177.19(19) . . ?
 O276 Cr29 O110 91.4(2) . . ?
 O276 Cr29 O112 88.2(2) . . ?
 O276 Cr29 O286 86.91(17) . . ?
 O286 Cr29 O110 85.8(2) . . ?
 O286 Cr29 O112 91.4(2) . . ?
 F29 Cr30 O106 88.88(14) . . ?
 F29 Cr30 O108 178.55(17) . . ?
 F29 Cr30 O109 92.25(15) . . ?
 F29 Cr30 O111 90.49(15) . . ?
 F30 Cr30 F29 90.35(12) . . ?
 F30 Cr30 O106 91.42(15) . . ?
 F30 Cr30 O108 90.87(16) . . ?
 F30 Cr30 O109 90.07(15) . . ?
 F30 Cr30 O111 178.90(16) . . ?
 O106 Cr30 O109 178.12(18) . . ?
 O106 Cr30 O111 87.88(17) . . ?
 O108 Cr30 O106 91.87(18) . . ?
 O108 Cr30 O109 86.96(19) . . ?
 O108 Cr30 O111 88.31(18) . . ?
 O111 Cr30 O109 90.61(17) . . ?
 F30 Cr31 O102 93.00(16) . . ?
 F30 Cr31 O104 178.24(18) . . ?
 F30 Cr31 O105 92.16(15) . . ?
 F30 Cr31 O107 89.91(17) . . ?
 F31 Cr31 F30 88.05(12) . . ?
 F31 Cr31 O102 92.11(16) . . ?
 F31 Cr31 O104 93.22(17) . . ?
 F31 Cr31 O105 88.25(17) . . ?
 F31 Cr31 O107 177.93(18) . . ?
 O104 Cr31 O102 88.17(19) . . ?
 O104 Cr31 O105 86.66(18) . . ?
 O105 Cr31 O102 174.83(17) . . ?
 O107 Cr31 O102 88.35(19) . . ?
 O107 Cr31 O104 88.8(2) . . ?
 O107 Cr31 O105 91.5(2) . . ?
 F31 Cr32 F32 89.64(12) . . ?
 F31 Cr32 O97 91.46(19) . . ?
 F31 Cr32 O99 177.06(18) . . ?
 F31 Cr32 O101 91.72(15) . . ?
 F31 Cr32 O103 90.27(19) . . ?
 F32 Cr32 O97 90.72(17) . . ?
 F32 Cr32 O99 93.12(18) . . ?
 F32 Cr32 O101 90.62(17) . . ?
 F32 Cr32 O103 178.1(2) . . ?
 O97 Cr32 O103 87.4(2) . . ?
 O99 Cr32 O97 89.5(2) . . ?
 O99 Cr32 O103 87.0(2) . . ?
 O101 Cr32 O97 176.6(2) . . ?
 O101 Cr32 O99 87.3(2) . . ?
 O101 Cr32 O103 91.3(2) . . ?
 F25 Ni25 F32 88.66(12) . . ?
 F25 Ni25 O98 91.53(14) . . ?
 F25 Ni25 O100 179.2(2) . . ?
 F25 Ni25 O124 93.47(15) . . ?
 F25 Ni25 O126 93.28(15) . . ?
 F32 Ni25 O98 91.30(16) . . ?
 F32 Ni25 O100 91.82(16) . . ?
 F32 Ni25 O124 176.74(16) . . ?
 O100 Ni25 O98 89.06(19) . . ?
 O124 Ni25 O98 86.2(2) . . ?
 O124 Ni25 O100 86.07(19) . . ?
 O126 Ni25 F32 91.04(17) . . ?
 O126 Ni25 O98 174.69(18) . . ?
 O126 Ni25 O100 86.1(2) . . ?
 O126 Ni25 O124 91.3(2) . . ?
 F25 Ni26 O120 86.76(13) . . ?
 F25 Ni26 O125 91.50(14) . . ?
 F26 Ni26 F25 87.69(11) . . ?
 F26 Ni26 O120 89.63(13) . . ?
 F26 Ni26 O123 179.38(16) . . ?
 F26 Ni26 O125 88.47(13) . . ?
 O120 Ni26 O125 177.47(16) . . ?
 O122 Ni26 F25 178.31(15) . . ?
 O122 Ni26 F26 91.22(13) . . ?
 O122 Ni26 O120 91.95(16) . . ?
 O122 Ni26 O123 88.62(15) . . ?
 O122 Ni26 O125 89.76(17) . . ?
 O123 Ni26 F25 92.48(14) . . ?
 O123 Ni26 O120 90.98(15) . . ?
 O123 Ni26 O125 90.93(15) . . ?
 F26 Ni27 F27 86.00(12) . . ?
 F26 Ni27 O116 87.62(13) . . ?
 F26 Ni27 O118 177.89(15) . . ?
 F26 Ni27 O119 94.67(12) . . ?
 F26 Ni27 O121 93.05(15) . . ?
 F27 Ni27 O116 89.75(15) . . ?
 F27 Ni27 O118 92.85(16) . . ?
 O118 Ni27 O116 90.60(15) . . ?
 O119 Ni27 F27 89.31(14) . . ?
 O119 Ni27 O116 177.46(15) . . ?
 O119 Ni27 O118 87.09(15) . . ?
 O121 Ni27 F27 178.47(16) . . ?
 O121 Ni27 O116 89.02(17) . . ?
 O121 Ni27 O118 88.06(18) . . ?
 O121 Ni27 O119 91.96(16) . . ?
 F27 Ni28 F28 87.32(12) . . ?
 F27 Ni28 O113 91.17(16) . . ?
 F27 Ni28 O114 178.09(19) . . ?
 F27 Ni28 O115 91.61(15) . . ?
 F27 Ni28 O117 92.06(15) . . ?
 F28 Ni28 O113 90.15(17) . . ?
 F28 Ni28 O114 93.92(15) . . ?
 F28 Ni28 O115 88.91(14) . . ?
 F28 Ni28 O117 178.83(19) . . ?
 O113 Ni28 O114 90.3(2) . . ?
 O115 Ni28 O113 177.02(19) . . ?
 O115 Ni28 O114 86.97(19) . . ?
 O117 Ni28 O113 88.9(2) . . ?
 O117 Ni28 O114 86.73(17) . . ?
 O117 Ni28 O115 92.1(2) . . ?
 F28 Ni29 F29 89.86(12) . . ?
 F28 Ni29 O110 89.24(16) . . ?
 F28 Ni29 O112 91.12(17) . . ?
 F28 Ni29 O276 179.05(19) . . ?
 F28 Ni29 O286 92.42(15) . . ?
 F29 Ni29 O110 90.90(17) . . ?
 F29 Ni29 O112 91.89(14) . . ?
 F29 Ni29 O276 90.84(15) . . ?
 F29 Ni29 O286 176.00(18) . . ?
 O110 Ni29 O112 177.19(19) . . ?
 O276 Ni29 O110 91.4(2) . . ?
 O276 Ni29 O112 88.2(2) . . ?
 O276 Ni29 O286 86.91(17) . . ?
 O286 Ni29 O110 85.8(2) . . ?
 O286 Ni29 O112 91.4(2) . . ?
 F29 Ni30 O106 88.88(14) . . ?
 F29 Ni30 O108 178.55(17) . . ?
 F29 Ni30 O109 92.25(15) . . ?
 F29 Ni30 O111 90.49(15) . . ?
 F30 Ni30 F29 90.35(12) . . ?
 F30 Ni30 O106 91.42(15) . . ?
 F30 Ni30 O108 90.87(16) . . ?
 F30 Ni30 O109 90.07(15) . . ?
 F30 Ni30 O111 178.90(16) . . ?
 O106 Ni30 O109 178.12(18) . . ?
 O106 Ni30 O111 87.88(17) . . ?
 O108 Ni30 O106 91.87(18) . . ?
 O108 Ni30 O109 86.96(19) . . ?
 O108 Ni30 O111 88.31(18) . . ?
 O111 Ni30 O109 90.61(17) . . ?
 F30 Ni31 O102 93.00(16) . . ?
 F30 Ni31 O104 178.24(18) . . ?
 F30 Ni31 O105 92.16(15) . . ?
 F30 Ni31 O107 89.91(17) . . ?
 F31 Ni31 F30 88.05(12) . . ?
 F31 Ni31 O102 92.11(16) . . ?
 F31 Ni31 O104 93.22(17) . . ?
 F31 Ni31 O105 88.25(17) . . ?
 F31 Ni31 O107 177.93(18) . . ?
 O104 Ni31 O102 88.17(19) . . ?
 O104 Ni31 O105 86.66(18) . . ?
 O105 Ni31 O102 174.83(17) . . ?
 O107 Ni31 O102 88.35(19) . . ?
 O107 Ni31 O104 88.8(2) . . ?
 O107 Ni31 O105 91.5(2) . . ?
 F31 Ni32 F32 89.64(12) . . ?
 F31 Ni32 O97 91.46(19) . . ?
 F31 Ni32 O99 177.06(18) . . ?
 F31 Ni32 O101 91.72(15) . . ?
 F31 Ni32 O103 90.27(19) . . ?
 F32 Ni32 O97 90.72(17) . . ?
 F32 Ni32 O99 93.12(18) . . ?
 F32 Ni32 O101 90.62(17) . . ?
 F32 Ni32 O103 178.1(2) . . ?
 O97 Ni32 O103 87.4(2) . . ?
 O99 Ni32 O97 89.5(2) . . ?
 O99 Ni32 O103 87.0(2) . . ?
 O101 Ni32 O97 176.6(2) . . ?
 O101 Ni32 O99 87.3(2) . . ?
 O101 Ni32 O103 91.3(2) . . ?
 Cr25 F25 Cr26 120.63(14) . . ?
 Ni25 F25 Ni26 120.63(14) . . ?
 Cr27 F26 Cr26 121.20(14) . . ?
 Ni27 F26 Ni26 121.20(14) . . ?
 Cr28 F27 Cr27 122.77(15) . . ?
 Ni28 F27 Ni27 122.77(15) . . ?
 Cr29 F28 Cr28 122.74(14) . . ?
 Ni29 F28 Ni28 122.74(14) . . ?
 Cr29 F29 Cr30 124.06(14) . . ?
 Ni29 F29 Ni30 124.06(14) . . ?
 Cr30 F30 Cr31 123.20(16) . . ?
 Ni30 F30 Ni31 123.20(16) . . ?
 Cr32 F31 Cr31 122.74(15) . . ?
 Ni32 F31 Ni31 122.74(15) . . ?
 Cr32 F32 Cr25 123.93(13) . . ?
 Ni32 F32 Ni25 123.93(13) . . ?
 C241 O97 Cr32 134.2(5) . . ?
 C241 O97 Ni32 134.2(5) . . ?
 C241 O98 Cr25 132.7(4) . . ?
 C241 O98 Ni25 132.7(4) . . ?
 C246 O99 Cr32 135.7(4) . . ?
 C246 O99 Ni32 135.7(4) . . ?
 C246 O100 Cr25 135.4(4) . . ?
 C246 O100 Ni25 135.4(4) . . ?
 C251 O101 Cr32 138.7(4) . . ?
 C251 O101 Ni32 138.7(4) . . ?
 C251 O102 Cr31 128.2(4) . . ?
 C251 O102 Ni31 128.2(4) . . ?
 C256 O103 Cr32 131.0(5) . . ?
 C256 O103 Ni32 131.0(5) . . ?
 C256 O104 Cr31 134.4(5) . . ?
 C256 O104 Ni31 134.4(5) . . ?
 C261 O105 Cr31 136.6(4) . . ?
 C261 O105 Ni31 136.6(4) . . ?
 C261 O106 Cr30 129.4(4) . . ?
 C261 O106 Ni30 129.4(4) . . ?
 C266 O107 Cr31 129.3(4) . . ?
 C266 O107 Ni31 129.3(4) . . ?
 C266 O108 Cr30 136.0(4) . . ?
 C266 O108 Ni30 136.0(4) . . ?
 C270 O109 Cr30 135.4(4) . . ?
 C270 O109 Ni30 135.4(4) . . ?
 C270 O110 Cr29 131.5(4) . . ?
 C270 O110 Ni29 131.5(4) . . ?
 C275 O111 Cr30 132.7(4) . . ?
 C275 O111 Ni30 132.7(4) . . ?
 C281 O112 Cr29 135.3(4) . . ?
 C281 O112 Ni29 135.3(4) . . ?
 C281 O113 Cr28 131.4(4) . . ?
 C281 O113 Ni28 131.4(4) . . ?
 C287 O114 Cr28 135.1(4) . . ?
 C287 O114 Ni28 135.1(4) . . ?
 C292 O115 Cr28 136.7(3) . . ?
 C292 O115 Ni28 136.7(3) . . ?
 C292 O116 Cr27 127.3(4) . . ?
 C292 O116 Ni27 127.3(4) . . ?
 C297 O117 Cr28 128.2(4) . . ?
 C297 O117 Ni28 128.2(4) . . ?
 C297 O118 Cr27 134.4(4) . . ?
 C297 O118 Ni27 134.4(4) . . ?
 C302 O119 Cr27 136.4(3) . . ?
 C302 O119 Ni27 136.4(3) . . ?
 C302 O120 Cr26 128.6(3) . . ?
 C302 O120 Ni26 128.6(3) . . ?
 C307 O121 Cr27 129.2(3) . . ?
 C307 O121 Ni27 129.2(3) . . ?
 C307 O122 Cr26 135.7(4) . . ?
 C307 O122 Ni26 135.7(4) . . ?
 C312 O123 Cr26 133.6(4) . . ?
 C312 O123 Ni26 133.6(4) . . ?
 C312 O124 Cr25 134.7(4) . . ?
 C312 O124 Ni25 134.7(4) . . ?
 C317 O125 Cr26 128.9(4) . . ?
 C317 O125 Ni26 128.9(4) . . ?
 C317 O126 Cr25 139.0(4) . . ?
 C317 O126 Ni25 139.0(4) . . ?
 C451 O163 H163 109.5 . . ?
 C462 O164 H164 109.5 . . ?
 C275 O276 Cr29 137.2(4) . . ?
 C275 O276 Ni29 137.2(4) . . ?
 C287 O286 Cr29 133.9(4) . . ?
 C287 O286 Ni29 133.9(4) . . ?
 H4D N4 H4E 107.3 . . ?
 C456 N4 H4D 108.1 . . ?
 C456 N4 H4E 108.1 . . ?
 C457 N4 H4D 108.1 . . ?
 C457 N4 H4E 108.1 . . ?
 C457 N4 C456 116.7(4) . . ?
 O97 C241 O98 124.5(5) . . ?
 O97 C241 C242 116.9(6) . . ?
 O98 C241 C242 118.5(6) . . ?
 C241 C242 C243 110.3(10) . . ?
 C241 C242 C245 104.9(9) . . ?
 C241 C242 C1V 102.3(8) . . ?
 C241 C242 C286 108.1(9) . . ?
 C243 C242 C245 102.8(10) . . ?
 C244 C242 C241 108.5(10) . . ?
 C244 C242 C243 120.3(16) . . ?
 C244 C242 C245 108.8(17) . . ?
 C1U C242 C241 117.1(10) . . ?
 C1U C242 C1V 111.3(13) . . ?
 C1U C242 C286 112.4(13) . . ?
 C1V C242 C286 104.6(12) . . ?
 O99 C246 O100 124.5(6) . . ?
 O99 C246 C247 118.5(6) . . ?
 O100 C246 C247 117.0(6) . . ?
 C246 C247 C249 109.9(6) . . ?
 C248 C247 C246 110.8(6) . . ?
 C248 C247 C249 110.6(6) . . ?
 C248 C247 C250 112.1(8) . . ?
 C250 C247 C246 107.0(5) . . ?
 C250 C247 C249 106.1(7) . . ?
 C247 C248 H24D 109.5 . . ?
 C247 C248 H24E 109.5 . . ?
 C247 C248 H24F 109.5 . . ?
 H24D C248 H24E 109.5 . . ?
 H24D C248 H24F 109.5 . . ?
 H24E C248 H24F 109.5 . . ?
 C247 C249 H24G 109.5 . . ?
 C247 C249 H24H 109.5 . . ?
 C247 C249 H24I 109.5 . . ?
 H24G C249 H24H 109.5 . . ?
 H24G C249 H24I 109.5 . . ?
 H24H C249 H24I 109.5 . . ?
 C247 C250 H25D 109.5 . . ?
 C247 C250 H25E 109.5 . . ?
 C247 C250 H25F 109.5 . . ?
 H25D C250 H25E 109.5 . . ?
 H25D C250 H25F 109.5 . . ?
 H25E C250 H25F 109.5 . . ?
 O101 C251 O102 124.0(6) . . ?
 O101 C251 C252 115.2(6) . . ?
 O102 C251 C252 120.8(6) . . ?
 C251 C252 C253 110.6(6) . . ?
 C251 C252 C255 106.5(6) . . ?
 C253 C252 C255 109.9(7) . . ?
 C254 C252 C251 107.5(6) . . ?
 C254 C252 C253 112.5(7) . . ?
 C254 C252 C255 109.6(7) . . ?
 C252 C253 H25G 109.5 . . ?
 C252 C253 H25H 109.5 . . ?
 C252 C253 H25I 109.5 . . ?
 H25G C253 H25H 109.5 . . ?
 H25G C253 H25I 109.5 . . ?
 H25H C253 H25I 109.5 . . ?
 C252 C254 H25J 109.5 . . ?
 C252 C254 H25K 109.5 . . ?
 C252 C254 H25L 109.5 . . ?
 H25J C254 H25K 109.5 . . ?
 H25J C254 H25L 109.5 . . ?
 H25K C254 H25L 109.5 . . ?
 C252 C255 H25M 109.5 . . ?
 C252 C255 H25N 109.5 . . ?
 C252 C255 H25O 109.5 . . ?
 H25M C255 H25N 109.5 . . ?
 H25M C255 H25O 109.5 . . ?
 H25N C255 H25O 109.5 . . ?
 O103 C256 C257 123.1(10) . . ?
 O103 C256 C540 108.1(9) . . ?
 O104 C256 O103 125.2(6) . . ?
 O104 C256 C257 111.7(10) . . ?
 O104 C256 C540 126.7(10) . . ?
 O105 C261 C262 115.6(5) . . ?
 O106 C261 O105 124.0(6) . . ?
 O106 C261 C262 120.4(5) . . ?
 C261 C262 C263 110.0(5) . . ?
 C261 C262 C264 109.6(5) . . ?
 C261 C262 C265 105.3(5) . . ?
 C263 C262 C264 111.3(6) . . ?
 C263 C262 C265 111.2(6) . . ?
 C264 C262 C265 109.3(6) . . ?
 C262 C263 H26A 109.5 . . ?
 C262 C263 H26B 109.5 . . ?
 C262 C263 H26C 109.5 . . ?
 H26A C263 H26B 109.5 . . ?
 H26A C263 H26C 109.5 . . ?
 H26B C263 H26C 109.5 . . ?
 C262 C264 H26D 109.5 . . ?
 C262 C264 H26E 109.5 . . ?
 C262 C264 H26F 109.5 . . ?
 H26D C264 H26E 109.5 . . ?
 H26D C264 H26F 109.5 . . ?
 H26E C264 H26F 109.5 . . ?
 C262 C265 H26G 109.5 . . ?
 C262 C265 H26H 109.5 . . ?
 C262 C265 H26I 109.5 . . ?
 H26G C265 H26H 109.5 . . ?
 H26G C265 H26I 109.5 . . ?
 H26H C265 H26I 109.5 . . ?
 O107 C266 C267 121.3(7) . . ?
 O107 C266 C544 105.2(11) . . ?
 O108 C266 O107 125.0(6) . . ?
 O108 C266 C267 113.7(7) . . ?
 O108 C266 C544 129.6(11) . . ?
 O109 C270 O110 124.7(6) . . ?
 O109 C270 C271 119.0(6) . . ?
 O110 C270 C271 116.3(6) . . ?
 C270 C271 C273 104.9(6) . . ?
 C272 C271 C270 109.6(6) . . ?
 C272 C271 C273 109.3(7) . . ?
 C274 C271 C270 110.3(6) . . ?
 C274 C271 C272 111.4(7) . . ?
 C274 C271 C273 111.2(7) . . ?
 C271 C272 H27A 109.5 . . ?
 C271 C272 H27B 109.5 . . ?
 C271 C272 H27C 109.5 . . ?
 H27A C272 H27B 109.5 . . ?
 H27A C272 H27C 109.5 . . ?
 H27B C272 H27C 109.5 . . ?
 C271 C273 H27D 109.5 . . ?
 C271 C273 H27E 109.5 . . ?
 C271 C273 H27F 109.5 . . ?
 H27D C273 H27E 109.5 . . ?
 H27D C273 H27F 109.5 . . ?
 H27E C273 H27F 109.5 . . ?
 C271 C274 H27G 109.5 . . ?
 C271 C274 H27H 109.5 . . ?
 C271 C274 H27I 109.5 . . ?
 H27G C274 H27H 109.5 . . ?
 H27G C274 H27I 109.5 . . ?
 H27H C274 H27I 109.5 . . ?
 O111 C275 O276 124.3(6) . . ?
 O111 C275 C277 114.0(10) . . ?
 O111 C275 C555 117.4(8) . . ?
 O276 C275 C277 120.1(9) . . ?
 O276 C275 C555 117.9(8) . . ?
 O112 C281 C282 105.4(14) . . ?
 O112 C281 C546 126.8(12) . . ?
 O113 C281 O112 123.9(6) . . ?
 O113 C281 C282 130.7(14) . . ?
 O113 C281 C546 109.3(12) . . ?
 O114 C287 O286 124.4(5) . . ?
 O114 C287 C288 119.3(5) . . ?
 O286 C287 C288 116.3(5) . . ?
 C287 C288 C291 108.5(10) . . ?
 C289 C288 C287 107.1(17) . . ?
 C289 C288 C291 102.4(15) . . ?
 C290 C288 C287 112.6(12) . . ?
 C290 C288 C289 114(2) . . ?
 C290 C288 C291 111.1(17) . . ?
 C2K C288 C287 108.9(9) . . ?
 C2K C288 C2L 108.9(9) . . ?
 C2K C288 C276 115.9(9) . . ?
 C2L C288 C287 106.7(6) . . ?
 C2L C288 C276 106.8(8) . . ?
 C276 C288 C287 109.2(6) . . ?
 O115 C292 O116 125.8(6) . . ?
 O115 C292 C293 116.0(5) . . ?
 O116 C292 C293 118.1(6) . . ?
 C292 C293 C296 107.0(5) . . ?
 C294 C293 C292 112.9(7) . . ?
 C294 C293 C296 105.4(7) . . ?
 C295 C293 C292 107.3(6) . . ?
 C295 C293 C294 112.4(6) . . ?
 C295 C293 C296 111.7(7) . . ?
 C293 C294 H29G 109.5 . . ?
 C293 C294 H29H 109.5 . . ?
 C293 C294 H29I 109.5 . . ?
 H29G C294 H29H 109.5 . . ?
 H29G C294 H29I 109.5 . . ?
 H29H C294 H29I 109.5 . . ?
 C293 C295 H29J 109.5 . . ?
 C293 C295 H29K 109.5 . . ?
 C293 C295 H29L 109.5 . . ?
 H29J C295 H29K 109.5 . . ?
 H29J C295 H29L 109.5 . . ?
 H29K C295 H29L 109.5 . . ?
 C293 C296 H29M 109.5 . . ?
 C293 C296 H29N 109.5 . . ?
 C293 C296 H29O 109.5 . . ?
 H29M C296 H29N 109.5 . . ?
 H29M C296 H29O 109.5 . . ?
 H29N C296 H29O 109.5 . . ?
 O117 C297 C298 117.3(6) . . ?
 O118 C297 O117 126.5(5) . . ?
 O118 C297 C298 116.2(6) . . ?
 C297 C298 C299 105.3(6) . . ?
 C300 C298 C297 112.0(7) . . ?
 C300 C298 C299 107.8(6) . . ?
 C300 C298 C301 112.6(7) . . ?
 C301 C298 C297 109.2(5) . . ?
 C301 C298 C299 109.8(7) . . ?
 C298 C299 H29P 109.5 . . ?
 C298 C299 H29Q 109.5 . . ?
 C298 C299 H29R 109.5 . . ?
 H29P C299 H29Q 109.5 . . ?
 H29P C299 H29R 109.5 . . ?
 H29Q C299 H29R 109.5 . . ?
 C298 C300 H30G 109.5 . . ?
 C298 C300 H30H 109.5 . . ?
 C298 C300 H30I 109.5 . . ?
 H30G C300 H30H 109.5 . . ?
 H30G C300 H30I 109.5 . . ?
 H30H C300 H30I 109.5 . . ?
 C298 C301 H30J 109.5 . . ?
 C298 C301 H30K 109.5 . . ?
 C298 C301 H30L 109.5 . . ?
 H30J C301 H30K 109.5 . . ?
 H30J C301 H30L 109.5 . . ?
 H30K C301 H30L 109.5 . . ?
 O119 C302 C303 116.0(4) . . ?
 O120 C302 O119 125.0(5) . . ?
 O120 C302 C303 119.0(4) . . ?
 C302 C303 C304 107.8(4) . . ?
 C302 C303 C305 109.2(5) . . ?
 C302 C303 C306 111.5(4) . . ?
 C305 C303 C304 109.9(4) . . ?
 C305 C303 C306 109.7(5) . . ?
 C306 C303 C304 108.6(5) . . ?
 C303 C304 H30M 109.5 . . ?
 C303 C304 H30N 109.5 . . ?
 C303 C304 H30O 109.5 . . ?
 H30M C304 H30N 109.5 . . ?
 H30M C304 H30O 109.5 . . ?
 H30N C304 H30O 109.5 . . ?
 C303 C305 H30P 109.5 . . ?
 C303 C305 H30Q 109.5 . . ?
 C303 C305 H30R 109.5 . . ?
 H30P C305 H30Q 109.5 . . ?
 H30P C305 H30R 109.5 . . ?
 H30Q C305 H30R 109.5 . . ?
 C303 C306 H30S 109.5 . . ?
 C303 C306 H30T 109.5 . . ?
 C303 C306 H30U 109.5 . . ?
 H30S C306 H30T 109.5 . . ?
 H30S C306 H30U 109.5 . . ?
 H30T C306 H30U 109.5 . . ?
 O121 C307 C308 114.5(5) . . ?
 O122 C307 O121 126.7(6) . . ?
 O122 C307 C308 118.6(5) . . ?
 C307 C308 C309 109.5(6) . . ?
 C307 C308 C310 104.6(8) . . ?
 C307 C308 C2C 117.3(14) . . ?
 C307 C308 C2D 125(2) . . ?
 C307 C308 C545 97.4(16) . . ?
 C309 C308 C310 109.9(8) . . ?
 C311 C308 C307 110.2(8) . . ?
 C311 C308 C309 110.3(10) . . ?
 C311 C308 C310 112.1(9) . . ?
 C2C C308 C2D 112(2) . . ?
 C545 C308 C2C 100(2) . . ?
 C545 C308 C2D 97(2) . . ?
 O123 C312 O124 126.2(5) . . ?
 O123 C312 C313 118.8(5) . . ?
 O124 C312 C313 115.0(5) . . ?
 C312 C313 C316 108.1(5) . . ?
 C314 C313 C312 108.1(5) . . ?
 C314 C313 C315 110.7(6) . . ?
 C314 C313 C316 108.5(5) . . ?
 C315 C313 C312 111.1(5) . . ?
 C315 C313 C316 110.2(6) . . ?
 C313 C314 H31A 109.5 . . ?
 C313 C314 H31B 109.5 . . ?
 C313 C314 H31C 109.5 . . ?
 H31A C314 H31B 109.5 . . ?
 H31A C314 H31C 109.5 . . ?
 H31B C314 H31C 109.5 . . ?
 C313 C315 H31D 109.5 . . ?
 C313 C315 H31E 109.5 . . ?
 C313 C315 H31F 109.5 . . ?
 H31D C315 H31E 109.5 . . ?
 H31D C315 H31F 109.5 . . ?
 H31E C315 H31F 109.5 . . ?
 C313 C316 H31G 109.5 . . ?
 C313 C316 H31H 109.5 . . ?
 C313 C316 H31I 109.5 . . ?
 H31G C316 H31H 109.5 . . ?
 H31G C316 H31I 109.5 . . ?
 H31H C316 H31I 109.5 . . ?
 O125 C317 C318 119.2(6) . . ?
 O126 C317 O125 125.3(5) . . ?
 O126 C317 C318 115.4(5) . . ?
 C319 C318 C317 112.1(6) . . ?
 C320 C318 C317 108.8(6) . . ?
 C320 C318 C319 109.9(6) . . ?
 C321 C318 C317 104.7(5) . . ?
 C321 C318 C319 111.4(7) . . ?
 C321 C318 C320 109.8(7) . . ?
 C318 C319 H31J 109.5 . . ?
 C318 C319 H31K 109.5 . . ?
[truncated: 17,348,046 more chars]
