# Supplementary material for: Decorating polymer beads with 1014 inorganic-organic [2]rotaxanes as shown by spin counting
Source: Commun Chem. 2022 Jun 20;5:73. doi: 10.1038/s42004-022-00689-1 (PMC9814693; doi:10.1038/s42004-022-00689-1)
Supplement: Supplementary file 3 — Supplementary Data 1 [file 42004_2022_689_MOESM3_ESM.zip › Supplementary Data 1/9_nature.cif]

data_lrepw246
_audit_creation_date               2020-12-02
_audit_creation_method
;
Olex2 1.3
(compiled 2020.11.12 svn.r5f609507 for OlexSys, GUI svn.r6219)
;
_shelx_SHELXL_version_number       '2018/3'
_audit_contact_author_address      ?
_audit_contact_author_email        ?
_audit_contact_author_name         ''
_audit_contact_author_phone        ?
_publ_contact_author_id_orcid      ?
_publ_section_references
;
Dolomanov, O.V., Bourhis, L.J., Gildea, R.J, Howard, J.A.K. & Puschmann, H.
 (2009), J. Appl. Cryst. 42, 339-341.

Sheldrick, G.M. (2015). Acta Cryst. A71, 3-8.

Sheldrick, G.M. (2015). Acta Cryst. C71, 3-8.
;
_chemical_name_common              ?
_chemical_name_systematic          ?
_chemical_formula_moiety          
 'C80 H112 Cr7 F8 Ni O32, C16 H20 N O2, 2(H2 O), 2(C2 H3 N)'
_chemical_formula_sum              'C100 H142 Cr7 F8 N3 Ni O36'
_chemical_formula_weight           2536.87
_chemical_melting_point            ?
_chemical_oxdiff_usercomment       jb
loop_
  _atom_type_symbol
  _atom_type_description
  _atom_type_scat_dispersion_real
  _atom_type_scat_dispersion_imag
  _atom_type_scat_source
 'C' 'C' 0.0181 0.0091 'International Tables Vol C Tables 4.2.6.8 and 6.1.1.4'
 'H' 'H' 0.0000 0.0000 'International Tables Vol C Tables 4.2.6.8 and 6.1.1.4'
 'Cr' 'Cr' -0.1635 2.4439
 'International Tables Vol C Tables 4.2.6.8 and 6.1.1.4'
 'F' 'F' 0.0727 0.0534 'International Tables Vol C Tables 4.2.6.8 and 6.1.1.4'
 'N' 'N' 0.0311 0.0180 'International Tables Vol C Tables 4.2.6.8 and 6.1.1.4'
 'Ni' 'Ni' -3.0029 0.5091
 'International Tables Vol C Tables 4.2.6.8 and 6.1.1.4'
 'O' 'O' 0.0492 0.0322 'International Tables Vol C Tables 4.2.6.8 and 6.1.1.4'

_shelx_space_group_comment
;
The symmetry employed for this shelxl refinement is uniquely defined
by the following loop, which should always be used as a source of
symmetry information in preference to the above space-group names.
They are only intended as comments.
;
_space_group_crystal_system        'monoclinic'
_space_group_IT_number             15
_space_group_name_H-M_alt          'C 1 2/c 1'
_space_group_name_Hall             '-C 2yc'
loop_
  _space_group_symop_operation_xyz
 'x, y, z'
 '-x, y, -z+1/2'
 'x+1/2, y+1/2, z'
 '-x+1/2, y+1/2, -z+1/2'
 '-x, -y, -z'
 'x, -y, z-1/2'
 '-x+1/2, -y+1/2, -z'
 'x+1/2, -y+1/2, z-1/2'

_cell_length_a                     23.80098(18)
_cell_length_b                     20.26733(15)
_cell_length_c                     23.72358(16)
_cell_angle_alpha                  90
_cell_angle_beta                   93.3793(6)
_cell_angle_gamma                  90
_cell_volume                       11423.94(14)
_cell_formula_units_Z              4
_cell_measurement_reflns_used      20238
_cell_measurement_temperature      100.00(10)
_cell_measurement_theta_max        76.0120
_cell_measurement_theta_min        1.8440
_shelx_estimated_absorpt_T_max     0.574
_shelx_estimated_absorpt_T_min     0.240
_exptl_absorpt_coefficient_mu      6.246
_exptl_absorpt_correction_T_max    1.00000
_exptl_absorpt_correction_T_min    0.83516
_exptl_absorpt_correction_type     multi-scan
_exptl_absorpt_process_details
;
CrysAlisPro 1.171.40.35a (Rigaku Oxford Diffraction, 2018)
Empirical absorption correction using spherical harmonics,
 implemented in SCALE3 ABSPACK scaling algorithm.
;
_exptl_absorpt_special_details     ?
_exptl_crystal_colour              'clear light green'
_exptl_crystal_colour_lustre       clear
_exptl_crystal_colour_modifier     light
_exptl_crystal_colour_primary      green
_exptl_crystal_density_diffrn      1.475
_exptl_crystal_density_meas        ?
_exptl_crystal_density_method      ?
_exptl_crystal_description         block
_exptl_crystal_F_000               5276
_exptl_crystal_size_max            0.32
_exptl_crystal_size_mid            0.15
_exptl_crystal_size_min            0.1
_exptl_transmission_factor_max     ?
_exptl_transmission_factor_min     ?
_diffrn_reflns_av_R_equivalents    0.0240
_diffrn_reflns_av_unetI/netI       0.0259
_diffrn_reflns_Laue_measured_fraction_full  0.990
_diffrn_reflns_Laue_measured_fraction_max  0.961
_diffrn_reflns_limit_h_max         28
_diffrn_reflns_limit_h_min         -30
_diffrn_reflns_limit_k_max         25
_diffrn_reflns_limit_k_min         -25
_diffrn_reflns_limit_l_max         29
_diffrn_reflns_limit_l_min         -26
_diffrn_reflns_number              35357
_diffrn_reflns_point_group_measured_fraction_full  0.990
_diffrn_reflns_point_group_measured_fraction_max  0.961
_diffrn_reflns_theta_full          67.684
_diffrn_reflns_theta_max           76.381
_diffrn_reflns_theta_min           4.621
_diffrn_ambient_environment        N~2~
_diffrn_ambient_temperature        100.00(10)
_diffrn_detector                   'CCD plate'
_diffrn_detector_area_resol_mean   10.0000
_diffrn_measured_fraction_theta_full  0.990
_diffrn_measured_fraction_theta_max  0.961
_diffrn_measurement_details
;
List of Runs (angles in degrees, time in seconds):

  # Type    Start    End  Width  t~exp~   \w     \q     \k     \f   Frames
--------------------------------------------------------------------------
  1  \w     79.00 134.00   1.00    1.00    --   44.80  46.00-170.00   55
  2  \w    -44.00  77.00   1.00    1.00    --   44.80  46.00-170.00  121
  3  \w    -44.00  83.00   1.00    1.00    --   44.80  10.00 -60.00  127
  4  \w    114.00 139.00   1.00    1.00    --  108.20  20.00  60.00   25
  5  \w    152.00 178.00   1.00    1.00    --  108.20  20.00  60.00   26
  6  \w     19.00 197.00   1.00    1.00    --  108.20  10.00 120.00  178
  7  \w     53.00 109.00   1.00    1.00    --  108.20  20.00  60.00   56
  8  \w     19.00 101.00   1.00    1.00    --  108.20  40.00 -30.00   82
  9  \w    122.00 197.00   1.00    1.00    --  108.20  40.00 -30.00   75
 10  \w     61.00  87.00   1.00    1.00    --  108.20  20.00-120.00   26
 11  \w    109.00 169.00   1.00    1.00    --  108.20  20.00-120.00   60
 12  \w     61.00 198.00   1.00    1.00    --  108.20  46.00-170.00  137
;
_diffrn_measurement_device         'four-circle diffractometer'
_diffrn_measurement_device_type    'XtaLAB AFC11 (RINC): quarter-chi single'
_diffrn_measurement_method         '\w scans'
_diffrn_orient_matrix_type        
 'CrysAlisPro convention (1999,Acta A55,543-557)'
_diffrn_orient_matrix_UB_11        -0.0535529000
_diffrn_orient_matrix_UB_12        0.0087202000
_diffrn_orient_matrix_UB_13        -0.0390507000
_diffrn_orient_matrix_UB_21        -0.0297336000
_diffrn_orient_matrix_UB_22        -0.0538006000
_diffrn_orient_matrix_UB_23        0.0331643000
_diffrn_orient_matrix_UB_31        -0.0213963000
_diffrn_orient_matrix_UB_32        0.0529499000
_diffrn_orient_matrix_UB_33        0.0400464000
_diffrn_radiation_monochromator    mirror
_diffrn_radiation_probe            x-ray
_diffrn_radiation_type             'Cu K\a'
_diffrn_radiation_wavelength       1.54184
_diffrn_source                     'Rotating-anode X-ray tube (dual wavelength)'
_diffrn_source_type                'Rigaku (Cu) X-ray DW Source'
_reflns_Friedel_coverage           0.000
_reflns_Friedel_fraction_full      .
_reflns_Friedel_fraction_max       .
_reflns_number_gt                  10650
_reflns_number_total               11509
_reflns_odcompleteness_completeness  99.04
_reflns_odcompleteness_iscentric   1
_reflns_odcompleteness_theta       68.13
_reflns_special_details
;
 Reflections were merged by SHELXL according to the crystal
 class for the calculation of statistics and refinement.
 
 _reflns_Friedel_fraction is defined as the number of unique
 Friedel pairs measured divided by the number that would be
 possible theoretically, ignoring centric projections and
 systematic absences.
;
_reflns_threshold_expression       'I > 2\s(I)'
_computing_cell_refinement         'CrysAlisPro 1.171.40.35a (Rigaku OD, 2018)'
_computing_data_collection         'CrysAlisPro 1.171.40.35a (Rigaku OD, 2018)'
_computing_data_reduction          'CrysAlisPro 1.171.40.35a (Rigaku OD, 2018)'
_computing_molecular_graphics      'Olex2 1.3 (Dolomanov et al., 2009)'
_computing_publication_material    'Olex2 1.3 (Dolomanov et al., 2009)'
_computing_structure_refinement    'SHELXL 2018/3 (Sheldrick, 2015)'
_computing_structure_solution      'SHELXT  (Sheldrick, 2015)'
_refine_diff_density_max           0.709
_refine_diff_density_min           -1.437
_refine_diff_density_rms           0.070
_refine_ls_extinction_coef         .
_refine_ls_extinction_method       none
_refine_ls_goodness_of_fit_ref     1.032
_refine_ls_hydrogen_treatment      mixed
_refine_ls_matrix_type             full
_refine_ls_number_parameters       741
_refine_ls_number_reflns           11509
_refine_ls_number_restraints       91
_refine_ls_R_factor_all            0.0462
_refine_ls_R_factor_gt             0.0432
_refine_ls_restrained_S_all        1.036
_refine_ls_shift/su_max            0.003
_refine_ls_shift/su_mean           0.000
_refine_ls_structure_factor_coef   Fsqd
_refine_ls_weighting_details      
 'w=1/[\s^2^(Fo^2^)+(0.0666P)^2^+27.1158P] where P=(Fo^2^+2Fc^2^)/3'
_refine_ls_weighting_scheme        calc
_refine_ls_wR_factor_gt            0.1185
_refine_ls_wR_factor_ref           0.1206
_refine_special_details            ?
_olex2_refinement_description
;
1. Fixed Uiso
 At 1.2 times of:
  All C(H) groups, All C(H,H) groups, All N(H,H) groups, All O(H) groups
 At 1.5 times of:
  All C(H,H,H) groups, All O(H,H) groups
2. Shared sites
{Cr1, Ni1}
{Cr2, Ni2}
{Cr3, Ni3}
{Cr4, Ni4}
{Cr5, Ni5}
3. Restrained distances
 C19-N2
 1.137 with sigma of 0.01
 C19-C1A
 1.456 with sigma of 0.01
 C1C-N3
 2.593 with sigma of 0.02
 C1A-N2
 2.593 with sigma of 0.02
 C1B-N3
 1.137 with sigma of 0.01
 C1B-C1C
 1.456 with sigma of 0.01
 H18-O18
 0.85 with sigma of 0.001
4. Uiso/Uaniso restraints and constraints
N2 \\sim C19 \\sim C1A: within 2A with sigma of 0.04 and sigma for terminal
atoms of 0.08 within 2A
N3 \\sim C1B \\sim C1C: within 2A with sigma of 0.04 and sigma for terminal
atoms of 0.08 within 2A
N2 \\sim C19 \\sim C1A \\sim N3 \\sim C1B \\sim C1C: within 2A with sigma of
0.002 and sigma for terminal atoms of 0.004 within 2A
Uanis(Cr1) = Uanis(Ni1)
Uanis(Cr2) = Uanis(Ni2)
Uanis(Cr3) = Uanis(Ni3)
Uanis(Cr4) = Uanis(Ni4)
Uanis(Cr5) = Uanis(Ni5)
5. Rigid body (RIGU) restrains
 N2, C19, C1A
 with sigma for 1-2 distances of 0.004 and sigma for 1-3 distances of 0.004
 N3, C1B, C1C
 with sigma for 1-2 distances of 0.004 and sigma for 1-3 distances of 0.004
6. Others
 Sof(H17B)=Sof(H18B)=Sof(N3)=Sof(C1B)=Sof(C1C)=Sof(H1CA)=Sof(H1CB)=Sof(H1CC)=1-
 FVAR(1)
 Sof(H17A)=Sof(H18A)=Sof(N2)=Sof(C19)=Sof(C1A)=Sof(H1AA)=Sof(H1AB)=Sof(H1AC)=
 FVAR(1)
 Fixed Sof: Cr1(0.4375) Cr2(0.875) Cr4(0.875) Cr5(0.4375) Cr3(0.875)
 Ni1(0.0625) Ni2(0.125) Ni4(0.125) Ni5(0.0625) Ni3(0.125) H1A(0.5) H1B(0.5)
7.a Riding coordinates:
 O17(H17A,H17B), O18(H18A,H18B), C1A(H1AA,H1AB,H1AC), C1C(H1CA,H1CB,H1CC)
7.b Free rotating group:
 N2(C19,C1A), N3(C1B,C1C)
7.c Secondary CH2 refined with riding coordinates:
 N1(H1A,H1B), C41(H41A,H41B), C42(H42A,H42B)
7.d Aromatic/amide H refined with riding coordinates:
 C2(H2), C27(H27), C32(H32), C12(H12), C22(H22), C37(H37), C7(H7), C17(H17),
 C44(H44), C47(H47), C45(H45), C48(H48)
7.e Idealised Me refined as rotating group:
 C4(H4A,H4B,H4C), C29(H29A,H29B,H29C), C15(H15A,H15B,H15C), C9(H9A,H9B,H9C),
 C30(H30A,H30B,H30C), C35(H35A,H35B,H35C), C14(H14A,H14B,H14C), C10(H10A,H10B,
 H10C), C39(H39A,H39B,H39C), C25(H25A,H25B,H25C), C5(H5A,H5B,H5C), C50(H50A,
 H50B,H50C), C34(H34A,H34B,H34C), C51(H51A,H51B,H51C), C40(H40A,H40B,H40C),
 C24(H24A,H24B,H24C)
;
_atom_sites_solution_hydrogens     mixed
_atom_sites_solution_primary       dual
_atom_sites_solution_secondary     ?
loop_
  _atom_site_label
  _atom_site_type_symbol
  _atom_site_fract_x
  _atom_site_fract_y
  _atom_site_fract_z
  _atom_site_U_iso_or_equiv
  _atom_site_adp_type
  _atom_site_occupancy
  _atom_site_site_symmetry_order
  _atom_site_calc_flag
  _atom_site_refinement_flags_posn
  _atom_site_refinement_flags_adp
  _atom_site_refinement_flags_occupancy
  _atom_site_disorder_assembly
  _atom_site_disorder_group
 Cr1 Cr 0.500000 0.94423(2) 0.250000 0.02045(12) Uani 0.875 2 d S T P A 1
 Cr2 Cr 0.44333(2) 0.87283(2) 0.36312(2) 0.02136(10) Uani 0.875 1 d . . P A 1
 Cr4 Cr 0.41219(2) 0.56099(2) 0.34189(2) 0.02140(10) Uani 0.875 1 d . . P B 1
 Cr5 Cr 0.500000 0.49153(3) 0.250000 0.02161(12) Uani 0.875 2 d S T P B 1
 Cr3 Cr 0.40716(2) 0.71538(2) 0.39592(2) 0.02318(10) Uani 0.875 1 d . . P A 1
 Ni1 Ni 0.500000 0.94423(2) 0.250000 0.02045(12) Uani 0.125 2 d S T P A 2
 Ni2 Ni 0.44333(2) 0.87283(2) 0.36312(2) 0.02136(10) Uani 0.125 1 d . . P A 2
 Ni4 Ni 0.41219(2) 0.56099(2) 0.34189(2) 0.02140(10) Uani 0.125 1 d . . P B 2
 Ni5 Ni 0.500000 0.49153(3) 0.250000 0.02161(12) Uani 0.125 2 d S T P B 2
 Ni3 Ni 0.40716(2) 0.71538(2) 0.39592(2) 0.02318(10) Uani 0.125 1 d . . P A 2
 F4 F 0.48139(6) 0.56188(6) 0.30144(5) 0.0234(3) Uani 1 1 d . . . . .
 F1 F 0.45664(6) 0.87672(6) 0.28409(5) 0.0224(3) Uani 1 1 d . . . . .
 F3 F 0.41091(6) 0.65781(6) 0.33147(5) 0.0239(3) Uani 1 1 d . . . . .
 F2 F 0.45313(6) 0.77909(6) 0.35964(5) 0.0238(3) Uani 1 1 d . . . . .
 O7 O 0.36235(7) 0.86367(8) 0.34284(7) 0.0276(4) Uani 1 1 d . . . . .
 O12 O 0.46119(8) 0.56850(8) 0.41224(7) 0.0269(4) Uani 1 1 d . . . . .
 O1 O 0.55874(8) 0.94314(8) 0.31245(7) 0.0260(4) Uani 1 1 d . . . . .
 O3 O 0.45814(8) 1.01430(8) 0.28614(7) 0.0276(4) Uani 1 1 d . . . . .
 O4 O 0.43138(8) 0.96811(8) 0.36635(7) 0.0287(4) Uani 1 1 d . . . . .
 O13 O 0.41342(8) 0.46475(8) 0.35328(7) 0.0282(4) Uani 1 1 d . . . . .
 O11 O 0.47630(8) 0.67640(8) 0.42863(7) 0.0305(4) Uani 1 1 d . . . . .
 O16 O 0.42186(8) 0.49066(8) 0.21637(7) 0.0273(4) Uani 1 1 d . . . . .
 O5 O 0.43251(8) 0.87110(8) 0.44406(7) 0.0299(4) Uani 1 1 d . . . . .
 O9 O 0.35874(9) 0.65519(9) 0.43382(7) 0.0332(4) Uani 1 1 d . . . . .
 O15 O 0.36633(8) 0.55028(8) 0.27078(7) 0.0270(4) Uani 1 1 d . . . . .
 O6 O 0.40369(9) 0.76903(9) 0.46377(7) 0.0348(4) Uani 1 1 d . . . . .
 O2 O 0.52415(8) 0.88171(8) 0.38128(7) 0.0280(4) Uani 1 1 d . . . . .
 O8 O 0.33906(8) 0.75874(9) 0.36079(8) 0.0311(4) Uani 1 1 d . . . . .
 O10 O 0.34065(8) 0.56466(8) 0.38154(7) 0.0277(4) Uani 1 1 d . . . . .
 O14 O 0.48381(8) 0.42238(8) 0.30523(7) 0.0290(4) Uani 1 1 d . . . . .
 N1 N 0.500000 0.69069(15) 0.250000 0.0345(7) Uani 1 2 d S T P . .
 H1A H 0.515466 0.664079 0.224185 0.041 Uiso 0.5 1 calc R U P . .
 H1B H 0.484534 0.664077 0.275814 0.041 Uiso 0.5 1 calc R U P . .
 C11 C 0.41689(11) 0.82751(12) 0.47726(10) 0.0266(5) Uani 1 1 d . . . . .
 C1 C 0.43449(11) 1.01606(12) 0.33261(10) 0.0254(5) Uani 1 1 d . . . . .
 C16 C 0.32757(11) 0.81581(12) 0.34302(10) 0.0268(5) Uani 1 1 d . . . . .
 C2 C 0.40737(12) 1.07724(13) 0.35155(11) 0.0306(5) Uani 1 1 d . . . . .
 H2 H 0.393805 1.075686 0.388390 0.037 Uiso 1 1 calc R U . . .
 C31 C 0.44845(11) 0.41934(12) 0.34263(10) 0.0263(5) Uani 1 1 d . . . . .
 C26 C 0.49067(11) 0.61559(12) 0.43244(9) 0.0259(5) Uani 1 1 d . . . . .
 C36 C 0.37630(11) 0.51957(11) 0.22593(10) 0.0246(5) Uani 1 1 d . . . . .
 C3 C 0.39930(12) 1.13412(13) 0.32425(11) 0.0299(5) Uani 1 1 d . . . . .
 C28 C 0.57389(12) 0.54735(14) 0.46711(10) 0.0325(6) Uani 1 1 d . . . . .
 C6 C 0.56350(11) 0.91234(11) 0.35968(10) 0.0247(5) Uani 1 1 d . . . . .
 C27 C 0.54508(12) 0.60410(13) 0.46270(10) 0.0307(5) Uani 1 1 d . . . . .
 H27 H 0.561977 0.641174 0.481418 0.037 Uiso 1 1 calc R U . . .
 C32 C 0.44487(12) 0.36011(13) 0.37873(11) 0.0317(6) Uani 1 1 d . . . . .
 H32 H 0.410277 0.353816 0.396030 0.038 Uiso 1 1 calc R U . . .
 C21 C 0.32974(11) 0.60477(12) 0.42074(10) 0.0263(5) Uani 1 1 d . . . . .
 O17 O 0.21617(11) 0.80032(19) 0.08458(16) 0.0873(11) Uani 1 1 d . . . . .
 H17A H 0.206203 0.832803 0.102024 0.131 Uiso 0.599(11) 1 d R U P C 1
 H17B H 0.208933 0.780473 0.054924 0.131 Uiso 0.401(11) 1 d R U P C 2
 C12 C 0.41206(13) 0.84300(12) 0.53759(10) 0.0319(6) Uani 1 1 d . . . . .
 H12 H 0.393797 0.810666 0.559005 0.038 Uiso 1 1 calc R U . . .
 C22 C 0.28010(12) 0.59090(14) 0.45283(11) 0.0333(6) Uani 1 1 d . . . . .
 H22 H 0.255180 0.557607 0.438246 0.040 Uiso 1 1 calc R U . . .
 C41 C 0.45383(11) 0.72917(12) 0.22047(11) 0.0295(5) Uani 1 1 d . . . . .
 H41A H 0.469789 0.759276 0.192705 0.035 Uiso 1 1 calc R U . . .
 H41B H 0.434650 0.756302 0.248241 0.035 Uiso 1 1 calc R U . . .
 C37 C 0.33267(12) 0.51727(14) 0.17923(12) 0.0352(6) Uani 1 1 d . . . . .
 H37 H 0.340206 0.488748 0.148802 0.042 Uiso 1 1 calc R U . . .
 C7 C 0.61856(12) 0.91697(13) 0.39058(11) 0.0307(5) Uani 1 1 d . . . . .
 H7 H 0.646833 0.941140 0.372878 0.037 Uiso 1 1 calc R U . . .
 C13 C 0.42992(13) 0.89616(13) 0.56568(10) 0.0332(6) Uani 1 1 d . . . . .
 C4 C 0.36593(13) 1.18847(13) 0.34960(12) 0.0367(6) Uani 1 1 d . . . . .
 H4A H 0.331686 1.196683 0.325640 0.055 Uiso 1 1 calc R U . . .
 H4B H 0.388683 1.228773 0.352256 0.055 Uiso 1 1 calc R U . . .
 H4C H 0.355678 1.175372 0.387405 0.055 Uiso 1 1 calc R U . . .
 C43 C 0.36088(13) 0.71747(13) 0.16288(11) 0.0336(6) Uani 1 1 d . . . . .
 C42 C 0.41158(14) 0.68336(14) 0.19040(12) 0.0400(7) Uani 1 1 d . . . . .
 H42A H 0.430781 0.658632 0.161121 0.048 Uiso 1 1 calc R U . . .
 H42B H 0.398641 0.650898 0.218000 0.048 Uiso 1 1 calc R U . . .
 C17 C 0.27035(12) 0.83214(15) 0.31975(12) 0.0361(6) Uani 1 1 d . . . . .
 H17 H 0.264191 0.876840 0.309042 0.043 Uiso 1 1 calc R U . . .
 C8 C 0.63325(12) 0.89058(14) 0.44135(11) 0.0345(6) Uani 1 1 d . . . . .
 C33 C 0.48414(13) 0.31477(13) 0.38981(12) 0.0366(6) Uani 1 1 d . . . . .
 C38 C 0.28395(13) 0.55000(16) 0.17407(12) 0.0401(6) Uani 1 1 d . . . . .
 C29 C 0.55486(14) 0.48243(14) 0.44176(12) 0.0388(6) Uani 1 1 d . . . . .
 H29A H 0.515055 0.475420 0.448415 0.058 Uiso 1 1 calc R U . . .
 H29B H 0.577356 0.446628 0.459325 0.058 Uiso 1 1 calc R U . . .
 H29C H 0.559786 0.482967 0.401041 0.058 Uiso 1 1 calc R U . . .
 C15 C 0.42154(17) 0.90059(16) 0.62810(12) 0.0497(9) Uani 1 1 d . . . . .
 H15A H 0.401843 0.861070 0.640251 0.075 Uiso 1 1 calc R U . . .
 H15B H 0.399095 0.939796 0.635673 0.075 Uiso 1 1 calc R U . . .
 H15C H 0.458241 0.903784 0.648924 0.075 Uiso 1 1 calc R U . . .
 C9 C 0.68988(14) 0.90547(18) 0.46867(14) 0.0471(7) Uani 1 1 d . . . . .
 H9A H 0.710541 0.934304 0.443972 0.071 Uiso 1 1 calc R U . . .
 H9B H 0.710809 0.864255 0.475120 0.071 Uiso 1 1 calc R U . . .
 H9C H 0.685504 0.927644 0.504856 0.071 Uiso 1 1 calc R U . . .
 C23 C 0.26662(13) 0.62042(15) 0.50034(12) 0.0380(6) Uani 1 1 d . . . . .
 C44 C 0.34089(14) 0.69949(17) 0.10867(13) 0.0432(7) Uani 1 1 d . . . . .
 H44 H 0.360932 0.667336 0.088736 0.052 Uiso 1 1 calc R U . . .
 C30 C 0.63007(14) 0.54644(17) 0.49917(13) 0.0437(7) Uani 1 1 d . . . . .
 H30A H 0.641384 0.591694 0.508965 0.066 Uiso 1 1 calc R U . . .
 H30B H 0.658077 0.526527 0.475725 0.066 Uiso 1 1 calc R U . . .
 H30C H 0.627467 0.520505 0.533783 0.066 Uiso 1 1 calc R U . . .
 C35 C 0.47384(15) 0.26173(15) 0.43269(13) 0.0438(7) Uani 1 1 d . . . . .
 H35A H 0.500306 0.267232 0.465595 0.066 Uiso 1 1 calc R U . . .
 H35B H 0.479343 0.218261 0.415781 0.066 Uiso 1 1 calc R U . . .
 H35C H 0.435202 0.265264 0.444534 0.066 Uiso 1 1 calc R U . . .
 C14 C 0.45956(16) 0.95312(15) 0.54079(12) 0.0464(8) Uani 1 1 d . . . . .
 H14A H 0.479215 0.938130 0.507969 0.070 Uiso 1 1 calc R U . . .
 H14B H 0.486887 0.971503 0.569075 0.070 Uiso 1 1 calc R U . . .
 H14C H 0.432052 0.987123 0.529002 0.070 Uiso 1 1 calc R U . . .
 C46 C 0.26348(15) 0.7732(2) 0.11106(17) 0.0574(10) Uani 1 1 d . . . . .
 C47 C 0.28259(16) 0.79263(18) 0.16535(17) 0.0558(9) Uani 1 1 d . . . . .
 H47 H 0.262558 0.825033 0.185015 0.067 Uiso 1 1 calc R U . . .
 C18 C 0.22643(13) 0.79205(16) 0.31193(13) 0.0425(7) Uani 1 1 d . . . . .
 C10 C 0.59700(15) 0.84671(18) 0.47503(13) 0.0484(8) Uani 1 1 d . . . . .
 H10A H 0.571994 0.873886 0.496795 0.073 Uiso 1 1 calc R U . . .
 H10B H 0.620938 0.819659 0.500898 0.073 Uiso 1 1 calc R U . . .
 H10C H 0.574413 0.817946 0.449391 0.073 Uiso 1 1 calc R U . . .
 C39 C 0.26147(14) 0.59688(18) 0.21540(14) 0.0492(8) Uani 1 1 d . . . . .
 H39A H 0.285543 0.596158 0.250362 0.074 Uiso 1 1 calc R U . . .
 H39B H 0.223138 0.583836 0.223572 0.074 Uiso 1 1 calc R U . . .
 H39C H 0.260904 0.641519 0.199510 0.074 Uiso 1 1 calc R U . . .
 C45 C 0.29287(15) 0.7269(2) 0.08307(16) 0.0566(9) Uani 1 1 d . . . . .
 H45 H 0.280295 0.713717 0.046031 0.068 Uiso 1 1 calc R U . . .
 C25 C 0.21345(16) 0.6023(2) 0.52755(16) 0.0552(9) Uani 1 1 d . . . . .
 H25A H 0.191963 0.570831 0.503500 0.083 Uiso 1 1 calc R U . . .
 H25B H 0.190836 0.642107 0.532441 0.083 Uiso 1 1 calc R U . . .
 H25C H 0.222818 0.582248 0.564490 0.083 Uiso 1 1 calc R U . . .
 C5 C 0.41926(19) 1.15030(18) 0.26795(14) 0.0593(11) Uani 1 1 d . . . . .
 H5A H 0.441117 1.113221 0.254281 0.089 Uiso 1 1 calc R U . . .
 H5B H 0.443029 1.189782 0.270789 0.089 Uiso 1 1 calc R U . . .
 H5C H 0.386838 1.158611 0.241497 0.089 Uiso 1 1 calc R U . . .
 C48 C 0.33074(15) 0.76453(17) 0.19030(14) 0.0475(8) Uani 1 1 d . . . . .
 H48 H 0.343401 0.777946 0.227262 0.057 Uiso 1 1 calc R U . . .
 C50 C 0.17219(15) 0.8195(2) 0.28524(18) 0.0617(10) Uani 1 1 d . . . . .
 H50A H 0.176688 0.866809 0.278121 0.093 Uiso 1 1 calc R U . . .
 H50B H 0.141810 0.812871 0.310800 0.093 Uiso 1 1 calc R U . . .
 H50C H 0.162870 0.796730 0.249472 0.093 Uiso 1 1 calc R U . . .
 C34 C 0.54017(16) 0.31187(18) 0.36559(19) 0.0600(10) Uani 1 1 d . . . . .
 H34A H 0.542220 0.272654 0.341630 0.090 Uiso 1 1 calc R U . . .
 H34B H 0.569572 0.309526 0.396236 0.090 Uiso 1 1 calc R U . . .
 H34C H 0.545727 0.351498 0.342917 0.090 Uiso 1 1 calc R U . . .
 C51 C 0.22530(18) 0.7204(2) 0.3272(2) 0.0687(11) Uani 1 1 d . . . . .
 H51A H 0.262091 0.707376 0.344340 0.103 Uiso 1 1 calc R U . . .
 H51B H 0.216808 0.694132 0.293022 0.103 Uiso 1 1 calc R U . . .
 H51C H 0.196280 0.712769 0.354052 0.103 Uiso 1 1 calc R U . . .
 C40 C 0.24715(16) 0.5433(2) 0.12098(16) 0.0599(10) Uani 1 1 d . . . . .
 H40A H 0.265349 0.514128 0.094598 0.090 Uiso 1 1 calc R U . . .
 H40B H 0.241208 0.586812 0.103668 0.090 Uiso 1 1 calc R U . . .
 H40C H 0.210793 0.524485 0.129930 0.090 Uiso 1 1 calc R U . . .
 C24 C 0.3005(2) 0.6724(2) 0.53222(18) 0.0761(14) Uani 1 1 d . . . . .
 H24A H 0.340013 0.668917 0.523236 0.114 Uiso 1 1 calc R U . . .
 H24B H 0.297367 0.665996 0.572868 0.114 Uiso 1 1 calc R U . . .
 H24C H 0.286062 0.716164 0.521353 0.114 Uiso 1 1 calc R U . . .
 O18 O 0.33664(13) 0.96301(15) 0.24991(12) 0.0655(7) Uani 1 1 d D . . . .
 H18A H 0.339193 0.937379 0.278307 0.079 Uiso 0.599(11) 1 d R U P C 1
 H18B H 0.309874 0.949119 0.227737 0.098 Uiso 0.401(11) 1 d R U P C 2
 H18 H 0.3636(11) 0.955(3) 0.2290(14) 0.098 Uiso 1 1 d D U . . .
 N2 N 0.3111(3) 0.4025(4) 0.3657(5) 0.0682(13) Uani 0.599(11) 1 d DG U P C 1
 C19 C 0.2797(3) 0.4424(4) 0.3516(4) 0.0776(14) Uani 0.599(11) 1 d DG U P C 1
 C1A C 0.2403(4) 0.4941(5) 0.3334(6) 0.0681(15) Uani 0.599(11) 1 d DG U P C 1
 H1AA H 0.222027 0.482340 0.297695 0.102 Uiso 0.599(11) 1 d R U P C 1
 H1AB H 0.212596 0.499305 0.360914 0.102 Uiso 0.599(11) 1 d R U P C 1
 H1AC H 0.260287 0.534899 0.329636 0.102 Uiso 0.599(11) 1 d R U P C 1
 N3 N 0.2307(5) 0.5064(6) 0.3329(7) 0.0649(15) Uani 0.401(11) 1 d DG U P C 2
 C1B C 0.2624(5) 0.4661(5) 0.3451(6) 0.0761(14) Uani 0.401(11) 1 d DG U P C 2
 C1C C 0.3025(7) 0.4143(8) 0.3613(9) 0.0719(17) Uani 0.401(11) 1 d DG U P C 2
 H1CA H 0.320945 0.399584 0.328687 0.108 Uiso 0.401(11) 1 d R U P C 2
 H1CB H 0.330075 0.431267 0.388811 0.108 Uiso 0.401(11) 1 d R U P C 2
 H1CC H 0.283058 0.377995 0.377298 0.108 Uiso 0.401(11) 1 d R U P C 2

loop_
  _atom_site_aniso_label
  _atom_site_aniso_U_11
  _atom_site_aniso_U_22
  _atom_site_aniso_U_33
  _atom_site_aniso_U_23
  _atom_site_aniso_U_13
  _atom_site_aniso_U_12
 Cr1 0.0352(3) 0.0136(2) 0.0129(2) 0.000 0.0041(2) 0.000
 Cr2 0.0359(2) 0.01535(18) 0.01313(18) -0.00165(13) 0.00438(14) -0.00246(15)
 Cr4 0.0347(2) 0.01527(18) 0.01482(18) -0.00172(13) 0.00619(15) -0.00249(14)
 Cr5 0.0355(3) 0.0137(2) 0.0162(2) 0.000 0.0064(2) 0.000
 Cr3 0.0397(2) 0.01566(19) 0.01491(18) -0.00303(13) 0.00761(15) -0.00404(15)
 Ni1 0.0352(3) 0.0136(2) 0.0129(2) 0.000 0.0041(2) 0.000
 Ni2 0.0359(2) 0.01535(18) 0.01313(18) -0.00165(13) 0.00438(14) -0.00246(15)
 Ni4 0.0347(2) 0.01527(18) 0.01482(18) -0.00172(13) 0.00619(15) -0.00249(14)
 Ni5 0.0355(3) 0.0137(2) 0.0162(2) 0.000 0.0064(2) 0.000
 Ni3 0.0397(2) 0.01566(19) 0.01491(18) -0.00303(13) 0.00761(15) -0.00404(15)
 F4 0.0363(7) 0.0171(6) 0.0171(6) -0.0004(5) 0.0052(5) -0.0025(5)
 F1 0.0354(7) 0.0165(6) 0.0154(6) -0.0017(5) 0.0033(5) -0.0020(5)
 F3 0.0376(7) 0.0188(6) 0.0156(6) -0.0021(5) 0.0055(5) -0.0009(5)
 F2 0.0370(7) 0.0173(6) 0.0174(6) -0.0005(5) 0.0051(5) -0.0021(5)
 O7 0.0344(9) 0.0235(8) 0.0257(9) -0.0009(7) 0.0076(7) -0.0002(7)
 O12 0.0434(10) 0.0210(8) 0.0167(8) 0.0010(6) 0.0044(7) -0.0037(7)
 O1 0.0401(9) 0.0214(8) 0.0167(8) -0.0011(6) 0.0031(7) -0.0046(7)
 O3 0.0453(10) 0.0181(8) 0.0201(8) -0.0013(6) 0.0084(7) 0.0037(7)
 O4 0.0496(11) 0.0176(8) 0.0196(8) -0.0033(6) 0.0075(7) -0.0021(7)
 O13 0.0403(10) 0.0210(8) 0.0242(8) 0.0003(7) 0.0086(7) -0.0035(7)
 O11 0.0482(11) 0.0201(8) 0.0225(8) 0.0003(7) -0.0031(7) -0.0050(7)
 O16 0.0387(10) 0.0207(8) 0.0231(8) -0.0057(6) 0.0051(7) -0.0018(7)
 O5 0.0531(11) 0.0210(8) 0.0165(8) -0.0032(6) 0.0081(7) -0.0050(8)
 O9 0.0542(11) 0.0230(9) 0.0241(9) -0.0060(7) 0.0180(8) -0.0090(8)
 O15 0.0371(9) 0.0219(8) 0.0223(8) -0.0044(6) 0.0031(7) 0.0001(7)
 O6 0.0636(13) 0.0213(8) 0.0211(8) -0.0059(7) 0.0143(8) -0.0098(8)
 O2 0.0391(10) 0.0250(9) 0.0196(8) 0.0028(6) -0.0007(7) -0.0061(7)
 O8 0.0360(9) 0.0232(9) 0.0345(10) -0.0048(7) 0.0070(8) -0.0028(7)
 O10 0.0401(10) 0.0220(8) 0.0219(8) -0.0036(6) 0.0091(7) -0.0044(7)
 O14 0.0453(10) 0.0168(8) 0.0260(8) 0.0025(7) 0.0112(7) 0.0005(7)
 N1 0.056(2) 0.0206(14) 0.0261(15) 0.000 -0.0071(14) 0.000
 C11 0.0452(14) 0.0193(11) 0.0159(11) -0.0043(9) 0.0069(10) -0.0032(10)
 C1 0.0377(13) 0.0189(11) 0.0198(11) -0.0035(9) 0.0042(9) -0.0017(9)
 C16 0.0367(13) 0.0238(12) 0.0206(11) -0.0055(9) 0.0069(9) 0.0014(10)
 C2 0.0456(15) 0.0236(12) 0.0234(12) -0.0052(10) 0.0080(10) 0.0017(11)
 C31 0.0406(13) 0.0191(11) 0.0196(11) 0.0003(9) 0.0049(10) -0.0049(10)
 C26 0.0422(14) 0.0228(11) 0.0133(10) 0.0013(8) 0.0057(9) -0.0038(10)
 C36 0.0374(13) 0.0161(10) 0.0206(11) -0.0021(8) 0.0046(9) -0.0042(9)
 C3 0.0408(14) 0.0255(12) 0.0231(12) -0.0048(10) -0.0003(10) 0.0029(10)
 C28 0.0455(15) 0.0352(14) 0.0172(11) 0.0064(10) 0.0041(10) -0.0007(12)
 C6 0.0404(13) 0.0165(10) 0.0171(10) -0.0029(8) 0.0011(9) -0.0024(9)
 C27 0.0477(15) 0.0267(12) 0.0177(11) 0.0017(9) 0.0029(10) -0.0041(11)
 C32 0.0487(15) 0.0236(12) 0.0232(12) 0.0023(10) 0.0077(11) -0.0058(11)
 C21 0.0407(13) 0.0196(11) 0.0197(11) 0.0006(9) 0.0095(10) -0.0005(10)
 O17 0.0421(14) 0.110(3) 0.108(3) 0.055(2) -0.0052(15) 0.0099(15)
 C12 0.0580(17) 0.0214(12) 0.0172(11) -0.0018(9) 0.0096(11) -0.0053(11)
 C22 0.0414(14) 0.0289(13) 0.0305(13) 0.0029(10) 0.0103(11) -0.0029(11)
 C41 0.0370(13) 0.0205(11) 0.0320(13) 0.0045(10) 0.0111(11) 0.0017(10)
 C37 0.0454(15) 0.0339(14) 0.0259(13) -0.0076(11) -0.0001(11) -0.0041(12)
 C7 0.0409(14) 0.0274(13) 0.0235(12) -0.0004(10) -0.0008(10) -0.0069(11)
 C13 0.0583(17) 0.0252(13) 0.0165(11) -0.0040(9) 0.0060(11) -0.0051(12)
 C4 0.0502(16) 0.0251(13) 0.0348(14) -0.0053(11) 0.0019(12) 0.0057(12)
 C43 0.0465(15) 0.0318(14) 0.0224(12) 0.0027(10) 0.0019(11) 0.0027(11)
 C42 0.0612(19) 0.0275(13) 0.0297(14) -0.0069(11) -0.0119(13) 0.0112(13)
 C17 0.0387(14) 0.0346(14) 0.0352(14) -0.0084(11) 0.0027(11) 0.0043(11)
 C8 0.0443(15) 0.0321(14) 0.0266(13) -0.0017(11) -0.0022(11) 0.0003(12)
 C33 0.0556(17) 0.0234(13) 0.0304(13) 0.0023(10) -0.0016(12) -0.0066(12)
 C38 0.0442(16) 0.0446(17) 0.0309(14) 0.0008(12) -0.0038(12) -0.0032(13)
 C29 0.0561(18) 0.0280(14) 0.0328(14) 0.0047(11) 0.0062(13) 0.0036(12)
 C15 0.094(3) 0.0361(16) 0.0204(13) -0.0088(11) 0.0113(14) -0.0186(16)
 C9 0.0525(18) 0.0510(19) 0.0361(16) -0.0019(14) -0.0115(13) -0.0026(15)
 C23 0.0461(16) 0.0362(15) 0.0334(14) 0.0050(11) 0.0164(12) 0.0083(12)
 C44 0.0473(17) 0.0497(18) 0.0319(15) -0.0012(13) -0.0051(12) -0.0008(14)
 C30 0.0517(18) 0.0472(17) 0.0315(15) 0.0054(13) -0.0030(13) 0.0058(14)
 C35 0.070(2) 0.0270(14) 0.0334(15) 0.0081(12) -0.0051(14) -0.0041(14)
 C14 0.079(2) 0.0342(15) 0.0267(14) -0.0107(12) 0.0123(14) -0.0201(15)
 C46 0.0408(17) 0.070(2) 0.061(2) 0.0334(19) -0.0024(16) -0.0022(16)
 C47 0.056(2) 0.0485(19) 0.065(2) 0.0175(17) 0.0217(17) 0.0184(16)
 C18 0.0402(15) 0.0506(18) 0.0370(15) -0.0192(13) 0.0054(12) -0.0017(13)
 C10 0.0556(19) 0.057(2) 0.0320(15) 0.0179(14) -0.0034(13) -0.0038(16)
 C39 0.0480(18) 0.056(2) 0.0434(17) -0.0015(15) -0.0036(14) 0.0128(15)
 C45 0.0507(19) 0.073(2) 0.0447(19) 0.0060(17) -0.0107(15) -0.0017(18)
 C25 0.056(2) 0.062(2) 0.0506(19) 0.0040(17) 0.0286(16) 0.0069(17)
 C5 0.099(3) 0.0458(19) 0.0358(17) 0.0164(14) 0.0242(18) 0.0350(19)
 C48 0.065(2) 0.0419(17) 0.0358(16) 0.0041(13) 0.0060(14) 0.0170(15)
 C50 0.0417(18) 0.080(3) 0.063(2) -0.023(2) -0.0047(16) 0.0019(18)
 C34 0.059(2) 0.0415(18) 0.080(3) 0.0235(18) 0.0100(19) 0.0094(16)
 C51 0.059(2) 0.059(2) 0.087(3) -0.006(2) -0.008(2) -0.0240(19)
 C40 0.053(2) 0.081(3) 0.0429(19) -0.0071(18) -0.0145(16) 0.0020(19)
 C24 0.097(3) 0.079(3) 0.056(2) -0.035(2) 0.045(2) -0.027(2)
 O18 0.0784(19) 0.0605(16) 0.0596(16) 0.0121(13) 0.0213(14) 0.0142(14)
 N2 0.050(3) 0.060(3) 0.094(3) 0.020(3) -0.009(3) -0.006(2)
 C19 0.066(3) 0.066(4) 0.099(3) 0.022(3) -0.009(3) 0.007(2)
 C1A 0.055(3) 0.062(4) 0.085(3) 0.023(3) -0.014(3) 0.006(3)
 N3 0.053(3) 0.056(4) 0.084(3) 0.020(3) -0.007(3) 0.005(3)
 C1B 0.062(3) 0.067(4) 0.098(3) 0.023(3) -0.012(3) 0.008(2)
 C1C 0.055(4) 0.063(4) 0.097(3) 0.019(3) -0.009(3) 0.003(3)

_geom_special_details
;
 All esds (except the esd in the dihedral angle between two l.s. planes)
 are estimated using the full covariance matrix.  The cell esds are taken
 into account individually in the estimation of esds in distances, angles
 and torsion angles; correlations between esds in cell parameters are only
 used when they are defined by crystal symmetry.  An approximate (isotropic)
 treatment of cell esds is used for estimating esds involving l.s. planes.
;
loop_
  _geom_bond_atom_site_label_1
  _geom_bond_atom_site_label_2
  _geom_bond_distance
  _geom_bond_site_symmetry_2
  _geom_bond_publ_flag
 Cr1 F1 1.9207(13) . ?
 Cr1 F1 1.9207(13) 2_655 ?
 Cr1 O1 1.9762(17) . ?
 Cr1 O1 1.9762(17) 2_655 ?
 Cr1 O3 1.9609(17) . ?
 Cr1 O3 1.9609(17) 2_655 ?
 Cr2 F1 1.9216(13) . ?
 Cr2 F2 1.9164(13) . ?
 Cr2 O7 1.9676(18) . ?
 Cr2 O4 1.9541(17) . ?
 Cr2 O5 1.9526(17) . ?
 Cr2 O2 1.9547(19) . ?
 Cr4 F4 1.9544(14) . ?
 Cr4 F3 1.9779(14) . ?
 Cr4 O12 1.9847(18) . ?
 Cr4 O13 1.9690(18) . ?
 Cr4 O15 1.9667(18) . ?
 Cr4 O10 1.9945(18) . ?
 Cr5 F4 1.9448(13) . ?
 Cr5 F4 1.9447(13) 2_655 ?
 Cr5 O16 1.9800(18) . ?
 Cr5 O16 1.9801(18) 2_655 ?
 Cr5 O14 1.9721(17) 2_655 ?
 Cr5 O14 1.9721(17) . ?
 Cr3 F3 1.9296(13) . ?
 Cr3 F2 1.9279(14) . ?
 Cr3 O11 1.9451(19) . ?
 Cr3 O9 1.9356(18) . ?
 Cr3 O6 1.9484(17) . ?
 Cr3 O8 1.9836(19) . ?
 Ni1 F1 1.9207(13) . ?
 Ni1 F1 1.9207(13) 2_655 ?
 Ni1 O1 1.9762(17) 2_655 ?
 Ni1 O1 1.9762(17) . ?
 Ni1 O3 1.9609(17) . ?
 Ni1 O3 1.9609(17) 2_655 ?
 Ni2 F1 1.9216(13) . ?
 Ni2 F2 1.9164(13) . ?
 Ni2 O7 1.9676(18) . ?
 Ni2 O4 1.9541(17) . ?
 Ni2 O5 1.9526(17) . ?
 Ni2 O2 1.9547(19) . ?
 Ni4 F4 1.9544(14) . ?
 Ni4 F3 1.9779(14) . ?
 Ni4 O12 1.9847(18) . ?
 Ni4 O13 1.9690(18) . ?
 Ni4 O15 1.9667(18) . ?
 Ni4 O10 1.9945(18) . ?
 Ni5 F4 1.9448(13) . ?
 Ni5 F4 1.9447(13) 2_655 ?
 Ni5 O16 1.9800(18) . ?
 Ni5 O16 1.9801(18) 2_655 ?
 Ni5 O14 1.9721(17) 2_655 ?
 Ni5 O14 1.9721(17) . ?
 Ni3 F3 1.9296(13) . ?
 Ni3 F2 1.9279(14) . ?
 Ni3 O11 1.9451(19) . ?
 Ni3 O9 1.9356(18) . ?
 Ni3 O6 1.9484(17) . ?
 Ni3 O8 1.9836(19) . ?
 O7 C16 1.275(3) . ?
 O12 C26 1.262(3) . ?
 O1 C6 1.282(3) . ?
 O3 C1 1.268(3) . ?
 O4 C1 1.264(3) . ?
 O13 C31 1.277(3) . ?
 O11 C26 1.281(3) . ?
 O16 C36 1.265(3) . ?
 O5 C11 1.254(3) . ?
 O9 C21 1.262(3) . ?
 O15 C36 1.267(3) . ?
 O6 C11 1.262(3) . ?
 O2 C6 1.257(3) . ?
 O8 C16 1.256(3) . ?
 O10 C21 1.273(3) . ?
 O14 C31 1.260(3) . ?
 N1 H1A 0.9100 . ?
 N1 H1B 0.9100 . ?
 N1 C41 1.489(3) . ?
 N1 C41 1.489(3) 2_655 ?
 C11 C12 1.476(3) . ?
 C1 C2 1.480(3) . ?
 C16 C17 1.477(4) . ?
 C2 H2 0.9500 . ?
 C2 C3 1.331(4) . ?
 C31 C32 1.480(3) . ?
 C26 C27 1.462(4) . ?
 C36 C37 1.474(4) . ?
 C3 C4 1.504(4) . ?
 C3 C5 1.481(4) . ?
 C28 C27 1.340(4) . ?
 C28 C29 1.505(4) . ?
 C28 C30 1.499(4) . ?
 C6 C7 1.466(4) . ?
 C27 H27 0.9500 . ?
 C32 H32 0.9500 . ?
 C32 C33 1.326(4) . ?
 C21 C22 1.470(4) . ?
 O17 H17A 0.8200 . ?
 O17 H17B 0.8200 . ?
 O17 C46 1.372(4) . ?
 C12 H12 0.9500 . ?
 C12 C13 1.324(4) . ?
 C22 H22 0.9500 . ?
 C22 C23 1.332(4) . ?
 C41 H41A 0.9900 . ?
 C41 H41B 0.9900 . ?
 C41 C42 1.516(4) . ?
 C37 H37 0.9500 . ?
 C37 C38 1.335(4) . ?
 C7 H7 0.9500 . ?
 C7 C8 1.345(4) . ?
 C13 C15 1.509(4) . ?
 C13 C14 1.493(4) . ?
 C4 H4A 0.9800 . ?
 C4 H4B 0.9800 . ?
 C4 H4C 0.9800 . ?
 C43 C42 1.506(4) . ?
 C43 C44 1.393(4) . ?
 C43 C48 1.379(4) . ?
 C42 H42A 0.9900 . ?
 C42 H42B 0.9900 . ?
 C17 H17 0.9500 . ?
 C17 C18 1.328(4) . ?
 C8 C9 1.491(4) . ?
 C8 C10 1.502(4) . ?
 C33 C35 1.510(4) . ?
 C33 C34 1.484(5) . ?
 C38 C39 1.487(5) . ?
 C38 C40 1.497(4) . ?
 C29 H29A 0.9800 . ?
 C29 H29B 0.9800 . ?
 C29 H29C 0.9800 . ?
 C15 H15A 0.9800 . ?
 C15 H15B 0.9800 . ?
 C15 H15C 0.9800 . ?
 C9 H9A 0.9800 . ?
 C9 H9B 0.9800 . ?
 C9 H9C 0.9800 . ?
 C23 C25 1.499(4) . ?
 C23 C24 1.503(5) . ?
 C44 H44 0.9500 . ?
 C44 C45 1.379(5) . ?
 C30 H30A 0.9800 . ?
 C30 H30B 0.9800 . ?
 C30 H30C 0.9800 . ?
 C35 H35A 0.9800 . ?
 C35 H35B 0.9800 . ?
 C35 H35C 0.9800 . ?
 C14 H14A 0.9800 . ?
 C14 H14B 0.9800 . ?
 C14 H14C 0.9800 . ?
 C46 C47 1.397(6) . ?
 C46 C45 1.365(6) . ?
 C47 H47 0.9500 . ?
 C47 C48 1.381(5) . ?
 C18 C50 1.510(5) . ?
 C18 C51 1.497(5) . ?
 C10 H10A 0.9800 . ?
 C10 H10B 0.9800 . ?
 C10 H10C 0.9800 . ?
 C39 H39A 0.9800 . ?
 C39 H39B 0.9800 . ?
 C39 H39C 0.9800 . ?
 C45 H45 0.9500 . ?
 C25 H25A 0.9800 . ?
 C25 H25B 0.9800 . ?
 C25 H25C 0.9800 . ?
 C5 H5A 0.9800 . ?
 C5 H5B 0.9800 . ?
 C5 H5C 0.9800 . ?
 C48 H48 0.9500 . ?
 C50 H50A 0.9800 . ?
 C50 H50B 0.9800 . ?
 C50 H50C 0.9800 . ?
 C34 H34A 0.9800 . ?
 C34 H34B 0.9800 . ?
 C34 H34C 0.9800 . ?
 C51 H51A 0.9800 . ?
 C51 H51B 0.9800 . ?
 C51 H51C 0.9800 . ?
 C40 H40A 0.9800 . ?
 C40 H40B 0.9800 . ?
 C40 H40C 0.9800 . ?
 C24 H24A 0.9800 . ?
 C24 H24B 0.9800 . ?
 C24 H24C 0.9800 . ?
 O18 H18A 0.8501 . ?
 O18 H18B 0.8499 . ?
 O18 H18 0.8501(11) . ?
 N2 C19 1.1373 . ?
 C19 C1A 1.4556 . ?
 C1A H1AA 0.9596 . ?
 C1A H1AB 0.9605 . ?
 C1A H1AC 0.9601 . ?
 N3 C1B 1.1372 . ?
 C1B C1C 1.4555 . ?
 C1C H1CA 0.9600 . ?
 C1C H1CB 0.9599 . ?
 C1C H1CC 0.9599 . ?

loop_
  _geom_angle_atom_site_label_1
  _geom_angle_atom_site_label_2
  _geom_angle_atom_site_label_3
  _geom_angle
  _geom_angle_site_symmetry_1
  _geom_angle_site_symmetry_3
  _geom_angle_publ_flag
 F1 Cr1 F1 89.15(8) . 2_655 ?
 F1 Cr1 O1 86.20(6) . 2_655 ?
 F1 Cr1 O1 92.89(6) . . ?
 F1 Cr1 O1 86.20(6) 2_655 . ?
 F1 Cr1 O1 92.89(6) 2_655 2_655 ?
 F1 Cr1 O3 91.85(6) . . ?
 F1 Cr1 O3 91.86(6) 2_655 2_655 ?
 F1 Cr1 O3 178.02(7) . 2_655 ?
 F1 Cr1 O3 178.02(7) 2_655 . ?
 O1 Cr1 O1 178.72(10) 2_655 . ?
 O3 Cr1 O1 92.04(7) 2_655 2_655 ?
 O3 Cr1 O1 92.04(7) . . ?
 O3 Cr1 O1 88.89(7) . 2_655 ?
 O3 Cr1 O1 88.89(7) 2_655 . ?
 O3 Cr1 O3 87.19(10) . 2_655 ?
 F1 Cr2 O7 88.90(7) . . ?
 F1 Cr2 O4 91.74(6) . . ?
 F1 Cr2 O5 177.67(7) . . ?
 F1 Cr2 O2 89.68(7) . . ?
 F2 Cr2 F1 88.34(6) . . ?
 F2 Cr2 O7 90.91(7) . . ?
 F2 Cr2 O4 178.62(7) . . ?
 F2 Cr2 O5 92.76(6) . . ?
 F2 Cr2 O2 88.86(7) . . ?
 O4 Cr2 O7 87.71(8) . . ?
 O4 Cr2 O2 92.52(8) . . ?
 O5 Cr2 O7 93.13(8) . . ?
 O5 Cr2 O4 87.21(7) . . ?
 O5 Cr2 O2 88.29(8) . . ?
 O2 Cr2 O7 178.57(7) . . ?
 F4 Cr4 F3 86.37(6) . . ?
 F4 Cr4 O12 86.67(7) . . ?
 F4 Cr4 O13 94.04(6) . . ?
 F4 Cr4 O15 91.20(7) . . ?
 F4 Cr4 O10 177.05(7) . . ?
 F3 Cr4 O12 91.89(6) . . ?
 F3 Cr4 O10 90.84(6) . . ?
 O12 Cr4 O10 94.37(7) . . ?
 O13 Cr4 F3 179.29(7) . . ?
 O13 Cr4 O12 87.56(7) . . ?
 O13 Cr4 O10 88.76(7) . . ?
 O15 Cr4 F3 89.91(6) . . ?
 O15 Cr4 O12 177.11(8) . . ?
 O15 Cr4 O13 90.65(7) . . ?
 O15 Cr4 O10 87.85(7) . . ?
 F4 Cr5 F4 85.70(8) 2_655 . ?
 F4 Cr5 O16 89.83(7) . 2_655 ?
 F4 Cr5 O16 90.92(6) 2_655 2_655 ?
 F4 Cr5 O16 89.83(7) 2_655 . ?
 F4 Cr5 O16 90.92(6) . . ?
 F4 Cr5 O14 92.49(6) . . ?
 F4 Cr5 O14 92.50(6) 2_655 2_655 ?
 F4 Cr5 O14 176.98(7) 2_655 . ?
 F4 Cr5 O14 176.98(7) . 2_655 ?
 O16 Cr5 O16 178.98(10) . 2_655 ?
 O14 Cr5 O16 86.65(7) . 2_655 ?
 O14 Cr5 O16 92.62(8) . . ?
 O14 Cr5 O16 86.65(7) 2_655 . ?
 O14 Cr5 O16 92.62(8) 2_655 2_655 ?
 O14 Cr5 O14 89.42(10) . 2_655 ?
 F3 Cr3 O11 89.60(7) . . ?
 F3 Cr3 O9 92.50(7) . . ?
 F3 Cr3 O6 176.71(7) . . ?
 F3 Cr3 O8 90.56(7) . . ?
 F2 Cr3 F3 89.84(6) . . ?
 F2 Cr3 O11 87.77(7) . . ?
 F2 Cr3 O9 177.01(7) . . ?
 F2 Cr3 O6 92.74(7) . . ?
 F2 Cr3 O8 89.25(7) . . ?
 O11 Cr3 O6 88.46(8) . . ?
 O11 Cr3 O8 177.01(8) . . ?
 O9 Cr3 O11 94.11(8) . . ?
 O9 Cr3 O6 84.99(7) . . ?
 O9 Cr3 O8 88.87(8) . . ?
 O6 Cr3 O8 91.52(8) . . ?
 F1 Ni1 F1 89.15(8) . 2_655 ?
 F1 Ni1 O1 92.89(6) . . ?
 F1 Ni1 O1 92.89(6) 2_655 2_655 ?
 F1 Ni1 O1 86.20(6) . 2_655 ?
 F1 Ni1 O1 86.20(6) 2_655 . ?
 F1 Ni1 O3 91.85(6) . . ?
 F1 Ni1 O3 91.86(6) 2_655 2_655 ?
 F1 Ni1 O3 178.02(7) 2_655 . ?
 F1 Ni1 O3 178.02(7) . 2_655 ?
 O1 Ni1 O1 178.72(10) 2_655 . ?
 O3 Ni1 O1 92.04(7) 2_655 2_655 ?
 O3 Ni1 O1 92.04(7) . . ?
 O3 Ni1 O1 88.89(7) 2_655 . ?
 O3 Ni1 O1 88.89(7) . 2_655 ?
 O3 Ni1 O3 87.19(10) . 2_655 ?
 F1 Ni2 O7 88.90(7) . . ?
 F1 Ni2 O4 91.74(6) . . ?
 F1 Ni2 O5 177.67(7) . . ?
 F1 Ni2 O2 89.68(7) . . ?
 F2 Ni2 F1 88.34(6) . . ?
 F2 Ni2 O7 90.91(7) . . ?
 F2 Ni2 O4 178.62(7) . . ?
 F2 Ni2 O5 92.76(6) . . ?
 F2 Ni2 O2 88.86(7) . . ?
 O4 Ni2 O7 87.71(8) . . ?
 O4 Ni2 O2 92.52(8) . . ?
 O5 Ni2 O7 93.13(8) . . ?
 O5 Ni2 O4 87.21(7) . . ?
 O5 Ni2 O2 88.29(8) . . ?
 O2 Ni2 O7 178.57(7) . . ?
 F4 Ni4 F3 86.37(6) . . ?
 F4 Ni4 O12 86.67(7) . . ?
 F4 Ni4 O13 94.04(6) . . ?
 F4 Ni4 O15 91.20(7) . . ?
 F4 Ni4 O10 177.05(7) . . ?
 F3 Ni4 O12 91.89(6) . . ?
 F3 Ni4 O10 90.84(6) . . ?
 O12 Ni4 O10 94.37(7) . . ?
 O13 Ni4 F3 179.29(7) . . ?
 O13 Ni4 O12 87.56(7) . . ?
 O13 Ni4 O10 88.76(7) . . ?
 O15 Ni4 F3 89.91(6) . . ?
 O15 Ni4 O12 177.11(8) . . ?
 O15 Ni4 O13 90.65(7) . . ?
 O15 Ni4 O10 87.85(7) . . ?
 F4 Ni5 F4 85.70(8) 2_655 . ?
 F4 Ni5 O16 90.92(6) 2_655 2_655 ?
 F4 Ni5 O16 90.92(6) . . ?
 F4 Ni5 O16 89.83(7) 2_655 . ?
 F4 Ni5 O16 89.83(7) . 2_655 ?
 F4 Ni5 O14 176.98(7) 2_655 . ?
 F4 Ni5 O14 92.50(6) 2_655 2_655 ?
 F4 Ni5 O14 176.98(7) . 2_655 ?
 F4 Ni5 O14 92.49(6) . . ?
 O16 Ni5 O16 178.98(10) . 2_655 ?
 O14 Ni5 O16 86.65(7) . 2_655 ?
 O14 Ni5 O16 86.65(7) 2_655 . ?
 O14 Ni5 O16 92.62(8) 2_655 2_655 ?
 O14 Ni5 O16 92.62(8) . . ?
 O14 Ni5 O14 89.42(10) . 2_655 ?
 F3 Ni3 O11 89.60(7) . . ?
 F3 Ni3 O9 92.50(7) . . ?
 F3 Ni3 O6 176.71(7) . . ?
 F3 Ni3 O8 90.56(7) . . ?
 F2 Ni3 F3 89.84(6) . . ?
 F2 Ni3 O11 87.77(7) . . ?
 F2 Ni3 O9 177.01(7) . . ?
 F2 Ni3 O6 92.74(7) . . ?
 F2 Ni3 O8 89.25(7) . . ?
 O11 Ni3 O6 88.46(8) . . ?
 O11 Ni3 O8 177.01(8) . . ?
 O9 Ni3 O11 94.11(8) . . ?
 O9 Ni3 O6 84.99(7) . . ?
 O9 Ni3 O8 88.87(8) . . ?
 O6 Ni3 O8 91.52(8) . . ?
 Cr5 F4 Cr4 122.07(7) . . ?
 Ni5 F4 Ni4 122.07(7) . . ?
 Cr1 F1 Cr2 124.31(7) . . ?
 Ni1 F1 Ni2 124.31(7) . . ?
 Cr3 F3 Cr4 120.12(7) . . ?
 Ni3 F3 Ni4 120.12(7) . . ?
 Cr2 F2 Cr3 124.82(7) . . ?
 Ni2 F2 Ni3 124.82(7) . . ?
 C16 O7 Cr2 134.23(17) . . ?
 C16 O7 Ni2 134.23(17) . . ?
 C26 O12 Cr4 131.54(15) . . ?
 C26 O12 Ni4 131.54(15) . . ?
 C6 O1 Cr1 133.07(16) . . ?
 C6 O1 Ni1 133.07(16) . . ?
 C1 O3 Cr1 131.59(16) . . ?
 C1 O3 Ni1 131.59(16) . . ?
 C1 O4 Cr2 136.13(16) . . ?
 C1 O4 Ni2 136.13(16) . . ?
 C31 O13 Cr4 133.73(16) . . ?
 C31 O13 Ni4 133.73(16) . . ?
 C26 O11 Cr3 129.43(17) . . ?
 C26 O11 Ni3 129.43(17) . . ?
 C36 O16 Cr5 135.94(16) . . ?
 C36 O16 Ni5 135.94(16) . . ?
 C11 O5 Cr2 133.73(15) . . ?
 C11 O5 Ni2 133.73(15) . . ?
 C21 O9 Cr3 136.74(16) . . ?
 C21 O9 Ni3 136.74(16) . . ?
 C36 O15 Cr4 130.73(17) . . ?
 C36 O15 Ni4 130.73(17) . . ?
 C11 O6 Cr3 135.34(16) . . ?
 C11 O6 Ni3 135.34(16) . . ?
 C6 O2 Cr2 134.63(16) . . ?
 C6 O2 Ni2 134.63(16) . . ?
 C16 O8 Cr3 134.87(17) . . ?
 C16 O8 Ni3 134.87(17) . . ?
 C21 O10 Cr4 125.78(16) . . ?
 C21 O10 Ni4 125.78(16) . . ?
 C31 O14 Cr5 131.86(16) . . ?
 C31 O14 Ni5 131.86(16) . . ?
 H1A N1 H1B 107.3 . . ?
 C41 N1 H1A 108.1 . . ?
 C41 N1 H1A 108.1 2_655 . ?
 C41 N1 H1B 108.1 . . ?
 C41 N1 H1B 108.1 2_655 . ?
 C41 N1 C41 116.8(3) . 2_655 ?
 O5 C11 O6 125.5(2) . . ?
 O5 C11 C12 120.1(2) . . ?
 O6 C11 C12 114.4(2) . . ?
 O3 C1 C2 120.8(2) . . ?
 O4 C1 O3 125.1(2) . . ?
 O4 C1 C2 114.1(2) . . ?
 O7 C16 C17 114.4(2) . . ?
 O8 C16 O7 125.0(2) . . ?
 O8 C16 C17 120.7(2) . . ?
 C1 C2 H2 115.4 . . ?
 C3 C2 C1 129.1(2) . . ?
 C3 C2 H2 115.4 . . ?
 O13 C31 C32 114.2(2) . . ?
 O14 C31 O13 125.1(2) . . ?
 O14 C31 C32 120.7(2) . . ?
 O12 C26 O11 124.1(2) . . ?
 O12 C26 C27 121.5(2) . . ?
 O11 C26 C27 114.4(2) . . ?
 O16 C36 O15 125.7(2) . . ?
 O16 C36 C37 115.1(2) . . ?
 O15 C36 C37 119.2(2) . . ?
 C2 C3 C4 120.3(2) . . ?
 C2 C3 C5 125.9(3) . . ?
 C5 C3 C4 113.8(2) . . ?
 C27 C28 C29 125.3(3) . . ?
 C27 C28 C30 119.2(3) . . ?
 C30 C28 C29 115.5(3) . . ?
 O1 C6 C7 115.9(2) . . ?
 O2 C6 O1 124.5(2) . . ?
 O2 C6 C7 119.5(2) . . ?
 C26 C27 H27 116.2 . . ?
 C28 C27 C26 127.6(2) . . ?
 C28 C27 H27 116.2 . . ?
 C31 C32 H32 116.1 . . ?
 C33 C32 C31 127.8(3) . . ?
 C33 C32 H32 116.1 . . ?
 O9 C21 O10 124.4(2) . . ?
 O9 C21 C22 118.2(2) . . ?
 O10 C21 C22 117.4(2) . . ?
 C46 O17 H17A 110.2 . . ?
 C46 O17 H17B 108.7 . . ?
 C11 C12 H12 115.8 . . ?
 C13 C12 C11 128.3(2) . . ?
 C13 C12 H12 115.8 . . ?
 C21 C22 H22 116.8 . . ?
 C23 C22 C21 126.4(3) . . ?
 C23 C22 H22 116.8 . . ?
 N1 C41 H41A 109.5 . . ?
 N1 C41 H41B 109.5 . . ?
 N1 C41 C42 110.6(2) . . ?
 H41A C41 H41B 108.1 . . ?
 C42 C41 H41A 109.5 . . ?
 C42 C41 H41B 109.5 . . ?
 C36 C37 H37 115.7 . . ?
 C38 C37 C36 128.5(3) . . ?
 C38 C37 H37 115.7 . . ?
 C6 C7 H7 116.6 . . ?
 C8 C7 C6 126.8(3) . . ?
 C8 C7 H7 116.6 . . ?
 C12 C13 C15 119.0(2) . . ?
 C12 C13 C14 125.1(2) . . ?
 C14 C13 C15 115.8(2) . . ?
 C3 C4 H4A 109.5 . . ?
 C3 C4 H4B 109.5 . . ?
 C3 C4 H4C 109.5 . . ?
 H4A C4 H4B 109.5 . . ?
 H4A C4 H4C 109.5 . . ?
 H4B C4 H4C 109.5 . . ?
 C44 C43 C42 120.1(3) . . ?
 C48 C43 C42 122.6(3) . . ?
 C48 C43 C44 117.2(3) . . ?
 C41 C42 H42A 108.6 . . ?
 C41 C42 H42B 108.6 . . ?
 C43 C42 C41 114.5(2) . . ?
 C43 C42 H42A 108.6 . . ?
 C43 C42 H42B 108.6 . . ?
 H42A C42 H42B 107.6 . . ?
 C16 C17 H17 116.0 . . ?
 C18 C17 C16 128.0(3) . . ?
 C18 C17 H17 116.0 . . ?
 C7 C8 C9 119.3(3) . . ?
 C7 C8 C10 125.8(3) . . ?
 C9 C8 C10 114.9(3) . . ?
 C32 C33 C35 119.1(3) . . ?
 C32 C33 C34 126.1(3) . . ?
 C34 C33 C35 114.7(3) . . ?
 C37 C38 C39 126.9(3) . . ?
 C37 C38 C40 119.6(3) . . ?
 C39 C38 C40 113.4(3) . . ?
 C28 C29 H29A 109.5 . . ?
 C28 C29 H29B 109.5 . . ?
 C28 C29 H29C 109.5 . . ?
 H29A C29 H29B 109.5 . . ?
 H29A C29 H29C 109.5 . . ?
 H29B C29 H29C 109.5 . . ?
 C13 C15 H15A 109.5 . . ?
 C13 C15 H15B 109.5 . . ?
 C13 C15 H15C 109.5 . . ?
 H15A C15 H15B 109.5 . . ?
 H15A C15 H15C 109.5 . . ?
 H15B C15 H15C 109.5 . . ?
 C8 C9 H9A 109.5 . . ?
 C8 C9 H9B 109.5 . . ?
 C8 C9 H9C 109.5 . . ?
 H9A C9 H9B 109.5 . . ?
 H9A C9 H9C 109.5 . . ?
 H9B C9 H9C 109.5 . . ?
 C22 C23 C25 120.4(3) . . ?
 C22 C23 C24 126.3(3) . . ?
 C25 C23 C24 113.3(3) . . ?
 C43 C44 H44 119.0 . . ?
 C45 C44 C43 122.0(3) . . ?
 C45 C44 H44 119.0 . . ?
 C28 C30 H30A 109.5 . . ?
 C28 C30 H30B 109.5 . . ?
 C28 C30 H30C 109.5 . . ?
 H30A C30 H30B 109.5 . . ?
 H30A C30 H30C 109.5 . . ?
 H30B C30 H30C 109.5 . . ?
 C33 C35 H35A 109.5 . . ?
 C33 C35 H35B 109.5 . . ?
 C33 C35 H35C 109.5 . . ?
 H35A C35 H35B 109.5 . . ?
 H35A C35 H35C 109.5 . . ?
 H35B C35 H35C 109.5 . . ?
 C13 C14 H14A 109.5 . . ?
 C13 C14 H14B 109.5 . . ?
 C13 C14 H14C 109.5 . . ?
 H14A C14 H14B 109.5 . . ?
 H14A C14 H14C 109.5 . . ?
 H14B C14 H14C 109.5 . . ?
 O17 C46 C47 121.5(4) . . ?
 C45 C46 O17 118.9(4) . . ?
 C45 C46 C47 119.6(3) . . ?
 C46 C47 H47 120.1 . . ?
 C48 C47 C46 119.7(3) . . ?
 C48 C47 H47 120.1 . . ?
 C17 C18 C50 118.6(3) . . ?
 C17 C18 C51 125.8(3) . . ?
 C51 C18 C50 115.6(3) . . ?
 C8 C10 H10A 109.5 . . ?
 C8 C10 H10B 109.5 . . ?
 C8 C10 H10C 109.5 . . ?
 H10A C10 H10B 109.5 . . ?
 H10A C10 H10C 109.5 . . ?
 H10B C10 H10C 109.5 . . ?
 C38 C39 H39A 109.5 . . ?
 C38 C39 H39B 109.5 . . ?
 C38 C39 H39C 109.5 . . ?
 H39A C39 H39B 109.5 . . ?
 H39A C39 H39C 109.5 . . ?
 H39B C39 H39C 109.5 . . ?
 C44 C45 H45 120.1 . . ?
 C46 C45 C44 119.9(3) . . ?
 C46 C45 H45 120.1 . . ?
 C23 C25 H25A 109.5 . . ?
 C23 C25 H25B 109.5 . . ?
 C23 C25 H25C 109.5 . . ?
 H25A C25 H25B 109.5 . . ?
 H25A C25 H25C 109.5 . . ?
 H25B C25 H25C 109.5 . . ?
 C3 C5 H5A 109.5 . . ?
 C3 C5 H5B 109.5 . . ?
 C3 C5 H5C 109.5 . . ?
 H5A C5 H5B 109.5 . . ?
 H5A C5 H5C 109.5 . . ?
 H5B C5 H5C 109.5 . . ?
 C43 C48 C47 121.6(3) . . ?
 C43 C48 H48 119.2 . . ?
 C47 C48 H48 119.2 . . ?
 C18 C50 H50A 109.5 . . ?
 C18 C50 H50B 109.5 . . ?
 C18 C50 H50C 109.5 . . ?
 H50A C50 H50B 109.5 . . ?
 H50A C50 H50C 109.5 . . ?
 H50B C50 H50C 109.5 . . ?
 C33 C34 H34A 109.5 . . ?
 C33 C34 H34B 109.5 . . ?
 C33 C34 H34C 109.5 . . ?
 H34A C34 H34B 109.5 . . ?
 H34A C34 H34C 109.5 . . ?
 H34B C34 H34C 109.5 . . ?
 C18 C51 H51A 109.5 . . ?
 C18 C51 H51B 109.5 . . ?
 C18 C51 H51C 109.5 . . ?
 H51A C51 H51B 109.5 . . ?
 H51A C51 H51C 109.5 . . ?
 H51B C51 H51C 109.5 . . ?
 C38 C40 H40A 109.5 . . ?
 C38 C40 H40B 109.5 . . ?
 C38 C40 H40C 109.5 . . ?
 H40A C40 H40B 109.5 . . ?
 H40A C40 H40C 109.5 . . ?
 H40B C40 H40C 109.5 . . ?
 C23 C24 H24A 109.5 . . ?
 C23 C24 H24B 109.5 . . ?
 C23 C24 H24C 109.5 . . ?
 H24A C24 H24B 109.5 . . ?
 H24A C24 H24C 109.5 . . ?
 H24B C24 H24C 109.5 . . ?
 H18A O18 H18 109.1 . . ?
 H18B O18 H18 98.1 . . ?
 N2 C19 C1A 179.07(7) . . ?
 C19 C1A H1AA 109.5 . . ?
 C19 C1A H1AB 109.5 . . ?
 C19 C1A H1AC 109.5 . . ?
 H1AA C1A H1AB 109.5 . . ?
 H1AA C1A H1AC 109.5 . . ?
 H1AB C1A H1AC 109.5 . . ?
 N3 C1B C1C 179.11(6) . . ?
 C1B C1C H1CA 109.5 . . ?
 C1B C1C H1CB 109.5 . . ?
 C1B C1C H1CC 109.5 . . ?
 H1CA C1C H1CB 109.5 . . ?
 H1CA C1C H1CC 109.5 . . ?
 H1CB C1C H1CC 109.4 . . ?

loop_
  _geom_torsion_atom_site_label_1
  _geom_torsion_atom_site_label_2
  _geom_torsion_atom_site_label_3
  _geom_torsion_atom_site_label_4
  _geom_torsion
  _geom_torsion_site_symmetry_1
  _geom_torsion_site_symmetry_2
  _geom_torsion_site_symmetry_3
  _geom_torsion_site_symmetry_4
  _geom_torsion_publ_flag
 Cr1 O1 C6 O2 -12.6(4) . . . . ?
 Cr1 O1 C6 C7 170.34(17) . . . . ?
 Cr1 O3 C1 O4 -3.0(4) . . . . ?
 Cr1 O3 C1 C2 177.19(18) . . . . ?
 Cr2 O7 C16 O8 3.9(4) . . . . ?
 Cr2 O7 C16 C17 -175.83(17) . . . . ?
 Cr2 O4 C1 O3 -14.4(4) . . . . ?
 Cr2 O4 C1 C2 165.44(19) . . . . ?
 Cr2 O5 C11 O6 0.4(5) . . . . ?
 Cr2 O5 C11 C12 -178.9(2) . . . . ?
 Cr2 O2 C6 O1 -7.5(4) . . . . ?
 Cr2 O2 C6 C7 169.42(17) . . . . ?
 Cr4 O12 C26 O11 36.4(4) . . . . ?
 Cr4 O12 C26 C27 -143.62(19) . . . . ?
 Cr4 O13 C31 O14 -24.6(4) . . . . ?
 Cr4 O13 C31 C32 155.30(18) . . . . ?
 Cr4 O15 C36 O16 -4.1(4) . . . . ?
 Cr4 O15 C36 C37 177.32(17) . . . . ?
 Cr4 O10 C21 O9 12.5(4) . . . . ?
 Cr4 O10 C21 C22 -167.26(18) . . . . ?
 Cr5 O16 C36 O15 -15.8(4) . . . . ?
 Cr5 O16 C36 C37 162.84(18) . . . . ?
 Cr5 O14 C31 O13 -0.7(4) . . . . ?
 Cr5 O14 C31 C32 179.44(18) . . . . ?
 Cr3 O11 C26 O12 3.1(4) . . . . ?
 Cr3 O11 C26 C27 -176.80(16) . . . . ?
 Cr3 O9 C21 O10 27.7(4) . . . . ?
 Cr3 O9 C21 C22 -152.5(2) . . . . ?
 Cr3 O6 C11 O5 7.7(5) . . . . ?
 Cr3 O6 C11 C12 -173.0(2) . . . . ?
 Cr3 O8 C16 O7 1.8(4) . . . . ?
 Cr3 O8 C16 C17 -178.56(18) . . . . ?
 Ni1 O1 C6 O2 -12.6(4) . . . . ?
 Ni1 O1 C6 C7 170.34(17) . . . . ?
 Ni1 O3 C1 O4 -3.0(4) . . . . ?
 Ni1 O3 C1 C2 177.19(18) . . . . ?
 Ni2 O7 C16 O8 3.9(4) . . . . ?
 Ni2 O7 C16 C17 -175.83(17) . . . . ?
 Ni2 O4 C1 O3 -14.4(4) . . . . ?
 Ni2 O4 C1 C2 165.44(19) . . . . ?
 Ni2 O5 C11 O6 0.4(5) . . . . ?
 Ni2 O5 C11 C12 -178.9(2) . . . . ?
 Ni2 O2 C6 O1 -7.5(4) . . . . ?
 Ni2 O2 C6 C7 169.42(17) . . . . ?
 Ni4 O12 C26 O11 36.4(4) . . . . ?
 Ni4 O12 C26 C27 -143.62(19) . . . . ?
 Ni4 O13 C31 O14 -24.6(4) . . . . ?
 Ni4 O13 C31 C32 155.30(18) . . . . ?
 Ni4 O15 C36 O16 -4.1(4) . . . . ?
 Ni4 O15 C36 C37 177.32(17) . . . . ?
 Ni4 O10 C21 O9 12.5(4) . . . . ?
 Ni4 O10 C21 C22 -167.26(18) . . . . ?
 Ni5 O16 C36 O15 -15.8(4) . . . . ?
 Ni5 O16 C36 C37 162.84(18) . . . . ?
 Ni5 O14 C31 O13 -0.7(4) . . . . ?
 Ni5 O14 C31 C32 179.44(18) . . . . ?
 Ni3 O11 C26 O12 3.1(4) . . . . ?
 Ni3 O11 C26 C27 -176.80(16) . . . . ?
 Ni3 O9 C21 O10 27.7(4) . . . . ?
 Ni3 O9 C21 C22 -152.5(2) . . . . ?
 Ni3 O6 C11 O5 7.7(5) . . . . ?
 Ni3 O6 C11 C12 -173.0(2) . . . . ?
 Ni3 O8 C16 O7 1.8(4) . . . . ?
 Ni3 O8 C16 C17 -178.56(18) . . . . ?
 O7 C16 C17 C18 176.4(3) . . . . ?
 O12 C26 C27 C28 9.1(4) . . . . ?
 O1 C6 C7 C8 178.1(3) . . . . ?
 O3 C1 C2 C3 5.8(4) . . . . ?
 O4 C1 C2 C3 -174.1(3) . . . . ?
 O13 C31 C32 C33 -158.3(3) . . . . ?
 O11 C26 C27 C28 -170.9(2) . . . . ?
 O16 C36 C37 C38 -170.4(3) . . . . ?
 O5 C11 C12 C13 -10.8(5) . . . . ?
 O9 C21 C22 C23 -10.9(4) . . . . ?
 O15 C36 C37 C38 8.3(4) . . . . ?
 O6 C11 C12 C13 169.9(3) . . . . ?
 O2 C6 C7 C8 0.9(4) . . . . ?
 O8 C16 C17 C18 -3.3(4) . . . . ?
 O10 C21 C22 C23 168.9(3) . . . . ?
 O14 C31 C32 C33 21.6(4) . . . . ?
 N1 C41 C42 C43 175.6(2) . . . . ?
 C11 C12 C13 C15 -178.5(3) . . . . ?
 C11 C12 C13 C14 0.1(5) . . . . ?
 C1 C2 C3 C4 174.5(3) . . . . ?
 C1 C2 C3 C5 -3.6(5) . . . . ?
 C16 C17 C18 C50 -177.8(3) . . . . ?
 C16 C17 C18 C51 2.0(5) . . . . ?
 C31 C32 C33 C35 173.8(3) . . . . ?
 C31 C32 C33 C34 -3.4(5) . . . . ?
 C36 C37 C38 C39 -0.8(5) . . . . ?
 C36 C37 C38 C40 176.3(3) . . . . ?
 C6 C7 C8 C9 -174.6(3) . . . . ?
 C6 C7 C8 C10 4.6(5) . . . . ?
 C21 C22 C23 C25 178.2(3) . . . . ?
 C21 C22 C23 C24 -2.4(5) . . . . ?
 O17 C46 C47 C48 -179.4(3) . . . . ?
 O17 C46 C45 C44 179.3(3) . . . . ?
 C41 N1 C41 C42 177.5(2) 2_655 . . . ?
 C43 C44 C45 C46 -0.1(6) . . . . ?
 C42 C43 C44 C45 176.5(3) . . . . ?
 C42 C43 C48 C47 -176.4(3) . . . . ?
 C29 C28 C27 C26 -1.0(4) . . . . ?
 C44 C43 C42 C41 136.1(3) . . . . ?
 C44 C43 C48 C47 0.2(5) . . . . ?
 C30 C28 C27 C26 178.5(2) . . . . ?
 C46 C47 C48 C43 0.2(6) . . . . ?
 C47 C46 C45 C44 0.5(6) . . . . ?
 C45 C46 C47 C48 -0.5(6) . . . . ?
 C48 C43 C42 C41 -47.3(4) . . . . ?
 C48 C43 C44 C45 -0.3(5) . . . . ?

_shelx_res_file
;
TITL lrepw246_a.res in C2/c
    lrepw246.res
    created by SHELXL-2018/3 at 11:33:50 on 02-Dec-2020
REM Old TITL lrepw246 in C2/c
REM SHELXT solution in C2/c
REM R1 0.189, Rweak 0.015, Alpha 0.051, Orientation as input
REM Formula found by SHELXT: C98 O17 O40 Br8
CELL 1.54184 23.800984 20.267332 23.723573 90 93.3793 90
ZERR 4 0.00018 0.000148 0.000156 0 0.0006 0
LATT 7
SYMM -X,+Y,0.5-Z
SFAC C H Cr F N Ni O
UNIT 400 568 28 32 12 4 144
DFIX 1.137 0.01 C19 N2
RIGU N2 C19 C1A
SIMU N2 C19 C1A
DFIX 1.456 0.01 C19 C1A
DFIX 2.593 C1C N3
DFIX 2.593 C1A N2
SIMU N3 C1B C1C
DFIX 1.137 0.01 C1B N3
RIGU N3 C1B C1C
DFIX 1.456 0.01 C1B C1C
SIMU 0.002 0.004 2 N2 C19 C1A N3 C1B C1C
EADP Cr1 Ni1
EADP Cr2 Ni2
EADP Cr3 Ni3
EADP Cr4 Ni4
EADP Cr5 Ni5
DFIX 0.85 0.001 H18 O18
EXYZ Cr1 Ni1
EXYZ Cr2 Ni2
EXYZ Cr3 Ni3
EXYZ Cr4 Ni4
EXYZ Cr5 Ni5

L.S. 25
PLAN  7
SIZE 0.32 0.15 0.1
TEMP -173.15(10)
CONF
BOND $H
LIST 6
MORE -1
fmap 2
acta
REM <olex2.extras>
REM <HklSrc "%.\\lrepw246.hkl">
REM </olex2.extras>

WGHT    0.066600   27.115799
FVAR       1.80646   0.59898
PART 1
CR1   3    0.500000    0.944226    0.250000    10.43750    0.03515    0.01361 =
         0.01290    0.00000    0.00411    0.00000
CR2   3    0.443330    0.872827    0.363125    10.87500    0.03594    0.01535 =
         0.01313   -0.00165    0.00438   -0.00246
CR4   3    0.412193    0.560987    0.341892    10.87500    0.03468    0.01527 =
         0.01482   -0.00172    0.00619   -0.00249
CR5   3    0.500000    0.491531    0.250000    10.43750    0.03554    0.01369 =
         0.01618    0.00000    0.00641    0.00000
CR3   3    0.407158    0.715377    0.395920    10.87500    0.03968    0.01566 =
         0.01491   -0.00303    0.00761   -0.00404
PART 2
NI1   6    0.500000    0.944226    0.250000    10.06250    0.03515    0.01361 =
         0.01290    0.00000    0.00411    0.00000
NI2   6    0.443330    0.872827    0.363125    10.12500    0.03594    0.01535 =
         0.01313   -0.00165    0.00438   -0.00246
NI4   6    0.412193    0.560987    0.341892    10.12500    0.03468    0.01527 =
         0.01482   -0.00172    0.00619   -0.00249
NI5   6    0.500000    0.491531    0.250000    10.06250    0.03554    0.01369 =
         0.01618    0.00000    0.00641    0.00000
NI3   6    0.407158    0.715377    0.395920    10.12500    0.03968    0.01566 =
         0.01491   -0.00303    0.00761   -0.00404
PART 0
F4    4    0.481388    0.561881    0.301440    11.00000    0.03632    0.01707 =
         0.01711   -0.00040    0.00521   -0.00245
F1    4    0.456641    0.876722    0.284087    11.00000    0.03538    0.01651 =
         0.01545   -0.00167    0.00332   -0.00196
F3    4    0.410906    0.657813    0.331465    11.00000    0.03757    0.01884 =
         0.01561   -0.00211    0.00552   -0.00093
F2    4    0.453131    0.779091    0.359638    11.00000    0.03704    0.01727 =
         0.01740   -0.00051    0.00509   -0.00214
O7    7    0.362351    0.863668    0.342844    11.00000    0.03440    0.02347 =
         0.02570   -0.00090    0.00764   -0.00024
O12   7    0.461188    0.568502    0.412241    11.00000    0.04340    0.02097 =
         0.01674    0.00098    0.00439   -0.00373
O1    7    0.558737    0.943141    0.312445    11.00000    0.04013    0.02142 =
         0.01673   -0.00106    0.00312   -0.00458
O3    7    0.458138    1.014299    0.286136    11.00000    0.04530    0.01806 =
         0.02010   -0.00134    0.00840    0.00370
O4    7    0.431379    0.968107    0.366353    11.00000    0.04965    0.01756 =
         0.01956   -0.00328    0.00754   -0.00210
O13   7    0.413420    0.464753    0.353283    11.00000    0.04027    0.02097 =
         0.02418    0.00029    0.00863   -0.00354
O11   7    0.476295    0.676400    0.428627    11.00000    0.04821    0.02006 =
         0.02248    0.00033   -0.00312   -0.00499
O16   7    0.421861    0.490663    0.216374    11.00000    0.03866    0.02066 =
         0.02312   -0.00573    0.00511   -0.00178
O5    7    0.432506    0.871096    0.444060    11.00000    0.05306    0.02100 =
         0.01651   -0.00318    0.00813   -0.00502
O9    7    0.358739    0.655193    0.433820    11.00000    0.05420    0.02301 =
         0.02411   -0.00595    0.01796   -0.00903
O15   7    0.366326    0.550277    0.270776    11.00000    0.03710    0.02189 =
         0.02231   -0.00437    0.00310    0.00005
O6    7    0.403693    0.769034    0.463775    11.00000    0.06357    0.02129 =
         0.02106   -0.00595    0.01431   -0.00981
O2    7    0.524153    0.881713    0.381277    11.00000    0.03905    0.02504 =
         0.01958    0.00283   -0.00073   -0.00613
O8    7    0.339058    0.758736    0.360791    11.00000    0.03601    0.02324 =
         0.03451   -0.00484    0.00702   -0.00284
O10   7    0.340654    0.564657    0.381539    11.00000    0.04008    0.02202 =
         0.02195   -0.00364    0.00912   -0.00441
O14   7    0.483814    0.422377    0.305233    11.00000    0.04534    0.01679 =
         0.02601    0.00254    0.01123    0.00050

N1    5    0.500000    0.690693    0.250000    10.50000    0.05577    0.02064 =
         0.02610    0.00000   -0.00707    0.00000
AFIX  23
H1A   2    0.515466    0.664079    0.224185    10.50000   -1.20000
H1B   2    0.484534    0.664077    0.275814    10.50000   -1.20000
AFIX   0

C11   1    0.416886    0.827510    0.477260    11.00000    0.04516    0.01926 =
         0.01590   -0.00429    0.00685   -0.00321
C1    1    0.434489    1.016063    0.332606    11.00000    0.03775    0.01895 =
         0.01975   -0.00349    0.00417   -0.00175
C16   1    0.327566    0.815806    0.343024    11.00000    0.03669    0.02382 =
         0.02064   -0.00553    0.00692    0.00136
C2    1    0.407369    1.077243    0.351546    11.00000    0.04555    0.02355 =
         0.02336   -0.00524    0.00798    0.00171
AFIX  43
H2    2    0.393805    1.075686    0.388390    11.00000   -1.20000
AFIX   0
C31   1    0.448452    0.419343    0.342632    11.00000    0.04057    0.01906 =
         0.01964    0.00027    0.00488   -0.00493
C26   1    0.490666    0.615589    0.432440    11.00000    0.04216    0.02282 =
         0.01328    0.00128    0.00568   -0.00383
C36   1    0.376304    0.519569    0.225927    11.00000    0.03736    0.01613 =
         0.02057   -0.00211    0.00462   -0.00417
C3    1    0.399303    1.134120    0.324252    11.00000    0.04078    0.02554 =
         0.02311   -0.00481   -0.00032    0.00289
C28   1    0.573893    0.547348    0.467105    11.00000    0.04549    0.03519 =
         0.01722    0.00642    0.00409   -0.00066
C6    1    0.563498    0.912344    0.359685    11.00000    0.04038    0.01655 =
         0.01714   -0.00285    0.00114   -0.00243
C27   1    0.545080    0.604098    0.462701    11.00000    0.04771    0.02671 =
         0.01770    0.00175    0.00291   -0.00411
AFIX  43
H27   2    0.561977    0.641174    0.481418    11.00000   -1.20000
AFIX   0
C32   1    0.444868    0.360111    0.378726    11.00000    0.04874    0.02364 =
         0.02323    0.00232    0.00767   -0.00583
AFIX  43
H32   2    0.410277    0.353816    0.396030    11.00000   -1.20000
AFIX   0
C21   1    0.329742    0.604773    0.420738    11.00000    0.04069    0.01959 =
         0.01967    0.00058    0.00950   -0.00050

O17   7    0.216173    0.800323    0.084584    11.00000    0.04215    0.11047 =
         0.10807    0.05496   -0.00521    0.00991
PART 1
AFIX   3
H17A  2    0.206203    0.832803    0.102024    21.00000   -1.50000
PART 2
H17B  2    0.208933    0.780473    0.054924   -21.00000   -1.50000
AFIX   0

PART 0
C12   1    0.412062    0.843000    0.537594    11.00000    0.05798    0.02140 =
         0.01719   -0.00183    0.00959   -0.00529
AFIX  43
H12   2    0.393797    0.810666    0.559005    11.00000   -1.20000
AFIX   0
C22   1    0.280097    0.590900    0.452829    11.00000    0.04142    0.02890 =
         0.03052    0.00286    0.01032   -0.00288
AFIX  43
H22   2    0.255180    0.557607    0.438246    11.00000   -1.20000
AFIX   0

C41   1    0.453825    0.729171    0.220472    11.00000    0.03697    0.02054 =
         0.03196    0.00448    0.01108    0.00172
AFIX  23
H41A  2    0.469789    0.759276    0.192705    11.00000   -1.20000
H41B  2    0.434650    0.756302    0.248241    11.00000   -1.20000
AFIX   0

C37   1    0.332675    0.517266    0.179229    11.00000    0.04544    0.03387 =
         0.02590   -0.00756   -0.00010   -0.00408
AFIX  43
H37   2    0.340206    0.488748    0.148802    11.00000   -1.20000
AFIX   0
C7    1    0.618562    0.916967    0.390582    11.00000    0.04087    0.02744 =
         0.02352   -0.00042   -0.00078   -0.00692
AFIX  43
H7    2    0.646833    0.941140    0.372878    11.00000   -1.20000
AFIX   0
C13   1    0.429921    0.896157    0.565678    11.00000    0.05834    0.02522 =
         0.01651   -0.00397    0.00598   -0.00511
C4    1    0.365930    1.188472    0.349596    11.00000    0.05017    0.02505 =
         0.03478   -0.00532    0.00186    0.00569
AFIX 137
H4A   2    0.331686    1.196683    0.325640    11.00000   -1.50000
H4B   2    0.388683    1.228773    0.352256    11.00000   -1.50000
H4C   2    0.355678    1.175372    0.387405    11.00000   -1.50000
AFIX   0

C43   1    0.360884    0.717475    0.162878    11.00000    0.04650    0.03184 =
         0.02237    0.00268    0.00185    0.00266
C42   1    0.411578    0.683361    0.190403    11.00000    0.06120    0.02750 =
         0.02972   -0.00694   -0.01187    0.01117
AFIX  23
H42A  2    0.430781    0.658632    0.161121    11.00000   -1.20000
H42B  2    0.398641    0.650898    0.218000    11.00000   -1.20000
AFIX   0

C17   1    0.270351    0.832137    0.319749    11.00000    0.03870    0.03459 =
         0.03522   -0.00841    0.00274    0.00426
AFIX  43
H17   2    0.264191    0.876840    0.309042    11.00000   -1.20000
AFIX   0
C8    1    0.633254    0.890583    0.441355    11.00000    0.04427    0.03214 =
         0.02656   -0.00174   -0.00219    0.00028
C33   1    0.484139    0.314774    0.389813    11.00000    0.05555    0.02344 =
         0.03043    0.00235   -0.00159   -0.00662
C38   1    0.283946    0.549999    0.174065    11.00000    0.04419    0.04462 =
         0.03086    0.00084   -0.00381   -0.00316
C29   1    0.554862    0.482427    0.441761    11.00000    0.05606    0.02804 =
         0.03279    0.00468    0.00616    0.00365
AFIX 137
H29A  2    0.515055    0.475420    0.448415    11.00000   -1.50000
H29B  2    0.577356    0.446628    0.459325    11.00000   -1.50000
H29C  2    0.559786    0.482967    0.401041    11.00000   -1.50000
AFIX   0
C15   1    0.421541    0.900590    0.628099    11.00000    0.09363    0.03608 =
         0.02036   -0.00880    0.01132   -0.01859
AFIX 137
H15A  2    0.401843    0.861070    0.640251    11.00000   -1.50000
H15B  2    0.399095    0.939796    0.635673    11.00000   -1.50000
H15C  2    0.458241    0.903784    0.648924    11.00000   -1.50000
AFIX   0
C9    1    0.689882    0.905473    0.468667    11.00000    0.05253    0.05101 =
         0.03613   -0.00188   -0.01153   -0.00261
AFIX 137
H9A   2    0.710541    0.934304    0.443972    11.00000   -1.50000
H9B   2    0.710809    0.864255    0.475120    11.00000   -1.50000
H9C   2    0.685504    0.927644    0.504856    11.00000   -1.50000
AFIX   0
C23   1    0.266616    0.620417    0.500338    11.00000    0.04610    0.03623 =
         0.03338    0.00498    0.01644    0.00827

C44   1    0.340890    0.699489    0.108671    11.00000    0.04731    0.04968 =
         0.03185   -0.00116   -0.00510   -0.00078
AFIX  43
H44   2    0.360932    0.667336    0.088736    11.00000   -1.20000
AFIX   0

C30   1    0.630067    0.546440    0.499170    11.00000    0.05172    0.04718 =
         0.03149    0.00544   -0.00305    0.00576
AFIX 137
H30A  2    0.641384    0.591694    0.508965    11.00000   -1.50000
H30B  2    0.658077    0.526527    0.475725    11.00000   -1.50000
H30C  2    0.627467    0.520505    0.533783    11.00000   -1.50000
AFIX   0
C35   1    0.473844    0.261728    0.432694    11.00000    0.07007    0.02698 =
         0.03343    0.00807   -0.00508   -0.00413
AFIX 137
H35A  2    0.500306    0.267232    0.465595    11.00000   -1.50000
H35B  2    0.479343    0.218261    0.415781    11.00000   -1.50000
H35C  2    0.435202    0.265264    0.444534    11.00000   -1.50000
AFIX   0
C14   1    0.459564    0.953120    0.540794    11.00000    0.07939    0.03416 =
         0.02673   -0.01067    0.01234   -0.02013
AFIX 137
H14A  2    0.479215    0.938130    0.507969    11.00000   -1.50000
H14B  2    0.486887    0.971503    0.569075    11.00000   -1.50000
H14C  2    0.432052    0.987123    0.529002    11.00000   -1.50000
AFIX   0

C46   1    0.263479    0.773176    0.111058    11.00000    0.04082    0.06985 =
         0.06086    0.03343   -0.00240   -0.00219
C47   1    0.282589    0.792628    0.165350    11.00000    0.05585    0.04846 =
         0.06509    0.01754    0.02168    0.01841
AFIX  43
H47   2    0.262558    0.825033    0.185015    11.00000   -1.20000
AFIX   0

C18   1    0.226426    0.792051    0.311929    11.00000    0.04016    0.05059 =
         0.03702   -0.01916    0.00539   -0.00170
C10   1    0.597001    0.846708    0.475035    11.00000    0.05559    0.05693 =
         0.03200    0.01790   -0.00338   -0.00375
AFIX 137
H10A  2    0.571994    0.873886    0.496795    11.00000   -1.50000
H10B  2    0.620938    0.819659    0.500898    11.00000   -1.50000
H10C  2    0.574413    0.817946    0.449391    11.00000   -1.50000
AFIX   0
C39   1    0.261465    0.596876    0.215403    11.00000    0.04802    0.05551 =
         0.04335   -0.00146   -0.00362    0.01276
AFIX 137
H39A  2    0.285543    0.596158    0.250362    11.00000   -1.50000
H39B  2    0.223138    0.583836    0.223572    11.00000   -1.50000
H39C  2    0.260904    0.641519    0.199510    11.00000   -1.50000
AFIX   0

C45   1    0.292874    0.726950    0.083066    11.00000    0.05067    0.07269 =
         0.04474    0.00595   -0.01072   -0.00174
AFIX  43
H45   2    0.280295    0.713717    0.046031    11.00000   -1.20000
AFIX   0

C25   1    0.213454    0.602335    0.527549    11.00000    0.05607    0.06199 =
         0.05056    0.00400    0.02858    0.00686
AFIX 137
H25A  2    0.191963    0.570831    0.503500    11.00000   -1.50000
H25B  2    0.190836    0.642107    0.532441    11.00000   -1.50000
H25C  2    0.222818    0.582248    0.564490    11.00000   -1.50000
AFIX   0
C5    1    0.419259    1.150301    0.267945    11.00000    0.09863    0.04578 =
         0.03577    0.01640    0.02416    0.03502
AFIX 137
H5A   2    0.441117    1.113221    0.254281    11.00000   -1.50000
H5B   2    0.443029    1.189782    0.270789    11.00000   -1.50000
H5C   2    0.386838    1.158611    0.241497    11.00000   -1.50000
AFIX   0

C48   1    0.330736    0.764530    0.190301    11.00000    0.06510    0.04187 =
         0.03581    0.00412    0.00605    0.01699
AFIX  43
H48   2    0.343401    0.777946    0.227262    11.00000   -1.20000
AFIX   0

C50   1    0.172187    0.819528    0.285237    11.00000    0.04170    0.07981 =
         0.06264   -0.02281   -0.00472    0.00186
AFIX 137
H50A  2    0.176688    0.866809    0.278121    11.00000   -1.50000
H50B  2    0.141810    0.812871    0.310800    11.00000   -1.50000
H50C  2    0.162870    0.796730    0.249472    11.00000   -1.50000
AFIX   0
C34   1    0.540173    0.311866    0.365592    11.00000    0.05869    0.04147 =
         0.08047    0.02347    0.01002    0.00939
AFIX 137
H34A  2    0.542220    0.272654    0.341630    11.00000   -1.50000
H34B  2    0.569572    0.309526    0.396236    11.00000   -1.50000
H34C  2    0.545727    0.351498    0.342917    11.00000   -1.50000
AFIX   0
C51   1    0.225305    0.720394    0.327150    11.00000    0.05851    0.05921 =
         0.08694   -0.00639   -0.00764   -0.02402
AFIX 137
H51A  2    0.262091    0.707376    0.344340    11.00000   -1.50000
H51B  2    0.216808    0.694132    0.293022    11.00000   -1.50000
H51C  2    0.196280    0.712769    0.354052    11.00000   -1.50000
AFIX   0
C40   1    0.247146    0.543275    0.120981    11.00000    0.05338    0.08127 =
         0.04289   -0.00706   -0.01448    0.00196
AFIX 137
H40A  2    0.265349    0.514128    0.094598    11.00000   -1.50000
H40B  2    0.241208    0.586812    0.103668    11.00000   -1.50000
H40C  2    0.210793    0.524485    0.129930    11.00000   -1.50000
AFIX   0
C24   1    0.300458    0.672395    0.532222    11.00000    0.09720    0.07946 =
         0.05641   -0.03502    0.04516   -0.02703
AFIX 137
H24A  2    0.340013    0.668917    0.523236    11.00000   -1.50000
H24B  2    0.297367    0.665996    0.572868    11.00000   -1.50000
H24C  2    0.286062    0.716164    0.521353    11.00000   -1.50000
AFIX   0

O18   7    0.336644    0.963009    0.249907    11.00000    0.07838    0.06045 =
         0.05959    0.01207    0.02135    0.01419
PART 1
AFIX   3
H18A  2    0.339193    0.937379    0.278307    21.00000   -1.20000
PART 2
H18B  2    0.309874    0.949119    0.227737   -21.00000   -1.50000
AFIX   0
PART 0
H18   2    0.363625    0.955070    0.228964    11.00000   -1.50000

PART 1
AFIX   6
N2    5    0.311115    0.402519    0.365706    21.00000    0.05002    0.05955 =
         0.09363    0.01969   -0.00856   -0.00581
C19   1    0.279726    0.442399    0.351636    21.00000    0.06580    0.06585 =
         0.09946    0.02155   -0.00869    0.00734
C1A   1    0.240307    0.494131    0.333408    21.00000    0.05519    0.06170 =
         0.08529    0.02315   -0.01440    0.00598
AFIX   3
H1AA  2    0.222027    0.482340    0.297695    21.00000   -1.50000
H1AB  2    0.212596    0.499305    0.360914    21.00000   -1.50000
H1AC  2    0.260287    0.534899    0.329636    21.00000   -1.50000
AFIX   6
PART 2
N3    5    0.230710    0.506388    0.332923   -21.00000    0.05345    0.05618 =
         0.08359    0.02010   -0.00744    0.00478
C1B   1    0.262430    0.466119    0.345054   -21.00000    0.06159    0.06715 =
         0.09757    0.02279   -0.01204    0.00826
C1C   1    0.302539    0.414339    0.361345   -21.00000    0.05451    0.06264 =
         0.09688    0.01890   -0.00914    0.00343
AFIX   3
H1CA  2    0.320945    0.399584    0.328687   -21.00000   -1.50000
H1CB  2    0.330075    0.431267    0.388811   -21.00000   -1.50000
H1CC  2    0.283058    0.377995    0.377298   -21.00000   -1.50000
AFIX   0
HKLF 4


REM  lrepw246_a.res in C2/c
REM wR2 = 0.1206, GooF = S = 1.032, Restrained GooF = 1.036 for all data
REM R1 = 0.0432 for 10650 Fo > 4sig(Fo) and 0.0462 for all 11509 data
REM 741 parameters refined using 91 restraints

END

WGHT      0.0666     27.1212

REM Highest difference peak  0.709,  deepest hole -1.437,  1-sigma level  0.070
Q1    1   0.2124  0.8283  0.1175  11.00000  0.05    0.71
Q2    1   0.2172  0.7840  0.0854  11.00000  0.05    0.61
Q3    1   0.1886  0.5157  0.3011  11.00000  0.05    0.53
Q4    1   0.4381  0.5367  0.3567  11.00000  0.05    0.40
Q5    1   0.4392  0.6823  0.4188  11.00000  0.05    0.35
Q6    1   0.4349  0.9418  0.3629  11.00000  0.05    0.35
Q7    1   0.1943  0.5576  0.3341  11.00000  0.05    0.34
;
_shelx_res_checksum                3352
_shelx_hkl_file
;
   0   0   1 1091.49 36.0113   1
   0   0   1 818.110 34.3640   3
   0   0   3 166.086 51.1213   1
   0   0   5 263.003 68.3994   3
   0   0   5 40.2101 77.3544   1
   0   0   6 228586. 6663.48   1
   0   0   6 224191. 6656.27   3
   0   0   7 96.0861 81.9328   3
   0   0   8 80860.0 2408.30   3
   0   0  -9 279.562 130.444   2
   0   0   9 125.949 104.229   3
   0   0  11 51.9263 120.372   3
   0   0 -11 130.400 167.500   2
   0   0  12 2703.90 187.786   3
   0   0 -12 2304.51 223.164   2
   0   0  13 65.0288 154.120   3
   0   0 -13 360.065 222.937   2
   0   0 -14 1870.32 265.008   2
   0   0  14 1814.28 202.410   3
   0   0  15 47.7386 194.531   3
   0   0 -15-199.172 270.183   2
   0   0 -16 2568.46 341.883   2
   0   0  16 3061.98 248.545   3
   0   0  17-51.4487 323.775  12
   0   0  17 232.013 256.706  11
   0   0 -17-26.2168 282.401   2
   0   0  17 237.549 208.617   3
   0   0  18 4468.89 374.100  11
   0   0 -18 3705.84 384.073   2
   0   0  18 4229.68 294.568   3
   0   0  18 3602.47 397.143  12
   0   0 -19-640.865 394.442   2
   0   0  19-30.0115 357.401  12
   0   0  19-99.5566 226.116   3
   0   0  19 606.836 322.020  11
   0   0 -20 25273.9 969.833   2
   0   0  20 26838.4 975.057  11
   0   0  20 26579.6 1013.80  12
   0   0  21 216.183 373.710  11
   0   0  21-219.322 406.894  12
   0   0 -21-390.655 425.216   2
   0   0  22 40983.1 1361.08  11
   0   0  22 39065.1 1402.04  12
   0   0  23-703.496 463.231  12
   0   0  23 360.563 366.269  11
   0   0  24 67.3484 349.629  11
   0   0  24-349.083 435.830  12
   0   0  25 37.7419 324.428  11
   0   0  25-94.1456 421.197  12
   0   0  26 4478.07 355.210  11
   0   0  26 4881.52 431.546  12
   0   0  27 198.988 231.297  11
   0   0  27 493.637 329.621  12
   0   0  28 48109.6 1570.69  11
   0   0  28 59277.8 1632.63  12
   0   0  29 427.072 203.856  12
   0  -2   1 28327.6 832.195   1
   0  -2   1 27937.0 838.683   3
   0  -2   3 563.427 66.8628   3
   0  -2   3 671.593 57.3719   1
   0  -2   5 165434. 4831.00   1
   0   2   5 165814. 4823.06   3
   0   2   5 159501. 4830.65   1
   0   2   6 18017.3 542.519   3
   0  -2   6 17087.3 552.361   1
   0   2   7 7195.26 247.536   3
   0  -2   7 7245.52 265.557   3
   0  -2   8 54639.0 1616.10   3
   0   2   8 54163.0 1604.95   3
   0  -2  -8 56545.1 1620.94   2
   0   2   9 528561. 15526.6   3
   0  -2  -9 527762. 15541.5   2
   0  -2  10 212320. 6356.39   3
   0   2  10 218131. 6345.37   3
   0  -2 -10 213312. 6362.49   2
   0  -2 -11 147376. 4381.93   2
   0   2  11 148945. 4361.31   3
   0  -2  11 144440. 4374.12   3
   0  -2  12 11433.1 425.969   3
   0  -2 -12 11042.6 441.088   2
   0   2  12 11565.2 403.674   3
   0  -2 -13 112967. 3325.81   2
   0   2  13 112095. 3293.38   3
   0   2 -13 102215. 3315.90   2
   0  -2  13 112785. 3309.81   3
   0  -2  14 11652.6 458.221   3
   0   2 -14 11829.0 490.973   2
   0  -2 -14 12393.9 499.424   2
   0   2  14 11655.8 433.046   3
   0  -2  15 3014.28 257.441   3
   0   2  15 2597.17 210.874   3
   0  -2 -15 3436.37 307.647   2
   0   2 -15 2672.25 300.260   2
   0   2  16 16314.1 596.847   3
   0  -2  16 17823.1 638.973   3
   0  -2 -16 18228.6 686.822   2
   0   2 -16 17457.4 683.841   2
   0  -2  17 156082. 4617.76   3
   0   2 -17 152941. 4647.71   2
   0  -2  17 151716. 4643.79  12
   0   2  17 151624. 4645.36  12
   0  -2  17 155098. 4636.26  11
   0   2  17 155601. 4626.05  11
   0   2  17 149810. 4587.01   3
   0  -2 -17 158664. 4654.37   2
   0   2 -18 6741.00 441.497   2
   0  -2  18 6545.69 359.339   8
   0   2  18 5914.55 386.558  11
   0  -2  18 6251.44 364.355   3
   0  -2 -18 6658.79 425.713   2
   0  -2  18 7268.05 468.633  12
   0  -2  18 7091.42 448.867  11
   0   2  18 5305.33 455.248  12
   0   2  19 45803.2 1450.40  11
   0  -2 -19 44925.9 1486.35   2
   0  -2  19 45305.3 1426.75   3
   0   2  19 43135.6 1478.95  12
   0  -2  19 43263.7 1477.78  12
   0  -2  19 43187.6 1415.69   8
   0   2 -19 41355.5 1469.98   2
   0  -2  19 44294.9 1461.60  11
   0  -2  20 7536.84 406.932   3
   0   2 -20 8206.04 534.712   2
   0  -2  20 8148.06 412.929   8
   0  -2  20 7987.44 531.260  12
   0  -2 -20 7049.54 531.690   2
   0  -2  20 8355.60 492.595  11
   0   2  20 8522.15 470.712  11
   0   2 -21 2358.29 366.082   2
   0   2  21 3378.45 369.073  11
   0  -2 -21 2680.62 393.880   2
   0  -2  21 2744.72 463.565  12
   0  -2  21 3514.06 412.491  11
   0  -2  22 10061.7 578.167  11
   0  -2  22 10758.4 619.584  12
   0   2  22 10618.4 526.991  11
   0  -2  23 25623.3 1001.71  12
   0  -2  23 26798.4 966.187  11
   0   2  23 25301.8 930.182  11
   0  -2  24 80437.3 2478.23  11
   0  -2  24 81089.0 2505.33  12
   0   2  24 76644.3 2448.74  11
   0  -2  25 11861.7 618.176  12
   0   2  25 12168.3 534.609  11
   0  -2  25 13479.7 586.018  11
   0  -2  26 540.358 314.053  11
   0   2  26 426.654 238.983  11
   0  -2  26 434.442 372.083  12
   0  -2  27 29816.8 943.314  11
   0  -2  27 31219.7 981.402  12
   0  -2  28 6380.42 308.659  11
   0  -2  28 6522.43 367.636  12
   0  -2  29 1719.53 203.744  12
   0   2  29 1391.95 205.637  12
   0  -4   0 15263.3 466.940   3
   0  -4  -1 23332.4 705.958   3
   0  -4   1 23793.7 711.579   3
   0  -4  -3 108944. 3225.21   2
   0  -4   3 108681. 3235.51   3
   0   4  -3 110324. 3224.34   2
   0  -4  -4 23719.8 726.987   2
   0  -4   4 24101.2 737.219   3
   0   4  -4 24196.5 726.415   2
   0  -4  -5 70976.7 2114.94   2
   0  -4   5 70847.8 2122.11   3
   0   4  -5 71612.9 2114.48   2
   0   4  -6 60322.1 1794.05   2
   0  -4  -6 59336.6 1794.65   2
   0  -4   6 60541.0 1802.80   3
   0   4  -7 277191. 8056.01   2
   0  -4  -7 269522. 8056.79   2
   0  -4  -8 9647.20 352.304   2
   0   4  -8 10172.9 353.431   2
   0   4  -9 17251.5 579.012   2
   0  -4  -9 17923.5 582.157   2
   0  -4 -10 31965.4 1017.87   2
   0  -4  10 31980.5 1018.68   3
   0   4 -10 33132.7 1018.20   2
   0  -4 -11 30339.7 954.287   2
   0  -4  11 30665.2 951.008   3
   0   4 -11 27946.7 946.853   2
   0   4 -12 92757.6 2717.43   2
   0  -4  12 89465.4 2712.98   3
   0  -4 -12 87187.5 2716.40   2
   0   4 -13 37167.2 1167.61   2
   0  -4 -13 36315.3 1165.60   2
   0  -4  13 35187.8 1158.71   3
   0   4 -14 132256. 3935.94   2
   0  -4  14 129612. 3925.60   3
   0  -4 -14 130058. 3936.29   2
   0  -4 -15 131073. 3875.45   2
   0   4 -15 130293. 3873.96   2
   0  -4  15 123543. 3854.18   3
   0   4 -16 20122.4 743.523   2
   0   4  16 17955.6 735.306  12
   0  -4  16 19143.7 733.840  12
   0  -4 -16 20218.9 744.639   2
   0  -4  16 20378.0 717.840   3
   0  -4 -17 48058.8 1522.28   2
   0   4  17 48234.3 1484.49  11
   0   4 -17 45152.6 1488.55   6
   0   4 -17 46468.8 1517.25   2
   0   4  17 44761.0 1518.86  12
   0  -4  17 46022.7 1517.73  12
   0  -4  17 46031.4 1484.28   8
   0  -4  17 46349.5 1492.00   3
   0   4 -18 1338.92 312.621   6
   0  -4  18 1058.52 277.020   8
   0  -4  18 752.261 363.898  12
   0   4  18 482.575 363.903  12
   0   4  18 1397.35 283.454  11
   0  -4 -18 1553.03 327.564   2
   0  -4  18 1497.90 297.938   3
   0   4 -18 1300.87 323.341   2
   0  -4  19 13282.3 552.639   8
   0  -4 -19 13069.0 625.922   2
   0  -4  19 13291.1 606.287  11
   0   4 -19 12958.6 566.090   6
   0  -4  19 12783.7 623.777  12
   0   4  19 11428.8 617.625  12
   0   4 -19 12380.5 614.158   2
   0  -4  19 13265.8 576.085   3
   0   4  19 13879.7 558.713  11
   0  -4  20 46925.9 1441.02  11
   0  -4  20 42928.6 1389.00   3
   0  -4  20 40512.1 1370.96   8
   0   4 -20 42447.6 1433.82   2
   0  -4  20 39052.6 1433.05  12
   0   4 -20 42017.5 1383.75   6
   0  -4 -20 42516.4 1435.13   2
   0   4  20 42840.3 1384.28  11
   0   4  20 40741.8 1441.64  12
   0  -4  21 32222.8 1105.52   8
   0  -4 -21 31119.4 1162.00   2
   0   4  21 33714.4 1122.16  11
   0   4 -21 32469.3 1161.60   2
   0  -4  21 33584.1 1180.79  11
   0  -4  21 33499.6 1125.26   3
   0   4  21 34423.6 1196.65  12
   0  -4  21 33323.4 1193.89  12
   0  -4  22 5755.43 508.547  12
   0   4  22 5885.45 392.525  11
   0  -4  22 6594.07 507.046  11
   0   4  22 5816.65 527.766  12
   0  -4  23 13263.2 631.427  11
   0   4  23 12386.9 646.747  12
   0  -4  23 12147.2 646.005  12
   0   4  23 12396.7 547.761  11
   0   4  24-181.586 408.093  12
   0  -4  24-84.3407 399.117  12
   0   4  24 99.0545 258.895  11
   0  -4  24-321.679 376.403  11
   0  -4  25 522.665 354.816  11
   0   4  25 335.665 367.876  12
   0  -4  25 59.0165 355.341  12
   0  -4  26 305.812 317.226  12
   0  -4  26 13.8967 309.554  11
   0   4  26 89.2936 328.843  12
   0   4  27 67411.2 2047.54  12
   0  -4  27 66278.0 2043.49  12
   0  -4  27 64548.4 2034.84  11
   0  -4  28 8929.96 381.993  12
   0   4  28 8095.11 380.831  12
   0  -4  28 8084.52 361.356  11
   0   4  29 8971.19 345.551  12
   0  -4  29 9664.07 344.481  12
   0  -6   0 92455.5 2737.74   3
   0  -6  -1 221478. 6547.95   3
   0  -6   1 223732. 6553.44   3
   0  -6  -2 72100.4 2135.34   3
   0  -6   2 70134.4 2144.91   3
   0  -6  -2 72414.6 2119.48   2
   0  -6   3 245348. 7033.40   3
   0   6  -3 241672. 7011.38   2
   0  -6  -3 232534. 7012.35   2
   0  -6  -4 257935. 7680.78   2
   0  -6  -4 261786. 7679.50   3
   0  -6   4 262405. 7698.42   3
   0   6  -4 262989. 7679.81   2
   0  -6  -5 230528. 6750.37   2
   0  -6   5 229399. 6764.90   3
   0   6  -5 227836. 6748.34   2
   0  -6   6 10042.7 349.930   3
   0  -6  -6 9412.92 327.685   2
   0   6  -6 9485.65 324.158   2
   0  -6  -7 9997.34 350.974   2
   0  -6   7 10126.2 370.995   3
   0   6  -7 10376.0 354.343   2
   0  -6   8 9896.38 377.849   3
   0  -6  -8 10116.8 360.461   2
   0   6  -8 10053.1 357.287   2
   0   6  -9 381.435 144.871   2
   0  -6   9 39.2366 168.304   3
   0  -6  -9 401.394 139.113   2
   0  -6 -10 2979.31 206.915   2
   0   6 -10 2660.41 200.511   2
   0  -6 -11 138183. 4251.66   2
   0   6 -11 146854. 4253.36   2
   0  -6 -12 24727.4 835.148   2
   0   6 -12 25271.2 834.573   2
   0   6 -13 5533.12 319.349   2
   0  -6 -13 5834.88 326.200   2
   0  -6  13 5567.87 328.548   3
   0  -6  14 4187.30 318.211   3
   0  -6 -14 4508.51 311.064   2
   0   6 -14 4781.29 318.207   2
   0   6 -15 40247.3 1309.27   2
   0  -6  15 38680.4 1302.84   3
   0  -6 -15 41398.7 1311.19   2
   0   6 -15 40187.3 1307.67   6
   0  -6 -16 3549.89 340.814   2
   0   6  16 3670.27 348.836  12
   0   6 -16 3445.74 360.502   6
   0  -6  16 2884.71 306.525   3
   0  -6  16 2822.61 312.960  12
   0   6 -16 2958.29 338.986   2
   0  -6  16 3057.51 293.308   8
   0  -6  17 197709. 6085.56   8
   0   6  17 199144. 6107.17  12
   0  -6  17 198940. 6101.83  12
   0  -6  17 207123. 6100.70   3
   0  -6 -17 204427. 6109.32   2
   0   6 -17 200154. 6094.81   6
   0   6 -17 219563. 6116.07   2
   0  -6  18 9089.17 496.765   3
   0   6  18 9198.71 529.173  12
   0  -6  18 9112.34 473.678   8
   0  -6 -18 10191.0 505.498   2
   0  -6  18 8948.91 506.911  12
   0   6 -18 10676.4 519.995   2
   0  -6  18 9478.65 522.370  11
   0   6 -18 10501.6 521.331   6
   0  -6  19 24006.1 902.816  12
   0  -6 -19 22889.2 871.379   2
   0  -6  19 23584.3 867.282   3
   0  -6  19 24868.3 899.038  11
   0   6 -19 23934.4 879.614   6
   0   6  19 22733.1 900.799  12
   0  -6  19 22921.3 845.323   8
   0   6 -19 22091.2 867.336   2
   0   6 -20 35120.8 1186.92   2
   0  -6  20 32353.5 1191.39  11
   0   6 -20 35621.3 1172.18   6
   0   6  20 33021.8 1199.36  12
   0  -6  20 33341.5 1145.21   8
   0  -6  20 34349.1 1196.89  12
   0  -6  20 32862.0 1158.71   3
   0  -6 -20 34558.3 1189.27   2
   0   6  21 2445.93 432.131  12
   0  -6  21 3257.70 347.985   8
   0  -6  21 2646.55 423.960  12
   0   6 -21 2660.71 385.683   6
   0  -6  22 42.4120 275.377   8
   0   6 -22 115.499 333.269   6
   0  -6  22 374.190 396.699  12
   0   6  22 245.851 396.272  12
   0   6 -23 7011.55 428.329   6
   0   6  23 6903.38 495.965  12
   0  -6  23 7799.82 504.969  12
   0   6  24 1802.43 376.933  12
   0  -6  24 1686.63 378.818  12
   0  -6  25 2813.05 351.013  12
   0   6  25 2536.03 357.186  12
   0   6  26 28960.1 970.907  12
   0  -6  26 28153.2 982.283  11
   0  -6  26 28954.5 968.542  12
   0  -6  27 2653.88 291.000  11
   0   6  27 3434.39 269.235  12
   0  -6  27 2590.11 256.833  12
   0  -6  28 3590.93 205.107  12
   0   6  28 3277.38 216.191  12
   0  -8   0 79870.1 2379.86   3
   0  -8  -1 1658.40 117.641   3
   0  -8   1 1575.84 125.672   3
   0  -8   2 30162.6 903.445   3
   0  -8  -2 28445.1 888.132   3
   0  -8   3 20695.0 652.887   3
   0  -8  -3 20252.9 630.908   3
   0  -8   4 36521.0 1159.85   3
   0  -8  -4 36616.4 1134.06   3
   0   8  -4 39026.0 1119.78   2
   0  -8  -4 37080.5 1121.36   2
   0  -8   5 6780.64 294.784   3
   0   8  -5 6361.03 238.089   2
   0  -8  -5 6428.91 244.125   3
   0  -8  -6 46516.7 1422.27   2
   0   8  -6 47023.6 1420.24   2
   0  -8  -6 46733.5 1414.50   3
   0  -8   6 50885.0 1457.04   3
   0  -8  -7 288807. 8650.18   3
   0   8  -7 297908. 8664.12   2
   0  -8   7 307604. 8692.88   3
   0  -8  -7 290731. 8665.35   2
   0   8  -8 9995.94 369.086   2
   0  -8  -8 9977.36 364.519   2
   0  -8   9 2642.96 229.925   3
   0   8  -9 2473.25 171.976   2
   0  -8  -9 2447.78 184.856   2
   0   8 -10 32652.5 1034.80   2
   0  -8  10 34275.0 1068.03   3
   0  -8 -10 32016.6 1038.04   2
   0  -8  11 2396.30 252.289   3
   0  -8 -11 2220.72 210.076   2
   0   8 -11 2497.59 212.761   2
   0  -8 -12 157836. 4676.26   2
   0   8 -12 155479. 4673.68   2
   0  -8  12 156151. 4694.09   3
   0  -8 -13 24655.2 840.830   2
   0   8 -13 24894.2 841.837   2
   0   8 -14 127547. 3897.22   6
   0   8 -14 130603. 3880.89   2
   0  -8 -14 124463. 3879.82   2
   0  -8  14 132133. 3893.56   8
   0  -8 -15 3156.92 306.217   2
   0   8 -15 4054.07 359.940   6
   0   8 -15 4122.75 314.145   2
   0   8  15 4055.83 316.279  12
   0   8 -15 4643.06 334.967   7
   0  -8  15 4076.07 339.804   8
   0  -8  15 3935.94 330.661   3
   0  -8 -16 28549.5 987.626   2
   0   8 -16 26957.1 983.806   2
   0  -8  16 29087.3 1000.54   8
   0   8 -16 29490.5 989.128   7
   0  -8  16 29706.4 1004.67   3
   0   8 -16 29803.5 1027.37   6
   0   8  16 27673.1 988.285  12
   0   8 -17 917.477 292.448   2
   0   8 -17 914.911 349.847   6
   0  -8 -17 1018.11 303.800   2
   0  -8  17 745.697 307.453   8
   0   8  17 683.651 313.757  12
   0  -8  17 1199.42 309.655   3
   0  -8  17 945.337 299.491  12
   0   8  18 1577.53 352.288  12
   0  -8  18 1645.32 352.357   3
   0  -8  18 1396.04 334.101   8
   0   8 -18 1787.77 319.550   2
   0   8 -18 1825.04 385.778   6
   0  -8  18 1996.17 336.681  12
   0  -8  19 10795.6 551.069  12
   0  -8  19 12369.4 613.315  11
   0  -8  19 11217.2 540.632   8
   0   8 -19 11641.6 586.737   6
   0   8 -19 10771.7 538.611   2
   0   8  19 10880.2 556.180  12
   0  -8  19 11956.0 572.840   3
   0  -8  20 47488.9 1577.54  11
   0  -8  20 45011.3 1528.83   8
   0  -8  20 48005.4 1551.46  12
   0   8  20 47099.0 1552.27  12
   0   8 -20 48167.7 1561.55   6
   0   8  21 37543.5 1283.57  12
   0  -8  21 38442.5 1276.77  12
   0  -8  21 37870.8 1310.03  11
   0   8 -21 37835.1 1289.75   6
   0  -8  21 37054.3 1251.40   8
   0  -8  22 57877.5 1888.39   8
   0   8  22 60968.4 1926.38  12
   0  -8  22 61320.0 1922.45  12
   0   8 -22 59766.7 1921.04   6
   0  -8  22 63179.6 1956.11  11
   0  -8  23 772.688 384.230  11
   0   8  23 1201.20 334.785  12
   0  -8  23 806.251 321.616  12
   0   8 -23 712.166 332.404   6
   0  -8  23 706.615 259.579   8
   0  -8  24 199.325 352.877  11
   0  -8  24 335.235 289.154  12
   0   8 -24 529.274 286.010   6
   0   8  24 656.167 300.928  12
   0   8 -25 4161.41 297.739   6
   0  -8  25 4125.14 368.377  11
   0  -8  25 4053.11 303.860  12
   0   8  25 3877.15 314.605  12
   0   8  26 63654.2 2103.46  12
   0  -8  26 80022.6 2152.68  11
   0 -10   0 19193.6 619.817   3
   0 -10  -1 181257. 5380.13   3
   0 -10   1 182716. 5387.43   3
   0 -10   2 17304.0 555.797   3
   0 -10  -2 15970.3 534.440   3
   0 -10  -3 76804.3 2307.12   3
   0 -10   3 78137.0 2330.47   3
   0 -10   4 7056.18 296.641   3
   0 -10  -4 6620.70 249.203   3
   0 -10   5 45537.0 1412.66   3
   0 -10   6 134916. 4034.04   3
   0 -10   7 1084.18 207.554   3
   0 -10   8 79.2695 193.907   3
   0 -10   9 229355. 6820.59   3
   0 -10  10 81784.0 2509.09   3
   0 -10  11 114433. 3469.22   3
   0 -10  12 18329.8 698.174   3
   0  10 -12 19229.5 724.384   9
   0  10 -12 19106.6 720.876   7
   0  10 -13 263819. 7798.39   9
   0  10 -13 260478. 7793.62   7
   0  10 -13 262590. 7797.42   6
   0 -10  13 259355. 7793.38   3
   0  10 -14 762.180 331.867   6
   0  10 -14 919.531 308.023   7
   0 -10  14 1466.03 328.519   3
   0  10 -15 17740.0 730.240   6
   0 -10  15 15948.3 684.125   8
   0  10 -15 18147.8 699.007   7
   0  10 -16 257.584 331.883   7
   0 -10  16 578.031 323.829   8
   0  10 -16 268.029 384.850   6
   0 -10  17 58698.6 1887.85   3
   0 -10  17 57810.9 1872.51   8
   0  10 -17 59156.3 1895.22   6
   0 -10  18 6046.88 481.219  11
   0  10 -18 5826.77 481.374   6
   0 -10  18 5783.69 448.929   3
   0 -10  18 5816.78 442.574   8
   0 -10  19 27751.4 1032.78  11
   0  10 -19 28159.0 972.453   4
   0  10 -19 28739.9 1037.15   6
   0 -10  19 27298.5 996.235   8
   0 -10  20 930.403 402.207  11
   0 -10  20 1899.08 344.941   8
   0  10 -20 2289.73 419.255   6
   0 -10  21 1923.56 417.175  11
   0  10  21 1592.82 298.215  12
   0  10 -21 1627.88 415.266   6
   0 -10  21 1831.16 331.099   8
   0 -10  22 451.743 279.422   8
   0 -10  22 281.558 388.095  11
   0  10 -22 239.444 375.228   6
   0 -10  23-77.9927 343.890  11
   0  10 -23-122.180 322.903   6
   0 -10  23 36.9693 234.760   8
   0 -10  24 4788.05 379.629  11
   0  10 -24 4455.21 340.987   6
   0 -10  25 12150.9 497.419  11
   0  10 -25 10771.5 447.941   6
   0 -10  26 9324.08 381.388  11
   0  10 -26 8122.58 321.851   6
   0 -10  27 1813.15 175.330  11
   0 -12   0 141480. 4211.08   3
   0 -12  -1 41108.6 1264.75   3
   0 -12   1 40915.3 1274.48   3
   0 -12   2 269.546 167.246   3
   0 -12  -2 433.519 133.246   3
   0 -12   3 18661.8 639.638   3
   0 -12   4 122597. 3677.11   3
   0 -12   5 39026.7 1240.30   3
   0 -12   6 217.840 228.057   3
   0 -12   7 4704.80 302.988   3
   0 -12   8 119243. 3555.61   3
   0  12  -8 115654. 3562.10   7
   0  12  -9 1266.26 277.462   9
   0 -12   9 1314.63 264.992   3
   0  12  -9 1000.89 307.536   7
   0  12  -9 1203.06 295.377   6
   0  12 -10 284.422 297.934   9
   0  12  10 750.225 247.137   9
   0 -12  10 589.828 278.729   3
   0  12 -10 533.682 297.376   6
   0  12 -10 279.014 323.259   7
   0  12  11 395.798 255.223   9
   0  12 -11 388.108 342.198   9
   0  12 -11 782.630 348.770   7
   0 -12  11 72.8491 277.711   3
   0  12 -11 417.076 330.573   6
   0 -12  12 5867.56 418.629   3
   0  12 -12 6357.32 430.506   6
   0  12 -12 7328.39 450.966   7
   0  12  12 5371.51 365.231   9
   0  12 -12 6544.90 453.738   9
   0  12 -13 22770.2 854.229   7
   0  12  13 22195.5 798.446   9
   0 -12  13 21992.4 819.856   3
   0  12 -13 22329.5 850.981   9
   0  12  14 3424.59 327.057   9
   0 -12  14 4067.10 379.254   3
   0  12 -14 3854.07 424.526   7
   0  12 -15 13809.3 643.785   6
   0  12 -15 14109.2 655.745   7
   0 -12  15 14128.9 648.801   8
   0 -12  15 14100.4 637.734   3
   0  12  15 12609.4 556.753   9
   0  12 -16 3529.52 434.821   7
   0  12 -16 4003.31 454.992   6
   0 -12  16 3663.71 424.933   8
   0 -12  16 4038.90 411.403   3
   0  12 -17 82744.4 2599.06   6
   0 -12  17 82211.8 2578.65   8
   0 -12  18 1927.96 373.604   8
   0 -12  18 2157.52 386.655  11
   0  12 -18 1955.63 438.613   6
   0  12 -19 5134.86 417.682   4
   0 -12  19 5495.18 457.573  11
   0 -12  19 5454.90 421.819   8
   0  12 -19 5289.14 483.759   6
   0 -12  20 9930.91 539.135  11
   0 -12  20 9142.07 495.984   8
   0  12 -20 10623.2 556.847   6
   0  12 -20 9586.35 471.282   4
   0 -12  21 19221.2 740.869   8
   0 -12  21 21448.3 783.742  11
   0  12 -21 20418.2 796.979   6
   0 -12  22 16176.5 621.662   8
   0 -12  22 17740.5 682.062  11
   0  12 -22 17840.4 689.912   6
   0 -12  23 2871.99 317.563  11
   0 -12  23 2273.66 217.021   8
   0  12 -23 2729.99 318.949   6
   0 -12  24 5255.27 330.910  11
   0  12 -24 5366.14 323.849   6
   0 -12  25 524.602 199.402  11
   0  12 -25 965.461 185.885   6
   0 -12  26 4377.71 215.063  11
   0  14   0 127381. 3856.89   9
   0 -14   1 10990.1 436.643   3
   0  14  -1 11603.2 517.176   9
   0  14   1 11271.2 509.523   9
   0  14   2 93015.2 2823.03   9
   0 -14   2 91299.1 2786.15   3
   0  14   3 2389.22 322.291   9
   0 -14   3 3015.12 266.593   3
   0  14  -3 2658.10 304.168   7
   0  14   4 67476.3 2117.67   9
   0  14  -4 69208.9 2113.53   7
   0  14  -4 68969.7 2130.54   9
   0 -14   4 66062.9 2087.85   3
   0  14   5 357.970 287.569   9
   0  14  -5 343.575 300.193   7
   0 -14   5 484.098 234.291   3
   0  14  -5 252.995 300.927   9
   0  14  -6 2644.83 284.097   6
   0  14  -6 2947.69 333.675   9
   0  14   6 2524.90 305.736   9
   0 -14   6 3176.56 287.473   3
   0  14  -6 2605.49 353.216   7
   0  14  -7 19787.7 764.066   9
   0  14   7 19033.5 725.507   9
   0  14  -7 18202.9 713.670   6
   0 -14   7 19106.7 700.404   3
   0  14  -7 19011.7 748.126   7
   0  14  -8 3674.49 361.342   6
   0  14   8 4403.41 360.634   9
   0  14  -8 4033.95 396.729   9
   0 -14   8 3994.09 321.383   3
   0  14  -9 4235.17 417.094   9
   0 -14   9 3889.25 346.067   3
   0  14  -9 4600.65 386.524   6
   0  14   9 4193.94 366.288   9
   0  14  -9 4415.62 424.325   7
   0  14 -10 9655.15 534.406   9
   0  14 -10 8990.49 515.874   6
   0 -14  10 9836.01 502.763   3
   0  14  10 9690.09 473.048   9
   0  14 -10 9347.50 520.460   7
   0  14 -11 409.117 366.832   6
   0  14 -11 475.057 372.409   7
   0 -14  11 671.053 327.564   3
   0  14 -11 519.771 401.847   9
   0  14  11 246.781 302.630   9
   0  14 -12 28021.1 1013.81   6
   0  14 -12 27827.5 1018.75   9
   0 -14  12 27330.7 979.307   3
   0  14  12 27010.8 958.636   9
   0  14 -12 27501.2 1019.71   7
   0 -14  13 29258.2 1064.24   3
   0  14  13 29061.5 1017.94   9
   0  14 -13 29986.1 1075.99   6
   0  14 -13 30137.2 1087.44   9
   0  14 -13 30302.6 1093.51   7
   0  14 -14 38685.7 1311.73   7
   0 -14  14 35634.6 1260.36   3
   0  14 -14 40066.6 1300.24   6
   0  14  14 35703.6 1223.57   9
   0 -14  15 742.862 396.147   8
   0  14  15 549.485 284.002   9
   0  14 -15 359.241 403.427   7
   0 -14  16 19606.5 766.298  11
   0 -14  16 19006.4 782.691   8
   0 -14  17 5742.72 439.959  11
   0 -14  17 5978.02 452.227   8
   0  14 -17 7133.39 519.198   6
   0  14 -18 12320.1 643.506   6
   0 -14  18 12669.4 584.217   8
   0  14 -18 12818.7 601.969   4
   0 -14  18 13286.9 583.515  11
   0 -14  19 9499.46 493.657  11
   0  14 -19 9504.66 499.676   4
   0 -14  19 9386.11 499.351   8
   0  14 -19 9680.37 553.541   6
   0  14 -20 45266.8 1460.74   4
   0 -14  20 47508.1 1485.10  11
   0  14 -20 47265.7 1507.45   6
   0 -14  20 44493.7 1469.22   8
   0 -14  21 12609.2 506.098   8
   0  14 -21 13297.2 571.580   6
   0  14 -21 12718.5 499.192   4
   0 -14  21 12631.6 533.980  11
   0 -14  22 7755.61 349.417   8
   0 -14  22 8938.42 403.967  11
   0  14 -22 8757.17 429.279   6
   0 -14  23 6099.34 306.224  11
   0  14 -23 6153.48 337.200   6
   0 -14  24 369.173 147.405  11
   0  14 -24 336.330 172.610   6
   0  16   0 80107.9 2457.41   9
   0  16   0 77092.8 2415.91   7
   0  16   1 131.989 321.912   9
   0  16  -1 780.238 372.010   9
   0  16  -1 372.867 276.251   7
   0  16   1 201.798 242.990   7
   0  16   2 118935. 3527.50   9
   0  16  -2 112859. 3526.49   9
   0  16  -2 113926. 3506.16   7
   0  16  -3 650.211 326.052   7
   0  16   3 427.631 326.001   9
   0  16  -4 754.253 350.240   7
   0 -16   4 976.500 250.815   3
   0  16   4 756.074 353.477   9
   0 -16   5 1575.16 268.835   3
   0  16  -5 1145.01 406.820   9
   0  16  -5 1264.78 348.617   7
   0  16  -5 1391.14 271.035   6
   0  16   5 1660.91 351.095   9
   0  16   6 16369.2 702.967   9
   0  16  -6 17740.2 733.362   9
   0  16  -6 17644.7 712.777   7
   0  16  -6 15786.5 651.395   6
   0 -16   6 16521.2 650.251   3
   0  16  -7 1174.21 317.240   6
   0  16  -7 1099.08 412.939   7
   0  16   7 1145.64 350.905   9
   0 -16   7 1026.48 269.526   3
   0  16  -7 1243.76 427.148   9
   0  16  -8 7073.79 441.176   6
   0  16   8 5670.12 442.149   9
   0  16  -8 6981.94 516.214   9
   0 -16   8 6312.99 410.648   3
   0  16  -8 6719.65 495.368   7
   0 -16   9 288.527 321.936   3
   0  16  -9 319.901 353.318   6
   0  16  -9 545.485 420.000   9
   0  16   9 692.274 342.653   9
   0 -16  10 31547.4 1060.05   3
   0  16 -10 31154.2 1068.61   6
   0  16 -10 30764.2 1102.51   9
   0  16 -11 14028.4 669.898   9
   0  16  11 11858.7 578.654   9
   0  16 -11 13850.3 639.688   6
   0  16 -11 14122.1 678.292   7
   0  16 -12 10012.1 592.130   7
   0  16  12 9729.14 501.127   9
   0  16 -12 10983.1 593.421   9
   0  16 -12 10223.5 579.545   6
   0  16 -13 16595.1 744.757   7
   0  16 -13 16217.4 731.768   9
   0  16 -13 16359.8 717.698   6
   0  16  13 16015.7 645.899   9
   0  16 -14 31032.7 1058.31   7
   0  16 -14 29730.8 1041.60   6
   0  16 -15 2793.95 421.139   6
   0 -16  15 2367.08 324.187  11
   0 -16  15 2264.31 390.309   8
   0  16 -16 17814.7 728.370   6
   0 -16  16 17264.5 652.819  11
   0 -16  16 15508.5 692.382   8
   0 -16  17 4050.46 334.814  11
   0  16 -17 4652.54 417.798   4
   0  16 -17 4816.79 433.016   6
   0 -16  17 4051.14 388.004   8
   0 -16  18 14761.2 578.329  11
   0 -16  18 14421.0 605.304   8
   0  16 -18 15284.8 624.893   4
   0  16 -19 266.665 297.661   4
   0 -16  19 270.755 268.062   8
   0 -16  19 346.163 235.969  11
   0  16 -20 10432.6 467.365   6
   0  16 -20 10377.7 427.583   4
   0 -16  20 9103.74 403.893  11
   0 -16  20 9509.38 411.561   8
   0  16 -21 501.343 183.350   4
   0 -16  21 269.763 163.917   8
   0  16 -21 910.684 261.102   6
   0 -16  21 353.659 167.439  11
   0  16 -22 11036.5 431.869   6
   0  16 -23 4041.83 209.841   6
   0  18   0 127863. 3968.11   7
   0  18   0 136218. 4018.33   9
   0  18  -1 38675.0 1315.66   7
   0  18   1 40193.3 1363.39   9
   0  18  -1 40400.7 1365.68   9
   0  18   2 1472.61 431.181   9
   0  18  -2 2077.51 360.087   7
   0  18  -2 1648.39 458.711   9
   0  18  -3 28947.1 1026.33   7
   0  18   3 28185.3 1047.82   9
   0  18   4 15345.0 703.702   9
   0  18  -4 15352.3 677.890   7
   0  18  -5 17280.1 760.718   9
   0  18  -5 17571.5 754.796   7
   0  18   5 18233.0 746.597   9
   0  18  -6 12484.9 625.251   7
   0  18   6 12062.3 600.241   9
   0  18  -6 12329.9 655.536   9
   0  18  -7 15926.2 730.188   7
   0  18  -7 15494.3 734.776   9
   0  18  -7 15299.0 626.565   6
   0  18   7 15935.3 688.173   9
   0  18  -8 1944.87 337.974   6
   0  18  -8 1772.76 454.242   9
   0  18  -8 1771.54 461.399   7
   0  18   8 2238.80 372.830   9
   0  18  -9 21556.8 882.360   9
   0  18   9 20557.0 833.051   9
   0  18  -9 23310.0 895.371   7
   0  18  -9 23072.9 828.494   6
   0  18 -10 552.701 426.841   9
   0  18  10 231.991 334.936   9
   0  18 -10 438.460 349.645   6
   0  18 -11 12355.0 632.893   9
   0  18 -11 12276.9 575.981   6
   0  18  11 11631.3 536.219   9
   0  18 -12 24585.6 881.403   6
   0  18 -12 24139.3 911.546   9
   0  18  12 22370.8 825.033   9
   0  18 -13 6488.11 453.176   6
   0  18  13 5985.04 356.098   9
   0 -18  14 30756.7 1069.10   8
   0  18 -14 30326.5 1061.16   6
   0  18 -15 15967.0 660.173   4
   0 -18  15 14560.1 635.178   8
   0  18 -15 15219.8 639.947   6
   0 -18  16 2303.54 320.335   8
   0  18 -16 2191.79 339.451   6
   0  18 -16 2494.85 361.169   4
   0  18 -17 948.667 300.414   4
   0  18 -17 994.473 307.589   6
   0 -18  17 769.884 272.287   8
   0  18 -18 1950.53 284.023   6
   0 -18  18 1637.06 245.597   8
   0  18 -18 1972.15 279.410   4
   0 -18  19 1330.89 193.517   8
   0  18 -19 1342.67 223.270   4
   0  18 -19 1157.97 241.563   6
   0  18 -20 3316.98 226.954   6
   0  18 -20 2482.28 187.574   4
   0  20   0 23975.7 926.204   9
   0  20   1 74059.0 2342.49   9
   0  20  -1 73694.2 2348.31   9
   0  20  -2 1399.38 449.663   9
   0  20   2 1287.66 422.127   9
   0  20   3 111743. 3381.54   9
   0  20  -3 107875. 3391.57   9
   0  20  -4 69223.5 2194.68   7
   0  20   4 70786.3 2215.63   9
   0  20  -5 99565.1 3036.79   7
   0  20   5 97664.9 3038.25   9
   0  20   6 10182.1 535.479   9
   0  20  -6 9575.43 584.110   9
   0  20  -7 1248.90 406.201   9
   0  20   7 1129.94 348.193   9
   0  20  -8 2243.33 417.323   9
   0  20   8 2161.26 345.728   9
   0  20   9 343.614 304.658   9
   0  20  -9 172.275 392.791   9
   0  20  -9 197.737 259.055   6
   0  20  10 5059.88 355.328   9
   0  20 -10 5984.18 346.200   6
   0  20 -10 5521.54 465.222   9
   0  20 -11 371.849 269.121   6
   0  20 -11 514.471 349.304   9
   0  20  11 516.784 246.970   9
   0  20 -12 19096.5 663.728   6
   0  20  12 17341.9 627.933   9
   0 -20  13 512.079 303.433   8
   0  20 -13 402.977 329.068   4
   0  20 -13 165.787 261.286   6
   0 -20  14 27149.2 958.803   8
   0  20 -14 28637.7 938.173   6
   0  20 -14 29694.6 975.475   4
   0 -20  15 22446.4 780.150   8
   0  20 -15 22737.5 762.579   6
   0  20 -15 22914.0 793.545   4
   0  20 -16 1308.18 207.653   6
   0 -20  16 1299.45 214.351   8
   0  20 -16 1561.03 261.332   4
   0  20 -17 33182.5 1039.59   6
   0 -20  17 32060.5 1039.73   8
   0  20 -17 35471.7 1058.10   4
   0  20 -18 279.145 146.334   4
   0  22   0 2225.01 386.749   9
   0  22   1 24976.7 908.386   9
   0  22  -1 24667.3 911.875   9
   0  22  -2 246.951 228.908   4
   0  22   2 176.949 344.162   9
   0  22  -2 241.552 367.917   9
   0  22  -3 1683.67 278.199   4
   0  22   3 1653.42 352.303   9
   0  22  -3 1892.25 382.816   9
   0  22  -4 1898.46 286.210   4
   0  22   4 1650.91 330.518   9
   0  22  -5 55465.3 1725.37   4
   0  22   5 54758.2 1737.17   9
   0  22   6 306.372 284.617   9
   0  22  -6 423.193 293.192   4
   0  22   7 38261.2 1266.71   9
   0  22  -7 39393.4 1306.56   9
   0  22  -7 41521.8 1285.87   4
   0  22   8 16851.8 613.448   9
   0  22  -8 16732.6 676.657   9
   0  22  -8 17499.0 650.732   4
   0  22  -9 10638.4 488.998   9
   0  22   9 9826.67 407.713   9
   0  22  -9 10745.0 470.113   4
   0  22  10 3745.94 222.463   9
   0  22 -10 4688.64 323.208   4
   0  22 -11 1410.81 275.380   4
   0 -22  12 6765.51 341.498   8
   0  22 -12 6682.11 346.891   4
   0 -22  13 49092.8 1513.67   8
   0 -22  14 494.223 154.873   8
   0  22 -15 30162.0 934.454   4
   0  24   0 3086.87 271.925   9
   0  24   1 145.708 228.449   9
   0  24  -1 123.402 246.182   9
   0  24  -2 3036.12 272.336   9
   0  24   2 2974.86 261.961   9
   0  24   3 7308.92 336.202   9
   0  24  -3 7385.62 361.526   9
   0  24  -4 3011.60 274.544   9
   0  24   4 2672.03 223.875   9
   0  24   5 5468.86 260.677   9
   0  24  -5 5655.42 312.783   9
   0 -24   8 10287.6 391.652   8
   0 -24   9 16093.5 538.772   8
  -1  -1  29 7438.38 342.039  12
  -1  -1  28 4528.49 258.304  11
  -1  -1  28 5739.59 346.738  12
  -1  -1  27 28449.4 965.203  12
  -1  -1  27 28551.0 917.245  11
  -1   1  27 26193.0 889.709  11
  -1  -1  26 91701.5 2759.42  12
  -1  -1  26 89392.4 2718.29  11
  -1   1  26 86546.1 2699.02  11
  -1  -1  25 1072.82 420.814  12
  -1  -1  25 1208.28 337.193  11
  -1   1  25 1204.01 313.930  11
  -1   1  24 17910.9 721.562  11
  -1  -1  24 17206.2 798.126  12
  -1  -1  24 19137.2 743.227  11
  -1  -1  23 3422.40 416.333  11
  -1   1  23 3972.54 403.150  11
  -1  -1  22 20915.1 814.658  11
  -1  -1  22 18506.6 844.759  12
  -1   1  22 21041.0 798.570  11
   1  -1 -21 772.767 371.226   2
  -1   1  21 1350.07 362.273  11
  -1  -1  21 843.957 439.687  12
  -1  -1  21 1388.33 392.483  11
  -1  -1  20 36163.7 1221.51  11
  -1  -1  20 35332.7 1251.91  12
  -1   1  20 35902.6 1206.85  11
   1  -1 -20 33841.8 1234.05   2
  -1  -1  19 15993.4 617.185   3
  -1  -1  19 16473.9 676.551  11
   1  -1 -19 16206.1 713.245   2
  -1  -1  19 15954.5 701.502  12
  -1   1  19 16953.7 670.457  11
  -1  -1  18 12752.9 507.154   3
   1  -1 -18 11742.9 574.116   2
  -1  -1  18 12844.5 554.564  11
  -1  -1  18 12972.5 600.932  12
  -1   1  18 11854.9 538.646  11
  -1   1  17 422.029 264.670  11
  -1  -1  17 81.6757 222.215   3
  -1  -1  17 388.995 302.249  12
   1  -1 -17 811.402 318.701   2
  -1  -1  17-7.78885 274.934  11
  -1   1  17 350.057 193.128   3
  -1   1  16 91454.8 2780.37   3
   1  -1 -16 95886.4 2835.57   2
  -1  -1  16 90367.5 2792.83   3
  -1  -1  15 6470.91 320.530   3
  -1   1  15 6827.08 301.424   3
   1  -1 -15 6639.86 367.551   2
   1  -1 -14 601.672 246.839   2
  -1   1  14 986.279 169.992   3
  -1  -1  14 919.671 183.290   3
  -1  -1  13 290.320 165.441   3
   1  -1 -13 400.442 197.816   2
  -1   1  13 135.394 146.326   3
  -1  -1  12 113416. 3394.97   3
  -1   1  12 116285. 3387.90   3
   1  -1 -12 110174. 3409.34   2
  -1   1  11 38136.4 1179.99   3
  -1  -1  11 37755.6 1188.49   3
   1  -1 -11 39975.4 1205.30   2
  -1   1  10 2990.40 156.989   3
  -1  -1  10 2597.45 162.036   3
  -1   1   9 132130. 3886.85   3
  -1  -1   9 129937. 3893.51   3
  -1  -1   9 131775. 3901.43   1
  -1  -1   8 103967. 3067.14   1
  -1   1   8 102552. 3053.39   3
  -1  -1   8 102977. 3060.52   3
  -1  -1   7 21617.3 687.181   1
  -1  -1   7 22644.2 682.904   3
  -1   1   7 21789.5 673.792   3
  -1  -1   6 126126. 3806.56   1
  -1  -1   6 129211. 3802.65   3
  -1   1   6 130116. 3796.32   3
  -1  -1   5 23644.7 711.864   1
  -1   1   5 22723.0 700.355   3
  -1  -1   5 23807.0 708.138   3
  -1  -1   2 21394.7 638.588   1
   1  -1   2 74034.1 2170.49   3
  -1  -1  -2 73079.0 2170.62   2
  -1  -1  -4 83049.8 2467.92   2
   1   1   4 83622.3 2463.56   3
  -1  -1  -5 8710.37 300.764   2
   1   1   5 9197.01 292.330   3
   1   1   6 23278.8 721.577   3
  -1  -1  -6 24023.8 731.331   2
  -1  -1  -7 23965.0 766.245   2
   1  -1   7 24961.0 761.781   3
   1   1   7 24852.9 757.027   3
   1   1   8 222356. 6584.73   3
  -1  -1  -8 219588. 6594.99   2
   1  -1   8 227595. 6589.48   3
  -1  -1  -9 1790.05 162.100   2
   1  -1   9 1646.69 141.329   3
   1   1   9 1744.00 133.334   3
  -1  -1 -10 150890. 4434.45   2
   1  -1  10 149540. 4424.62   3
   1   1  10 147206. 4419.11   3
  -1  -1 -11 24185.2 774.308   2
   1  -1  11 23363.4 757.698   3
   1   1  11 22990.1 748.661   3
   1   1  12 193564. 5825.65   3
   1  -1  12 195183. 5830.60   3
  -1  -1 -12 202436. 5847.40   2
  -1  -1 -13 2564.33 243.617   2
   1  -1  13 2740.56 216.389   3
   1   1  13 2457.79 196.842   3
  -1  -1 -14 12672.0 519.871   2
   1   1  14 13431.6 483.243   3
   1  -1  14 13012.4 491.783   3
  -1  -1 -15 5861.20 372.298   2
   1  -1  15 5861.59 317.358   3
   1   1  15 5804.11 293.989   3
  -1  -1 -16 24696.4 861.888   2
   1  -1  16 23255.9 807.008   3
   1   1  16 23101.3 792.784   3
   1   1  17 5075.25 298.137   3
   1  -1  17 3976.61 379.175  12
   1  -1  17 4394.46 320.983   3
  -1  -1 -17 4833.57 389.517   2
   1   1  17 4790.53 355.399  11
   1  -1  17 4998.46 353.145  11
   1   1  18 39036.5 1290.67  11
  -1  -1 -18 38610.7 1318.89   2
   1  -1  18 38917.7 1261.60   3
   1  -1  18 38282.6 1315.71  12
   1  -1  18 38512.4 1263.11   8
   1   1  18 38825.4 1261.97   8
   1  -1  18 39980.6 1301.71  11
   1   1  18 37748.3 1242.87   3
   1  -1  19 1799.78 355.235  11
   1  -1  19 1421.34 292.318   8
   1  -1  19 1623.03 408.891  12
   1  -1  19 1226.78 256.495   3
   1   1  19 1408.78 280.660   8
  -1  -1 -19 1149.14 343.557   2
   1   1  19 1208.11 334.786  11
   1  -1  20 917.953 420.676  12
   1   1  20 1727.74 294.288   8
  -1  -1 -20 1866.08 373.089   2
   1   1  20 1007.07 371.209  11
   1  -1  20 1410.28 294.012   8
   1  -1  20 1123.97 396.843  11
   1  -1  20 1716.51 274.269   3
   1   1  21 11172.0 571.859  11
   1  -1  21 11302.7 627.612  12
  -1  -1 -21 10511.7 612.789   2
   1  -1  21 11117.3 508.420   8
   1  -1  21 11529.6 585.808  11
   1  -1  22 72784.2 2315.28  12
   1   1  22 74448.7 2272.50  11
   1  -1  22 75173.9 2282.98  11
   1  -1  22 67248.5 2218.25   8
   1  -1  23 2379.32 408.844  11
   1  -1  23 2822.21 468.237  12
   1   1  23 2689.31 386.755  11
   1  -1  24 30762.3 1135.08  12
   1   1  24 31458.0 1084.07  11
   1  -1  24 31080.0 1099.30  11
   1   1  25 5129.49 397.903  11
   1  -1  25 5031.62 415.687  11
   1  -1  25 4945.44 482.671  12
   1   1  26 23084.1 827.935  11
   1  -1  26 25363.9 900.399  12
   1  -1  26 23660.1 850.306  11
   1  -1  27 26279.7 892.427  11
   1  -1  27 28386.1 934.155  12
   1   1  27 25650.5 872.160  11
   1  -1  28 24786.3 751.414  12
   1  -1  28 22347.7 705.575  11
   1  -1  29 3453.64 237.436  12
  -1   3  29 5326.05 263.452  12
  -1  -3  29 4691.90 259.327  12
  -1  -3  28-46.9228 199.539  11
  -1   3  28 241.579 248.126  12
  -1  -3  28 448.966 243.772  12
  -1  -3  27 9601.24 473.455  12
  -1  -3  27 9312.51 437.576  11
  -1   3  27 9776.12 471.052  12
  -1   3  26 55.5612 346.801  12
  -1  -3  26-85.9132 340.100  12
  -1  -3  26-110.701 305.273  11
  -1  -3  25 3838.59 385.590  11
  -1  -3  25 3323.03 433.438  12
  -1   3  25 3121.22 435.941  12
  -1   3  25 3372.88 295.249  11
  -1   3  24 3963.74 333.097  11
  -1   3  24 3468.99 458.953  12
  -1  -3  24 4114.97 430.910  11
  -1  -3  24 3908.11 459.319  12
  -1   3  23 20352.2 748.911  11
  -1  -3  23 18296.9 834.161  12
  -1  -3  23 20634.5 814.635  11
  -1   3  23 19590.5 842.790  12
  -1  -3  22 25442.6 1034.61  12
  -1  -3  22 27127.4 1005.60  11
  -1   3  22 26506.5 1035.59  12
  -1   3  22 28575.9 962.061  11
  -1   3  21 4199.72 364.919  11
  -1  -3  21 4459.51 439.852  11
   1   3 -21 3628.03 395.520   2
  -1   3  21 3687.09 467.406  12
  -1  -3  21 3509.65 470.516  12
   1  -3 -21 3725.44 415.287   2
   1   3 -20 316.174 403.029   2
  -1  -3  20 996.541 257.204   3
  -1  -3  20 1470.55 385.370  11
  -1   3  20 1075.51 302.262  11
  -1   3  20 418.155 388.372  12
   1  -3 -20 897.717 413.191   2
  -1  -3  20 681.001 385.608  12
   1   3 -19 969.858 327.971   2
  -1  -3  19 1165.21 385.433  12
  -1   3  19 1148.62 284.714  11
  -1  -3  19 1211.23 353.867  11
   1  -3 -19 1064.06 326.634   2
  -1  -3  19 647.390 268.183   3
  -1   3  19 567.381 392.658  12
  -1  -3  18 65861.9 2075.01  11
  -1  -3  18 64697.2 2081.02  12
   1  -3 -18 69001.0 2099.72   2
  -1   3  18 62950.6 2049.77  11
  -1  -3  18 64334.4 2049.13   3
  -1   3  18 65311.0 2086.36  12
   1   3 -18 69362.8 2098.67   2
   1  -3 -17 26090.2 898.005   2
  -1   3  17 23424.9 850.265  11
   1   3 -17 26149.2 899.139   2
  -1  -3  17 25356.5 855.543   3
  -1  -3  17 23818.8 895.608  12
  -1   3  17 23287.2 890.332  12
   1  -3 -16 1400.92 298.805   2
  -1  -3  16 1207.49 238.218   3
  -1   3  16 1054.00 293.651  12
  -1  -3  16 792.630 285.570  12
   1   3 -16 1078.68 290.669   2
   1   3 -15 105.602 263.652   2
  -1   3  15 226.992 142.550   3
  -1  -3  15 336.047 220.952   3
   1  -3 -15 263.725 262.985   2
  -1   3  14 112009. 3353.58   3
  -1  -3  14 111109. 3385.31   3
   1  -3 -14 115046. 3402.71   2
   1   3 -14 112401. 3398.08   2
   1   3 -13 115083. 3379.67   2
   1  -3 -13 114403. 3379.24   2
  -1  -3  13 110254. 3367.44   3
  -1   3  13 110523. 3337.32   3
   1  -3 -12 92205.2 2707.12   2
  -1  -3  12 89308.1 2696.56   3
   1   3 -12 91927.4 2703.65   2
  -1   3  12 86769.7 2668.50   3
   1  -3 -11 59166.5 1803.84   2
   1   3 -11 58052.3 1804.61   2
  -1  -3  11 59366.5 1800.28   3
  -1   3  11 59432.6 1774.35   3
  -1   3  10 157050. 4616.96   3
  -1  -3  10 154921. 4639.49   3
  -1  -3   9 81139.0 2430.13   3
  -1   3   9 81038.1 2408.09   3
  -1   3   8 336388. 9880.70   3
  -1  -3   8 337197. 9900.40   3
  -1   3   8 334422. 9899.69   1
  -1  -3   8 336178. 9899.37   1
  -1   3   7 60729.8 1875.53   1
  -1  -3   7 61333.5 1874.90   1
  -1   3   7 64313.7 1857.55   3
  -1   3   6 215924. 6278.27   3
  -1  -3   6 212981. 6293.39   1
  -1   3   6 209466. 6293.15   1
  -1   3   5 93643.6 2741.77   1
  -1  -3   5 91552.0 2740.80   1
  -1   3   4 54249.6 1604.00   1
  -1  -3   4 54054.0 1603.51   1
  -1  -3   4 53460.8 1609.27   3
  -1   3   3 3450.84 125.583   1
  -1  -3   3 3627.29 125.856   1
  -1  -3   3 3338.94 139.929   3
  -1   3   2 452.414 39.8464   1
  -1  -3   2 355.825 61.4024   3
  -1  -3   2 449.340 40.1500   1
  -1  -3   1 134892. 3972.33   3
  -1   3  -2 39788.5 1187.43   2
  -1  -3  -2 38267.1 1188.03   2
  -1  -3  -3 38672.1 1161.21   2
  -1   3  -3 39666.3 1160.34   2
   1  -3   3 38271.2 1164.82   3
  -1  -3  -5 1001.74 95.6899   2
  -1   3  -5 897.810 92.5583   2
  -1  -3  -6 125680. 3792.77   2
  -1   3  -6 131153. 3793.17   2
   1  -3   6 127559. 3795.25   3
  -1   3  -7 30369.1 938.383   2
  -1  -3  -7 31934.5 941.412   2
   1   3   7 29619.6 924.992   3
  -1   3  -8 7751.77 297.433   2
   1   3   8 7783.92 275.411   3
  -1  -3  -8 8092.15 302.425   2
  -1  -3  -9 1445.02 166.240   2
  -1   3  -9 1199.41 155.241   2
   1   3   9 1049.27 112.348   3
  -1  -3 -10 323231. 9422.66   2
  -1   3 -10 323626. 9420.38   2
   1   3  10 312291. 9399.43   3
   1  -3  10 320781. 9417.18   3
   1  -3  11 57555.4 1766.00   3
  -1   3 -11 60723.2 1775.59   2
   1   3  11 55576.6 1745.24   3
  -1  -3 -11 58727.1 1774.14   2
   1   3  12 1384.46 151.127   3
  -1   3 -12 1307.14 215.652   2
  -1  -3 -12 2015.37 229.266   2
   1  -3  12 1599.14 193.649   3
   1   3  13 28283.1 903.416   3
  -1  -3 -13 27364.1 942.602   2
   1  -3  13 29098.3 933.032   3
  -1   3 -13 29279.2 947.143   2
   1  -3  14 26575.2 908.500   3
   1   3  14 26010.3 873.397   3
  -1  -3 -14 27763.0 930.904   2
  -1   3 -15 9864.83 465.798   2
   1  -3  15 9495.19 428.702   3
  -1  -3 -15 10051.6 469.096   2
  -1  -3 -16 45393.3 1401.68   2
   1   3  16 40632.1 1392.62  12
   1  -3  16 39112.3 1388.89  12
  -1   3 -16 44260.4 1395.02   2
   1  -3  16 43686.8 1370.70   3
   1   3  17 31180.0 1100.88  12
  -1   3 -17 31966.6 1057.97   6
   1  -3  17 32662.6 1092.26  11
   1  -3  17 31234.8 1062.55   8
   1   3  17 32129.2 1071.03  11
   1  -3  17 33000.7 1067.34   3
  -1  -3 -17 30815.2 1093.47   2
  -1   3 -17 30800.7 1091.32   2
   1  -3  17 30977.2 1102.41  12
   1   3  18 5399.30 336.280   8
   1   3  18 5060.03 367.241  11
  -1   3 -18 3913.37 385.841   2
   1  -3  18 4998.80 351.893   8
   1  -3  18 4955.72 432.857  12
  -1  -3 -18 4063.07 389.775   2
   1  -3  18 4540.30 404.709  11
   1  -3  18 5262.39 356.542   3
  -1   3 -18 4909.23 345.194   6
   1   3  18 5007.43 428.772  12
   1  -3  19 454.172 377.050  12
  -1  -3 -19 918.359 368.263   2
   1   3  19 947.440 267.043   8
   1   3  19 973.833 322.011  11
   1  -3  19 717.799 328.357  11
   1  -3  19 804.981 296.871   8
   1   3  19 357.669 369.481  12
  -1   3 -19 661.720 352.424   2
   1  -3  19 976.020 300.639   3
   1  -3  20 12248.3 634.785  12
   1  -3  20 11944.4 544.169   8
  -1   3 -20 11977.4 627.938   2
   1  -3  20 12199.5 614.198  11
   1   3  20 11542.0 632.428  12
   1   3  20 13063.3 575.178  11
   1  -3  20 12906.6 560.664   3
  -1  -3 -20 12134.1 631.350   2
   1   3  21 6089.87 519.857  12
  -1  -3 -21 6901.15 450.958   2
   1  -3  21 6103.08 381.000   3
   1   3  21 6551.91 430.847  11
   1  -3  21 6678.35 495.838  11
   1  -3  21 5301.94 514.192  12
  -1   3 -21 5536.49 449.655   2
   1  -3  21 6367.25 404.790   8
   1   3  22 2097.14 463.472  12
   1  -3  22 2372.19 311.515   8
   1  -3  22 2714.57 418.384  11
   1   3  22 2104.24 362.401  11
   1  -3  22 1823.38 443.999  12
   1   3  23 9432.01 597.972  12
   1  -3  23 9576.25 589.094  12
   1  -3  23 9236.41 453.925   8
   1   3  23 9702.18 501.645  11
   1  -3  23 11032.5 567.684  11
   1   3  24 1039.57 295.006  11
   1  -3  24 914.151 385.942  11
   1  -3  24 540.320 405.837  12
   1   3  24 1038.24 431.077  12
   1  -3  25 44944.9 1502.58  11
   1  -3  25 47922.3 1523.14  12
   1   3  25 44906.2 1456.80  11
   1   3  25 46354.1 1526.42  12
   1  -3  26 4259.85 392.657  12
   1  -3  26 3519.45 356.078  11
   1   3  26 3787.38 277.664  11
   1   3  26 4532.28 399.593  12
   1  -3  27 448.378 258.317  11
   1  -3  27 835.835 295.407  12
   1   3  27 444.726 302.444  12
   1   3  28 12797.7 498.609  12
   1  -3  28 12569.5 474.052  11
   1  -3  28 12418.3 496.327  12
   1   3  29 13519.4 476.731  12
   1  -3  29 13589.3 475.493  12
  -1   5  28 12617.4 473.313  12
  -1  -5  28 12149.6 467.097  12
  -1  -5  28 13047.8 471.222  11
  -1  -5  27 20100.7 729.319  11
  -1  -5  27 20758.5 732.530  12
  -1   5  27 21254.6 737.707  12
  -1  -5  26 57658.4 1869.14  11
  -1  -5  26 59931.6 1874.05  12
  -1   5  26 61234.8 1880.42  12
  -1  -5  25 9875.46 526.812  12
  -1   5  25 9717.69 516.400  12
  -1  -5  25 8630.75 506.763  11
  -1   5  24 7723.13 503.314  12
  -1  -5  24 8668.20 507.150  11
  -1  -5  24 7093.47 511.257  12
  -1   5  23 484.922 404.640  12
  -1  -5  23 840.124 396.644  11
  -1  -5  23 619.109 411.260  12
  -1   5  22 1830.38 426.355  12
  -1  -5  22 1527.99 442.310  12
  -1  -5  22 2169.65 437.958  11
   1   5 -22 2621.79 349.047   6
   1   5 -21 3586.46 378.487   6
  -1  -5  21 3322.21 456.521  12
  -1  -5  21 3900.11 447.891  11
  -1   5  21 3161.45 463.372  12
  -1   5  20 10948.1 592.667  12
   1  -5 -20 10421.5 570.878   2
  -1  -5  20 10500.2 500.521   3
  -1  -5  20 11449.5 493.426   8
   1   5 -20 11507.2 533.584   6
   1   5 -20 10589.5 570.569   2
  -1  -5  20 10005.3 587.750  12
   1   5 -19 48833.5 1610.10   2
   1  -5 -19 49332.2 1611.79   2
  -1  -5  19 48765.9 1582.45   3
   1   5 -19 50682.4 1586.50   6
  -1  -5  19 48263.3 1612.97  12
  -1   5  19 50162.6 1628.31  12
  -1  -5  19 46683.7 1557.03   8
  -1  -5  18 2175.71 306.359   3
  -1  -5  18 1953.16 282.248   8
  -1   5  18 1390.83 352.497  12
   1   5 -18 1839.38 375.302   2
   1   5 -18 1924.98 314.009   6
   1  -5 -18 2085.02 368.058   2
  -1  -5  18 1456.91 347.525  12
   1   5 -17 9831.89 485.513   6
  -1  -5  17 9977.78 460.426   8
  -1  -5  17 10935.5 523.583  12
   1  -5 -17 10331.1 509.771   2
  -1   5  17 10585.5 520.451  12
   1   5 -17 10349.3 502.141   2
  -1  -5  17 11499.8 501.880   3
   1   5 -16 32630.4 1084.42   2
  -1  -5  16 30757.3 1076.13  12
  -1  -5  16 31296.8 1058.17   3
   1   5 -16 32136.8 1064.50   6
  -1   5  16 30722.2 1084.29  12
   1  -5 -16 32833.2 1086.15   2
   1   5 -15 1890.80 288.713   2
  -1  -5  15 1907.92 263.702   3
   1  -5 -15 1557.09 283.053   2
   1   5 -14 1583.83 262.154   2
   1  -5 -14 1918.27 261.332   2
  -1  -5  14 1887.62 265.621   3
   1  -5 -13 210880. 6327.88   2
   1   5 -13 214015. 6326.43   2
  -1  -5  13 213022. 6325.39   3
  -1  -5  12 3531.91 270.313   3
   1   5 -12 3851.37 252.809   2
   1  -5 -12 4319.71 263.694   2
   1  -5 -11 75079.8 2265.53   2
  -1  -5  11 74565.6 2267.92   3
   1   5 -11 74409.9 2262.49   2
   1   5 -10 6718.51 292.095   2
   1  -5 -10 7434.66 300.809   2
   1   5  -9 7383.43 289.256   2
   1  -5  -9 7247.23 287.140   2
   1  -5  -8 47406.3 1478.37   2
   1   5  -8 50067.5 1478.21   2
  -1  -5   7 161606. 4787.56   3
  -1   5   5 21940.0 662.869   1
  -1  -5   5 21436.0 662.147   1
  -1  -5   5 21286.0 677.809   3
  -1  -5   4 31966.9 949.751   1
  -1   5   4 31744.3 950.986   1
   1  -5  -4 31645.5 941.473   3
  -1  -5   4 30989.3 965.916   3
   1  -5  -3 147625. 4468.08   3
  -1  -5   3 154346. 4487.22   3
  -1   5   3 154429. 4470.83   1
  -1  -5   3 153463. 4470.30   1
   1  -5   1 14193.1 478.128   3
  -1  -5  -1 14819.9 477.938   3
  -1  -5  -1 15837.2 458.359   2
  -1   5  -2 31005.6 921.019   2
   1  -5   2 31457.3 938.981   3
  -1  -5  -2 30345.5 922.246   2
  -1  -5  -2 32009.4 933.455   3
  -1  -5  -3 53276.0 1648.99   2
  -1   5  -3 54496.4 1647.28   2
  -1   5  -4 68335.8 2008.79   2
   1  -5   4 70267.2 2022.16   3
  -1  -5  -4 65251.6 2009.95   2
  -1  -5  -5 107115. 3157.20   2
   1  -5   5 106212. 3166.01   3
  -1   5  -5 106297. 3154.92   2
  -1   5  -6 209048. 6117.58   2
   1  -5   6 212051. 6126.47   3
  -1  -5  -6 201777. 6118.87   2
  -1   5  -7 119621. 3520.73   2
  -1  -5  -7 119182. 3522.55   2
   1  -5   7 116637. 3528.09   3
  -1  -5  -8 298860. 8662.24   2
  -1   5  -8 286111. 8659.24   2
   1  -5   8 296579. 8667.00   3
   1  -5   9 82322.4 2520.33   3
  -1  -5  -9 83159.1 2517.43   2
  -1   5  -9 85678.2 2516.81   2
  -1   5 -10 6163.33 274.999   2
  -1  -5 -10 5655.33 283.525   2
  -1  -5 -11 3012.99 233.509   2
  -1   5 -11 3150.93 222.713   2
  -1  -5 -12 24605.3 828.666   2
   1  -5  12 25109.6 828.491   3
  -1   5 -12 24687.5 828.147   2
  -1   5 -13 114036. 3401.51   2
   1  -5  13 112815. 3399.45   3
  -1  -5 -13 111093. 3402.85   2
   1  -5  14 30524.4 1018.47   3
  -1   5 -14 30233.8 1018.45   2
  -1  -5 -14 30979.5 1023.65   2
   1  -5  15 68111.2 2106.93   3
  -1   5 -15 68723.8 2111.66   2
  -1  -5 -15 66240.9 2113.34   2
  -1  -5 -16 73623.6 2269.15   2
  -1   5 -16 71688.0 2259.19   2
   1  -5  16 72957.2 2265.62  12
   1  -5  16 72468.6 2250.06   8
   1  -5  16 74067.1 2254.25   3
   1   5  16 68949.7 2259.77  12
  -1   5 -16 73235.6 2248.80   6
   1  -5  17 22876.9 830.022   8
   1   5  17 22459.5 798.375   8
   1  -5  17 21458.9 850.456  12
   1   5  17 22133.3 854.948  12
  -1   5 -17 23168.6 838.846   6
   1  -5  17 24521.7 843.263   3
   1  -5  17 22733.4 847.320  11
  -1   5 -17 23564.1 848.417   2
  -1  -5 -17 23184.1 848.647   2
   1   5  17 22637.8 806.742  11
   1   5  18 18842.0 683.556  11
   1   5  18 17123.9 739.642  12
   1  -5  18 17821.9 695.054   8
  -1   5 -18 17494.6 714.357   2
  -1   5 -18 18356.8 716.158   6
  -1  -5 -18 17105.8 718.762   2
   1   5  18 17411.4 666.842   8
   1  -5  18 18882.7 722.816   3
   1  -5  18 18750.2 735.645  11
   1  -5  18 16877.9 739.383  12
   1  -5  19 13109.3 645.303  12
  -1   5 -19 14071.9 615.696   2
  -1   5 -19 14268.7 621.788   6
   1   5  19 14168.2 649.077  12
   1  -5  19 13335.0 592.583   8
   1   5  19 13623.5 578.448  11
  -1  -5 -19 12950.9 609.620   2
   1  -5  19 13986.9 644.388  11
   1  -5  19 13899.2 611.680   3
  -1   5 -20 3800.13 375.841   6
   1  -5  20 3766.57 336.642   3
   1   5  20 3427.69 337.673  11
   1  -5  20 4038.04 446.155  12
   1  -5  20 2687.85 355.161   8
  -1  -5 -20 3099.28 409.580   2
  -1   5 -20 3245.95 403.304   2
   1   5  20 2934.66 436.642  12
  -1   5 -21 6492.10 437.669   6
   1  -5  21 5592.39 404.594   8
   1   5  21 6706.22 401.167  11
   1   5  21 6376.91 504.148  12
   1  -5  21 5288.02 485.210  12
   1   5  22 3824.51 457.145  12
   1  -5  22 2783.00 448.565  12
   1   5  22 3614.28 336.577  11
   1  -5  22 3292.76 330.385   8
  -1   5 -22 3444.70 369.011   6
   1   5  23 20424.4 738.788  11
   1  -5  23 20379.1 837.000  12
   1  -5  23 19234.4 739.520   8
   1  -5  24 26093.3 980.261  12
   1   5  24 27122.1 987.146  12
   1  -5  25 620.797 356.138  12
   1  -5  25 607.509 349.630  11
   1   5  25 740.448 358.241  12
   1  -5  26 21771.2 780.081  12
   1   5  26 21181.4 782.013  12
   1  -5  26 20854.8 782.160  11
   1  -5  27 6777.57 367.124  11
   1  -5  27 6448.68 366.597  12
   1   5  27 7005.67 375.959  12
   1   5  28 54920.6 1760.27  12
   1  -5  28 55707.1 1758.25  12
  -1  -7  28 12673.0 456.041  11
  -1   7  27 10487.9 414.215  12
  -1  -7  27 10282.6 410.272  12
  -1   7  26 3065.17 288.821  12
  -1  -7  26 3047.20 277.208  12
  -1   7  25 4301.33 353.221  12
  -1  -7  25 4154.05 342.173  12
  -1   7  24 7099.04 445.518  12
  -1  -7  24 6694.83 440.818  12
   1   7 -24 7147.58 400.989   6
   1   7 -23 2608.16 352.053   6
  -1   7  23 2201.50 389.804  12
  -1  -7  23 2329.70 376.601  12
  -1  -7  22 6854.26 509.945  11
   1   7 -22 7088.72 465.458   6
  -1  -7  22 6915.76 482.836  12
  -1   7  22 6850.47 483.547  12
  -1  -7  21 35234.4 1212.88  12
  -1  -7  21 36772.8 1225.60  11
   1   7 -21 34648.6 1188.12   6
  -1  -7  21 32019.8 1147.80   8
  -1   7  21 35849.6 1216.28  12
  -1  -7  20 10701.8 495.614   8
   1   7 -20 10160.5 526.039   2
   1  -7 -20 10469.0 527.102   2
  -1  -7  20 9929.71 510.902   3
   1   7 -20 11838.9 561.969   6
  -1  -7  20 10621.6 586.414  11
  -1  -7  20 10330.6 559.528  12
  -1   7  20 10175.7 570.496  12
  -1  -7  19 327.160 349.220  12
  -1  -7  19 741.615 288.679   8
  -1   7  19 344.303 350.654  12
  -1  -7  19 848.864 330.921   3
   1   7 -19 235.283 326.291   2
   1   7 -19 426.994 359.605   6
   1  -7 -19 86.9637 345.806   2
   1  -7 -18 14431.3 635.404   2
   1   7 -18 13644.9 648.064   6
  -1  -7  18 15505.6 637.231   3
   1   7 -18 15396.7 640.539   2
  -1  -7  18 15935.5 663.363  12
  -1   7  18 16033.4 663.938  12
  -1  -7  18 15676.8 621.788   8
  -1  -7  17 18588.1 728.344   8
   1   7 -17 20543.8 757.714   2
  -1   7  17 20198.1 763.456  12
  -1  -7  17 18848.2 743.515  12
   1  -7 -17 19351.4 747.783   2
   1   7 -17 19807.6 760.522   6
  -1  -7  17 20315.9 764.578   3
  -1  -7  16 227874. 6920.05  12
  -1  -7  16 229916. 6912.74   8
   1   7 -16 227366. 6922.42   6
   1  -7 -16 239314. 6926.07   2
  -1   7  16 227723. 6922.95  12
  -1  -7  16 235887. 6925.07   3
   1   7 -16 235079. 6923.04   2
   1  -7 -15 565.202 251.821   2
   1   7 -15 805.521 305.977   6
  -1  -7  15 907.163 257.516   3
  -1  -7  15 544.697 253.353   8
   1   7 -15 450.722 269.558   2
   1   7 -14 32298.4 1054.97   2
  -1  -7  14 30860.2 1055.82   3
   1  -7 -14 31849.3 1051.71   2
   1  -7 -13 150358. 4498.19   2
  -1  -7  13 150289. 4507.56   3
   1   7 -13 149831. 4497.47   2
   1  -7 -12 20882.7 718.986   2
   1   7 -12 21043.2 714.554   2
   1   7 -11 52467.9 1596.63   2
   1  -7 -11 50977.9 1596.23   2
  -1  -7  10 145678. 4468.89   3
   1  -7 -10 149783. 4454.93   2
   1   7 -10 152883. 4455.35   2
   1  -7  -9 39327.7 1215.86   2
   1   7  -9 39423.3 1215.36   2
  -1  -7   9 39478.8 1235.00   3
   1  -7  -8 47631.3 1478.72   2
   1   7  -8 49432.2 1480.04   2
  -1  -7   8 49359.2 1501.14   3
   1   7  -7 73654.6 2171.61   2
   1  -7  -7 71730.3 2173.26   2
  -1  -7   7 72484.6 2193.81   3
   1   7  -6 13293.5 428.222   2
  -1  -7   6 13594.0 462.864   3
   1  -7  -6 13196.0 429.786   2
   1  -7  -6 13114.1 407.772   3
   1   7  -5 5504.86 189.870   2
   1  -7  -5 4828.74 189.590   2
  -1  -7   5 5445.59 237.796   3
   1  -7  -5 5097.58 176.646   3
  -1  -7   4 416718. 12265.6   3
   1  -7  -3 80358.1 2369.90   2
  -1  -7   3 81861.0 2401.82   3
   1  -7  -3 79706.2 2377.64   3
   1  -7  -1 1814.46 107.593   3
  -1  -7   1 2036.21 124.979   3
  -1  -7  -1 27512.0 829.747   3
   1  -7   1 26599.7 829.269   3
   1  -7   2 279216. 8189.01   3
  -1  -7  -2 276981. 8182.80   3
  -1  -7  -3 108426. 3320.22   3
  -1  -7  -3 111619. 3304.62   2
   1  -7   3 109985. 3331.53   3
  -1   7  -3 114872. 3302.75   2
  -1  -7  -4 87832.9 2591.66   3
  -1  -7  -4 85837.2 2583.59   2
  -1   7  -4 88730.4 2581.44   2
   1  -7   4 86460.6 2606.97   3
  -1  -7  -5 9001.43 299.156   3
   1  -7   5 9651.72 332.571   3
  -1   7  -5 8595.39 296.453   2
  -1  -7  -5 8735.50 297.628   2
  -1   7  -6 119988. 3581.33   2
  -1  -7  -6 119547. 3583.94   2
   1  -7   6 124665. 3604.79   3
  -1   7  -7 10804.7 367.853   2
   1  -7   7 11402.8 400.673   3
   1  -7   8 978.664 188.919   3
  -1  -7  -8 1074.81 143.269   2
   1  -7   9 85122.8 2488.34   3
  -1   7  -9 83659.7 2469.16   2
  -1  -7  -9 78356.5 2467.83   2
  -1   7 -10 59629.1 1810.50   2
  -1  -7 -10 58031.3 1812.68   2
   1  -7  10 60561.2 1828.94   3
  -1  -7 -11 74075.2 2298.43   2
   1  -7  11 77817.2 2313.28   3
  -1   7 -11 75239.1 2295.97   2
  -1   7 -12 16444.8 579.925   2
  -1  -7 -12 15629.3 582.739   2
  -1  -7 -13 130095. 3895.90   2
  -1   7 -13 128768. 3892.63   2
  -1   7 -14 2257.68 272.401   2
  -1   7 -14 2365.04 309.486   6
  -1  -7 -14 2730.73 274.267   2
   1  -7  15 31369.3 1041.86   3
   1  -7  15 30771.2 1028.78  12
  -1   7 -15 29960.4 1037.68   6
  -1  -7 -15 30050.5 1032.46   2
   1  -7  15 31188.6 1037.41   8
  -1   7 -15 30061.9 1029.86   2
   1   7  15 29370.6 1027.48  12
  -1   7 -16 56882.2 1748.69   6
   1  -7  16 54784.2 1731.69   8
   1   7  16 52267.9 1730.54  12
  -1   7 -16 54911.7 1729.17   2
   1  -7  16 51753.1 1730.50  12
   1  -7  16 55827.0 1741.94   3
  -1  -7 -16 54452.2 1730.90   2
   1   7  16 53998.5 1709.80   8
   1  -7  17 16833.2 695.028  12
  -1   7 -17 17656.9 709.742   6
   1  -7  17 17852.8 714.838   3
  -1   7 -17 17798.0 692.474   2
   1  -7  17 17870.9 693.616   8
   1   7  17 17617.6 657.690   8
   1   7  17 16911.8 710.089  12
  -1  -7 -17 16645.1 685.941   2
  -1   7 -18 64139.3 1995.37   2
   1  -7  18 62741.2 1999.48   3
   1   7  18 62092.9 1999.15  12
  -1  -7 -18 61954.7 1994.89   2
  -1   7 -18 59838.9 1990.38   6
   1  -7  18 62770.2 1998.50  12
   1  -7  18 64598.4 2012.70  11
   1  -7  18 62967.4 1987.57   8
  -1   7 -19 16393.2 685.875   2
   1  -7  19 16332.7 683.036   8
  -1  -7 -19 16435.6 688.920   2
   1  -7  19 16035.9 701.972  12
   1   7  19 16734.5 710.024  12
   1  -7  19 17521.8 732.975  11
   1  -7  19 16532.7 691.499   3
  -1   7 -19 16447.4 700.267   6
  -1  -7 -20 270.835 318.090   2
  -1   7 -20 175.161 375.961   6
   1   7  20 463.673 379.614  12
   1  -7  20 94.3363 357.742  12
   1  -7  20 30.0266 386.942  11
   1  -7  20 354.510 327.646   8
   1  -7  21 443.667 324.198   8
  -1   7 -21 862.212 390.681   6
   1   7  21 627.785 377.976  12
   1  -7  21 109.165 416.811  11
   1  -7  21 574.974 367.829  12
   1   7  22 5998.65 457.462  12
  -1   7 -22 5319.56 434.299   6
   1  -7  22 5472.82 446.345  12
   1  -7  22 4812.81 385.705   8
   1  -7  22 5470.14 477.464  11
   1  -7  23 30289.4 1057.68  12
   1  -7  23 28714.7 1002.53   8
   1  -7  23 30586.6 1076.41  11
   1   7  23 30928.9 1063.88  12
  -1   7 -23 29446.6 1031.11   6
   1  -7  24 9709.74 500.242  12
   1   7  24 9625.42 504.884  12
  -1   7 -24 9472.70 457.579   6
   1  -7  24 9020.15 421.470   8
   1  -7  24 10119.1 536.853  11
   1  -7  25 21.9150 318.145  11
   1  -7  25 300.424 281.290  12
   1   7  25 544.354 295.655  12
   1  -7  26 4790.39 311.120  12
   1   7  26 5696.13 328.991  12
   1   7  27 2412.38 210.179  12
   1  -7  27 2357.46 199.328  12
  -1  -9  27 1023.59 197.909  11
  -1  -9  26 14069.8 538.210  11
  -1   9  25 2382.71 223.700  12
   1   9 -25 2298.63 256.429   6
  -1  -9  25 2615.84 334.167  11
   1   9 -24 533.872 282.026   6
  -1   9  24 465.259 254.796  12
  -1  -9  24 157.670 341.477  11
  -1   9  23 8858.87 452.132  12
  -1  -9  23 9042.72 525.028  11
   1   9 -23 9135.05 485.306   6
  -1  -9  22 307.707 394.802  11
   1   9 -22 205.069 356.952   6
  -1  -9  22 119.555 262.752   8
  -1   9  22 585.378 308.227  12
   1   9 -21 25758.6 945.987   6
  -1  -9  21 25876.7 969.229  11
  -1   9  21 26033.7 917.979  12
  -1  -9  21 24256.4 887.972   8
  -1   9  20 21186.4 815.876  12
   1   9 -20 21764.0 857.003   6
  -1  -9  20 21033.5 796.841   8
  -1  -9  20 22598.3 872.296  11
  -1  -9  19 268.242 320.301   8
   1   9 -19 147.384 410.279   6
  -1  -9  19-68.9312 397.225  11
  -1   9  19 195.380 311.866  12
  -1   9  18 327.888 319.024  12
   1   9 -18 435.013 410.382   6
  -1  -9  18 198.861 312.069   8
  -1  -9  18 502.853 349.540   3
  -1  -9  17 47148.7 1565.32   3
  -1   9  17 45531.7 1540.37  12
   1   9 -17 47919.0 1543.16   7
   1   9 -17 50026.6 1586.71   6
  -1  -9  17 48623.2 1551.71   8
   1   9 -16 1991.89 325.591   7
  -1   9  16 1893.87 293.859  12
  -1  -9  16 1818.78 328.030   8
   1   9 -16 1889.27 367.184   6
   1   9 -16 1750.18 274.450   2
  -1  -9  16 1752.11 298.131   3
   1   9 -15 589.721 247.138   2
   1   9 -15 1143.68 317.224   7
  -1  -9  15 1067.31 298.441   8
   1   9 -15 901.787 361.266   6
  -1  -9  15 857.921 273.529   3
   1   9 -14 306496. 9086.06   6
   1   9 -14 306240. 9059.00   2
   1   9 -14 303723. 9076.04   7
   1   9 -13 155180. 4650.82   6
   1   9 -13 155133. 4640.69   7
   1   9 -13 152721. 4618.53   2
   1   9 -13 154911. 4644.65   9
  -1  -9  12 198153. 5548.56   3
   1   9 -12 195606. 5518.21   2
   1  -9 -11 48302.4 1536.39   2
  -1  -9  11 50640.7 1575.53   3
   1   9 -11 50685.9 1539.25   2
   1   9 -10 5863.35 265.851   2
  -1  -9  10 6484.50 347.946   3
   1  -9 -10 5763.45 272.159   2
  -1  -9   9 82365.3 2483.39   3
   1   9  -9 81087.2 2445.98   2
  -1  -9   8 5443.69 285.354   3
   1   9  -8 4165.77 202.158   2
  -1  -9   7 1934.96 206.528   3
   1   9  -7 1805.31 122.311   2
  -1  -9   6 417088. 12055.8   3
   1   9  -6 405609. 12012.4   2
  -1  -9   5 37827.4 1175.53   3
   1   9  -5 37646.2 1123.10   2
  -1  -9   4 590834. 17384.3   3
  -1  -9   3 8589.22 322.647   3
   1  -9  -3 8123.80 279.943   3
   1  -9  -2 5921.59 241.182   3
  -1  -9   2 8409.68 281.776   3
   1  -9  -1 234.643 98.7939   3
  -1  -9   1 34.0279 112.405   3
  -1  -9   0 203338. 5903.66   3
   1  -9   0 196686. 5897.52   3
   1  -9   1 33032.1 1013.24   3
  -1  -9  -1 32737.2 1010.24   3
  -1  -9  -2 16862.2 551.585   3
   1  -9   2 17602.1 562.725   3
   1  -9   3 3699.04 203.818   3
  -1  -9  -3 4429.83 184.680   3
   1  -9   4 136929. 4079.13   3
  -1  -9  -4 137230. 4059.25   3
  -1  -9  -5 143282. 4342.19   3
  -1   9  -5 148019. 4322.70   2
   1  -9   5 148456. 4369.80   3
  -1  -9  -6 187961. 5760.00   3
   1  -9   6 198546. 5793.97   3
  -1   9  -6 199424. 5751.75   2
   1  -9   7 48443.2 1443.38   3
  -1  -9  -7 44145.3 1395.12   3
  -1   9  -7 47651.3 1396.85   2
   1  -9   8 96750.1 2890.01   3
  -1   9  -8 95077.1 2850.22   2
   1  -9   9 26722.0 871.203   3
  -1   9  -9 25691.9 824.009   2
  -1   9 -10 35813.7 1081.16   2
   1  -9  10 36281.6 1124.08   3
  -1   9 -11 18197.0 632.803   2
   1  -9  11 18480.4 686.273   3
  -1  -9 -11 19191.7 637.596   2
   1  -9  12 5274.63 327.666   3
  -1  -9 -12 4899.24 280.090   2
  -1   9 -12 5270.90 283.652   2
  -1   9 -13 46030.8 1491.16   2
  -1   9 -13 49116.8 1539.50   6
   1  -9  13 47852.0 1531.09   3
  -1   9 -13 48091.9 1529.78   7
  -1   9 -14 178758. 5253.87   2
  -1   9 -14 177468. 5278.51   7
   1  -9  14 173470. 5280.39   3
   1  -9  14 173523. 5280.94   8
  -1   9 -14 174334. 5285.71   6
  -1   9 -15 33616.5 1121.24   7
  -1   9 -15 32881.7 1090.15   2
   1  -9  15 32560.8 1127.83   8
  -1   9 -15 32806.3 1142.65   6
  -1   9 -16 33564.6 1110.34   2
   1  -9  16 32527.1 1142.30   8
  -1   9 -16 33157.0 1154.53   6
   1   9  16 33518.6 1116.52  12
  -1   9 -17 5422.41 480.991   6
   1  -9  17 5158.15 411.153   8
   1   9  17 5787.29 385.543  12
   1  -9  17 5700.39 403.963   3
   1  -9  17 5298.23 439.872  11
   1  -9  18 10182.4 530.037   8
   1  -9  18 9314.15 509.470   3
   1  -9  18 10931.1 556.143  11
  -1   9 -18 9381.33 549.479   6
  -1   9 -18 9857.07 488.373   4
   1   9  18 9023.55 502.216  12
   1  -9  19 537.886 405.261  11
   1   9  19 327.157 328.354  12
  -1   9 -19 677.173 399.582   6
   1  -9  19 746.374 358.265   8
   1  -9  20 15227.5 647.165   8
   1  -9  20 14731.3 694.171  11
  -1   9 -20 15153.4 686.599   6
   1   9  20 14930.4 643.281  12
   1   9  21 7022.28 424.210  12
   1  -9  21 6573.10 429.801   8
   1  -9  21 6408.51 496.141  11
  -1   9 -21 6725.47 490.585   6
   1  -9  22 12416.3 569.740   8
  -1   9 -22 14717.7 628.826   6
   1   9  22 13514.8 574.281  12
   1  -9  22 13627.1 642.154  11
  -1   9 -23 15915.1 643.293   6
   1  -9  23 15031.1 592.581   8
   1   9  23 15114.6 604.948  12
   1  -9  23 16254.7 677.041  11
   1  -9  24 1427.45 225.765   8
   1   9  24 1279.54 259.678  12
  -1   9 -24 1248.78 293.342   6
   1  -9  24 1350.66 347.965  11
   1  -9  25-177.175 290.872  11
  -1   9 -25 61.1682 235.411   6
   1   9  25 141.236 183.691  12
   1  -9  26 958.803 248.192  11
   1  -9  27 223.693 175.321  11
  -1 -11  26 7912.63 339.384  11
  -1 -11  25 408.591 233.353  11
   1  11 -25 492.327 211.045   6
   1  11 -24 37963.9 1222.93   6
  -1 -11  24 38286.5 1245.01  11
   1  11 -23 49247.8 1586.91   6
  -1 -11  23 50551.6 1601.61  11
   1  11 -22 445.381 345.974   6
  -1 -11  22 1205.80 257.975   8
  -1 -11  22 832.297 354.191  11
  -1 -11  21 59262.2 1945.74   8
  -1 -11  21 65179.1 1995.98  11
   1  11 -21 64227.7 1991.88   6
  -1 -11  20 5214.09 391.778   8
  -1 -11  20 5262.98 449.811  11
   1  11 -20 5185.14 472.715   6
   1  11 -19 1050.84 412.213   6
  -1 -11  19 796.414 329.197   8
  -1 -11  19 1029.35 391.974  11
  -1 -11  18 70371.8 2244.29   8
   1  11 -18 72726.9 2275.33   6
  -1 -11  17 126.794 363.493   3
   1  11 -17 172.952 419.843   6
   1  11 -17-8.48038 353.357   7
  -1 -11  17 394.491 352.612   8
   1  11 -16 134003. 4104.22   6
  -1 -11  16 133566. 4085.53   8
   1  11 -16 135800. 4091.64   7
   1  11 -15 26612.3 1001.00   6
  -1 -11  15 26201.7 964.277   8
  -1 -11  15 26354.8 975.154   3
   1  11 -15 28671.6 987.507   7
   1  11 -14 15412.4 675.141   9
   1  11 -14 16477.0 702.910   6
   1  11 -14 16494.6 678.157   7
  -1 -11  14 16023.5 673.564   3
   1  11 -13 16950.0 695.098   6
  -1 -11  13 17938.0 695.165   3
   1  11 -13 16438.7 685.084   7
   1  11 -13 17189.3 696.301   9
   1  11 -12 35186.0 1197.29   7
   1  11 -12 35081.9 1198.47   9
  -1 -11  12 36843.5 1198.09   3
  -1 -11  11 56048.4 1710.72   3
   1  11 -11 53793.6 1711.36   9
   1  11 -11 51578.7 1705.47   6
   1  11 -11 53299.5 1709.92   7
   1  11 -10 95249.9 2950.86   6
  -1 -11  10 98423.0 2949.56   3
   1  11 -10 96119.8 2956.56   7
  -1 -11   9 29473.6 991.501   3
  -1 -11   8 75852.6 2328.17   3
  -1 -11   7 26067.0 873.234   3
  -1 -11   6 36402.9 1161.66   3
  -1 -11   5 667.398 185.865   3
  -1 -11   4 104572. 3143.55   3
  -1 -11   3 18878.2 638.474   3
  -1 -11   2 52590.4 1623.87   3
   1 -11  -2 53278.8 1599.98   3
   1 -11  -1 12200.1 429.516   3
  -1 -11   1 13392.0 454.056   3
  -1 -11   0 151912. 4433.03   3
   1 -11   0 146759. 4424.92   3
  -1 -11  -1 77236.9 2351.62   3
   1 -11   1 79342.0 2353.67   3
  -1 -11  -2 68715.1 2085.87   3
   1 -11   2 69989.5 2095.95   3
   1 -11   3 157213. 4527.16   3
  -1 -11  -3 148461. 4506.41   3
  -1 -11  -4 863.649 121.350   3
   1 -11   4 975.665 175.251   3
   1 -11   5 6489.88 308.838   3
   1 -11   6 2608.01 237.321   3
   1 -11   7 59405.7 1840.11   3
   1 -11   8 4046.66 288.710   3
   1 -11   9 67164.2 2083.71   3
  -1  11 -10 72201.9 2280.52   6
  -1  11 -10 74104.3 2286.42   9
  -1  11 -10 73928.8 2286.24   7
   1 -11  10 73894.7 2275.85   3
   1 -11  11 123875. 3745.09   3
  -1  11 -11 124733. 3756.38   9
  -1  11 -11 125991. 3755.54   7
  -1  11 -11 119773. 3746.62   6
   1 -11  12 1732.76 317.419   3
  -1  11 -12 1690.68 324.446   7
  -1  11 -12 1480.88 342.665   9
  -1  11 -13 100420. 3172.07   9
   1 -11  13 103627. 3167.66   3
  -1  11 -13 105756. 3178.07   7
  -1  11 -14 7392.68 466.180   7
  -1  11 -14 6891.67 497.165   6
   1 -11  14 7096.88 434.155   3
   1 -11  15 4158.88 398.078   3
  -1  11 -15 3871.56 417.841   7
  -1  11 -15 3033.96 446.332   6
   1 -11  15 4003.80 393.269   8
   1 -11  16 46085.0 1562.93   8
   1 -11  16 48191.2 1572.02   3
  -1  11 -16 48257.0 1578.31   6
   1 -11  17 4799.14 429.689   8
   1 -11  17 5004.32 452.776  11
  -1  11 -17 3911.79 459.091   6
  -1  11 -18 154006. 4684.59   6
  -1  11 -18 154841. 4653.48   4
   1 -11  18 155075. 4676.70  11
   1 -11  18 152612. 4670.08   8
  -1  11 -19 651.187 412.841   6
   1 -11  19 435.898 374.050  11
   1 -11  19 408.139 360.731   8
  -1  11 -19 718.607 343.635   4
  -1  11 -20 20231.5 814.763   6
   1 -11  20 20244.8 780.989   8
  -1  11 -20 19725.1 747.057   4
   1 -11  20 21568.2 819.385  11
   1 -11  21 36.7693 308.799   8
   1 -11  21-127.360 364.675  11
  -1  11 -21-32.8484 371.625   6
   1 -11  22 38079.2 1263.70  11
  -1  11 -22 37712.1 1262.38   6
   1 -11  22 37259.3 1226.10   8
   1 -11  23 31615.4 1064.64   8
  -1  11 -23 34368.0 1108.72   6
   1 -11  23 33766.2 1117.94  11
   1 -11  24 2565.32 302.824  11
  -1  11 -24 2242.61 293.293   6
  -1  11 -25 25092.6 830.015   6
   1 -11  25 25891.2 850.186  11
   1 -11  26 33099.7 1040.49  11
  -1 -13  25 9510.65 353.312  11
   1  13 -25 8978.49 343.118   6
  -1 -13  24 2592.50 239.389  11
   1  13 -24 2697.01 251.171   6
  -1 -13  23 1899.41 284.705  11
   1  13 -23 1756.48 283.843   6
   1  13 -22 4404.98 361.615   6
  -1 -13  22 4101.45 342.594  11
  -1 -13  21 30953.5 1058.76  11
   1  13 -21 31737.8 1074.24   6
  -1 -13  21 30274.2 1018.75   8
  -1 -13  20 11834.1 526.091   8
   1  13 -20 11613.0 530.895   4
   1  13 -20 12446.3 605.193   6
  -1 -13  20 11816.6 571.053  11
  -1 -13  19 65449.5 2121.24   8
   1  13 -19 69691.7 2161.61   6
   1  13 -19 67448.0 2119.43   4
  -1 -13  19 69391.0 2144.12  11
  -1 -13  18 2707.10 370.865   8
   1  13 -18 2927.53 449.662   6
  -1 -13  18 2883.32 397.855  11
   1  13 -17 2763.84 461.825   6
  -1 -13  17 2412.89 379.717   8
   1  13 -16 1418.57 417.115   7
  -1 -13  16 1944.79 388.950   8
   1  13 -16 1330.32 428.703   6
  -1 -13  15 6407.52 415.410   3
  -1 -13  15 6315.56 478.751   8
   1  13 -15 6884.03 508.641   7
   1  13 -14 463.210 357.829   9
  -1 -13  14 86.0715 333.815   3
   1  13 -14 580.393 397.813   7
   1  13 -13 1095.91 405.242   7
  -1 -13  13 681.868 344.258   3
   1  13 -13 763.298 354.135   9
   1  13 -13 1211.39 376.821   6
  -1  13  13 763.718 274.946   9
  -1  13  12 27330.1 938.341   9
   1  13 -12 27491.5 996.525   6
   1  13 -12 27536.6 993.316   9
  -1 -13  12 27017.1 976.589   3
   1  13 -12 28194.7 1003.96   7
   1  13 -11 2419.08 358.146   7
  -1  13  11 2517.31 301.919   9
  -1 -13  11 2706.12 333.838   3
   1  13 -11 2258.24 378.063   6
   1  13 -11 2811.66 380.468   9
  -1  13  10 829.205 271.750   9
   1  13 -10 1189.60 325.010   7
   1  13 -10 1305.21 341.821   6
  -1 -13  10 790.055 312.559   3
   1  13 -10 1423.08 363.849   9
  -1 -13   9 7398.09 403.388   3
   1  13  -9 7793.07 449.628   9
   1  13  -9 6794.08 443.552   7
  -1  13   9 7537.59 384.639   9
   1  13  -9 7075.39 426.660   6
   1  13  -8 7777.66 419.425   6
   1  13  -8 9117.70 470.082   7
   1  13  -8 7571.51 426.929   9
  -1  13   8 8547.76 411.273   9
  -1 -13   8 8385.18 420.709   3
  -1 -13   7 69581.0 2179.13   3
   1  13  -7 71330.9 2201.82   9
  -1 -13   6 31303.6 1056.69   3
   1  13  -6 32723.7 1086.87   9
   1  13  -6 32134.5 1077.82   7
  -1 -13   5 11276.9 467.761   3
  -1 -13   4 22168.8 762.630   3
  -1 -13   3 69450.0 2126.00   3
  -1 -13   2 1516.05 208.855   3
  -1 -13   1 381662. 11266.9   3
  -1 -13   0 113232. 3338.54   3
   1 -13   0 109646. 3328.38   3
   1 -13   1 607901. 18073.1   3
  -1 -13  -1 620031. 18072.3   3
   1 -13   2 178124. 5330.15   3
  -1 -13  -2 180109. 5318.63   3
   1 -13   3 38109.2 1207.77   3
   1 -13   4 2128.55 224.709   3
   1 -13   5 39156.5 1253.59   3
  -1  13  -6 470.555 252.293   9
   1 -13   6 397.041 241.393   3
  -1  13  -6 588.886 272.290   7
   1  13   7 20533.8 733.856   9
  -1  13  -7 20183.9 765.406   9
   1 -13   7 19500.3 726.485   3
   1  13   8 5768.10 379.673   9
  -1  13  -8 5721.90 380.107   9
  -1  13  -8 5855.56 388.587   6
   1 -13   8 5454.79 370.809   3
  -1  13  -9 80603.2 2507.20   6
   1 -13   9 78737.7 2500.43   3
   1  13   9 80963.4 2504.09   9
  -1  13  -9 81262.7 2527.04   9
  -1  13  -9 83839.9 2523.61   7
   1  13  10 2591.48 311.857   9
   1 -13  10 2524.24 307.787   3
  -1  13 -10 2631.70 360.943   6
  -1  13 -10 1904.69 389.861   7
  -1  13 -10 2586.61 350.228   9
  -1  13 -11 25301.3 920.812   6
   1 -13  11 23614.6 895.821   3
  -1  13 -11 26157.3 934.049   7
  -1  13 -11 25805.3 940.547   9
   1  13  11 24425.2 887.064   9
  -1  13 -12 2875.39 397.607   6
  -1  13 -12 3484.86 396.062   9
  -1  13 -12 3382.90 423.886   7
   1 -13  12 3888.56 382.404   3
   1  13  12 2862.45 333.073   9
  -1  13 -13 1156.46 406.260   9
  -1  13 -13 871.398 384.552   6
   1 -13  13 1285.92 295.014   3
  -1  13 -13 1206.38 419.779   7
   1  13  13 1148.50 313.593   9
  -1  13 -14 4385.07 442.408   7
   1 -13  14 4444.94 430.743   3
   1  13  14 4002.92 375.340   9
   1 -13  15 3120.83 348.559   3
   1 -13  15 2442.80 435.848   8
  -1  13 -15 3926.87 459.476   7
   1  13  15 3205.45 335.982   9
  -1  13 -16 22962.3 895.039   6
   1 -13  16 22785.6 864.186   8
   1  13  16 21326.2 795.428   9
   1 -13  16 21997.1 845.541  11
   1 -13  17 9489.04 547.985   8
   1  13  17 9032.34 457.701   9
  -1  13 -17 10846.4 585.823   6
   1 -13  17 10257.9 534.483  11
  -1  13 -18 3820.51 419.624   4
   1 -13  18 4048.23 416.288   8
   1 -13  18 4080.33 417.705  11
  -1  13 -18 4343.65 468.226   6
   1 -13  19 56.5398 340.819   8
  -1  13 -19 160.119 330.603   4
   1 -13  19 252.019 338.965  11
  -1  13 -19-314.995 415.219   6
  -1  13 -20 1682.51 323.496   4
   1 -13  20 2103.23 341.811   8
   1 -13  20 2074.09 355.302  11
  -1  13 -20 1376.68 395.405   6
  -1  13 -21 95642.8 2987.00   4
   1 -13  21 101817. 3023.73  11
  -1  13 -21 102959. 3030.42   6
   1 -13  21 97191.4 3006.36   8
   1 -13  22 7526.21 411.566  11
   1 -13  22 7290.54 369.759   8
  -1  13 -22 7312.09 426.040   6
   1 -13  23 10440.2 419.466  11
  -1  13 -23 9634.39 422.879   6
   1 -13  24 13487.2 492.473  11
  -1  13 -24 13383.2 498.297   6
   1 -13  25 836.804 141.967  11
  -1  13 -25 631.043 147.208   6
   1  15 -24 85.9344 127.363   6
   1  15 -23 28938.3 844.794   6
  -1 -15  23 23965.7 816.441  11
  -1 -15  22 32440.9 1044.36  11
   1  15 -22 33402.6 1067.14   6
   1  15 -21 8472.32 429.131   6
   1  15 -21 7906.03 354.941   4
  -1 -15  21 8933.21 392.472  11
   1  15 -20 8891.18 427.918   4
   1  15 -20 9455.67 482.350   6
  -1 -15  20 8488.58 409.221   8
  -1 -15  20 8942.92 437.021  11
   1  15 -19 547.177 369.963   6
   1  15 -19 359.201 313.895   4
  -1 -15  19 232.912 285.750   8
  -1 -15  19 498.415 303.269  11
  -1 -15  18 3272.45 361.383   8
  -1 -15  18 2828.92 345.173  11
   1  15 -18 3342.87 423.318   6
   1  15 -18 3541.16 381.495   4
  -1 -15  17 67942.8 2140.39   8
  -1 -15  17 68006.6 2131.50  11
  -1 -15  16 10443.6 547.783   8
  -1 -15  16 10305.4 521.619  11
   1  15 -15 1078.63 440.403   6
  -1 -15  15 1571.33 398.806   8
   1  15 -15 2290.09 433.436   7
   1  15 -14 4142.62 481.806   6
   1  15 -14 5061.28 480.620   7
   1  15 -13 68773.8 2039.26   7
   1  15 -13 64965.2 2021.25   6
   1  15 -13 64500.8 2019.59   9
   1  15 -12 7815.48 515.804   6
  -1 -15  12 8504.08 478.131   3
  -1  15  12 7452.39 432.114   9
   1  15 -12 8272.16 546.101   9
   1  15 -12 8359.82 542.061   7
  -1  15  11 6007.84 390.803   9
  -1 -15  11 5503.75 413.145   3
   1  15 -11 6033.33 479.357   9
   1  15 -11 5127.53 483.782   6
   1  15 -11 5475.07 486.279   7
   1  15 -10 10321.8 574.057   9
  -1  15  10 10457.5 505.026   9
   1  15 -10 10715.1 552.108   6
  -1 -15  10 10778.9 534.389   3
   1  15 -10 10487.6 592.162   7
   1  15  -9 15148.1 654.267   6
   1  15  -9 16702.8 700.764   9
  -1  15   9 14909.1 634.484   9
  -1 -15   9 14892.1 636.825   3
   1  15  -8 8560.57 509.767   9
  -1  15   8 6947.06 427.455   9
   1  15  -8 8402.14 455.068   6
  -1 -15   8 6936.11 407.299   3
   1  15  -7 451.109 339.119   7
   1  15  -7 588.010 295.434   6
  -1 -15   7 446.084 263.925   3
  -1  15   7 675.315 303.854   9
   1  15  -7 551.334 337.684   9
   1  15  -6 606.945 319.937   7
   1  15  -6 406.189 364.933   9
  -1 -15   6 430.350 252.676   3
  -1  15   6 275.688 316.325   9
   1  15  -6 237.734 282.656   6
   1  15  -5 2245.12 285.400   6
  -1 -15   5 2166.17 265.699   3
   1  15  -5 2620.58 396.965   9
   1  15  -5 2503.84 333.278   7
  -1  15   5 2328.72 324.658   9
   1  15  -4 1657.74 377.234   9
  -1  15   4 1069.13 328.728   9
   1  15  -4 1740.92 326.425   7
  -1 -15   4 1259.56 251.212   3
   1  15  -3 52258.4 1691.90   9
  -1 -15   3 52456.0 1639.73   3
   1  15  -3 51973.0 1663.58   7
  -1  15   3 52023.7 1677.97   9
  -1  15   2 718.569 325.442   9
  -1 -15   2 765.015 215.953   3
   1  15  -2 335.482 283.155   7
  -1 -15   1 121889. 3773.80   3
   1  15  -1 124862. 3798.37   7
  -1  15   1 133117. 3826.51   9
   1  15   0 7642.45 455.600   9
  -1  15   0 7545.62 426.809   9
   1  15   0 6937.55 374.322   7
  -1  15   0 7214.58 380.873   7
  -1  15  -1 136913. 4052.02   9
  -1  15  -1 133568. 4024.42   7
   1  15   1 129484. 4009.27   7
   1  15   1 135414. 4050.10   9
  -1  15  -2 667.289 317.684   9
  -1  15  -2 989.820 279.275   7
   1  15   2 965.685 338.957   9
  -1  15  -3 142364. 4352.96   7
   1 -15   3 141870. 4324.01   3
  -1  15  -3 146671. 4370.70   9
   1  15   3 147590. 4369.98   9
   1 -15   4 1662.91 244.473   3
   1  15   4 1687.10 362.004   9
  -1  15  -4 1691.79 317.297   7
   1  15   5 63974.8 1992.85   9
  -1  15  -5 61413.6 1953.71   6
  -1  15  -5 62873.2 1996.64   7
   1 -15   5 63644.4 1960.25   3
  -1  15  -6 1044.62 356.974   7
   1 -15   6 908.159 257.314   3
  -1  15  -6 868.896 364.262   9
   1  15   6 842.216 330.576   9
  -1  15  -6 967.877 272.787   6
  -1  15  -7 29998.7 1043.42   9
  -1  15  -7 30086.3 1037.89   7
   1  15   7 29211.0 1012.99   9
  -1  15  -7 28792.3 999.240   6
   1 -15   7 27022.4 984.028   3
  -1  15  -8 1838.47 335.215   6
   1 -15   8 1016.95 322.214   3
  -1  15  -8 1649.62 394.090   7
  -1  15  -8 1596.04 373.493   9
   1  15   8 1269.32 330.268   9
  -1  15  -9 25252.6 923.152   9
   1  15   9 24177.1 888.803   9
  -1  15  -9 24055.2 896.338   6
   1 -15   9 23658.0 881.100   3
   1  15  10 2545.13 374.600   9
  -1  15 -10 2804.80 447.638   9
   1 -15  10 2529.49 345.446   3
  -1  15 -10 2797.46 426.721   7
  -1  15 -10 2479.65 401.595   6
   1  15  11 88390.1 2840.45   9
  -1  15 -11 94399.1 2881.10   9
   1 -15  11 88222.6 2852.73   3
  -1  15 -11 94205.2 2866.02   6
  -1  15 -11 97966.8 2890.30   7
  -1  15 -12 1756.37 407.959   6
  -1  15 -12 2030.41 440.251   7
   1 -15  12 1626.97 346.481   3
   1  15  12 1703.03 356.306   9
  -1  15 -12 1994.14 426.362   9
  -1  15 -13 6811.87 526.834   9
  -1  15 -13 7090.23 535.843   7
  -1  15 -13 7197.57 519.043   6
   1  15  13 7777.89 440.387   9
   1 -15  14 55808.7 1751.37  11
  -1  15 -14 56217.0 1802.40   6
   1  15  14 53507.2 1748.80   9
   1  15  15 110.856 286.746   9
   1 -15  15 570.441 393.749   8
   1 -15  15 476.370 323.011  11
  -1  15 -15 260.510 408.166   6
  -1  15 -16 725.144 408.974   6
   1  15  16 606.735 274.287   9
   1 -15  16 580.610 318.384  11
   1 -15  16 671.686 366.904   8
   1 -15  17 16777.2 718.210   8
   1 -15  17 17762.9 681.902  11
  -1  15 -17 17559.3 736.485   4
  -1  15 -18 1410.95 363.946   4
   1 -15  18 834.200 295.202  11
   1 -15  18 1314.56 349.839   8
   1 -15  19 12190.0 515.013  11
  -1  15 -19 12747.2 577.648   6
  -1  15 -19 11626.9 541.400   4
   1 -15  19 11656.0 532.037   8
  -1  15 -20 1900.04 287.427   4
   1 -15  20 1831.24 281.944   8
   1 -15  20 1431.13 276.780  11
  -1  15 -20 2533.36 350.154   6
  -1  15 -21 730.353 291.099   6
   1 -15  21 739.722 221.170  11
  -1  15 -21 855.236 225.162   4
   1 -15  21 597.269 224.026   8
   1 -15  22 5469.21 270.331  11
  -1  15 -22 6345.48 332.374   6
   1 -15  23 9392.65 362.713  11
  -1  15 -23 13036.4 419.631   6
   1  17 -22 4064.46 216.234   6
   1  17 -21 12196.1 458.507   6
   1  17 -20 412.726 202.306   4
  -1 -17  20 111.158 158.774   8
  -1 -17  19 2162.23 245.578   8
   1  17 -19 2531.46 288.048   4
  -1 -17  18 3721.13 308.560   8
  -1 -17  18 3527.69 264.379  11
   1  17 -18 4305.24 376.460   6
   1  17 -18 3555.61 355.543   4
   1  17 -17 21704.4 784.130   4
  -1 -17  17 20377.0 766.675   8
   1  17 -17 21184.2 795.065   6
  -1 -17  16 11105.7 532.072   8
   1  17 -16 11406.3 566.032   6
   1  17 -15 544.270 374.676   6
  -1 -17  15 566.648 356.512   8
   1  17 -14 14029.1 647.593   6
   1  17 -14 14354.4 669.411   7
   1  17 -13 76681.0 2385.68   7
   1  17 -13 75851.0 2366.63   6
   1  17 -13 73098.3 2375.11   9
   1  17 -12 6014.16 523.859   7
   1  17 -12 5713.29 466.334   6
  -1  17  12 5721.95 374.679   9
   1  17 -12 6101.81 492.000   9
   1  17 -11 8295.89 568.591   7
   1  17 -11 7330.17 496.789   6
  -1  17  11 7400.74 433.856   9
   1  17 -11 8459.97 552.248   9
   1  17 -10 16965.2 694.241   6
  -1  17  10 16392.0 660.477   9
   1  17 -10 16402.8 736.922   9
   1  17  -9 2910.94 462.372   9
  -1  17   9 3252.63 380.028   9
   1  17  -9 3504.25 391.559   6
  -1  17   8 13431.8 619.830   9
   1  17  -8 13358.8 607.470   6
  -1 -17   8 14137.7 606.202   3
   1  17  -8 14777.4 674.142   7
   1  17  -8 14418.6 691.221   9
  -1 -17   7 1972.74 298.194   3
   1  17  -7 1895.90 340.378   6
   1  17  -7 1892.40 452.721   9
   1  17  -7 1709.32 422.475   7
  -1  17   7 1911.00 364.953   9
   1  17  -6 1360.66 305.165   6
  -1 -17   6 1676.99 281.397   3
  -1  17   6 1522.57 368.585   9
   1  17  -6 2174.49 397.782   7
   1  17  -6 1595.85 426.274   9
   1  17  -5 26945.1 995.484   9
  -1  17   5 25413.4 955.791   9
   1  17  -5 26406.9 969.281   7
  -1  17   4 8509.59 506.069   9
   1  17  -4 8472.35 524.527   9
   1  17  -4 7560.82 495.323   7
   1  17  -3 3604.53 390.621   7
  -1  17   3 3385.67 404.357   9
   1  17  -2 4355.39 403.782   7
  -1  17   2 5213.90 451.953   9
  -1  17   1 21938.3 832.592   9
   1  17  -1 19619.6 767.932   7
   1  17   0 314.557 369.502   9
   1  17   0 511.951 291.469   7
  -1  17   0 371.832 285.739   7
  -1  17   0 493.019 402.591   9
   1  17   1 43067.4 1426.78   7
  -1  17  -1 45012.5 1496.25   9
   1  17   1 44527.2 1488.91   9
  -1  17  -1 45874.4 1454.37   7
  -1  17  -2 438.079 325.068   7
   1  17   2 329.287 374.027   9
  -1  17  -2 410.420 374.058   9
  -1  17  -3 3107.37 383.816   7
   1  17   3 2455.14 426.110   9
  -1  17  -3 2896.62 449.011   9
   1  17   4 18316.9 768.908   9
  -1  17  -4 18321.8 745.711   7
   1  17   5 10133.9 546.548   9
  -1  17  -5 9152.67 537.704   7
  -1  17  -6 1896.66 431.819   7
   1  17   6 2254.68 393.068   9
  -1  17  -6 2063.94 310.151   6
  -1  17  -7 23834.9 865.792   6
  -1  17  -7 25326.8 948.047   7
   1  17   7 23689.2 908.639   9
  -1  17  -7 24179.9 942.636   9
  -1  17  -8 5261.96 396.846   6
   1  17   8 5438.01 435.638   9
  -1  17  -8 5118.70 482.178   7
  -1  17  -8 4272.52 469.683   9
   1  17   9 1174.20 365.415   9
  -1  17  -9 359.031 452.018   7
  -1  17  -9 957.444 412.284   9
  -1  17  -9 1467.82 354.188   6
  -1  17 -10 1669.24 434.948   9
   1  17  10 1668.97 385.947   9
  -1  17 -10 1744.12 368.321   6
  -1  17 -11 16808.7 751.300   9
  -1  17 -11 16982.6 716.297   6
   1  17  11 16590.7 692.529   9
  -1  17 -11 16499.5 745.885   7
   1  17  12 14408.4 629.100   9
  -1  17 -12 15708.0 673.810   6
  -1  17 -12 15818.6 719.068   9
  -1  17 -13 14546.7 665.046   6
   1  17  13 15002.2 605.338   9
  -1  17 -14 5056.19 445.585   6
   1 -17  14 4454.22 438.118   8
   1  17  14 4076.18 335.232   9
  -1  17 -15 36569.2 1157.61   4
  -1  17 -15 35682.9 1150.92   6
   1 -17  15 33099.5 1144.17   8
  -1  17 -16 1296.08 384.461   4
  -1  17 -16 884.558 372.545   6
   1 -17  16 1015.57 345.971   8
  -1  17 -17 768.101 348.215   4
  -1  17 -17 785.359 351.996   6
   1 -17  17 883.089 318.167   8
   1 -17  18 241.995 271.642   8
  -1  17 -18 665.229 307.218   4
  -1  17 -18 413.992 316.426   6
  -1  17 -19 528.324 255.661   4
   1 -17  19 228.577 236.419   8
  -1  17 -20 6316.27 301.644   4
   1 -17  20 6046.19 295.696   8
  -1  17 -22 10600.8 377.172   6
   1  19 -19 1076.47 164.191   4
   1  19 -19 1266.07 176.003   6
   1  19 -18 540.473 209.409   6
   1  19 -18 186.895 204.264   4
  -1 -19  18 493.207 167.510   8
  -1 -19  17 359.603 208.693   8
   1  19 -17 47.8895 244.892   6
   1  19 -17 590.698 258.849   4
   1  19 -16 20543.5 730.278   4
  -1 -19  16 20384.1 713.487   8
   1  19 -16 19092.2 713.133   6
   1  19 -15 13237.2 580.932   4
   1  19 -15 13624.4 551.315   6
  -1 -19  15 13268.9 557.625   8
  -1 -19  14 16502.5 656.414   8
   1  19 -14 16300.2 649.153   6
   1  19 -13 4241.58 376.698   6
   1  19 -12 14529.1 650.409   9
   1  19 -12 14483.8 608.104   6
   1  19 -11 460.181 388.519   9
  -1  19  11 197.610 265.234   9
   1  19 -11 167.293 328.711   6
   1  19 -10 5510.80 397.545   6
   1  19 -10 5639.39 474.699   7
  -1  19  10 4363.58 363.177   9
   1  19 -10 5397.17 487.181   9
   1  19  -9 1616.04 414.128   9
   1  19  -9 1472.07 320.954   6
   1  19  -9 1449.20 419.479   7
  -1  19   9 1277.26 328.236   9
  -1  19   8 29263.9 1043.08   9
   1  19  -8 30123.8 1094.53   7
   1  19  -8 30738.4 1023.20   6
   1  19  -8 30486.8 1103.56   9
  -1  19   7 5872.39 437.532   9
   1  19  -7 6649.68 525.356   9
   1  19  -7 6637.84 385.888   6
   1  19  -6 9578.97 560.374   7
   1  19  -6 8311.86 571.893   9
  -1  19   6 8568.88 504.247   9
   1  19  -5 25127.5 976.425   9
  -1  19   5 26056.7 951.741   9
   1  19  -5 25345.1 963.413   7
   1  19  -4 59025.5 1990.98   9
   1  19  -4 63936.8 1978.71   7
  -1  19   4 61635.8 1978.72   9
   1  19  -3 84271.0 2601.71   7
  -1  19   3 82513.3 2607.92   9
  -1  19   2 56408.4 1901.46   9
   1  19  -2 61227.1 1886.83   7
   1  19  -1 7399.37 464.511   7
  -1  19   1 8507.75 535.868   9
   1  19  -1 8411.58 560.425   9
   1  19   0 60449.8 1927.86   7
  -1  19   0 62509.8 1991.29   9
   1  19   0 61749.2 1991.47   9
   1  19   1 133366. 4088.01   9
  -1  19  -1 134085. 4090.99   9
  -1  19  -2 71511.9 2236.04   9
  -1  19  -2 67977.3 2182.03   7
   1  19   2 70481.1 2226.82   9
  -1  19  -3 18170.5 792.771   9
   1  19   3 16872.3 774.645   9
  -1  19  -3 18640.7 732.969   7
  -1  19  -4 45525.0 1473.43   7
  -1  19  -4 42829.0 1502.86   9
   1  19   4 44662.2 1493.80   9
   1  19   5 33202.4 1210.98   9
  -1  19  -5 36232.7 1208.85   7
   1  19   6 29891.3 1087.54   9
  -1  19  -6 30810.0 1092.61   7
  -1  19  -7 11048.1 595.481   7
   1  19   7 11121.3 580.633   9
  -1  19  -7 12083.3 645.172   9
  -1  19  -8 1055.67 290.149   6
  -1  19  -8 1905.61 435.225   9
   1  19   8 1073.12 371.634   9
   1  19   9 2109.07 365.968   9
  -1  19  -9 2160.13 443.628   9
  -1  19  -9 2547.79 324.403   6
  -1  19 -10 3178.94 350.135   6
  -1  19 -10 2785.05 442.293   9
   1  19  10 2760.31 355.374   9
  -1  19 -11 166.124 400.970   9
   1  19  11 456.452 310.809   9
  -1  19 -11 568.974 309.214   6
  -1  19 -12 10111.7 478.333   6
   1  19  12 8530.10 442.869   9
   1 -19  13 1881.50 368.370   8
  -1  19 -13 2357.02 392.844   4
  -1  19 -13 2087.17 325.537   6
   1  19  13 1028.66 258.595   9
  -1  19 -14 410.246 345.127   4
   1  19  14 328.989 204.975   9
   1 -19  14 100.029 332.168   8
  -1  19 -14 547.203 299.285   6
   1 -19  15 246.077 303.524   8
  -1  19 -15 1037.50 332.563   4
  -1  19 -15 787.050 287.114   6
  -1  19 -16 19742.8 724.956   4
  -1  19 -16 20282.0 705.061   6
   1 -19  16 19440.3 713.497   8
  -1  19 -17 2262.62 263.480   6
   1 -19  17 1999.44 245.587   8
  -1  19 -17 2267.10 281.921   4
  -1  19 -18 4078.84 271.891   4
  -1  19 -18 4485.08 268.699   6
   1 -19  18 4515.12 253.287   8
  -1  19 -19 2061.17 182.976   6
  -1  19 -19 2096.30 180.141   4
  -1 -21  16 5829.29 252.508   8
   1  21 -16 6676.59 288.734   4
  -1 -21  15 26.6619 179.597   8
   1  21 -15 485.103 140.271   6
   1  21 -15 521.879 214.674   4
   1  21 -14 5306.26 257.703   6
  -1 -21  14 5989.19 311.935   8
   1  21 -14 5751.56 331.614   4
   1  21 -13 19525.1 676.405   6
  -1 -21  13 22692.4 731.927   8
  -1 -21  12 31912.3 1019.60   8
   1  21 -12 29613.7 966.006   6
   1  21 -11 14206.0 560.167   4
   1  21 -11 11728.5 462.493   6
   1  21 -10 3865.21 383.342   9
  -1  21  10 3643.48 257.451   9
   1  21  -9 5914.60 434.317   9
  -1  21   9 5066.43 315.371   9
  -1  21   8 13849.8 554.996   9
   1  21  -8 13804.1 634.012   9
  -1  21   7 11913.8 522.226   9
   1  21  -7 11767.1 588.288   9
  -1  21   6 12456.2 552.235   9
   1  21  -6 11987.5 603.255   9
  -1  21   5 3955.25 383.406   9
   1  21  -5 4520.93 439.697   9
  -1  21   4 2140.13 365.699   9
  -1  21   3 343.791 363.232   9
   1  21  -2 7336.93 508.780   9
  -1  21   2 7498.85 494.010   9
  -1  21   1 977.640 387.725   9
   1  21  -1 1427.13 408.164   9
  -1  21   0 1251.08 406.984   9
   1  21   0 1595.43 416.401   9
  -1  21  -1 156.154 388.291   9
   1  21   1-8.76098 384.506   9
  -1  21  -2 549.429 385.349   9
  -1  21  -2 671.768 276.312   4
   1  21   2 473.253 390.831   9
  -1  21  -3 9099.40 545.940   9
   1  21   3 10356.3 555.186   9
  -1  21  -3 10078.4 473.271   4
  -1  21  -4 6268.66 412.461   4
   1  21   4 6083.53 462.500   9
  -1  21  -4 5962.32 477.327   9
   1  21   5 10636.1 550.792   9
  -1  21  -5 10935.8 515.546   4
   1  21   6 2065.81 358.693   9
  -1  21  -6 2030.00 351.160   4
   1  21   7 12699.2 572.178   9
  -1  21  -7 13268.2 586.717   4
  -1  21  -8 6115.71 425.000   4
   1  21   8 5412.52 386.723   9
  -1  21  -8 6180.68 452.894   9
  -1  21  -9 15815.8 686.677   9
   1  21   9 17250.1 636.430   9
  -1  21  -9 16648.5 669.900   4
   1  21  10 7255.60 377.171   9
  -1  21 -10 8505.38 458.846   4
   1  21  11 1533.29 233.550   9
  -1  21 -11 1980.60 338.778   4
   1  21  12 2594.93 205.083   9
  -1  21 -12 2916.14 216.601   6
  -1  21 -13 45672.5 1451.50   6
   1 -21  13 51564.5 1504.74   8
   1 -21  14 23769.4 743.439   8
  -1  21 -14 24576.5 747.264   4
  -1  21 -15 1733.97 229.653   4
   1 -21  15 1761.87 208.829   8
   1 -21  16 404.779 142.421   8
  -1  21 -16 587.634 172.240   4
  -1 -23  12 5835.48 261.193   8
   1  23 -12 6133.72 265.302   4
  -1 -23  11 775.793 186.070   8
   1  23 -11 681.670 186.902   4
   1  23 -10 46331.9 1428.79   4
   1  23  -9 2100.24 238.771   4
   1  23  -8 5759.33 348.870   9
   1  23  -8 6309.95 319.538   4
   1  23  -7 16449.3 558.462   4
   1  23  -7 17286.4 603.118   9
  -1  23   6 23094.0 793.270   9
   1  23  -6 25472.2 846.776   9
   1  23  -6 24793.5 805.449   4
  -1  23   5 417.054 230.220   9
   1  23  -5 814.982 222.163   4
   1  23  -4 18655.2 640.261   4
  -1  23   4 19249.5 673.718   9
  -1  23   3 10813.4 470.009   9
   1  23  -2 943.961 321.825   9
  -1  23   2 683.557 278.628   9
   1  23  -1-26.2050 315.056   9
  -1  23   1 42.1464 288.530   9
   1  23   0 15553.3 628.563   9
  -1  23   0 16273.8 624.760   9
   1  23   1 1676.59 323.432   9
  -1  23  -1 1124.51 315.176   9
  -1  23  -2 5485.66 377.378   9
   1  23   2 5469.77 376.408   9
   1  23   3 8131.50 414.823   9
  -1  23  -3 6957.62 419.563   9
  -1  23  -4 4583.03 355.675   9
   1  23   4 4009.04 332.580   9
  -1  23  -4 4282.02 257.118   4
  -1  23  -5 289.992 301.040   9
   1  23   5 614.246 257.000   9
  -1  23  -5 899.647 212.355   4
   1  23   6 12119.2 483.310   9
  -1  23  -6 12423.6 469.111   4
   1  23   7 26520.0 871.819   9
  -1  23  -7 27098.1 876.316   4
   1  23   8 11424.3 438.683   9
  -1  23  -8 13172.1 470.966   4
   1 -23   9 2188.06 248.944   8
  -1  23  -9 2136.99 228.735   4
   1  23   9 2005.99 159.957   9
  -1  23 -10 5583.05 290.746   4
   1 -23  10 6144.86 305.165   8
  -1  23 -11 13524.1 476.169   4
  -1  23 -12 916.615 157.965   4
  -1 -25   6 5400.00 228.537   8
   1  25  -3 10689.1 390.429   9
   1  25  -2 7564.97 309.420   9
   1  25  -1 310.106 162.268   9
   1  25   0 12295.8 417.338   9
  -1  25   0 11075.5 399.812   9
   1  25   1 2098.95 175.734   9
   1  25   2 426.529 137.714   9
   1 -25   4 21739.6 694.290   8
   1 -25   5 10095.9 357.772   8
  -2   0  29 117.172 198.866  12
  -2   0  28 4369.19 318.705  12
  -2   0  28 2956.31 186.709  11
  -2   0  27 154.987 211.439  11
  -2   0  27 229.685 320.956  12
  -2   0  26 29191.4 1024.36  12
  -2   0  26 27901.9 956.833  11
  -2   0  25-123.715 424.758  12
  -2   0  25-14.3575 298.207  11
  -2   0  24 1442.21 355.750  11
  -2   0  24 744.411 446.936  12
  -2   0  23-86.5632 446.116  12
  -2   0  23 121.570 353.291  11
  -2   0  22-262.437 449.813  12
  -2   0  22 278.965 354.662  11
  -2   0  21-27.0775 341.933  11
  -2   0  21 32.2319 426.946  12
   2   0 -21-353.935 344.718   2
   2   0 -20 137294. 4188.64   2
  -2   0  20 137480. 4159.61  11
  -2   0  20 135709. 4186.21  12
  -2   0  19 365.174 310.190  11
   2   0 -19 261.043 376.589   2
  -2   0  19-185.712 344.868  12
   2   0 -18 275689. 7809.67   2
  -2   0  18 254157. 7744.13   3
  -2   0  18 255724. 7801.24  12
  -2   0  18 264144. 7786.00  11
  -2   0  17 61.7604 192.097   3
  -2   0  17 838.450 278.924  11
  -2   0  17 336.184 304.089  12
   2   0 -17 152.424 283.021   2
  -2   0  16 47120.3 1498.05   3
   2   0 -16 49809.6 1551.13   2
   2   0 -15 95.3925 222.251   2
  -2   0  15 86.2892 172.205   3
  -2   0  14 320486. 9511.86   3
   2   0 -14 324328. 9539.81   2
   2   0 -13 495.506 209.823   2
  -2   0  13 150.085 141.779   3
  -2   0  12 610102. 17945.0   3
  -2   0  11 156.898 156.016   1
  -2   0  11 285.878 121.492   3
  -2   0  10 272643. 8269.28   1
  -2   0  10 285776. 8256.71   3
  -2   0   9 457.286 101.670   3
  -2   0   9 98.6642 130.816   1
  -2   0   7 60.6034 77.2450   3
  -2   0   7 105.898 99.8842   1
  -2   0   5 91.3403 80.5833   1
  -2   0   5 243.880 57.6061   3
  -2   0   4 135573. 4120.37   1
  -2   0   4 142533. 4113.07   3
  -2   0   3 91.9342 34.1354   3
  -2   0   3 98.8071 49.8449   1
  -2   0   1 68.3412 35.4455   2
  -2   0  -1 690.230 51.4257   2
   2   0   1 619.596 46.3318   3
   2   0   3 79.7189 57.7221   3
  -2   0  -3 76.0611 66.7150   2
  -2   0  -4 25991.7 792.592   2
  -2   0  -5 151.603 89.1273   2
   2   0   6 255936. 7721.48   3
  -2   0  -6 270040. 7728.78   2
   2   0   7 90.6850 101.062   3
  -2   0  -7 68.3681 107.645   2
   2   0   8 5714.41 225.273   3
  -2   0  -8 5359.15 237.025   2
  -2   0  -9 18.7069 149.425   2
   2   0   9 396.320 132.599   3
   2   0  10 232977. 7042.68   3
  -2   0 -10 245262. 7057.54   2
   2   0  11 121.413 145.887   3
  -2   0 -11 62.9141 168.513   2
   2   0  12 73933.6 2306.10   3
  -2   0 -12 79404.2 2328.93   2
  -2   0 -13 85.2660 232.400   2
   2   0  13 185.019 172.715   3
   2   0  14 34302.5 1087.50   3
  -2   0 -14 33268.3 1113.84   2
  -2   0 -15-375.465 284.714   2
   2   0  15 167.837 211.096   3
   2   0  16 2449.85 321.737  12
   2   0  16 3123.77 261.348   3
  -2   0 -16 2380.20 325.843   2
  -2   0 -17-554.013 304.121   2
   2   0  17 321.448 239.344   3
   2   0  17 166.385 247.464   8
   2   0  17-144.136 352.487  12
   2   0  17 412.398 292.659  11
  -2   0 -18 2907.35 355.488   2
   2   0  18 3858.82 424.823  12
   2   0  18 3862.32 322.684   8
   2   0  18 4195.83 386.539  11
   2   0  18 3938.29 296.246   3
  -2   0 -19-226.563 316.522   2
   2   0  19 181.244 283.795   8
   2   0  19-18.3819 321.792  11
   2   0  19 134.076 405.237  12
   2   0  19 139.087 231.537   3
  -2   0 -20 9617.24 543.863   2
   2   0  20 9236.32 444.430   3
   2   0  20 10466.5 542.770  11
   2   0  20 9255.13 477.827   8
   2   0  20 9692.97 590.643  12
   2   0  21 176.052 416.215  12
   2   0  21 145.202 384.470  11
   2   0  21 314.571 303.757   8
  -2   0 -21-109.939 404.622   2
   2   0  22 75987.1 2432.89  12
   2   0  22 74201.3 2349.96   8
   2   0  22 78228.3 2401.24  11
   2   0  23 136.167 268.547   8
   2   0  23-149.077 434.124  12
   2   0  23-129.242 377.138  11
   2   0  24 3835.87 421.049  11
   2   0  24 3821.32 491.131  12
   2   0  25 38.4485 336.054  11
   2   0  25-91.2594 409.420  12
   2   0  26 33134.7 1134.61  12
   2   0  26 32367.5 1092.82  11
   2   0  27 236.001 249.324  11
   2   0  27 439.619 315.909  12
   2   0  28 37780.5 1232.05  11
   2   0  28 43548.2 1280.94  12
   2   0  29 251.385 185.565  12
  -2  -2  29 1160.78 201.406  12
  -2   2  29 1051.23 207.927  12
  -2  -2  28 5690.28 286.616  11
  -2  -2  28 6061.95 348.589  12
  -2  -2  27 4027.92 369.486  12
  -2  -2  27 3731.56 303.097  11
  -2  -2  26 29294.0 1010.87  12
  -2  -2  26 30440.5 971.104  11
  -2  -2  25 42230.3 1357.94  11
  -2  -2  25 40856.7 1396.80  12
  -2   2  25 40230.1 1313.52  11
  -2   2  24 2976.66 334.109  11
  -2  -2  24 2455.13 456.618  12
  -2  -2  24 2958.60 403.473  11
  -2   2  23 2797.03 350.587  11
  -2  -2  23 2222.07 450.343  12
  -2  -2  23 2702.36 406.058  11
  -2  -2  22 32422.3 1211.25  12
  -2   2  22 33436.7 1150.39  11
  -2  -2  22 35610.5 1191.31  11
   2   2 -21 17203.5 773.685   2
  -2  -2  21 17263.8 784.207  12
  -2  -2  21 18160.4 753.491  11
  -2   2  21 17798.8 713.356  11
   2  -2 -21 19079.4 790.713   2
  -2   2  20 50648.9 1837.11  12
  -2   2  20 56412.0 1797.94  11
  -2  -2  20 57653.0 1848.24  12
   2   2 -20 56215.2 1837.89   2
  -2  -2  20 57625.2 1824.55  11
   2  -2 -20 59132.0 1843.70   2
   2  -2 -19 14784.1 668.363   2
  -2   2  19 15460.4 618.475  11
  -2  -2  19 15467.1 680.995  12
  -2  -2  19 15272.5 586.959   3
  -2  -2  19 15455.2 660.096  11
  -2   2  19 15487.1 680.192  12
   2   2 -19 13908.4 654.807   2
  -2   2  18 52634.1 1673.78  11
   2   2 -18 55170.0 1716.86   2
  -2  -2  18 52191.9 1693.40  11
  -2  -2  18 51550.4 1703.42  12
  -2  -2  18 51675.2 1657.42   3
  -2   2  18 51312.4 1703.61  12
   2  -2 -18 54333.9 1715.51   2
  -2   2  17 123207. 3925.08  12
   2   2 -17 130789. 3922.18   2
   2  -2 -17 133782. 3925.22   2
  -2  -2  17 127938. 3922.81  12
  -2  -2  17 128343. 3885.48   3
  -2   2  17 130140. 3897.35  11
   2   2 -16 30532.7 1027.17   2
  -2   2  16 28173.8 952.834   3
  -2  -2  16 30800.7 993.067   3
  -2  -2  15 178524. 5252.06   3
  -2   2  15 175743. 5226.33   3
   2  -2 -15 179935. 5278.02   2
   2   2 -15 170283. 5271.39   2
   2  -2 -14 3183.03 270.878   2
  -2   2  14 3391.73 194.803   3
   2   2 -14 3267.01 269.069   2
  -2  -2  14 3183.90 238.287   3
  -2   2  13 71507.5 2102.71   3
   2  -2 -13 70248.0 2140.85   2
  -2  -2  13 67228.2 2122.16   3
  -2  -2  12 400.990 148.992   3
  -2   2  12 652.534 131.101   3
  -2  -2  11 281857. 8395.15   3
  -2   2  11 286376. 8378.55   3
  -2  -2  11 283842. 8403.81   1
  -2  -2  10 49410.5 1525.70   3
  -2  -2  10 50489.4 1535.53   1
  -2   2  10 50598.1 1509.22   3
  -2   2   9 84541.6 2462.40   3
  -2  -2   9 83209.5 2484.67   1
  -2  -2   9 80208.5 2477.79   3
  -2  -2   8 7894.12 303.366   1
  -2   2   8 8498.61 273.439   3
  -2  -2   8 8165.41 297.530   3
  -2  -2   6 1220.62 102.028   3
  -2   2   6 1092.17 103.552   1
  -2  -2   6 998.423 103.142   1
  -2   2   6 1126.95 65.9450   3
  -2   2   5 187153. 5495.24   1
  -2  -2   5 184423. 5493.91   3
  -2  -2   5 187915. 5494.87   1
  -2   2   4 154046. 4499.79   1
  -2  -2   4 151359. 4499.51   1
  -2  -2   3 42551.1 1282.81   1
  -2   2   3 43721.6 1283.54   1
  -2   2   1 71656.3 2157.83   2
  -2  -2   1 76672.2 2158.47   2
   2  -2  -1 72866.9 2151.37   3
  -2  -2   1 71884.3 2161.59   3
  -2   2  -1 13832.6 421.650   2
  -2  -2  -1 13680.5 422.195   2
   2  -2   1 14205.0 423.054   3
  -2  -2  -2 160472. 4926.65   2
  -2   2  -2 174661. 4927.35   2
  -2  -2  -3 4106.77 164.218   2
  -2   2  -3 3965.22 163.645   2
  -2   2  -5 96994.5 3062.27   2
   2  -2   5 105345. 3062.12   3
   2   2   5 107040. 3057.54   3
  -2  -2  -5 103325. 3064.36   2
  -2  -2  -6 26356.2 780.508   2
   2   2   6 25422.5 768.965   3
  -2   2  -7 22055.8 737.661   2
   2   2   7 22718.9 724.953   3
   2   2   8 101204. 2995.42   3
  -2  -2  -8 104984. 3010.37   2
  -2   2  -8 96384.0 3005.27   2
   2   2   9 107282. 3228.33   3
  -2  -2  -9 111481. 3245.80   2
  -2   2  -9 106980. 3241.48   2
   2  -2   9 109029. 3237.04   3
  -2   2 -10 1038.92 168.850   2
   2  -2  10 979.945 158.616   3
  -2  -2 -10 1319.47 179.668   2
   2   2  10 1047.71 137.757   3
  -2   2 -11 22141.5 800.470   2
   2   2  11 25865.7 782.549   3
  -2  -2 -11 22818.2 803.234   2
   2  -2  11 26141.2 796.900   3
   2   2  12 132206. 3899.49   3
   2  -2  12 133495. 3911.86   3
  -2  -2 -12 136363. 3927.98   2
  -2   2 -12 121284. 3916.22   2
  -2  -2 -13 215522. 6245.88   2
  -2   2 -13 204150. 6238.10   2
   2   2  13 209971. 6214.46   3
   2  -2  13 209096. 6228.40   3
  -2  -2 -14 23126.2 815.370   2
  -2   2 -14 23530.8 817.656   2
   2   2  14 23089.8 773.387   3
   2  -2  14 23593.4 794.711   3
   2  -2  15 20754.5 728.649   3
  -2   2 -15 19603.5 754.071   2
   2   2  15 20764.4 701.988   3
  -2  -2 -15 21101.6 761.212   2
   2  -2  16 4962.22 363.912  11
   2  -2  16 4829.64 313.697   3
   2   2  16 5060.73 285.972   3
  -2  -2 -16 4759.66 358.121   2
   2  -2  16 4363.21 378.142  12
  -2   2 -16 4457.14 355.982   2
   2   2  16 4454.74 374.625  12
   2  -2  17 3472.46 316.105   3
   2  -2  17 3299.89 321.478   8
   2  -2  17 3913.02 362.924  11
  -2  -2 -17 3485.98 371.256   2
   2   2  17 3445.80 297.696   8
   2   2  17 3792.91 322.690  11
   2  -2  17 3339.98 369.472  12
  -2   2 -17 2947.28 364.039   2
   2   2  17 3042.99 380.108  12
   2  -2  18 38559.1 1252.08   3
  -2   2 -18 37634.1 1287.80   2
   2  -2  18 36023.3 1285.49  12
   2   2  18 36527.7 1289.64  12
   2  -2  18 38518.1 1272.10  11
   2  -2  18 37086.1 1245.88   8
   2   2  18 38350.8 1244.87   8
  -2  -2 -18 38179.6 1290.69   2
   2   2  18 37848.2 1260.39  11
   2   2  19 30880.7 1054.31   8
  -2  -2 -19 30328.2 1109.03   2
   2  -2  19 33036.8 1105.08  11
   2   2  19 29959.7 1110.47  12
   2   2  19 30183.6 1076.44  11
   2  -2  19 31215.1 1057.92   3
   2  -2  19 29991.0 1109.61  12
  -2   2 -19 30036.4 1111.09   2
   2  -2  19 31579.4 1064.12   8
  -2  -2 -20 21983.5 845.397   2
   2  -2  20 20674.3 830.552  11
   2  -2  20 20891.7 859.794  12
   2  -2  20 20928.9 775.852   3
   2   2  20 21311.1 809.935  11
  -2   2 -20 20885.2 839.046   2
   2   2  20 19530.7 767.591   8
   2  -2  20 20681.6 787.339   8
   2  -2  21 5583.39 519.774  12
   2  -2  21 5235.67 393.587   8
   2  -2  21 4845.79 346.720   3
   2   2  21 5777.37 454.120  11
  -2   2 -21 5535.91 416.148   2
   2  -2  21 5924.65 492.608  11
   2   2  21 5429.27 386.784   8
  -2  -2 -21 6181.05 420.973   2
   2  -2  22 2201.31 452.558  12
   2  -2  22 1787.74 322.308   8
   2   2  22 2048.73 378.106  11
   2   2  22 1281.95 293.398   8
   2  -2  22 2064.34 421.369  11
   2  -2  23 58422.6 1926.42   8
   2  -2  23 64226.5 2015.28  12
   2   2  23 62520.1 1966.45  11
   2  -2  23 63540.2 1992.68  11
   2   2  24 59620.3 1804.15  11
   2  -2  24 57981.9 1822.59  11
   2  -2  24 60038.9 1847.43  12
   2  -2  25 5973.76 440.165  11
   2  -2  25 5789.51 473.435  12
   2   2  25 5415.06 384.647  11
   2  -2  26 47543.2 1499.72  12
   2  -2  26 45659.4 1473.36  11
   2   2  26 44484.9 1443.34  11
   2   2  27 11102.2 445.157  11
   2  -2  27 11904.4 523.582  12
   2  -2  27 12498.9 500.329  11
   2  -2  28 9142.74 382.058  11
   2  -2  28 9428.14 420.925  12
   2   2  29 10477.1 398.700  12
  -2   4  29 4628.67 229.160  12
  -2  -4  29 4514.41 225.533  12
  -2  -4  28 3645.62 246.163  11
  -2  -4  28 3465.21 270.097  12
  -2   4  28 3568.15 277.712  12
  -2   4  27 10131.3 465.315  12
  -2  -4  27 9178.07 427.966  11
  -2  -4  27 9819.55 458.420  12
  -2   4  26 5349.08 413.648  12
  -2  -4  26 5936.03 413.983  12
  -2  -4  26 5574.87 391.041  11
  -2  -4  25 40504.2 1362.28  12
  -2  -4  25 40827.3 1346.87  11
  -2   4  25 40202.6 1369.98  12
  -2  -4  24 2262.34 396.322  11
  -2   4  24 1660.90 418.358  12
  -2  -4  24 1410.97 417.636  12
  -2  -4  23 1142.96 404.080  11
  -2   4  23 855.676 419.991  12
  -2  -4  23 1102.69 423.303  12
  -2  -4  22 636.526 425.908  12
  -2  -4  22 427.561 418.986  11
  -2   4  22 488.838 431.388  12
  -2   4  21 63.5863 422.839  12
  -2  -4  21 589.248 377.879  11
   2  -4 -21-98.6560 389.794   2
  -2  -4  21-145.779 410.849  12
   2   4 -21 161.334 390.799   2
  -2  -4  20 24551.4 948.121  11
   2  -4 -20 26344.0 944.591   2
  -2   4  20 24343.3 974.513  12
   2   4 -20 25640.8 945.977   2
  -2  -4  20 24570.3 962.503  12
  -2  -4  20 25695.2 901.190   3
  -2  -4  19 5225.55 366.695   3
   2  -4 -19 5429.20 445.414   2
  -2  -4  19 4744.05 443.409  12
   2   4 -19 5216.30 420.530   2
   2   4 -19 5049.27 378.254   6
  -2   4  19 4842.59 437.085  12
  -2   4  18 21061.5 824.752  12
  -2  -4  18 21075.4 769.339   3
   2   4 -18 23104.1 834.575   2
   2   4 -18 19666.4 772.809   6
   2  -4 -18 23012.9 836.560   2
  -2  -4  18 20617.2 809.258  12
  -2  -4  17 3497.07 305.616   3
   2  -4 -17 3179.97 348.147   2
   2   4 -17 3026.43 330.340   2
   2   4 -17 3577.48 315.598   6
  -2   4  17 3940.20 361.518  12
  -2  -4  17 3537.70 364.586  12
   2   4 -16 23234.7 817.081   2
  -2   4  16 22142.2 811.450  12
  -2  -4  16 22589.2 786.518   3
  -2  -4  16 20293.7 794.934  12
   2  -4 -16 23359.6 818.466   2
   2   4 -15 138533. 4169.37   2
   2  -4 -15 138909. 4172.41   2
  -2  -4  15 137784. 4158.76   3
   2  -4 -14 30446.9 1010.56   2
   2   4 -14 31176.0 1007.10   2
  -2  -4  14 29783.5 996.108   3
  -2  -4  13 101445. 3122.14   3
   2  -4 -13 104093. 3129.99   2
   2   4 -13 105510. 3128.70   2
   2  -4 -12 128661. 3880.13   2
   2   4 -12 130532. 3878.78   2
  -2  -4  12 129670. 3877.94   3
  -2  -4  11 44344.3 1374.30   3
  -2  -4  10 78145.6 2380.48   1
  -2   4  10 79255.7 2381.22   1
  -2  -4  10 79888.2 2383.35   3
  -2  -4   9 112973. 3391.96   3
  -2   4   9 116645. 3392.01   1
  -2  -4   9 111871. 3389.37   1
  -2  -4   8 4276.47 201.200   1
  -2   4   8 5024.47 214.584   1
  -2  -4   8 4643.98 214.274   3
  -2  -4   7 21066.2 663.227   1
  -2   4   7 21164.3 664.406   1
  -2   4   6 282418. 8455.88   1
  -2  -4   6 292122. 8456.31   1
  -2  -4   5 21512.9 660.802   1
  -2   4   5 21390.8 661.129   1
  -2  -4   5 21609.3 672.431   3
  -2  -4   2 42115.9 1246.95   3
   2  -4  -2 41594.1 1228.08   3
  -2  -4   2 40902.3 1233.85   1
  -2   4   2 42075.4 1234.10   1
  -2   4   0 54552.5 1577.42   2
  -2  -4   0 52080.8 1578.05   2
   2  -4   0 52293.5 1583.09   3
  -2  -4   0 55713.6 1591.51   3
  -2   4  -2 73717.6 2241.64   2
  -2  -4  -2 75105.1 2243.34   2
   2  -4   2 80738.6 2251.52   3
  -2   4  -3 336.270 70.5192   2
  -2  -4  -3 397.445 74.0244   2
  -2  -4  -4 56723.4 1721.98   2
  -2   4  -4 56158.2 1719.63   2
   2  -4   4 61013.9 1728.46   3
  -2  -4  -5 21411.5 682.928   2
  -2   4  -5 22201.2 681.062   2
   2  -4   5 22347.7 688.198   3
  -2  -4  -6 1768.91 141.897   2
   2  -4   6 1407.72 139.683   3
   2  -4   7 54629.6 1603.20   3
  -2  -4  -7 51049.1 1598.69   2
  -2   4  -7 53077.6 1597.79   2
   2  -4   8 3976.37 205.590   3
  -2   4  -8 3676.49 195.698   2
  -2  -4  -8 3682.65 200.579   2
  -2   4  -9 2494.53 180.920   2
  -2  -4  -9 2203.89 181.242   2
  -2  -4 -10 78641.6 2320.49   2
  -2   4 -10 74632.3 2314.50   2
  -2  -4 -11 353.153 180.017   2
  -2   4 -11 378.912 171.659   2
   2  -4  12 8862.33 371.932   3
  -2   4 -12 8160.49 371.346   2
  -2  -4 -12 7930.14 368.816   2
   2  -4  13 3982.59 280.872   3
  -2  -4 -13 3791.66 281.616   2
  -2   4 -13 3688.42 281.271   2
   2  -4  14 6624.52 339.094   3
  -2  -4 -14 5897.52 354.196   2
  -2   4 -14 5652.99 349.309   2
  -2  -4 -15 49882.2 1593.34   2
   2  -4  15 49009.6 1578.65   3
  -2   4 -15 50334.5 1593.99   2
   2  -4  16 6089.63 366.125   8
   2   4  16 4751.82 364.261  12
   2  -4  16 5450.01 355.114  11
   2  -4  16 5481.65 362.033   3
   2  -4  16 5032.50 375.350  12
  -2  -4 -16 4470.28 375.619   2
  -2   4 -16 4291.17 371.545   2
  -2   4 -16 5210.65 352.702   6
   2  -4  17 46155.1 1489.81   3
   2   4  17 44867.3 1514.80  12
   2  -4  17 47971.1 1513.84  11
   2   4  17 47112.2 1479.16   8
  -2   4 -17 46681.0 1507.34   2
   2   4  17 45823.2 1481.09  11
   2  -4  17 46555.7 1487.96   8
  -2  -4 -17 46315.8 1508.51   2
  -2   4 -17 46138.6 1485.06   6
   2  -4  17 42175.7 1506.21  12
   2  -4  18 19542.2 755.534   8
   2   4  18 19769.7 736.059   8
   2  -4  18 19234.9 789.701  12
  -2  -4 -18 20558.4 785.504   2
  -2   4 -18 20754.2 788.574   2
   2  -4  18 19197.3 745.519   3
   2   4  18 19248.1 795.978  12
  -2   4 -18 19500.4 742.987   6
   2   4  18 20152.5 745.217  11
   2   4  19 686.246 399.755  12
   2   4  19 576.696 288.601   8
   2  -4  19 211.707 384.516  12
   2  -4  19 512.305 309.518   8
   2   4  19 498.078 306.527  11
  -2  -4 -19 508.104 351.794   2
  -2   4 -19 808.756 359.243   2
   2  -4  19 706.790 283.246   3
  -2   4 -19 510.108 302.837   6
  -2   4 -20 37523.3 1285.69   2
   2  -4  20 36753.4 1252.09   3
   2   4  20 37793.3 1313.18  12
   2   4  20 38181.7 1257.35  11
  -2  -4 -20 40214.4 1296.51   2
  -2   4 -20 36899.2 1245.99   6
   2   4  20 35105.1 1230.03   8
   2  -4  20 36227.6 1252.18   8
   2  -4  20 37851.0 1307.79  12
  -2   4 -21 7845.86 455.127   6
   2  -4  21 7414.78 555.950  12
   2   4  21 8358.61 472.653  11
   2   4  21 8436.78 563.654  12
   2   4  21 8059.17 435.251   8
   2  -4  21 7940.74 467.449   8
   2  -4  22 29532.1 1059.51   8
   2   4  22 31699.7 1067.69  11
   2   4  22 30632.7 1130.14  12
   2  -4  22 31202.6 1131.70  12
   2   4  23 6392.69 514.051  12
   2  -4  23 6312.19 492.826  11
   2  -4  23 5841.57 389.465   8
   2  -4  23 6383.88 508.112  12
   2   4  23 6290.99 414.186  11
   2  -4  24 19726.2 805.139  12
   2  -4  24 20317.9 793.139  11
   2  -4  24 17730.5 696.791   8
   2   4  24 19616.6 721.074  11
   2   4  24 21297.4 811.664  12
   2   4  25 14700.1 634.105  12
   2   4  25 13155.9 537.622  11
   2  -4  25 14061.5 631.347  12
   2  -4  25 14086.6 622.279  11
   2   4  26 2658.45 353.267  12
   2  -4  26 2147.35 343.884  11
   2  -4  26 2592.28 347.618  12
   2   4  27 5983.38 372.714  12
   2  -4  27 6032.77 360.975  12
   2  -4  27 5786.09 355.806  11
   2  -4  28 8947.32 397.462  12
   2  -4  28 9629.73 393.172  11
  -2  -6  28 914.401 189.226  11
  -2  -6  28 593.225 153.452  12
  -2   6  28 823.534 162.927  12
  -2   6  27 5408.06 311.683  12
  -2  -6  27 4510.66 319.296  11
  -2  -6  27 4929.74 301.112  12
  -2   6  26 13925.6 557.599  12
  -2  -6  26 12505.5 561.444  11
  -2  -6  26 13320.5 550.816  12
  -2   6  25 4037.28 403.659  12
  -2  -6  25 4097.05 388.233  12
  -2  -6  25 4084.20 401.547  11
  -2  -6  24 13542.3 629.972  12
  -2   6  24 13562.6 636.844  12
  -2  -6  24 14887.6 651.841  11
  -2  -6  23 28819.8 1056.86  11
  -2  -6  23 29892.5 1060.63  12
   2   6 -23 28153.7 999.026   6
  -2   6  23 30616.4 1063.14  12
  -2   6  22 990.549 403.396  12
   2   6 -22 817.322 337.476   6
  -2  -6  22 405.821 408.690  12
   2   6 -21 2869.22 376.305   6
  -2  -6  21 2431.80 411.676  12
  -2   6  21 2541.21 430.768  12
  -2   6  20 3390.32 438.326  12
   2   6 -20 4042.66 406.730   6
   2  -6 -20 3957.47 431.167   2
  -2  -6  20 4006.28 367.049   3
  -2  -6  20 3598.33 432.748  12
   2   6 -20 3889.08 419.816   2
  -2  -6  19 44188.1 1450.38   3
   2  -6 -19 42496.7 1459.95   2
   2   6 -19 43739.2 1451.32   6
   2   6 -19 45763.5 1470.21   2
  -2  -6  19 43212.7 1468.44  12
  -2   6  19 44918.9 1483.93  12
   2  -6 -18 64781.2 1978.07   2
  -2  -6  18 60097.8 1925.47   8
   2   6 -18 64580.7 1974.66   2
  -2  -6  18 59301.5 1944.67   3
  -2  -6  18 63030.8 1972.23  12
   2   6 -18 61711.9 1960.26   6
  -2   6  18 59646.1 1968.70  12
   2   6 -17 18776.5 723.844   6
  -2  -6  17 18205.1 731.166  12
  -2  -6  17 18503.2 720.684   3
   2  -6 -17 18453.1 723.017   2
  -2   6  17 18584.1 740.568  12
   2   6 -17 19697.5 734.146   2
  -2  -6  17 18324.3 679.454   8
  -2   6  16 3451.44 331.106  12
   2   6 -16 3091.97 332.004   2
  -2  -6  16 3372.79 277.713   8
  -2  -6  16 3251.40 315.872  12
  -2  -6  16 3187.78 299.413   3
   2   6 -16 2688.59 310.376   6
   2  -6 -16 2913.87 335.539   2
   2   6 -15 94862.1 2838.23   2
   2  -6 -15 96108.6 2839.81   2
  -2  -6  15 93101.1 2832.75   3
   2   6 -15 87237.8 2827.17   6
  -2  -6  14 9156.16 421.371   3
   2  -6 -14 9821.66 426.250   2
   2   6 -14 9045.65 424.781   2
   2   6 -13 39981.4 1261.35   2
   2  -6 -13 39747.2 1261.63   2
  -2  -6  13 38861.2 1267.29   3
   2   6 -12 4566.49 258.343   2
  -2  -6  12 4652.19 283.944   3
   2  -6 -12 4095.19 265.357   2
   2   6 -11 110725. 3242.16   2
   2  -6 -11 108432. 3241.77   2
  -2  -6  11 104693. 3248.91   3
   2  -6 -10 84876.3 2596.55   2
   2   6 -10 87937.1 2598.52   2
  -2  -6   8 68469.6 2054.25   1
  -2   6   7 2836.57 152.534   1
  -2  -6   7 2793.32 150.819   1
  -2  -6   7 2936.85 193.538   3
  -2  -6   6 98140.8 2823.45   1
  -2  -6   6 100424. 2842.87   3
   2  -6  -6 92631.4 2795.73   3
  -2   6   6 102355. 2825.79   1
   2  -6  -5 13044.3 395.774   3
  -2   6   5 13669.1 419.509   1
  -2  -6   5 13788.3 448.070   3
  -2  -6   5 13027.6 419.431   1
  -2   6   4 59000.8 1732.36   1
   2  -6  -4 56862.4 1720.03   3
  -2  -6   4 60534.4 1732.46   1
  -2  -6   4 58917.5 1753.88   3
  -2   6   2 1096.03 56.9227   1
   2  -6  -2 1054.31 67.3357   3
  -2  -6   2 1042.76 109.489   3
  -2  -6   2 1077.07 57.0953   1
  -2  -6   1 5470.61 214.138   3
   2  -6  -1 5863.65 194.029   3
  -2  -6   1 5619.76 174.972   1
   2  -6   0 4768.01 176.323   3
  -2  -6   0 4948.50 148.179   1
  -2   6   0 4643.05 145.534   1
  -2  -6   0 4739.06 186.901   3
  -2  -6  -1 157685. 4614.54   3
   2  -6   1 155064. 4610.98   3
  -2   6  -2 52181.0 1548.17   2
  -2  -6  -2 53946.0 1550.46   2
   2  -6   2 51024.7 1567.91   3
  -2  -6  -2 50750.4 1565.93   3
  -2  -6  -3 175213. 5230.20   2
  -2   6  -3 178810. 5228.22   2
   2  -6   3 179813. 5246.57   3
  -2   6  -4 41909.2 1215.65   2
  -2  -6  -4 38674.9 1216.49   2
   2  -6   4 41172.9 1232.71   3
   2  -6   5 98045.5 2951.66   3
  -2  -6  -5 97871.5 2939.00   2
  -2   6  -5 100867. 2937.47   2
   2  -6   6 58284.7 1686.05   3
  -2   6  -6 55028.7 1668.29   2
  -2  -6  -6 54132.0 1669.86   2
   2  -6   7 5608.86 257.639   3
  -2   6  -7 6069.59 240.578   2
  -2  -6  -7 5593.42 241.396   2
  -2  -6  -8 66824.3 2080.17   2
  -2   6  -8 68091.8 2079.01   2
   2  -6   8 73014.5 2094.00   3
   2  -6   9 1345.21 189.464   3
  -2  -6  -9 1509.03 167.564   2
  -2   6  -9 1498.26 165.587   2
  -2  -6 -10 15589.0 573.905   2
   2  -6  10 17059.5 581.825   3
  -2   6 -10 16984.8 573.252   2
  -2  -6 -11 15602.8 560.724   2
  -2   6 -11 14557.4 552.425   2
   2  -6  11 16590.9 571.520   3
  -2  -6 -12 6847.87 335.661   2
  -2   6 -12 6401.42 333.149   2
  -2   6 -13 39895.0 1265.10   2
  -2  -6 -13 38846.7 1268.62   2
  -2   6 -14 4848.14 343.948   2
  -2  -6 -14 5916.51 350.656   2
   2  -6  14 5426.93 330.187   3
   2  -6  15 17119.6 663.690   8
  -2   6 -15 17367.8 664.730   6
  -2  -6 -15 17879.8 673.089   2
  -2   6 -15 17842.4 673.460   2
   2  -6  15 17541.2 676.848   3
   2  -6  16 7251.75 421.982  12
   2   6  16 7023.87 362.817  11
   2  -6  16 7098.25 431.552   3
   2  -6  16 7566.95 434.646   8
  -2   6 -16 7137.43 410.303   2
   2   6  16 7530.21 383.433   8
   2  -6  16 6573.20 414.702  11
  -2   6 -16 7070.40 435.150   6
  -2  -6 -16 6703.30 409.807   2
   2   6  16 6643.56 425.072  12
   2   6  17 47457.5 1555.05  12
   2  -6  17 48324.7 1557.02  11
  -2   6 -17 47055.1 1538.16   6
   2  -6  17 46168.3 1537.32   8
  -2   6 -17 48604.9 1548.25   2
  -2  -6 -17 48104.3 1549.75   2
   2   6  17 48244.2 1514.39  11
   2  -6  17 46047.4 1545.15  12
   2   6  17 46377.0 1518.68   8
   2  -6  17 47362.6 1544.21   3
   2  -6  18 15959.5 699.277  12
   2  -6  18 17009.3 686.530   8
   2   6  18 15626.1 647.762   8
   2   6  18 17808.8 651.334  11
  -2   6 -18 17168.8 704.503   2
  -2  -6 -18 16608.7 701.535   2
  -2   6 -18 16462.2 692.405   6
   2  -6  18 17233.3 707.099  11
   2   6  18 16071.4 704.792  12
   2  -6  18 17563.0 701.198   3
   2   6  19 35124.3 1233.34   8
  -2  -6 -19 37201.9 1287.94   2
   2  -6  19 38471.7 1302.32  11
   2   6  19 37984.6 1292.49  12
   2   6  19 38104.3 1238.84  11
  -2   6 -19 38762.7 1285.67   2
   2  -6  19 38278.2 1278.11   3
   2  -6  19 37505.4 1269.73   8
   2  -6  19 37924.6 1289.57  12
  -2   6 -19 36162.9 1267.16   6
   2  -6  20 16637.6 735.755  12
  -2   6 -20 18163.1 723.134   6
  -2   6 -20 17590.8 725.112   2
   2  -6  20 17516.4 718.503   3
   2  -6  20 17591.8 699.095   8
   2   6  20 18106.8 752.488  12
  -2  -6 -20 17355.8 732.590   2
   2   6  20 17266.6 664.264  11
   2   6  20 15174.3 650.826   8
   2  -6  20 16263.0 737.266  11
   2  -6  21 437.222 322.741   8
   2  -6  21 974.802 404.560  12
  -2   6 -21 480.355 356.041   6
   2   6  21 219.408 399.093  12
   2   6  21 794.997 296.305  11
   2  -6  21 985.213 412.290  11
   2   6  22 896.072 408.142  12
   2  -6  22 1015.21 336.226   8
  -2   6 -22 957.250 348.834   6
   2  -6  22 1208.11 433.342  11
   2  -6  22 1336.43 414.042  12
  -2   6 -23 3502.94 369.451   6
   2   6  23 3964.98 428.286  12
   2  -6  23 4390.34 432.517  12
   2  -6  23 3671.80 347.228   8
   2  -6  23 4288.41 462.566  11
  -2   6 -24 379.445 282.424   6
   2  -6  24 852.022 363.864  12
   2  -6  24 263.705 262.161   8
   2   6  24 417.826 353.404  12
   2   6  25 2939.92 366.458  12
   2  -6  25 3244.73 360.381  12
   2   6  26 7502.40 403.933  12
   2  -6  26 7764.35 401.021  12
   2   6  27 707.061 221.320  12
   2  -6  27 590.768 213.148  12
   2  -6  28 17356.8 589.350  11
  -2  -8  28 378.260 147.142  11
  -2   8  26 48602.9 1501.62  12
  -2  -8  25 3446.83 293.842  12
   2   8 -25 3600.24 280.646   6
  -2   8  25 3645.37 303.403  12
  -2  -8  24 29371.8 1018.63  12
   2   8 -24 30985.7 1011.27   6
  -2   8  24 29927.5 1025.53  12
  -2   8  23 10741.7 530.200  12
   2   8 -23 11383.8 522.993   6
  -2  -8  23 10472.7 570.731  11
  -2  -8  23 10661.6 513.331  12
  -2   8  22 883.812 347.714  12
  -2  -8  22 1846.33 361.796  12
  -2  -8  22 1219.85 412.234  11
   2   8 -22 1430.84 369.592   6
  -2   8  21 8402.52 517.444  12
   2   8 -21 9380.29 537.877   6
  -2  -8  21 10153.2 566.312  11
  -2  -8  21 9364.48 518.840  12
  -2  -8  20 170028. 5037.76  11
   2   8 -20 168655. 5018.97   6
  -2   8  20 171241. 5025.20  12
  -2  -8  20 164727. 5014.88  12
  -2  -8  20 158944. 4982.04   8
  -2  -8  19 10792.5 535.183   3
   2   8 -19 10689.0 521.712   2
  -2  -8  19 10232.3 493.172   8
   2   8 -19 10352.4 566.783   6
  -2   8  19 10828.0 547.236  12
  -2  -8  19 10594.9 537.398  12
   2   8 -18 54315.4 1740.92   6
  -2  -8  18 51830.4 1717.08  12
  -2  -8  18 53198.8 1721.01   3
   2   8 -18 54573.4 1716.23   2
  -2  -8  18 52440.7 1698.52   8
  -2   8  18 53767.5 1722.16  12
  -2  -8  17 21884.2 806.267   8
  -2  -8  17 23227.6 847.095   3
  -2  -8  17 21618.0 824.689  12
   2   8 -17 23295.2 829.530   2
   2   8 -17 22416.2 857.742   6
   2  -8 -17 21445.0 817.325   2
  -2   8  17 22499.3 831.086  12
   2   8 -16 35439.4 1126.08   2
  -2   8  16 33512.3 1123.97  12
   2  -8 -16 32653.5 1119.09   2
   2   8 -16 33949.6 1154.43   6
   2   8 -16 31763.8 1104.13   7
  -2  -8  16 33822.6 1128.03   3
  -2  -8  16 32328.5 1114.13   8
   2   8 -15 2587.34 295.061   7
  -2  -8  15 2181.71 291.707   8
   2  -8 -15 2110.36 293.476   2
   2   8 -15 2033.64 276.266   2
  -2  -8  15 2484.43 328.794   3
  -2   8  15 2724.37 283.524  12
   2   8 -15 2704.94 359.845   6
  -2  -8  14 17973.8 684.537   3
   2  -8 -14 18152.6 665.502   2
   2   8 -14 18241.7 665.957   2
   2   8 -14 17809.3 692.394   6
   2  -8 -13 84440.6 2535.64   2
   2   8 -13 88204.6 2537.07   2
   2  -8 -12 66027.9 2082.55   2
   2   8 -12 70323.6 2086.49   2
   2  -8 -11 5386.67 276.497   2
   2   8 -11 5706.47 279.802   2
   2  -8 -10 2364.58 181.920   2
   2   8 -10 2215.14 187.491   2
  -2  -8  10 2341.82 229.458   3
   2  -8  -9 25235.1 825.423   2
  -2  -8   9 26423.6 857.917   3
   2   8  -9 26723.3 827.361   2
   2  -8  -8 54735.4 1706.67   2
  -2  -8   8 58462.1 1738.18   3
   2   8  -8 57222.1 1706.48   2
   2   8  -7 234426. 6858.20   2
   2  -8  -7 227392. 6858.28   2
  -2  -8   7 238475. 6887.94   3
   2   8  -6 16633.5 517.024   2
  -2  -8   6 17577.6 560.988   3
   2  -8  -6 15599.4 516.492   2
   2  -8  -5 91598.8 2819.32   2
   2   8  -5 97933.7 2818.85   2
  -2  -8   5 97671.1 2855.58   3
  -2  -8   4 608.215 139.097   3
   2  -8  -4 453.679 61.5893   3
   2   8  -4 529.952 60.1612   2
   2  -8  -4 450.991 60.2064   2
   2  -8  -3 40745.0 1231.47   3
  -2  -8   3 42320.9 1263.57   3
  -2  -8   2 5336.93 229.732   3
   2  -8  -2 5558.49 197.758   3
   2  -8  -1 12856.1 419.541   3
  -2  -8   1 13566.0 442.446   3
   2  -8   0 26819.7 809.289   3
  -2  -8   0 25682.2 817.599   3
   2  -8   1 31094.0 954.204   3
  -2  -8  -1 31212.6 958.161   3
   2  -8   2 2451.93 146.478   3
  -2  -8  -2 2144.54 139.683   3
  -2  -8  -3 22406.1 689.782   2
   2  -8   3 23638.7 732.027   3
  -2  -8  -4 21017.8 643.904   2
  -2   8  -4 21348.0 640.619   2
  -2  -8  -4 20269.1 662.264   3
   2  -8   4 22210.8 683.424   3
  -2   8  -5 70737.9 2103.81   2
  -2  -8  -5 71421.8 2107.06   2
   2  -8   5 71662.5 2136.30   3
  -2  -8  -5 69602.2 2116.70   3
  -2   8  -6 47678.7 1428.74   2
   2  -8   6 47221.7 1461.28   3
  -2  -8  -6 47474.0 1431.65   2
  -2  -8  -7 12419.2 415.834   2
   2  -8   7 12302.3 458.794   3
  -2   8  -7 12216.1 412.359   2
  -2  -8  -8 12129.9 427.804   2
  -2   8  -8 12445.1 423.678   2
   2  -8   8 12362.6 459.836   3
  -2  -8  -9 111504. 3458.57   2
   2  -8   9 119993. 3484.08   3
  -2   8  -9 117355. 3457.62   2
  -2   8 -10 84477.6 2528.95   2
   2  -8  10 88554.9 2558.07   3
  -2  -8 -10 79991.0 2528.52   2
   2  -8  11 41778.9 1325.37   3
  -2  -8 -11 41492.3 1298.19   2
  -2   8 -11 40934.3 1295.74   2
  -2  -8 -12 127641. 3859.51   2
  -2   8 -12 127754. 3857.34   2
   2  -8  12 130914. 3880.67   3
   2  -8  13 15027.8 598.115   3
  -2   8 -13 14828.6 604.569   6
  -2  -8 -13 13730.5 551.133   2
  -2   8 -13 15255.7 559.480   2
  -2   8 -14 216787. 6567.29   6
  -2   8 -14 219009. 6556.59   7
   2  -8  14 220680. 6569.49   8
  -2   8 -14 221354. 6548.42   2
  -2  -8 -14 220540. 6551.01   2
  -2   8 -15 38425.0 1217.65   2
  -2   8 -15 38449.8 1258.26   6
   2   8  15 34998.2 1220.16  12
  -2  -8 -15 36775.3 1220.47   2
   2   8  15 37327.7 1220.28   8
   2  -8  15 37086.6 1247.27   8
  -2   8 -16 1368.19 352.140   6
   2  -8  16 2176.67 362.017  11
  -2  -8 -16 1400.00 276.618   2
  -2   8 -16 1561.79 283.872   2
   2  -8  16 1946.14 334.152   8
   2   8  16 2245.56 308.992  12
  -2   8 -17 3824.60 346.353   4
   2   8  17 2982.19 353.184  12
   2  -8  17 2698.79 353.118  12
   2  -8  17 3847.57 373.910   3
  -2  -8 -17 3473.79 342.084   2
  -2   8 -17 3883.32 423.315   6
  -2   8 -17 3656.68 345.509   2
   2  -8  17 3286.64 379.786  11
   2  -8  17 3139.72 372.976   8
   2  -8  18 2644.57 352.602   3
  -2   8 -18 2334.69 313.833   2
  -2   8 -18 2196.54 403.607   6
   2  -8  18 2659.80 410.131  11
   2  -8  18 2867.15 400.205   8
   2  -8  18 2641.08 362.136  12
   2   8  18 3053.33 366.881  12
   2  -8  19 7931.12 491.156   8
   2   8  19 8013.03 497.172  12
  -2   8 -19 7941.58 431.278   2
  -2   8 -19 8753.29 525.844   6
   2  -8  19 7657.84 478.735  12
   2  -8  19 7849.26 461.377   3
   2  -8  19 6849.27 503.442  11
  -2   8 -20 655.088 412.624   6
   2  -8  20 740.392 419.487  11
   2  -8  20 1054.48 366.827   8
   2   8  20 1257.61 373.096  12
   2  -8  20 972.114 352.787  12
   2   8  21 51336.2 1697.44  12
   2  -8  21 52187.9 1696.32  12
  -2   8 -21 54112.0 1710.33   6
   2  -8  21 52683.0 1723.36  11
   2  -8  21 52152.2 1693.44   8
  -2   8 -22 22195.1 833.883   6
   2  -8  22 21399.3 812.251  12
   2   8  22 22476.5 821.324  12
   2  -8  22 20730.0 860.450  11
   2  -8  22 21116.6 800.524   8
   2  -8  23 2690.66 322.016   8
  -2   8 -23 3340.17 368.968   6
   2   8  23 3637.99 366.350  12
   2  -8  23 3246.82 429.313  11
   2  -8  23 3306.15 356.016  12
   2  -8  24 26755.7 923.134  11
   2  -8  24 24932.6 873.074  12
  -2   8 -24 25483.3 874.771   6
   2   8  24 24880.1 879.436  12
   2  -8  24 24440.9 850.706   8
  -2   8 -25 3330.59 273.940   6
   2   8  25 3001.06 289.816  12
   2  -8  25 3503.92 281.528  12
   2  -8  25 3219.53 350.211  11
   2  -8  26 6599.11 372.707  11
   2  -8  27 195.084 190.771  11
   2  -8  28 28960.6 901.105  11
  -2 -10  27 1671.11 177.857  11
  -2 -10  26 15583.2 564.309  11
  -2 -10  25 4488.94 338.656  11
   2  10 -25 4096.80 282.203   6
   2  10 -24 405.980 278.455   6
  -2 -10  24 908.651 325.431  11
   2  10 -23 7264.25 441.234   6
  -2 -10  23 7593.08 468.943  11
   2  10 -22 906.179 372.732   6
  -2 -10  22 628.795 388.904  11
  -2 -10  21 16896.4 716.204  11
  -2 -10  21 15911.3 630.059   8
  -2  10  21 16057.6 631.339  12
   2  10 -21 16531.6 703.804   6
  -2 -10  20 13268.7 573.550   8
   2  10 -20 13522.4 650.181   6
  -2 -10  20 14473.4 676.332  11
   2  10 -19 1320.58 415.648   6
  -2 -10  19 1427.26 328.036   8
  -2 -10  18 326.393 339.346   3
   2  10 -18 368.649 414.828   6
   2  10 -18 156.451 320.405   7
  -2 -10  18 243.118 302.275   8
  -2 -10  17 86377.1 2721.50   8
   2  10 -17 90554.0 2752.50   6
  -2 -10  17 84612.3 2731.86   3
   2  10 -17 91250.7 2730.40   7
   2  10 -16 12839.3 590.647   7
  -2 -10  16 12684.1 590.048   3
   2  10 -16 12137.3 603.806   6
  -2 -10  16 12933.6 577.992   8
   2  10 -15-44.6933 386.562   6
  -2 -10  15 226.523 295.646   8
   2  10 -15 463.341 308.103   7
   2  10 -14 489.833 295.261   9
   2  10 -14 402.765 300.794   7
   2  10 -14 479.528 322.123   6
  -2 -10  13 229260. 6949.62   3
   2  10 -13 230584. 6945.58   9
   2  10 -13 237462. 6958.33   6
   2  10 -13 233991. 6946.84   7
   2  10 -12 79810.3 2478.92   9
   2  10 -12 82046.7 2484.91   6
   2  10 -12 79006.7 2477.43   7
  -2 -10  12 80371.7 2479.23   3
  -2 -10  11 64454.0 2008.18   3
  -2 -10  10 6927.29 363.888   3
  -2 -10   9 199127. 5934.37   3
  -2 -10   8 1268.95 231.785   3
  -2 -10   7 95927.2 2899.13   3
  -2 -10   6 31180.7 1004.75   3
  -2 -10   5 27728.0 900.181   3
  -2 -10   4 29450.7 943.040   3
  -2 -10   3 368875. 10880.9   3
   2 -10  -2 213358. 6334.84   3
  -2 -10   2 217490. 6361.86   3
  -2 -10   1 3704.63 205.147   3
   2 -10  -1 4050.23 178.145   3
  -2 -10   0 70816.9 2110.29   3
   2 -10   0 69365.9 2097.78   3
  -2 -10  -2 143352. 4266.53   3
   2 -10   2 144195. 4269.85   3
   2 -10   3 24526.2 795.131   3
  -2 -10  -3 25167.7 785.044   3
   2 -10   4 111316. 3242.77   3
  -2 -10  -4 106144. 3224.23   3
  -2 -10  -5 18528.8 601.761   3
   2 -10   5 18781.7 629.681   3
  -2 -10  -6 78058.9 2384.51   3
   2 -10   6 82689.2 2419.98   3
   2 -10   7 144313. 4316.65   3
   2 -10   8 118319. 3562.41   3
   2 -10   9 1812.22 255.781   3
   2 -10  10 4151.64 308.562   3
   2 -10  11 353321. 10516.6   3
  -2  10 -11 356632. 10526.6   9
  -2  10 -12 160949. 4900.92   9
  -2  10 -12 165899. 4905.61   7
   2 -10  12 161743. 4896.44   3
  -2  10 -13 798.603 326.404   6
   2 -10  13 524.314 259.083   3
  -2  10 -13 1458.94 306.076   7
   2 -10  14 2000.58 346.458   3
  -2  10 -14 1492.50 343.800   7
   2 -10  14 1443.50 354.758   8
  -2  10 -14 1918.31 378.147   6
  -2  10 -15 68998.2 2183.45   6
   2 -10  15 68692.5 2171.01   3
   2 -10  15 68863.8 2177.02   8
   2 -10  16 4124.93 385.955   3
   2 -10  16 4447.89 413.996  11
  -2  10 -16 4539.57 447.838   6
   2 -10  16 4219.08 404.718   8
  -2  10 -17 494.834 343.620   4
   2 -10  17-9.30017 352.946   8
   2 -10  17-186.659 361.390  11
  -2  10 -17 161.369 387.308   6
   2 -10  18 24720.4 942.863  11
   2 -10  18 25198.0 938.965   8
  -2  10 -18 25206.5 968.544   6
  -2  10 -18 25137.4 911.871   4
  -2  10 -19 23972.9 933.198   6
   2 -10  19 24579.6 931.769  11
   2 -10  19 24425.4 918.012   8
  -2  10 -19 24094.2 879.369   4
   2  10  20 11204.3 510.787  12
  -2  10 -20 10929.2 598.141   6
   2 -10  20 11607.5 564.485   8
   2 -10  20 11436.0 601.718  11
   2 -10  21 7644.76 508.889  11
  -2  10 -21 7546.59 500.454   6
   2 -10  21 7444.27 467.871   8
   2  10  21 7572.23 408.953  12
  -2  10 -22 573.823 363.652   6
   2 -10  22 1191.96 381.474  11
   2 -10  22 1342.04 313.683   8
  -2  10 -23 11774.5 530.056   6
   2 -10  23 10606.9 541.894  11
   2 -10  23 11023.1 479.403   8
   2 -10  24 6879.51 408.868  11
  -2  10 -24 6961.08 388.891   6
   2 -10  24 6489.44 327.447   8
  -2  10 -25 13687.0 515.859   6
   2 -10  25 14137.0 546.834  11
  -2  10 -26 382.486 142.507   6
   2 -10  26 404.064 196.206  11
   2 -10  27 720.455 143.862  11
  -2 -12  26 34302.3 1061.66  11
  -2 -12  25 1033.79 205.640  11
   2  12 -25 978.788 185.848   6
  -2 -12  24 1123.20 275.750  11
   2  12 -24 1005.26 254.599   6
   2  12 -23 42458.0 1340.04   6
  -2 -12  23 40625.2 1344.60  11
  -2 -12  22 50192.1 1600.92  11
   2  12 -22 49111.9 1593.53   6
   2  12 -21 4643.53 433.485   6
  -2 -12  21 4766.32 329.852   8
  -2 -12  21 5170.09 427.052  11
  -2 -12  20 3191.33 411.545  11
   2  12 -20 3144.47 343.630   4
  -2 -12  20 2799.50 330.758   8
   2  12 -20 3199.81 429.041   6
  -2 -12  19 5156.92 402.695   8
  -2 -12  19 6321.72 467.085  11
   2  12 -19 5610.54 481.836   6
   2  12 -18 17083.0 730.797   6
  -2 -12  18 15619.1 664.380   8
   2  12 -17 79336.3 2505.52   7
   2  12 -17 82215.3 2533.86   6
  -2 -12  17 79526.9 2501.17   8
  -2 -12  16 8.73097 337.387   8
   2  12 -16-184.480 410.971   6
   2  12 -16 165.328 368.522   7
  -2 -12  15 59949.9 1937.40   3
   2  12 -15 60230.3 1950.83   6
   2  12 -15 60834.8 1938.22   7
  -2 -12  14 850.610 346.047   3
   2  12 -14 304.902 350.009   7
   2  12 -14 280.544 373.789   6
   2  12 -14 517.833 328.602   9
   2  12 -13 472.884 363.277   7
  -2 -12  13 224.782 320.199   3
   2  12 -13 370.950 326.751   9
  -2 -12  12 112866. 3415.24   3
   2  12 -12 112536. 3416.42   9
   2  12 -12 114049. 3421.09   7
   2  12 -12 107296. 3416.05   6
   2  12 -11 6249.95 436.156   7
   2  12 -11 6524.13 430.818   9
   2  12 -11 5995.31 413.809   6
  -2 -12  11 6603.72 388.878   3
   2  12 -10 18288.7 712.007   6
  -2 -12  10 19604.6 701.976  10
  -2 -12  10 19163.9 716.540   3
   2  12 -10 18602.4 717.311   7
   2  12 -10 19219.1 734.901   9
  -2 -12   9 7346.15 403.290   3
   2  12  -9 6965.99 393.177   7
   2  12  -9 6921.49 402.746   6
   2  12  -9 6854.27 427.911   9
   2  12  -8 1398.93 252.580   7
  -2 -12   8 1260.20 262.985   3
  -2 -12   7 18320.7 669.521   3
  -2 -12   6 29398.6 973.729   3
  -2 -12   5 23395.0 796.900   3
  -2 -12   4 67227.2 2060.92   3
  -2 -12   3 102636. 3092.19   3
  -2 -12   2 124944. 3740.63   3
  -2 -12   1 7301.41 320.948   3
  -2 -12   0 25754.1 819.395   3
   2 -12   0 24732.1 798.889   3
   2 -12   1 26366.0 860.568   3
  -2 -12  -1 27834.3 869.663   3
  -2 -12  -2 35232.5 1103.92   3
   2 -12   2 35266.5 1106.58   3
  -2 -12  -3 87661.5 2600.38   3
   2 -12   3 85209.2 2612.64   3
  -2 -12  -4 53068.0 1636.16   3
   2 -12   4 54836.0 1663.05   3
   2 -12   5 26385.7 873.419   3
   2 -12   6 44891.1 1418.57   3
   2 -12   7 539.243 219.179   3
   2 -12   8 93653.6 2898.24   3
  -2  12  -8 95153.5 2914.51   7
  -2  12  -8 97075.1 2922.70   9
  -2  12  -9 232.937 301.499   9
  -2  12  -9 322.965 257.667   6
  -2  12  -9 625.135 320.003   7
   2 -12   9 926.222 247.469   3
  -2  12 -10 114821. 3507.37   6
  -2  12 -10 116360. 3521.02   9
   2 -12  10 113740. 3501.11   3
  -2  12 -10 116280. 3519.69   7
  -2  12 -11 54101.4 1766.32   6
  -2  12 -11 54668.6 1776.07   7
  -2  12 -11 54782.9 1775.29   9
   2 -12  11 56850.8 1762.07   3
  -2  12 -12 47131.9 1572.78   9
   2 -12  12 47708.7 1563.82   3
  -2  12 -12 47913.7 1578.88   7
  -2  12 -12 49502.9 1576.89   6
  -2  12 -13 1887.20 398.466   9
  -2  12 -13 1969.98 400.460   7
   2 -12  13 1964.25 310.065   3
   2 -12  14 11422.2 556.945   3
  -2  12 -14 10914.7 561.789   7
   2 -12  14 10084.0 575.202   8
   2 -12  15 6272.55 434.977  11
  -2  12 -15 5653.93 481.271   6
   2 -12  15 6246.87 458.777   8
   2 -12  15 6168.06 413.108   3
   2 -12  16 537.220 392.012   8
   2 -12  16 389.015 341.486  11
  -2  12 -16 406.587 399.924   6
   2 -12  16 394.332 371.415   3
  -2  12 -17 10136.6 551.091   4
   2 -12  17 9445.53 532.036  11
   2 -12  17 9255.48 549.886   8
  -2  12 -17 10587.1 586.311   6
  -2  12 -18 3125.49 469.220   6
  -2  12 -18 3546.19 403.319   4
   2 -12  18 3300.04 407.936  11
   2 -12  18 3521.87 425.511   8
   2  12  18 2773.29 320.192   9
  -2  12 -19 2442.77 367.028   4
   2 -12  19 2274.49 391.020   8
   2 -12  19 1888.33 387.482  11
  -2  12 -19 3036.61 444.612   6
   2 -12  20 5967.93 435.430  11
  -2  12 -20 5546.76 386.732   4
   2 -12  20 4789.28 421.205   8
  -2  12 -20 5797.07 472.440   6
   2 -12  21 2552.92 371.655  11
   2 -12  21 2072.80 333.823   8
  -2  12 -21 3176.08 396.434   6
   2 -12  22 1080.21 319.581  11
   2 -12  22 950.880 274.835   8
  -2  12 -22 1131.39 343.406   6
   2 -12  23 13178.0 532.306  11
   2 -12  23 12744.6 489.610   8
  -2  12 -23 12430.2 535.285   6
   2 -12  24 28064.1 816.187  11
  -2  12 -24 27516.7 817.206   6
   2 -12  25 314.313 184.173  11
  -2  12 -25 192.213 171.083   6
   2  14 -24 428.965 174.723   6
  -2 -14  24 619.021 166.924  11
   2  14 -23 126.527 229.740   6
  -2 -14  23 267.366 222.503  11
  -2 -14  22 5553.51 341.273  11
   2  14 -22 5650.93 362.814   6
   2  14 -21 11131.7 465.121   4
  -2 -14  21 13423.5 526.044  11
   2  14 -21 12849.3 548.053   6
  -2 -14  21 10816.1 452.379   8
   2  14 -20 57252.5 1807.46   4
  -2 -14  20 55561.6 1798.80   8
   2  14 -20 59821.0 1846.46   6
  -2 -14  20 60116.1 1833.34  11
  -2 -14  19 3039.01 374.539  11
  -2 -14  19 2629.78 332.922   8
   2  14 -19 3079.10 353.110   4
   2  14 -19 2509.27 412.088   6
  -2 -14  18 22160.4 831.745   8
   2  14 -18 23376.8 894.132   6
  -2 -14  18 23042.3 855.121  11
   2  14 -17 1368.73 386.940   7
   2  14 -17 1298.86 425.431   6
  -2 -14  17 1354.65 354.815   8
   2  14 -16 53524.0 1718.70   7
  -2 -14  16 51293.0 1698.72   8
   2  14 -15 39979.0 1372.75   7
  -2 -14  14 4211.10 407.054   3
   2  14 -14 4138.16 483.924   6
   2  14 -14 4207.82 445.882   9
   2  14 -14 4696.16 478.495   7
  -2 -14  13 1802.55 384.705   3
   2  14 -13 1886.25 407.653   7
   2  14 -13 1782.27 427.306   6
   2  14 -13 1744.69 406.771   9
  -2 -14  12 21100.4 808.400   3
   2  14 -12 20500.9 848.009   6
   2  14 -12 21111.5 851.875   7
   2  14 -12 21223.5 843.286   9
   2  14 -11 28881.9 1035.70   9
   2  14 -11 29114.8 1036.35   7
   2  14 -11 28502.4 1022.07   6
  -2 -14  11 28042.7 1009.44   3
  -2  14  11 27748.8 964.740   9
  -2  14  10 62.7076 261.974   9
  -2 -14  10 553.223 324.676   3
   2  14 -10 237.148 366.712   7
   2  14 -10 17.2786 345.317   6
   2  14 -10 445.681 344.105   9
   2  14  -9 4854.96 421.729   9
  -2 -14   9 5648.71 385.144   3
   2  14  -9 5936.59 455.166   7
   2  14  -9 5405.00 404.845   6
  -2  14   9 5548.60 353.091   9
  -2  14   8 4725.29 344.192   9
   2  14  -8 4565.00 423.545   9
   2  14  -8 4995.90 394.495   6
  -2 -14   8 4968.12 368.689   3
  -2  14   7 18438.1 655.848   9
   2  14  -7 16314.4 662.383   6
  -2 -14   7 16662.0 660.279   3
   2  14  -7 16241.3 684.699   9
   2  14  -6 7081.87 432.971   9
   2  14  -6 6386.69 388.623   6
  -2  14   6 6639.69 374.866   9
  -2 -14   6 6311.89 370.051   3
   2  14  -6 6437.70 395.874   7
   2  14  -5 562.947 270.658   7
  -2  14   5 311.442 267.013   9
   2  14  -5 503.156 240.453   6
  -2 -14   5 342.462 239.491   3
   2  14  -5 203.648 290.568   9
  -2 -14   4 11256.0 467.601   3
  -2  14   4 10719.8 495.961   9
   2  14  -4 10804.9 525.451   9
   2  14  -4 10892.4 484.712   7
  -2  14   3 5056.39 354.974   9
   2  14  -3 5119.20 373.534   9
   2  14  -3 5089.08 339.147   7
  -2 -14   3 4567.99 309.302   3
   2  14  -2 4703.05 359.040   9
  -2  14   2 5146.43 356.785   9
  -2 -14   2 5075.47 301.245   3
  -2  14   1 4236.43 322.529   9
  -2 -14   1 4846.30 279.280   3
  -2 -14   0 67087.4 2080.07   3
  -2  14   0 69244.9 2123.27   9
  -2  14  -1 25344.5 881.276   9
  -2 -14  -1 24490.4 828.100   3
   2  14   1 26066.1 894.461   9
   2  14   2 278715. 8061.32   9
  -2  14  -2 281422. 8060.23   9
   2 -14   2 259108. 8012.41   3
   2  14   3 2236.24 292.079   9
  -2  14  -3 1775.25 281.982   7
  -2  14  -3 1987.24 321.985   9
   2 -14   3 1696.55 221.976   3
  -2  14  -4-183.841 317.709   9
  -2  14  -4 747.236 300.469   7
   2  14   4 210.270 282.416   9
   2 -14   4 255.062 211.346   3
   2 -14   5 46118.9 1422.23   3
  -2  14  -5 43236.9 1445.43   7
   2  14   5 44278.2 1448.97   9
   2  14   6 8378.09 453.411   9
  -2  14  -6 8810.26 473.362   7
   2 -14   6 8088.06 397.167   3
  -2  14  -6 7504.28 401.918   6
  -2  14  -7 53477.8 1706.76   6
  -2  14  -7 54837.9 1741.41   9
   2  14   7 52620.8 1724.49   9
  -2  14  -7 55361.8 1743.39   7
   2 -14   7 53757.3 1705.90   3
   2 -14   8 23847.5 862.419   3
  -2  14  -8 24145.9 905.761   9
  -2  14  -8 24995.8 882.850   6
   2  14   8 25386.2 896.462   9
   2 -14   9 28685.3 1002.58   3
  -2  14  -9 28773.5 1043.57   9
   2  14   9 29963.0 1025.16   9
  -2  14  -9 29091.8 1023.30   6
  -2  14 -10 3565.71 455.108   7
  -2  14 -10 3343.02 435.194   9
   2  14  10 4252.09 381.441   9
   2 -14  10 3907.33 338.417   3
  -2  14 -10 3363.76 386.259   6
   2  14  11 14728.5 647.405   9
  -2  14 -11 16251.8 674.618   6
   2 -14  11 14568.8 621.390   3
  -2  14 -11 15370.9 689.854   9
  -2  14 -11 15108.6 690.203   7
  -2  14 -12 841.007 413.551   6
  -2  14 -12 755.895 383.433   7
   2  14  12 378.007 343.261   9
   2 -14  12 192.203 278.163   3
  -2  14 -12 458.669 392.722   9
  -2  14 -13 15350.1 711.747   9
  -2  14 -13 14571.8 689.128   6
   2  14  13 15440.5 655.420   9
  -2  14 -13 16369.1 704.150   7
   2 -14  13 15209.5 664.004   3
  -2  14 -14 5647.66 505.172   6
   2  14  14 4162.01 394.365   9
   2 -14  14 4889.83 474.236   8
   2 -14  14 5342.74 387.120  11
   2 -14  15 2934.50 359.267  11
   2  14  15 2894.69 351.653   9
   2 -14  15 2617.71 428.695   8
  -2  14 -15 2396.54 446.109   6
   2 -14  16 9769.64 547.216   8
   2  14  16 9139.14 476.509   9
   2 -14  16 9430.81 497.621  11
   2 -14  17 2122.90 346.976  11
   2  14  17 1865.99 300.784   9
   2 -14  17 2626.99 411.895   8
  -2  14 -17 2666.67 437.088   4
  -2  14 -18 496.637 409.591   6
   2 -14  18 762.606 359.586   8
   2 -14  18 773.432 335.552  11
   2  14  18 950.596 264.523   9
  -2  14 -18 1280.99 385.400   4
  -2  14 -19 8526.09 478.337   4
   2 -14  19 8561.32 481.718   8
   2 -14  19 8981.11 464.404  11
  -2  14 -19 8427.86 524.649   6
   2 -14  20 5764.14 394.074   8
  -2  14 -20 6308.04 390.538   4
  -2  14 -20 6147.73 443.476   6
   2 -14  20 5890.63 384.053  11
  -2  14 -21 9919.69 483.807   6
  -2  14 -21 9672.08 421.860   4
   2 -14  21 9168.67 440.550   8
   2 -14  21 9205.45 437.172  11
   2 -14  22 7288.09 363.121  11
   2 -14  22 7461.87 351.009   8
  -2  14 -22 8458.66 412.095   6
  -2  14 -23 10414.6 397.876   6
   2 -14  23 9004.48 350.401  11
  -2  14 -24 4156.78 231.601   6
   2  16 -23 684.871 151.558   6
   2  16 -22 23432.1 690.620   6
  -2 -16  22 18536.0 647.703  11
   2  16 -21 200.607 260.184   6
   2  16 -21 279.414 175.516   4
  -2 -16  21 145.362 190.618  11
   2  16 -20 3967.19 283.630   4
  -2 -16  20 3801.60 273.113  11
   2  16 -20 3518.45 330.903   6
  -2 -16  20 3172.82 242.601   8
  -2 -16  19 325.419 263.155  11
  -2 -16  19 240.207 234.305   8
   2  16 -19 452.289 297.508   4
  -2 -16  18 33178.4 1134.31   8
   2  16 -18 35962.1 1158.34   4
  -2 -16  18 34407.8 1134.37  11
  -2 -16  17 1424.21 327.074   8
  -2 -16  17 1653.29 312.297  11
   2  16 -16 50508.7 1615.80   6
  -2 -16  16 48985.9 1576.82  11
  -2 -16  16 48321.0 1591.24   8
   2  16 -15 7663.37 513.783   7
  -2 -16  15 7139.30 478.165   8
   2  16 -15 7712.37 511.060   6
   2  16 -14 7520.74 509.682   6
   2  16 -14 6623.19 540.150   7
   2  16 -13 22695.8 894.783   6
   2  16 -13 22568.0 894.428   9
   2  16 -13 23709.6 917.462   7
   2  16 -12 39510.5 1396.95   7
   2  16 -12 42420.2 1389.14   6
   2  16 -12 39867.7 1388.17   9
   2  16 -11 2104.70 405.540   6
  -2  16  11 965.453 294.698   9
   2  16 -11 1511.62 415.106   9
   2  16 -11 1969.24 431.167   7
   2  16 -10 8371.51 552.011   9
  -2  16  10 8600.29 453.426   9
   2  16 -10 8908.36 557.518   7
  -2 -16  10 9042.93 481.127   3
   2  16 -10 9343.73 525.827   6
   2  16  -9 11676.0 566.052   6
  -2 -16   9 10489.0 520.549   3
   2  16  -9 11975.7 611.218   9
  -2  16   9 11298.3 523.928   9
  -2  16   8 65856.1 2180.08   9
   2  16  -8 71894.1 2198.07   6
   2  16  -8 72114.1 2231.11   9
   2  16  -8 71438.8 2219.93   7
  -2 -16   8 68957.5 2193.84   3
  -2 -16   7 14985.5 628.609   3
   2  16  -7 15909.0 688.348   7
   2  16  -7 16034.9 644.299   6
  -2  16   7 14406.3 632.099   9
   2  16  -7 15334.7 689.332   9
  -2  16   6 19478.9 772.282   9
   2  16  -6 20540.4 762.589   6
   2  16  -6 20301.9 808.215   9
   2  16  -6 21789.6 805.491   7
  -2 -16   6 20665.3 764.201   3
  -2 -16   5 2736.55 290.570   3
   2  16  -5 2397.03 363.678   7
   2  16  -5 2521.16 388.539   9
   2  16  -5 2799.90 311.859   6
  -2  16   5 2659.68 368.408   9
  -2 -16   4 3536.73 307.164   3
  -2  16   4 3232.64 367.835   9
   2  16  -4 3257.17 395.084   9
   2  16  -4 3980.48 384.035   7
  -2  16   3 6878.68 454.653   9
   2  16  -3 6529.89 428.381   7
   2  16  -3 7656.32 475.280   9
  -2 -16   3 7728.69 394.786   3
   2  16  -2 7759.19 491.023   9
   2  16  -2 7103.90 429.930   7
  -2  16   2 7264.94 452.602   9
   2  16  -1 32343.4 1125.16   7
  -2  16   1 35067.3 1158.78   9
   2  16   0 142911. 4400.28   7
  -2  16   0 152770. 4436.30   9
  -2  16   0 144612. 4401.52   7
   2  16   1 4670.27 413.271   9
  -2  16  -1 4567.20 353.936   7
  -2  16  -1 4691.40 425.419   9
   2  16   1 4240.83 327.690   7
  -2  16  -2 109660. 3372.02   9
  -2  16  -2 108673. 3355.50   7
   2  16   2 111342. 3373.41   9
  -2  16  -3 316.298 330.820   7
   2  16   3 741.841 343.744   9
  -2  16  -3 492.154 375.869   9
  -2  16  -4 50512.3 1630.16   7
  -2  16  -4 49384.8 1636.63   9
   2  16   4 50124.0 1633.35   9
   2  16   5 597.671 371.521   9
  -2  16  -5 1278.12 381.057   7
  -2  16  -6 10117.4 481.439   6
  -2  16  -6 10865.3 567.900   7
   2  16   6 11203.2 556.912   9
  -2  16  -7 1079.67 377.280   7
   2  16   7 1239.51 366.594   9
  -2  16  -7 1670.51 322.376   6
   2 -16   7 1310.59 275.857   3
  -2  16  -8 72214.6 2268.34   7
  -2  16  -8 70134.2 2234.36   6
   2 -16   8 70150.6 2229.89   3
   2  16   8 71768.8 2256.49   9
  -2  16  -8 73726.5 2281.85   9
  -2  16  -9 899.363 430.248   9
   2  16   9 643.602 371.823   9
  -2  16  -9 919.404 351.093   6
   2 -16   9 958.463 300.322   3
   2  16  10 24030.5 901.418   9
  -2  16 -10 25959.9 956.881   9
  -2  16 -10 25791.9 912.138   6
  -2  16 -11 1187.27 425.349   7
   2  16  11 783.413 375.106   9
  -2  16 -11 334.548 392.055   6
  -2  16 -11 560.076 435.899   9
  -2  16 -12 75901.7 2315.40   6
  -2  16 -12 73322.9 2327.90   9
   2  16  12 70643.3 2287.63   9
  -2  16 -13 699.392 399.390   6
   2  16  13 269.760 340.153   9
  -2  16 -14 6414.00 483.275   6
   2  16  14 5286.13 401.547   9
   2 -16  14 5966.73 482.354   8
   2  16  15 441.207 296.907   9
   2 -16  15-35.9798 386.655   8
  -2  16 -15-43.4350 421.897   4
  -2  16 -15 312.228 403.149   6
  -2  16 -16 2438.73 411.851   6
   2  16  16 2384.03 288.691   9
  -2  16 -16 2218.90 408.328   4
   2 -16  16 2486.01 389.877   8
  -2  16 -17 9078.22 498.631   4
   2  16  17 7900.55 391.512   9
  -2  16 -17 8682.95 511.149   6
   2 -16  17 8929.01 488.829   8
  -2  16 -18 9685.27 490.511   4
   2 -16  18 9765.28 489.970   8
   2 -16  19 2749.59 309.850   8
  -2  16 -19 2957.11 325.787   4
   2 -16  20 1570.01 258.157   8
  -2  16 -20 1281.47 253.172   4
  -2  16 -21-67.5438 238.223   6
   2 -16  21 161.440 183.818   8
  -2  16 -22 211.531 201.590   6
  -2  16 -23 311.518 124.146   6
   2  18 -20 29719.6 925.010   4
  -2 -18  19 50.9480 141.081   8
   2  18 -19 465.760 234.881   6
   2  18 -19 229.590 210.459   4
  -2 -18  18 8415.23 374.576   8
   2  18 -18 9249.41 425.136   6
   2  18 -18 9016.38 411.197   4
   2  18 -17 2413.49 327.630   4
  -2 -18  17 2262.08 269.115   8
   2  18 -17 2633.99 326.124   6
  -2 -18  16 7841.79 429.247   8
   2  18 -16 7823.11 450.922   6
  -2 -18  15 14070.4 603.628   8
   2  18 -15 14994.0 629.931   6
   2  18 -14 466.604 374.232   6
  -2 -18  14 310.627 348.351   8
   2  18 -13 350.929 408.162   7
   2  18 -13 124.810 374.445   6
   2  18 -13-478.116 378.711   9
   2  18 -12 22416.0 872.178   9
   2  18 -12 22528.6 899.401   7
   2  18 -12 22846.5 853.722   6
   2  18 -11 6153.57 486.034   9
   2  18 -11 5842.25 448.423   6
   2  18 -11 6421.71 516.068   7
  -2  18  11 5661.25 363.181   9
   2  18 -10 3563.92 395.802   6
   2  18 -10 2976.23 442.622   9
  -2  18  10 3942.98 334.571   9
   2  18  -9 11520.4 545.467   6
   2  18  -9 11489.5 619.353   7
   2  18  -9 11492.1 624.056   9
  -2  18   9 9951.40 504.011   9
  -2  18   8 4355.37 392.682   9
   2  18  -8 4598.73 502.732   9
   2  18  -8 5305.16 494.691   7
   2  18  -8 4545.98 399.065   6
  -2  18   7 1311.52 345.003   9
   2  18  -7 1545.32 439.982   9
   2  18  -7 1666.55 325.530   6
   2  18  -7 1696.44 427.595   7
   2  18  -6 35675.3 1189.00   6
   2  18  -6 37860.0 1259.25   7
  -2  18   6 34058.9 1217.06   9
   2  18  -6 37286.0 1274.35   9
  -2  18   5 15795.4 691.774   9
   2  18  -5 16159.9 707.826   7
   2  18  -5 16556.4 744.737   9
   2  18  -4 31031.8 1143.85   9
  -2  18   4 30963.0 1114.93   9
   2  18  -4 32941.2 1126.75   7
   2  18  -3 3580.12 393.825   7
   2  18  -3 4183.37 478.944   9
  -2  18   3 4099.66 412.207   9
  -2  18   2 605.944 399.521   9
   2  18  -2 690.702 336.124   7
  -2  18   1 2346.36 401.716   9
   2  18  -1 3897.54 369.693   7
  -2  18   0 27390.8 967.445   9
   2  18   0 24280.8 901.675   7
  -2  18  -1 32446.1 1145.81   9
   2  18   1 32817.0 1171.92   9
   2  18   1 31815.2 1078.42   7
   2  18   2 21842.5 869.409   9
  -2  18  -2 21644.1 857.497   9
  -2  18  -2 20417.8 799.634   7
  -2  18  -3 2436.63 435.916   9
  -2  18  -3 2679.27 380.010   7
   2  18   3 2896.95 424.110   9
  -2  18  -4 9285.36 578.881   9
   2  18   4 8897.67 562.107   9
  -2  18  -4 8854.79 509.871   7
  -2  18  -5 1128.25 391.128   7
  -2  18  -5 479.158 417.238   9
   2  18   5 852.471 398.930   9
  -2  18  -6 5215.84 473.410   7
   2  18   6 4984.59 463.948   9
   2  18   7 21572.6 880.197   9
  -2  18  -7 23572.2 891.035   7
  -2  18  -7 22653.6 809.854   6
   2  18   8 20248.5 824.269   9
  -2  18  -8 20864.2 763.745   6
  -2  18  -8 20047.5 850.759   9
  -2  18  -9 54544.5 1764.98   6
   2  18   9 56749.5 1799.68   9
  -2  18  -9 55591.0 1825.09   9
  -2  18 -10 8169.75 472.338   6
  -2  18 -10 8148.45 564.231   9
   2  18  10 8283.67 495.549   9
  -2  18 -11 621.158 413.577   9
  -2  18 -11 391.097 348.127   6
   2  18  11 505.342 339.204   9
   2  18  12 2585.89 354.972   9
  -2  18 -12 2859.81 380.617   6
  -2  18 -13 2384.16 380.475   6
  -2  18 -13 1995.30 444.108   4
   2  18  13 1861.60 327.130   9
   2  18  14 35814.8 1234.90   9
   2 -18  14 40955.0 1298.50   8
  -2  18 -14 39156.6 1301.93   4
  -2  18 -14 39578.7 1282.16   6
  -2  18 -15 21365.8 757.978   6
  -2  18 -15 20876.8 764.663   4
   2 -18  15 20059.8 753.752   8
  -2  18 -16 6352.11 429.824   4
  -2  18 -16 6591.47 419.061   6
   2 -18  16 6700.47 412.391   8
  -2  18 -17 6752.09 392.495   6
  -2  18 -17 7081.53 401.300   4
   2 -18  17 6023.09 378.455   8
   2 -18  18 328.653 236.019   8
  -2  18 -18 373.277 253.794   6
  -2  18 -18 244.053 255.714   4
   2 -18  19 8450.44 365.827   8
  -2  18 -19 8900.58 377.963   4
  -2  18 -19 9651.72 389.903   6
  -2  18 -20 479.177 176.287   6
   2 -18  20 203.242 133.524   8
   2  20 -18 2422.47 176.743   4
   2  20 -17 11028.5 390.148   6
   2  20 -17 10511.5 408.826   4
  -2 -20  17 9803.72 367.798   8
  -2 -20  16 269.372 188.523   8
   2  20 -16 360.111 199.745   6
   2  20 -16 309.636 241.610   4
   2  20 -15 32097.0 1022.45   4
   2  20 -15 30599.8 993.706   6
  -2 -20  15 29987.6 1000.52   8
  -2 -20  14 14117.3 564.324   8
   2  20 -14 14995.4 551.134   6
   2  20 -14 14073.3 590.095   4
  -2 -20  13 19382.7 748.800   8
   2  20 -13 21308.8 725.600   6
   2  20 -12 13702.0 549.078   6
   2  20 -11 3623.34 322.996   6
   2  20 -11 3745.19 396.240   9
   2  20 -10 15997.6 618.157   6
   2  20 -10 17857.1 693.684   9
   2  20 -10 17427.1 696.683   7
   2  20  -9 5080.09 459.679   9
   2  20  -9 4647.81 327.902   6
  -2  20   9 4863.97 339.031   9
   2  20  -9 5088.76 446.491   7
  -2  20   8 5780.81 382.472   9
   2  20  -8 6991.39 495.715   9
   2  20  -8 6873.45 481.868   7
   2  20  -7 2389.66 440.603   9
   2  20  -7 3093.37 413.818   7
  -2  20   7 2188.85 332.810   9
  -2  20   6 142.090 322.805   9
   2  20  -6 247.852 389.058   7
   2  20  -6 167.990 421.575   9
   2  20  -5 5504.19 499.635   9
  -2  20   5 5871.51 436.837   9
   2  20  -5 7023.38 480.600   7
   2  20  -4 28184.0 1043.13   9
  -2  20   4 27733.4 1007.96   9
   2  20  -4 28770.6 1015.80   7
   2  20  -3 196933. 5731.65   7
   2  20  -3 186415. 5753.30   9
  -2  20   3 188495. 5736.18   9
  -2  20   2 38730.6 1318.32   9
   2  20  -2 38812.4 1291.76   7
   2  20  -1 35705.6 1185.77   7
  -2  20   1 35213.6 1233.33   9
  -2  20   0 30926.6 1097.05   9
   2  20   0 30030.3 1022.68   7
   2  20   0 30776.3 1111.93   9
  -2  20  -1 90628.5 2870.79   4
   2  20   1 96810.9 2938.17   9
  -2  20  -1 97847.2 2934.57   9
   2  20   2 19316.7 802.224   9
  -2  20  -2 19495.8 805.601   9
  -2  20  -2 18572.2 719.526   4
   2  20   3 454.285 415.176   9
  -2  20  -3 251.899 419.753   9
   2  20   4 61619.9 2009.06   9
  -2  20  -4 63618.2 2012.28   9
  -2  20  -5 59735.6 1936.68   9
   2  20   5 60258.8 1927.25   9
   2  20   6 14945.2 673.280   9
   2  20   7 31487.9 1100.13   9
   2  20   8 20077.0 772.089   9
  -2  20  -8 19273.8 784.167   4
  -2  20  -9 10313.5 574.032   9
   2  20   9 11282.9 528.954   9
  -2  20  -9 10694.2 555.421   4
  -2  20 -10 5223.62 429.836   4
  -2  20 -10 4753.83 434.205   9
   2  20  10 5231.95 375.709   9
  -2  20 -10 4842.90 326.843   6
  -2  20 -11 4218.66 320.419   6
   2  20  11 4575.23 345.922   9
  -2  20 -11 4802.49 419.233   4
  -2  20 -12 24295.4 807.852   6
   2  20  12 22966.5 802.449   9
  -2  20 -13 2500.00 277.687   6
   2  20  13 2320.22 240.048   9
   2 -20  14 65083.1 2096.05   8
  -2  20 -14 69640.7 2073.51   6
  -2  20 -14 68467.8 2099.33   4
  -2  20 -15 546.698 272.910   4
   2 -20  15 568.560 258.662   8
  -2  20 -15 670.898 221.675   6
  -2  20 -16 9823.03 384.291   6
  -2  20 -16 10249.2 422.784   4
   2 -20  16 9633.34 406.084   8
   2 -20  17 12630.0 450.266   8
  -2  20 -17 13169.3 465.101   4
  -2  20 -17 12111.0 433.206   6
  -2  20 -18 1660.36 151.811   4
   2  22 -15 5066.00 225.255   4
  -2 -22  14 1346.68 153.404   8
  -2 -22  13 129125. 3848.86   8
   2  22 -12 3770.09 286.407   4
  -2 -22  12 3940.22 268.937   8
  -2 -22  11 33357.5 1130.63   8
   2  22 -11 37211.1 1137.75   4
   2  22 -10 718.013 282.975   4
   2  22  -9 43519.3 1367.55   4
   2  22  -9 42175.7 1378.64   9
  -2  22   8 12622.7 467.448   9
   2  22  -8 13483.4 570.181   9
  -2  22   7 6882.63 340.073   9
   2  22  -7 6709.54 430.560   9
   2  22  -6 378.968 351.388   9
  -2  22   6 791.420 255.556   9
   2  22  -5 131565. 3941.65   9
  -2  22   5 128797. 3904.83   9
  -2  22   4 3837.59 346.162   9
   2  22  -4 4424.33 415.129   9
  -2  22   3 50188.8 1596.93   9
  -2  22   2 2252.62 351.101   9
  -2  22   1 509.793 337.128   9
   2  22  -1 205.206 364.356   9
  -2  22   0 261.199 337.162   9
   2  22   0-102.048 380.514   9
   2  22   1 9939.17 535.019   9
  -2  22  -1 10342.8 523.766   9
   2  22   2 2039.62 371.071   9
  -2  22  -2 1850.91 359.624   9
  -2  22  -3 5819.50 341.357   4
  -2  22  -3 6378.17 442.758   9
   2  22   3 6196.65 437.927   9
  -2  22  -4 1863.45 371.071   9
  -2  22  -4 2079.07 287.257   4
   2  22   4 2474.77 363.924   9
   2  22   5 5265.80 403.263   9
  -2  22  -5 5644.42 350.537   4
  -2  22  -5 5579.57 424.455   9
   2  22   6 2648.13 331.262   9
  -2  22  -6 2587.91 354.328   9
  -2  22  -6 2645.39 314.508   4
  -2  22  -7 56259.9 1737.61   4
   2  22   7 55039.9 1741.71   9
   2  22   8 5022.60 328.861   9
  -2  22  -8 4896.27 350.672   4
   2  22   9 5623.47 323.670   9
  -2  22  -9 5934.99 364.406   4
   2  22  10 7481.75 349.451   9
  -2  22 -10 8557.89 409.150   4
   2 -22  10 8758.58 416.450   8
   2 -22  11 2828.63 273.449   8
   2  22  11 2446.36 186.218   9
  -2  22 -11 3276.59 281.945   4
   2 -22  12 23.4203 209.434   8
  -2  22 -12 118.423 227.777   4
  -2  22 -13 1681.01 220.083   4
   2  24  -6 1118.23 222.425   9
   2  24  -5 1499.71 239.004   9
  -2  24   4 1646.08 160.904   9
  -2  24   3 12936.2 460.702   9
   2  24  -2 2329.01 269.113   9
  -2  24   2 2771.83 225.665   9
   2  24  -1 9167.70 410.220   9
  -2  24   1 8115.37 362.765   9
  -2  24   0 1084.43 214.850   9
   2  24   0 795.329 251.657   9
  -2  24  -1 3567.22 265.091   9
   2  24   1 3984.86 294.924   9
  -2  24  -2 601.574 227.345   9
   2  24   2 848.320 241.568   9
   2  24   3 4589.57 287.025   9
  -2  24  -3 4708.25 290.882   9
   2  24   4 7919.33 352.152   9
   2  24   5 10465.8 403.372   9
   2  24   6 780.360 165.831   9
   2 -24   6 636.991 200.784   8
   2 -24   7 412.467 188.178   8
   2 -24   8 18854.0 626.768   8
   2 -24   9 227.272 144.751   8
  -3  -1  29 13572.8 495.204  12
  -3  -1  28 1180.90 162.695  11
  -3  -1  28 1740.09 279.418  12
  -3  -1  27 1148.60 327.705  12
  -3  -1  27 900.820 228.486  11
  -3  -1  26 11832.3 496.639  11
  -3   1  26 10984.5 457.172  11
  -3  -1  26 10827.7 573.750  12
  -3   1  25 41722.0 1361.36  11
  -3  -1  25 43629.6 1386.76  11
  -3  -1  25 41548.9 1433.18  12
  -3   1  24 73412.6 2324.66  11
  -3  -1  24 72646.0 2385.29  12
  -3  -1  24 78693.8 2348.31  11
  -3   1  23 1955.11 346.094  11
  -3  -1  23 1495.13 453.352  12
  -3  -1  23 1705.71 378.001  11
  -3   1  22 7202.58 455.897  11
  -3  -1  22 6457.67 537.625  12
  -3  -1  22 7510.61 478.076  11
   3  -1 -21 11192.8 635.097   2
  -3  -1  21 10965.9 626.566  12
  -3   1  21 12787.7 557.807  11
  -3  -1  21 12161.2 581.087  11
  -3  -1  20 93196.8 2832.39  11
   3  -1 -20 91471.9 2858.15   2
  -3  -1  20 88016.8 2847.44  12
  -3   1  20 91881.9 2818.80  11
   3  -1 -19 53100.2 1702.68   2
  -3  -1  19 51366.9 1677.46  11
  -3   1  19 52171.7 1668.43  11
  -3  -1  19 50707.4 1700.86  12
  -3  -1  18 31907.7 1076.55   3
   3  -1 -18 33754.1 1141.98   2
  -3  -1  18 33115.0 1125.45  11
  -3   1  18 33492.1 1116.83  11
  -3  -1  18 34049.2 1157.99  12
  -3   1  17 101290. 3145.43  11
  -3  -1  17 102008. 3122.85   3
  -3  -1  17 104676. 3169.90  12
   3  -1 -17 106726. 3172.39   2
   3  -1 -16 19795.9 745.352   2
  -3  -1  16 20051.6 694.018   3
  -3  -1  16 20338.7 737.739  12
  -3   1  16 20455.0 676.286   3
  -3   1  15 26176.3 836.224   3
   3  -1 -15 25690.4 898.544   2
  -3  -1  15 26086.1 852.459   3
  -3  -1  14 796.362 179.764   3
  -3   1  14 980.536 155.672   3
  -3  -1  13 72775.0 2199.03   1
  -3  -1  13 71535.6 2176.66   3
  -3   1  13 71781.5 2163.68   3
  -3  -1  12 186603. 5533.45   3
  -3  -1  12 184756. 5551.34   1
  -3   1  12 188021. 5523.39   3
  -3  -1  11 58403.5 1787.54   3
  -3  -1  11 58480.5 1804.70   1
  -3   1  11 60040.6 1777.10   3
  -3  -1  10 141384. 4221.86   3
  -3   1  10 143147. 4211.94   3
  -3  -1  10 142406. 4235.47   1
  -3   1   9 952.088 95.5345   3
  -3  -1   9 871.882 133.732   1
  -3  -1   9 802.283 110.892   3
  -3  -1   8 40357.3 1192.02   3
  -3  -1   8 37935.4 1201.94   1
  -3   1   8 39412.8 1182.18   3
  -3   1   7 40039.3 1202.43   3
  -3  -1   7 39466.6 1221.15   1
  -3  -1   7 41009.4 1211.90   3
  -3  -1   6 89118.7 2721.86   1
  -3  -1   6 88221.4 2713.21   3
  -3   1   6 95457.1 2706.18   3
  -3   1   4 24157.6 709.260   3
  -3  -1   4 23461.2 718.357   3
  -3  -1   4 23371.4 726.384   1
  -3   1   3 18161.9 533.666   3
  -3  -1   3 17730.5 549.674   1
  -3  -1   3 17483.5 543.486   3
  -3  -1   0 57264.7 1727.80   2
   3  -1   0 59233.7 1724.24   3
   3  -1   2 47488.8 1310.12   3
  -3  -1  -2 40440.3 1309.67   2
  -3  -1  -4 19795.5 634.908   2
   3  -1   4 21110.1 632.662   3
   3   1   6 41744.8 1259.34   3
  -3  -1  -6 41643.7 1268.61   2
   3   1   7 2137.66 137.296   3
  -3  -1  -7 1697.08 141.254   2
  -3  -1  -8 87517.7 2573.74   2
   3   1   8 84416.4 2559.37   3
   3  -1   9 17922.2 600.986   3
   3   1   9 18392.3 597.373   3
  -3  -1  -9 18889.8 617.069   2
   3   1  10 82305.3 2481.54   3
   3  -1  10 80931.2 2485.38   3
  -3  -1 -10 85265.1 2499.46   2
   3   1  11 36205.3 1116.84   3
  -3  -1 -11 34481.9 1136.21   2
   3  -1  11 36199.9 1122.47   3
   3   1  12 5781.63 274.511   3
  -3  -1 -12 5208.27 316.294   2
   3  -1  12 5648.23 283.345   3
   3  -1  13 11233.9 452.763   3
   3   1  13 11368.1 440.863   3
  -3  -1 -13 12469.5 489.725   2
   3  -1  14 92635.2 2864.88   3
  -3  -1 -14 96493.6 2891.31   2
   3   1  14 94807.0 2857.06   3
   3   1  15 272.849 204.464   3
  -3  -1 -15 857.615 269.589   2
   3  -1  15 285.873 220.486   3
   3  -1  16 11584.1 513.877  11
   3   1  16 13074.0 531.435  11
   3   1  16 11666.0 489.686   3
   3  -1  16 11682.8 539.500  12
   3  -1  16 12731.3 505.403   3
  -3  -1 -16 11541.4 547.342   2
   3  -1  17 738.068 264.940   3
  -3  -1 -17 439.106 286.725   2
   3   1  17 880.953 306.376  11
   3  -1  17 864.780 270.846   8
   3   1  17 954.929 275.722   8
   3  -1  17 615.434 293.416  11
   3  -1  17 468.912 355.186  12
   3   1  17 624.929 232.131   3
   3   1  18 13534.8 556.994   3
   3   1  18 13851.1 585.704   8
   3  -1  18 14045.2 602.909  11
  -3  -1 -18 13593.4 626.616   2
   3  -1  18 12607.6 628.200  12
   3  -1  18 13398.4 582.355   8
   3   1  18 13922.4 606.064  11
   3  -1  18 14449.1 573.982   3
   3  -1  19 656.326 344.241  11
   3  -1  19 931.386 261.547   3
   3   1  19 889.482 312.502   8
  -3  -1 -19 134.293 380.016   2
   3  -1  19 1294.78 330.455   8
   3  -1  19 799.101 353.513  12
   3   1  19 956.696 347.263  11
   3   1  20 2505.84 399.133  11
  -3  -1 -20 1320.84 422.697   2
   3  -1  20 1861.50 285.056   3
   3  -1  20 1430.92 415.795  12
   3   1  20 1533.07 342.043   8
   3  -1  20 2158.58 345.748   8
   3  -1  20 1987.24 406.337  11
   3   1  21 8045.75 512.999  11
   3   1  21 8504.76 471.883   8
   3  -1  21 8286.51 475.980   8
  -3  -1 -21 8249.90 544.990   2
   3  -1  21 7648.91 547.893  12
   3  -1  21 8239.38 525.164  11
   3  -1  22 69192.7 2145.83  11
   3   1  22 64332.4 2092.14   8
   3   1  22 70531.3 2141.07  11
   3  -1  22 69455.1 2171.77  12
   3  -1  22 63407.2 2097.89   8
   3   1  23 1003.14 387.189  11
   3  -1  23 1144.60 388.222  11
   3   1  23 1283.07 290.900   8
   3  -1  23 1102.52 315.237   8
   3  -1  23 1148.57 441.768  12
   3   1  24 43665.6 1520.38   8
   3  -1  24 52140.4 1596.25  11
   3  -1  24 46495.9 1530.97   8
   3  -1  24 52669.4 1625.22  12
   3   1  24 51921.2 1584.24  11
   3   1  25 515.485 335.246  11
   3  -1  25 842.809 363.877  11
   3  -1  25 742.772 397.637  12
   3  -1  26 1166.36 372.723  12
   3   1  26 911.644 285.699  11
   3  -1  26 1031.65 311.060  11
   3  -1  27 18234.2 670.639  12
   3  -1  27 17604.3 636.607  11
   3   1  27 16519.1 612.889  11
   3  -1  28 22535.7 725.528  11
   3  -1  28 24586.1 764.378  12
  -3   3  29 15112.8 526.345  12
  -3  -3  29 14983.0 525.406  12
  -3  -3  28 6555.87 351.068  12
  -3  -3  28 5757.13 290.323  11
  -3   3  28 6574.15 356.154  12
  -3  -3  27 3968.38 349.371  12
  -3  -3  27 3622.97 293.791  11
  -3   3  27 3836.44 350.443  12
  -3  -3  26 2179.33 366.085  12
  -3   3  26 2180.94 371.523  12
  -3  -3  26 2372.13 327.118  11
  -3   3  25-299.831 396.354  12
  -3  -3  25 123.615 322.527  11
  -3  -3  25 286.392 375.905  12
  -3  -3  24 1718.27 425.743  12
  -3  -3  24 1835.47 368.603  11
  -3   3  24 2062.87 425.153  12
  -3   3  23 8144.77 419.614  11
  -3   3  23 6995.24 544.878  12
  -3  -3  23 7587.86 548.998  12
  -3  -3  23 8442.91 513.517  11
  -3   3  22 8963.53 594.959  12
  -3   3  22 9998.94 482.182  11
  -3  -3  22 10660.0 555.441  11
  -3  -3  22 9690.43 592.286  12
  -3   3  21 30573.4 1130.30  12
  -3   3  21 30072.9 1047.26  11
  -3  -3  21 32660.5 1105.46  11
   3   3 -21 30300.8 1103.66   2
  -3  -3  21 30383.4 1132.17  12
   3  -3 -21 31109.9 1103.88   2
  -3   3  20 11375.5 498.263  11
   3  -3 -20 11204.8 554.398   2
  -3  -3  20 10151.9 590.384  12
  -3  -3  20 11424.1 577.858  11
   3   3 -20 10346.0 546.709   2
  -3   3  20 10271.1 599.502  12
  -3   3  19 16666.7 652.402  11
  -3   3  19 18622.1 735.358  12
  -3  -3  19 17116.1 652.352   3
  -3  -3  19 17404.6 732.181  12
   3   3 -19 16844.6 716.141   2
   3  -3 -19 17537.1 732.642   2
  -3  -3  18 28232.0 1020.82  12
  -3  -3  18 28618.9 976.796   3
   3   3 -18 31110.4 1042.95   2
   3  -3 -18 30067.1 1041.60   2
  -3   3  18 28590.6 979.224  11
  -3   3  18 27670.7 1024.67  12
   3   3 -17 23664.2 870.421   2
  -3   3  17 21921.6 868.517  12
  -3  -3  17 23421.5 864.299  12
   3  -3 -17 25530.0 875.706   2
  -3  -3  17 24313.5 822.177   3
  -3   3  16 111920. 3296.14  12
   3  -3 -16 111781. 3294.15   2
   3   3 -16 107631. 3286.99   2
  -3  -3  16 103146. 3287.92  12
  -3  -3  16 106144. 3266.09   3
   3   3 -15 46787.2 1476.07   2
   3  -3 -15 46887.7 1480.22   2
  -3  -3  15 45411.7 1455.46   3
  -3  -3  14 1826.80 211.638   3
   3  -3 -14 2134.01 269.984   2
   3   3 -14 2109.22 258.243   2
  -3   3  13 178863. 5304.00   3
  -3  -3  13 180910. 5341.71   3
  -3   3  12 127699. 3752.72   3
  -3  -3  12 125852. 3794.67   1
  -3  -3  12 124817. 3785.77   3
  -3   3  12 127735. 3795.12   1
  -3   3  11 112599. 3241.88   1
  -3  -3  11 104676. 3238.21   1
  -3  -3  11 105488. 3232.51   3
  -3   3  11 108969. 3200.85   3
  -3   3  10 15160.4 527.642   1
  -3  -3  10 15471.6 521.590   3
  -3  -3  10 16148.0 532.297   1
  -3   3  10 15423.4 484.643   3
  -3  -3   9 95363.3 2929.28   1
  -3   3   9 97588.6 2897.50   3
  -3   3   9 105408. 2933.16   1
  -3  -3   9 95435.1 2924.92   3
  -3   3   8 228046. 6521.03   3
  -3  -3   8 217374. 6547.39   3
  -3  -3   8 216465. 6549.68   1
  -3   3   8 214499. 6549.80   1
  -3   3   7 20183.7 594.335   3
  -3  -3   7 19138.4 627.712   3
  -3  -3   7 19027.1 626.519   1
  -3   3   7 19901.5 628.228   1
  -3   3   5 263339. 7752.17   1
  -3   3   4 88477.3 2586.68   1
  -3  -3   4 86168.6 2585.96   1
  -3  -3   2 24041.0 706.663   2
  -3   3   2 23770.2 706.844   2
  -3  -3   2 22158.6 709.593   3
  -3  -3   1 110818. 3221.49   3
  -3  -3   1 111374. 3215.55   2
   3  -3  -1 107150. 3208.09   3
  -3   3   1 108971. 3215.10   2
  -3   3   0 19952.2 591.868   2
   3  -3   0 18880.8 588.971   3
  -3  -3   0 20052.1 592.155   2
   3  -3   1 8926.38 285.006   3
  -3  -3  -1 9085.03 284.467   2
  -3   3  -1 8777.29 283.347   2
  -3  -3  -2 6280.37 218.493   2
  -3   3  -2 6337.24 216.727   2
   3  -3   2 6676.09 221.001   3
   3  -3   3 110388. 3107.24   3
  -3  -3  -3 100976. 3104.61   2
  -3   3  -3 104106. 3104.14   2
  -3   3  -4 191916. 5683.89   2
  -3  -3  -4 183181. 5684.21   2
  -3   3  -5 3931.87 170.736   2
  -3  -3  -5 3795.06 172.729   2
   3  -3   6 19618.5 609.026   3
  -3  -3  -6 17830.2 608.366   2
  -3   3  -6 19657.0 609.077   2
  -3   3  -7 66116.4 1953.01   2
  -3  -3  -7 62520.8 1951.64   2
   3  -3   7 65805.9 1950.31   3
  -3   3  -8 44690.4 1337.41   2
   3  -3   8 43893.9 1334.30   3
  -3  -3  -8 41960.2 1336.62   2
  -3   3  -9 77444.4 2373.40   2
  -3  -3  -9 80012.0 2376.91   2
  -3  -3 -10 3641.57 230.857   2
  -3   3 -10 3107.65 224.882   2
  -3  -3 -11 57479.0 1798.40   2
   3  -3  11 55771.5 1786.71   3
  -3   3 -11 62084.2 1799.60   2
  -3  -3 -12 29105.3 958.745   2
  -3   3 -12 28826.0 953.243   2
   3  -3  12 29022.7 949.233   3
  -3  -3 -13 99993.2 2942.92   2
  -3   3 -13 93378.0 2934.17   2
   3  -3  13 96849.5 2926.64   3
   3  -3  14 170.423 211.273   3
  -3  -3 -14-200.943 254.231   2
  -3   3 -14 7.05856 239.316   2
  -3  -3 -15 25844.8 910.460   2
  -3   3 -15 25733.0 903.741   2
   3  -3  15 25355.8 878.344   3
   3  -3  16 13386.2 569.584   8
   3   3  16 14427.6 576.803  11
  -3  -3 -16 13617.3 600.866   2
   3  -3  16 14034.8 605.712  12
   3   3  16 14896.9 617.803  12
   3  -3  16 15540.1 588.258   3
  -3   3 -16 14666.0 607.581   2
  -3   3 -17 16809.3 673.734   6
   3   3  17 18691.9 702.395  11
   3   3  17 18906.1 693.773   8
   3  -3  17 18336.7 696.593   3
  -3  -3 -17 17777.9 723.842   2
   3  -3  17 18807.2 700.922   8
  -3   3 -17 16840.1 716.275   2
   3  -3  17 18110.4 723.043  12
   3   3  17 17491.7 716.360  12
   3  -3  18 16632.7 668.482   8
  -3   3 -18 15300.7 671.453   2
   3   3  18 16914.4 654.547   8
  -3  -3 -18 15710.9 672.689   2
   3  -3  18 16350.5 645.205   3
   3  -3  18 15814.3 705.005  12
  -3   3 -18 17050.0 653.216   6
   3   3  18 15902.7 656.254  11
   3   3  18 15461.0 702.072  12
   3  -3  19 26364.9 1023.78  12
   3   3  19 27527.4 1029.21  12
   3   3  19 26766.3 961.771   8
   3  -3  19 27385.0 974.583   8
  -3  -3 -19 28753.0 1001.56   2
   3   3  19 27500.5 979.985  11
  -3   3 -19 28052.0 1003.55   2
  -3   3 -19 27562.3 960.768   6
   3  -3  19 26372.5 963.727   3
  -3   3 -20 80434.0 2497.48   2
   3   3  20 77196.5 2454.23   8
  -3  -3 -20 82368.9 2503.26   2
   3  -3  20 77293.5 2459.63   3
   3   3  20 79371.6 2511.19  12
   3  -3  20 77561.9 2464.56   8
   3  -3  20 78826.2 2506.31  12
   3   3  20 80358.7 2477.08  11
   3  -3  21 14648.3 703.800  12
   3  -3  21 14778.2 681.398  11
  -3  -3 -21 13680.1 631.728   2
   3   3  21 13536.7 597.496   8
   3  -3  21 14333.6 621.076   8
   3   3  21 15023.6 712.823  12
  -3   3 -21 14224.8 635.139   2
   3   3  21 14033.9 638.380  11
   3   3  22 7620.55 540.725  12
   3  -3  22 6874.83 435.457   8
   3  -3  22 6715.67 514.167  11
   3   3  22 7201.13 469.009  11
   3   3  22 6765.32 411.673   8
   3  -3  22 6994.06 531.958  12
   3  -3  23 10581.2 523.478   8
   3  -3  23 11450.3 610.815  12
   3  -3  23 12411.5 605.419  11
   3   3  23 12719.2 560.161  11
   3   3  23 11919.3 620.680  12
   3  -3  24 578.573 394.170  11
   3   3  24 857.432 318.822  11
   3  -3  24 374.642 275.888   8
   3   3  24 859.999 419.629  12
   3  -3  24 930.985 400.803  12
   3   3  25 11289.8 493.821  11
   3  -3  25 10777.6 543.019  11
   3   3  25 11330.6 566.833  12
   3  -3  25 10089.8 450.312   8
   3  -3  25 11418.4 566.850  12
   3   3  26 21613.6 784.755  12
   3  -3  26 21549.7 779.378  12
   3  -3  26 20058.1 760.979  11
   3   3  26 19493.3 708.452  11
   3   3  27 57725.5 1589.35  12
   3  -3  27 56918.9 1585.94  12
   3  -3  28 1607.46 211.867  11
   3   3  28 2172.32 247.740  12
   3  -3  28 1871.87 240.429  12
  -3   5  28 250.663 189.097  12
  -3  -5  28-7.91840 179.398  11
  -3  -5  28 178.823 187.315  12
  -3  -5  27 310.074 246.370  11
  -3  -5  27 632.649 259.715  12
  -3   5  27 558.652 268.169  12
  -3  -5  26 33419.8 1120.72  11
  -3   5  26 34044.1 1134.93  12
  -3  -5  26 33692.0 1131.51  12
  -3   5  25 14421.2 626.134  12
  -3  -5  25 13678.2 620.176  12
  -3  -5  25 13284.2 605.415  11
  -3  -5  24 32366.3 1145.98  11
  -3   5  24 34442.4 1170.97  12
  -3  -5  24 32513.1 1165.33  12
  -3  -5  23 889.552 399.835  12
  -3   5  23 1810.19 420.478  12
  -3  -5  23 1524.14 400.485  11
  -3  -5  22 10361.5 600.087  12
  -3  -5  22 10681.0 589.925  11
  -3   5  22 9811.54 583.503  12
  -3  -5  21 19685.2 818.386  12
  -3   5  21 20923.3 835.714  12
  -3  -5  21 21248.4 813.903  11
   3   5 -21 18215.2 753.877   6
   3   5 -20 5184.41 406.183   6
   3   5 -20 4739.49 431.054   2
   3  -5 -20 5783.23 423.654   2
  -3  -5  20 5149.56 372.747   3
  -3   5  20 4546.65 476.720  12
  -3  -5  20 5552.85 463.506  12
   3   5 -19 55785.0 1770.38   6
  -3  -5  19 53643.8 1803.57  12
  -3   5  19 55064.2 1803.41  12
   3   5 -19 57615.4 1799.17   2
   3  -5 -19 57922.9 1803.51   2
  -3  -5  19 53383.8 1764.62   3
  -3  -5  18 23123.4 850.509   3
  -3  -5  18 23750.7 885.351  12
  -3   5  18 23102.1 884.386  12
   3  -5 -18 24593.9 896.051   2
   3   5 -18 25225.1 892.555   2
   3   5 -18 23160.9 858.751   6
   3   5 -17 2000.87 306.614   6
   3   5 -17 1677.39 345.406   2
   3  -5 -17 2606.57 343.996   2
  -3  -5  17 1516.64 278.907   3
  -3   5  17 2157.70 340.431  12
  -3  -5  17 1966.39 319.573  12
  -3   5  16 19702.1 710.930  12
   3   5 -16 19032.3 698.436   2
  -3  -5  16 18342.4 705.846  12
   3   5 -16 18091.3 684.483   6
  -3  -5  16 17959.2 678.939   3
   3  -5 -16 17523.1 698.826   2
   3   5 -15 100504. 2994.06   2
   3  -5 -15 96495.4 2996.27   2
  -3  -5  15 97588.2 2986.80   3
   3  -5 -14 4445.86 300.436   2
   3   5 -14 4983.82 312.137   2
  -3  -5  14 4943.30 314.328   3
   3  -5 -13 44746.7 1398.50   2
  -3  -5  13 43988.3 1397.88   3
   3   5 -13 44294.8 1397.45   2
  -3  -5  12 81439.8 2473.38   3
  -3  -5  11 69324.2 2097.26   1
  -3  -5  11 68873.0 2101.93   3
  -3   5  11 68920.1 2098.46   1
  -3   5  10 153938. 4445.05   1
  -3  -5  10 147466. 4441.74   1
  -3  -5  10 146712. 4447.40   3
  -3  -5   9 127827. 3882.94   3
  -3  -5   9 129792. 3876.87   1
  -3   5   9 133308. 3879.34   1
  -3   5   8 152192. 4488.12   1
  -3  -5   8 150631. 4486.39   1
  -3   5   7 2536.32 149.715   1
  -3  -5   7 2883.98 152.512   1
  -3  -5   6 114212. 3484.47   1
  -3   5   6 121350. 3487.02   1
  -3  -5   5 13909.0 300.033   1
  -3   5   5 9283.50 287.760   1
  -3  -5   4 139757. 4138.95   3
  -3   5   4 137953. 4125.64   1
  -3  -5   4 141793. 4125.82   1
  -3  -5   3 1871.35 115.948   3
  -3   5   3 1632.17 89.3758   1
   3  -5  -3 1754.45 60.1310   3
  -3  -5   3 1756.36 92.4517   1
  -3  -5   0 18535.5 563.247   2
  -3   5   0 19105.4 562.589   2
  -3  -5   0 19569.7 582.362   3
   3  -5   0 17546.4 567.873   3
   3  -5   1 38089.7 1131.97   3
  -3   5  -1 37325.8 1122.23   2
  -3  -5  -1 37860.2 1123.56   2
  -3   5  -2 10551.4 341.463   2
  -3  -5  -2 11219.5 345.732   2
   3  -5   2 10981.7 355.470   3
  -3   5  -3 66909.5 1989.83   2
   3  -5   3 66710.0 1999.74   3
  -3  -5  -3 67352.8 1991.94   2
  -3   5  -4 284242. 8365.47   2
   3  -5   4 286326. 8374.55   3
  -3  -5  -4 282629. 8367.80   2
   3  -5   5 104256. 3023.12   3
  -3  -5  -5 99575.6 3015.47   2
  -3   5  -5 101230. 3013.26   2
   3  -5   6 2041.53 159.389   3
  -3  -5  -6 2479.95 145.795   2
   3  -5   7 8653.55 327.712   3
  -3   5  -7 8375.82 314.151   2
  -3  -5  -7 8454.62 318.945   2
   3  -5   8 220178. 6153.96   3
  -3   5  -8 203511. 6145.01   2
  -3  -5  -8 200994. 6146.77   2
  -3   5  -9 10931.6 404.040   2
   3  -5   9 10433.8 411.459   3
  -3  -5  -9 10992.7 404.285   2
   3  -5  10 137792. 4086.89   3
  -3  -5 -10 135219. 4084.76   2
  -3   5 -10 137145. 4081.66   2
  -3   5 -11 1280.53 204.227   2
  -3  -5 -11 1368.01 210.027   2
  -3   5 -12 7292.90 351.323   2
  -3  -5 -12 7502.36 358.434   2
  -3  -5 -13 7443.65 385.748   2
  -3   5 -13 7867.40 382.969   2
   3  -5  14 13063.9 538.465   3
  -3   5 -14 13446.7 538.259   2
  -3  -5 -14 12787.8 548.537   2
  -3   5 -15 80006.1 2492.75   2
   3  -5  15 79900.2 2487.88   8
  -3   5 -15 81007.7 2488.49   6
   3  -5  15 82332.9 2494.37  11
  -3  -5 -15 77740.3 2491.22   2
   3  -5  15 82884.1 2491.46   3
  -3   5 -16 98455.2 3034.04   6
   3  -5  16 97451.4 3047.43  12
   3   5  16 100346. 3028.57  11
   3  -5  16 98516.3 3045.74  11
   3   5  16 99350.4 3032.57   8
  -3  -5 -16 96872.9 3048.52   2
   3   5  16 98528.7 3051.52  12
  -3   5 -16 105385. 3051.36   2
   3  -5  16 98153.6 3038.97   3
   3  -5  16 98757.9 3041.65   8
   3  -5  17 12204.9 560.544  12
   3  -5  17 12294.4 570.002  11
  -3   5 -17 12074.3 559.110   2
   3   5  17 11168.1 518.555   8
   3   5  17 12210.9 558.765  12
  -3  -5 -17 11395.6 566.354   2
  -3   5 -17 10493.6 547.246   6
   3  -5  17 12214.6 535.630   8
   3   5  17 11326.2 515.558  11
   3  -5  17 11626.1 539.986   3
  -3  -5 -18 470.392 298.101   2
  -3   5 -18 821.205 326.257   6
   3   5  18 631.940 296.394  11
   3  -5  18 1013.36 355.147   3
   3  -5  18 515.119 338.031   8
   3   5  18 358.744 293.727   8
   3   5  18 185.161 369.577  12
   3  -5  18 965.908 369.442  12
  -3   5 -18 751.669 301.985   2
   3  -5  18 321.763 360.094  11
  -3   5 -19 1595.30 354.433   6
   3  -5  19 1833.31 384.564  11
   3  -5  19 1629.27 392.211  12
   3   5  19 1640.04 405.310  12
   3  -5  19 2498.79 381.329   3
   3   5  19 2113.51 332.530  11
   3   5  19 2174.04 332.454   8
   3  -5  19 1731.72 367.390   8
  -3   5 -19 1952.16 378.557   2
  -3  -5 -19 1834.30 372.439   2
   3  -5  20 30148.1 1050.44   8
  -3  -5 -20 30160.0 1069.39   2
  -3   5 -20 31074.1 1067.46   2
   3  -5  20 28716.3 1077.37  12
   3   5  20 27354.6 1013.18   8
   3   5  20 30213.6 1083.11  12
  -3   5 -20 28438.9 1034.43   6
   3  -5  20 30496.6 1088.53  11
   3   5  20 29397.0 1024.76  11
   3  -5  20 29002.1 1041.49   3
   3   5  21 4671.05 395.266  11
   3  -5  21 5177.30 477.519  11
   3  -5  21 5251.10 420.809   8
   3   5  21 4741.91 376.150   8
   3   5  21 4951.31 485.447  12
   3  -5  21 5620.22 478.661  12
  -3   5 -21 5186.04 424.889   6
   3  -5  22 31084.1 1061.22   8
   3  -5  22 32473.0 1118.64  12
   3  -5  22 32540.6 1115.35  11
  -3   5 -22 30157.3 1046.46   6
   3   5  22 33374.0 1117.46  12
   3   5  22 30303.6 1046.58  11
  -3   5 -23 20371.3 728.382   6
   3   5  23 19222.9 792.471  12
   3  -5  23 18341.8 729.170   8
   3  -5  23 18565.8 793.068  12
   3   5  23 19111.3 725.200  11
   3   5  24 1417.06 265.985  11
   3   5  24 1388.83 384.101  12
   3  -5  24 1341.20 290.375   8
   3  -5  24 1077.80 380.816  12
   3   5  25 33444.9 1084.20  12
   3  -5  25 32614.6 1078.32  12
   3  -5  26 1764.31 321.028  12
   3   5  26 1842.11 319.703  12
   3  -5  27 520.054 252.811  11
   3  -5  27 955.978 241.886  12
   3   5  27 231.611 243.235  12
   3  -5  28 9162.24 370.393  11
  -3  -7  28 9782.45 371.643  11
  -3   7  27 4802.98 258.344  12
  -3  -7  27 5276.79 307.886  11
  -3  -7  27 4807.39 254.594  12
  -3   7  26 268.288 243.196  12
  -3  -7  26 184.710 272.767  11
  -3  -7  26 450.603 234.710  12
  -3  -7  25 23115.8 843.568  12
  -3   7  25 24266.5 848.473  12
  -3  -7  25 24435.4 868.067  11
  -3   7  24 722.734 339.131  12
  -3  -7  24 1793.02 343.954  12
   3   7 -24 1609.02 287.738   6
  -3  -7  23 1025.89 372.497  12
   3   7 -23 1494.68 328.009   6
  -3   7  23 1428.99 377.439  12
  -3  -7  22 88956.9 2764.81  12
   3   7 -22 89654.5 2742.71   6
  -3   7  22 87847.4 2767.49  12
   3   7 -21 25926.2 933.527   6
  -3  -7  21 24792.8 951.888  12
  -3   7  21 25373.4 954.731  12
  -3   7  20 1921.61 398.403  12
  -3  -7  20 2448.41 333.733   3
   3   7 -20 1476.65 344.667   2
   3   7 -20 1650.01 383.803   6
   3  -7 -20 1449.34 362.049   2
  -3  -7  20 1591.38 380.974  12
   3  -7 -19 56111.5 1828.86   2
  -3  -7  19 56326.1 1818.95   3
  -3  -7  19 55881.7 1825.89  12
   3   7 -19 56408.2 1820.13   6
   3   7 -19 59005.3 1831.04   2
  -3   7  19 56037.2 1828.81  12
   3   7 -18 23988.1 901.758   6
   3  -7 -18 23472.5 886.193   2
  -3   7  18 25272.2 902.683  12
  -3  -7  18 23831.3 890.988  12
   3   7 -18 24674.1 892.168   2
  -3  -7  18 24249.3 884.748   3
   3   7 -17 1682.28 315.060   2
  -3   7  17 1410.59 315.887  12
  -3  -7  17 1257.17 292.612   3
   3   7 -17 1786.82 363.600   6
  -3  -7  17 1197.29 308.834  12
   3  -7 -17 1792.42 326.505   2
   3  -7 -16 33861.2 1100.66   2
   3   7 -16 32310.2 1100.06   2
  -3  -7  16 30710.1 1068.22   8
  -3   7  16 32989.3 1099.02  12
  -3  -7  16 34197.5 1105.59   3
  -3  -7  16 32024.1 1092.54  12
   3   7 -16 31111.2 1100.33   6
   3  -7 -15 38799.5 1252.41   2
   3   7 -15 36525.5 1250.74   6
  -3  -7  15 37842.1 1243.11  12
   3   7 -15 39736.7 1251.00   2
  -3   7  15 37368.4 1244.31  12
  -3  -7  15 38619.4 1253.88   3
   3   7 -14 169646. 5012.46   2
   3  -7 -14 167788. 5011.62   2
   3   7 -14 162630. 5017.21   6
  -3  -7  14 169428. 5021.95   3
   3  -7 -13 136.223 203.510   2
   3   7 -13 92.3736 212.897   2
  -3  -7  13 92.0703 248.993   3
   3   7 -12 143446. 4243.53   2
   3  -7 -12 144684. 4244.58   2
  -3  -7  12 136852. 4255.82   3
   3   7 -11 31074.9 965.783   2
   3  -7 -11 29679.3 962.945   2
  -3  -7  11 29193.4 979.040   3
   3  -7 -10 74191.0 2241.21   2
  -3  -7   8 442157. 13045.0   3
  -3  -7   8 444992. 13025.4   1
  -3   7   8 440482. 13025.9   1
  -3   7   7 15305.3 497.491   1
  -3  -7   7 14879.6 496.127   1
  -3  -7   7 16011.8 531.128   3
  -3   7   6 17583.8 550.941   1
  -3  -7   6 17695.4 582.889   3
  -3  -7   6 17075.0 550.220   1
  -3  -7   5 65348.3 1938.05   1
  -3  -7   5 64308.5 1964.54   3
  -3   7   5 65251.0 1938.44   1
  -3   7   4 178057. 4882.02   1
  -3  -7   4 172464. 4881.37   1
  -3  -7   4 175092. 4909.22   3
   3  -7  -3 290.929 48.8752   3
  -3  -7   3 454.923 120.532   3
  -3  -7   3 490.064 58.7028   1
  -3   7   3 465.285 59.0268   1
   3  -7  -1 64925.0 1895.33   3
  -3  -7   1 63460.7 1913.81   3
  -3  -7   1 63343.0 1881.59   1
   3  -7   0 4433.11 168.373   3
  -3  -7   0 3926.83 185.565   3
  -3  -7  -1 1994.96 84.1681   2
  -3  -7  -1 2118.42 133.018   3
   3  -7   1 2047.20 121.840   3
  -3   7  -3 61407.3 1807.83   2
   3  -7   3 59980.1 1831.69   3
  -3  -7  -3 59151.3 1827.44   3
  -3  -7  -3 61898.0 1810.30   2
  -3  -7  -4 100953. 3013.16   2
  -3   7  -4 101197. 3011.16   2
   3  -7   4 104414. 3035.01   3
   3  -7   5 6005.76 255.365   3
  -3  -7  -5 5748.70 228.932   2
  -3   7  -5 6013.11 220.594   2
  -3   7  -6 86054.8 2502.50   2
   3  -7   6 83251.8 2521.58   3
  -3  -7  -6 82205.7 2504.50   2
  -3  -7  -7 38484.8 1217.39   2
   3  -7   7 40281.8 1235.18   3
  -3   7  -7 40463.3 1215.92   2
  -3  -7  -8 1863.29 166.648   2
  -3   7  -8 2197.87 167.218   2
   3  -7   8 2282.18 201.469   3
  -3  -7  -9 78584.0 2427.89   2
   3  -7   9 83092.4 2445.36   3
  -3   7  -9 80494.0 2426.06   2
   3  -7  10 52767.7 1583.05   3
  -3   7 -10 50839.8 1561.63   2
  -3  -7 -10 48802.3 1562.65   2
  -3  -7 -11 1092.04 198.374   2
  -3   7 -11 803.565 192.949   2
   3  -7  11 1407.36 228.197   3
  -3   7 -12 52874.2 1677.12   2
  -3  -7 -12 53017.4 1679.89   2
   3  -7  12 56613.0 1698.86   3
   3  -7  13 17429.2 650.820   3
  -3  -7 -13 16131.1 627.521   2
  -3   7 -13 17774.1 631.944   2
  -3   7 -14 17699.2 669.243   2
  -3  -7 -14 18802.7 674.280   2
   3  -7  14 17758.3 685.105   8
  -3   7 -14 17542.9 682.053   6
   3  -7  15 9417.14 483.611  11
   3  -7  15 9321.84 459.239  12
  -3   7 -15 9294.84 488.456   6
  -3  -7 -15 9862.59 477.447   2
  -3   7 -15 9910.81 469.653   2
   3   7  15 10124.9 471.524   8
   3  -7  15 10739.0 495.286   8
   3   7  15 9602.29 464.963  12
   3   7  16 3289.43 337.858   8
  -3   7 -16 3332.08 386.194   6
   3  -7  16 3642.33 357.604   3
  -3   7 -16 3475.83 341.444   2
   3  -7  16 3327.88 348.999  11
   3   7  16 3124.33 339.986  12
   3  -7  16 3555.73 338.330  12
  -3   7 -16 3442.50 317.340   4
   3  -7  16 3417.78 377.482   8
  -3  -7 -16 3558.28 348.584   2
   3   7  17 53053.3 1676.06   8
   3  -7  17 51650.2 1698.92  11
  -3   7 -17 53048.1 1697.57   6
  -3  -7 -17 50497.6 1679.96   2
   3   7  17 51487.2 1695.01  12
   3  -7  17 50744.1 1687.35  12
   3  -7  17 52765.5 1692.67   8
  -3   7 -17 54552.4 1684.42   2
   3  -7  17 52106.0 1693.55   3
   3   7  18 23879.4 881.302   8
   3  -7  18 24709.3 915.505   3
   3  -7  18 23735.0 930.941  11
  -3   7 -18 25700.3 906.316   2
   3  -7  18 23876.5 916.586   8
  -3  -7 -18 25116.4 908.015   2
   3  -7  18 24499.1 914.136  12
  -3   7 -18 24798.6 920.904   6
   3   7  18 23891.1 910.694  12
   3  -7  19 4436.61 433.571   8
  -3   7 -19 4557.20 435.840   6
   3   7  19 4636.34 380.857   8
  -3  -7 -19 3486.36 365.650   2
  -3   7 -19 4040.54 376.145   2
   3   7  19 4691.03 434.458  12
   3  -7  19 3722.41 419.904   3
   3  -7  19 4734.08 417.104  12
   3  -7  19 4758.21 447.175  11
   3  -7  20 47292.5 1603.31  11
   3  -7  20 47717.6 1575.43   8
  -3   7 -20 47375.3 1577.15   6
   3  -7  20 48491.4 1587.06  12
   3   7  20 48268.3 1583.15  12
   3   7  21 2603.38 385.392  12
   3  -7  21 2017.43 377.135   8
   3  -7  21 2628.92 396.729  12
   3  -7  21 1887.04 427.051  11
  -3   7 -21 2004.86 407.086   6
  -3   7 -22 2134.86 374.766   6
   3  -7  22 1261.59 341.535   8
   3  -7  22 1151.91 414.214  11
   3  -7  22 1652.49 373.935  12
   3   7  22 1981.64 395.121  12
  -3   7 -23 5945.72 414.144   6
   3  -7  23 5514.63 466.082  11
   3  -7  23 5841.38 425.644  12
   3   7  23 5980.20 432.688  12
   3  -7  23 5187.08 385.119   8
   3   7  24 17135.2 666.763  12
   3  -7  24 15979.9 625.380   8
   3  -7  24 16130.6 693.188  11
   3  -7  24 16346.5 659.181  12
  -3   7 -24 17041.5 634.795   6
   3  -7  25 9004.86 484.496  11
  -3   7 -25 9303.24 408.987   6
   3  -7  25 8695.57 392.643   8
   3   7  25 9874.55 448.410  12
   3  -7  25 9344.59 440.852  12
   3   7  26 3544.47 281.879  12
   3  -7  26 3836.86 269.027  12
   3  -7  27 383.891 207.718  11
  -3  -9  25 2299.11 312.613  11
   3   9 -25 2096.39 240.456   6
  -3   9  25 1758.19 212.211  12
  -3  -9  24 2878.43 362.905  11
   3   9 -24 2852.13 303.905   6
  -3   9  24 2277.43 271.389  12
  -3  -9  23 291.005 371.879  11
   3   9 -23 878.984 329.412   6
  -3   9  23 638.599 286.168  12
  -3   9  22 5303.95 392.332  12
   3   9 -22 5234.93 436.727   6
  -3  -9  22 6375.79 488.826  11
  -3   9  21 17883.5 718.025  12
   3   9 -21 19483.9 773.484   6
  -3  -9  21 18435.2 778.493  11
  -3   9  20 5136.37 401.403  12
   3   9 -20 5468.56 469.689   6
   3   9 -19 12880.7 626.468   6
  -3  -9  19 11288.1 518.816   8
  -3   9  19 12280.7 571.622  12
  -3   9  18 11223.8 556.053  12
  -3  -9  18 12478.4 587.322   3
   3   9 -18 12992.3 631.432   6
  -3  -9  18 12549.5 539.778   8
  -3  -9  17 1305.65 293.923   8
   3   9 -17 1742.50 415.552   6
   3   9 -17 1419.06 310.881   7
  -3   9  17 930.427 301.003  12
  -3  -9  17 1192.75 298.065   3
  -3   9  16 14898.4 594.012  12
  -3  -9  16 14839.3 642.396   3
  -3  -9  16 14742.7 598.788   8
   3   9 -16 14445.0 661.687   6
   3   9 -16 15275.7 610.306   7
   3   9 -16 14435.1 585.286   2
  -3  -9  15 50398.3 1612.92   3
   3   9 -15 49504.3 1630.45   6
  -3  -9  15 48734.5 1593.95   8
   3   9 -15 50774.3 1606.22   7
   3   9 -15 50734.7 1590.77   2
   3   9 -14 156583. 4855.35   7
   3   9 -14 167492. 4846.27   2
  -3  -9  14 160862. 4866.61   3
   3   9 -14 161097. 4873.38   6
   3   9 -13 526.500 273.684   6
   3   9 -13 209.781 210.761   2
   3   9 -13 306.779 277.361   7
   3   9 -12 290315. 8593.82   2
   3   9 -11 292087. 7864.83   2
   3  -9 -11 242797. 7853.33   2
  -3  -9  10 51017.5 1545.97   3
   3   9 -10 52820.9 1509.90   2
  -3  -9   9 44692.2 1431.85   3
   3   9  -9 45947.7 1391.82   2
  -3  -9   8 178659. 5353.18   3
   3   9  -8 180375. 5317.26   2
   3   9  -7 18447.2 588.188   2
  -3  -9   7 19059.2 644.794   3
  -3  -9   6 148055. 4411.35   3
   3   9  -6 147922. 4369.24   2
  -3  -9   5 81826.5 2496.91   3
   3   9  -5 83110.1 2451.32   2
  -3  -9   3 87756.6 2635.51   3
   3  -9  -2 384271. 11385.2   3
  -3  -9   2 393691. 11414.2   3
   3  -9  -1 92295.2 2766.78   3
  -3  -9   1 94754.4 2789.97   3
  -3  -9   0 1851.98 159.960   3
   3  -9   0 1920.68 125.814   3
  -3  -9  -1 967.496 139.910   3
   3  -9   1 1373.24 129.596   3
   3  -9   2 304677. 9079.97   3
  -3  -9  -2 311649. 9083.47   3
   3  -9   3 2392.56 163.831   3
  -3  -9  -3 2495.17 164.650   3
  -3  -9  -4 9630.12 360.096   3
   3  -9   4 10035.0 376.391   3
  -3   9  -4 10358.5 317.999   2
  -3   9  -5 49542.2 1468.25   2
  -3  -9  -5 48657.0 1494.69   3
   3  -9   5 48879.3 1512.13   3
  -3   9  -6 10318.2 342.955   2
   3  -9   6 10417.5 405.394   3
  -3  -9  -6 10207.1 369.272   3
  -3   9  -7 14081.0 460.971   2
   3  -9   7 14558.1 515.052   3
  -3  -9  -7 13925.6 475.547   3
   3  -9   8 320904. 9604.97   3
  -3   9  -8 326853. 9569.92   2
  -3   9  -9 27290.6 832.157   2
   3  -9   9 26630.5 879.799   3
  -3  -9  -9 24741.5 830.969   2
  -3  -9 -10 158766. 4827.85   2
   3  -9  10 164351. 4861.16   3
  -3   9 -10 164526. 4826.18   2
  -3   9 -11 2678.37 208.377   2
  -3  -9 -11 2330.99 209.173   2
  -3   9 -12 48142.8 1426.24   2
  -3   9 -12 46720.2 1463.31   6
   3  -9  12 45532.4 1454.83   3
  -3   9 -13 29819.2 1035.16   6
  -3   9 -13 30346.1 982.446   2
  -3   9 -13 29765.5 1027.57   7
   3  -9  13 28920.9 1023.09   8
   3  -9  13 30014.9 1029.93   3
   3  -9  14 11342.1 548.838   8
  -3   9 -14 11180.7 465.035   2
  -3   9 -14 11142.6 557.241   6
   3  -9  14 10807.9 523.244   3
   3  -9  15 24907.5 941.621  11
  -3   9 -15 27385.6 975.569   6
  -3   9 -15 27043.3 905.606   2
   3  -9  15 26703.2 956.419   8
   3  -9  15 26313.4 953.231   3
  -3   9 -16 30194.6 1000.95   2
   3   9  16 29094.8 1009.98  12
   3  -9  16 29157.5 1044.69  11
   3  -9  16 29938.8 1049.28   8
  -3   9 -16 28317.5 1026.29   4
  -3   9 -16 30125.8 1071.97   6
  -3   9 -17 20841.9 820.023   4
  -3   9 -17 22573.5 865.322   6
   3  -9  17 22197.4 851.795   8
   3  -9  17 22143.9 861.861  11
   3   9  17 22073.3 809.249  12
   3  -9  18 10171.5 565.219  11
  -3   9 -18 10768.0 576.943   6
  -3   9 -18 10795.9 520.712   4
   3  -9  18 9901.49 543.592   3
   3   9  18 10923.7 518.638  12
   3  -9  18 9774.20 558.704   8
   3  -9  19 1034.02 394.748  11
   3   9  19 1222.10 324.022  12
   3  -9  19 1093.94 391.823   8
  -3   9 -19 1481.76 416.729   6
   3   9  20 1942.39 337.342  12
  -3   9 -20 2137.10 420.982   6
   3  -9  20 1886.49 394.053  11
   3  -9  20 2616.10 398.498   8
   3  -9  21 10651.2 548.950   8
   3  -9  21 11523.2 606.339  11
   3   9  21 11079.8 520.194  12
  -3   9 -21 10842.3 591.199   6
  -3   9 -22 75242.1 2315.96   6
   3  -9  22 74757.4 2329.99  11
   3   9  22 71392.9 2285.98  12
   3  -9  22 74843.8 2301.86   8
   3  -9  23 6549.42 460.719  11
   3  -9  23 5740.26 384.154   8
  -3   9 -23 6773.64 434.699   6
   3   9  23 5940.61 375.412  12
  -3   9 -24 4590.05 340.245   6
   3  -9  24 4385.71 306.501   8
   3  -9  24 4580.57 381.024  11
   3  -9  25 7303.29 402.709  11
   3  -9  25 6994.53 320.595   8
   3  -9  26 3888.34 276.887  11
   3  -9  27 707.383 168.194  11
  -3 -11  26 5598.88 284.707  11
  -3 -11  25 27048.2 884.419  11
   3  11 -25 25983.0 852.956   6
   3  11 -24 28561.3 944.903   6
  -3 -11  24 28332.7 965.172  11
   3  11 -23 3746.22 353.905   6
  -3 -11  23 3806.06 378.291  11
   3  11 -22 20613.2 779.923   6
  -3 -11  22 20101.3 785.180  11
   3  11 -21 48650.7 1614.48   6
  -3 -11  21 50517.3 1625.07  11
   3  11 -20 2679.41 431.578   6
  -3 -11  20 2975.69 436.513  11
  -3 -11  20 1924.16 297.481   8
   3  11 -19 43168.3 1409.76   6
  -3 -11  19 39818.7 1341.29   8
  -3 -11  18 1085.20 322.101   8
   3  11 -18 1103.07 353.549   7
   3  11 -18 1468.57 449.087   6
  -3 -11  17 58.2723 332.844   3
  -3 -11  17 244.186 316.535   8
   3  11 -17 60.5183 356.465   7
   3  11 -17 144.303 429.767   6
   3  11 -16 86780.7 2611.57   6
   3  11 -16 85122.5 2590.73   7
  -3 -11  16 80883.1 2572.14   8
  -3 -11  16 80241.9 2584.45   3
   3  11 -15 25023.8 937.405   7
   3  11 -15 27121.7 971.816   6
   3  11 -14 47943.2 1580.44   7
   3  11 -14 48048.6 1573.80   9
   3  11 -14 50246.1 1602.17   6
   3  11 -13 10364.2 504.930   9
   3  11 -13 9905.23 537.772   6
   3  11 -13 10433.9 511.288   7
  -3 -11  13 11267.0 522.571   3
   3  11 -12 10732.2 510.589   7
  -3 -11  12 10925.6 514.385   3
  -3 -11  12 10807.8 490.998  10
   3  11 -12 10788.8 500.878   9
  -3 -11  11 47770.3 1515.29   3
  -3 -11  11 47201.0 1509.78  10
   3  11 -11 46642.2 1515.76   9
   3  11 -11 46429.2 1519.71   7
   3  11 -10 5799.56 384.329   6
  -3 -11  10 5411.32 336.103   3
   3  11 -10 5289.34 336.824   7
  -3 -11   9 67518.5 2093.71   3
  -3 -11   8 156150. 4681.36   3
  -3 -11   7 39887.8 1271.99   3
  -3 -11   6 27963.8 923.323   3
  -3 -11   5 1881.49 218.458   3
  -3 -11   4 3267.11 240.514   3
  -3 -11   3 65978.4 2013.76   3
  -3 -11   2 9128.43 372.064   3
  -3 -11   1 8915.13 340.472   3
   3 -11  -1 7737.83 294.847   3
  -3 -11   0 178812. 5252.77   3
   3 -11   0 175452. 5234.35   3
   3 -11   1 94.6171 132.868   3
  -3 -11  -1 138.491 152.200   3
   3 -11   2 4926.05 242.452   3
  -3 -11  -2 5157.82 244.817   3
  -3 -11  -3 51456.2 1561.38   3
   3 -11   3 50690.0 1567.61   3
   3 -11   4 2032.75 199.237   3
  -3 -11  -4 2002.01 168.642   3
  -3 -11  -5 343208. 10191.4   3
   3 -11   5 348843. 10211.8   3
   3 -11   6 7140.23 340.292   3
  -3 -11  -6 7248.55 296.348   3
   3 -11   7 1952.07 237.848   3
   3 -11   8 6344.72 341.368   3
   3 -11   9 135505. 4081.51   3
  -3  11 -10 90070.7 2795.04   6
   3 -11  10 90590.0 2789.31   3
  -3  11 -10 92782.7 2806.61   7
  -3  11 -10 91168.6 2805.39   9
  -3  11 -11 1982.45 333.800   7
  -3  11 -11 1709.90 352.171   9
   3 -11  11 2065.26 288.467   3
  -3  11 -11 2029.55 342.260   6
  -3  11 -12 123721. 3670.50   9
  -3  11 -12 113699. 3654.46   6
   3 -11  12 121653. 3657.70   3
  -3  11 -12 122030. 3666.12   7
  -3  11 -13 160076. 4811.15   7
   3 -11  13 158336. 4807.98   3
   3 -11  14 3647.54 421.036   8
  -3  11 -14 3224.82 393.369   6
   3 -11  14 3424.18 360.287  11
   3 -11  14 3307.67 348.733   3
   3 -11  15 62664.3 1997.39  11
  -3  11 -15 63162.0 2020.19   6
   3 -11  15 61202.8 2014.03   8
   3 -11  15 64777.3 2014.38   3
   3 -11  16 2777.15 368.998   3
   3 -11  16 3140.12 380.638  11
   3 -11  16 3023.34 421.989   8
  -3  11 -16 3410.71 410.538   4
  -3  11 -16 2989.87 436.388   6
   3 -11  17 1542.73 411.820   8
   3 -11  17 2038.32 390.895   3
   3 -11  17 1794.38 375.338  11
  -3  11 -17 2060.25 380.495   4
  -3  11 -17 1957.32 433.978   6
  -3  11 -18 35550.1 1227.15   6
   3 -11  18 35529.5 1215.94  11
   3 -11  18 34170.9 1218.62   8
  -3  11 -18 33864.1 1192.77   4
  -3  11 -19 166.280 407.994   6
  -3  11 -19 22.6626 341.911   4
   3 -11  19 450.069 369.579  11
   3 -11  19 252.704 358.584   8
   3 -11  20 55761.7 1822.90  11
   3 -11  20 56844.4 1817.34   8
  -3  11 -20 58293.5 1836.01   6
  -3  11 -20 55472.1 1783.88   4
   3 -11  21 2159.36 352.798   8
   3 -11  21 2435.11 383.567  11
  -3  11 -21 1966.98 410.323   6
  -3  11 -22 931.543 349.467   6
   3 -11  22 878.805 309.172   8
   3 -11  22 1035.55 341.351  11
   3 -11  23 2857.97 283.727   8
  -3  11 -23 3503.50 362.432   6
   3 -11  23 3075.78 331.922  11
  -3  11 -24 6529.64 358.130   6
   3 -11  24 6508.27 369.250  11
   3 -11  24 6328.62 310.255   8
  -3  11 -25 89876.1 2713.20   6
   3 -11  25 90902.5 2725.23  11
   3 -11  26 1605.28 170.612  11
   3  13 -25 14324.8 509.274   6
  -3 -13  25 17090.0 531.108  11
  -3 -13  24 4128.32 278.181  11
   3  13 -24 4127.02 269.924   6
  -3 -13  23 5460.85 345.177  11
   3  13 -23 5436.99 345.294   6
   3  13 -22 2311.95 329.153   6
  -3 -13  22 2101.02 326.814  11
   3  13 -21 7025.03 448.072   6
  -3 -13  21 6154.54 427.099  11
  -3 -13  20 82.6920 254.041   8
  -3 -13  20-48.1404 352.642  11
   3  13 -20 307.590 377.741   6
   3  13 -20 429.121 299.847   4
  -3 -13  19 133354. 4128.33   8
   3  13 -19 142444. 4174.21   6
  -3 -13  18 9937.06 506.574   8
   3  13 -18 10255.4 584.182   6
   3  13 -18 10040.9 533.002   7
  -3 -13  17 129803. 4094.46   8
   3  13 -17 136362. 4130.45   6
   3  13 -17 140624. 4119.95   7
   3  13 -16 4822.00 487.058   6
   3  13 -16 4510.44 447.278   7
  -3 -13  16 4029.50 403.426   8
   3  13 -15 8509.02 548.092   6
   3  13 -15 8106.04 537.545   7
  -3 -13  15 8379.23 511.225   3
  -3 -13  14 570.961 357.779   3
   3  13 -14 676.581 362.227   9
   3  13 -14 717.532 386.505   7
  -3 -13  13 21618.5 839.093   3
   3  13 -13 23379.0 874.822   7
   3  13 -13 21821.4 841.244   9
  -3 -13  12 310.813 319.901   3
   3  13 -12 387.953 334.469   9
   3  13 -12 562.629 389.540   6
   3  13 -12 244.428 352.987   7
   3  13 -11 2520.26 359.548   9
  -3 -13  11 2610.82 315.622   3
   3  13 -11 2610.30 398.722   6
   3  13 -11 2825.32 399.936   7
  -3 -13  10 3058.99 337.966   3
   3  13 -10 3034.31 372.596   7
   3  13 -10 2744.96 365.043   9
   3  13 -10 2837.89 382.525   6
  -3 -13  10 3175.24 318.144  10
   3  13  -9 10019.0 512.974   7
  -3 -13   9 10621.3 477.924  10
   3  13  -9 10511.0 512.400   9
  -3 -13   9 10652.7 499.425   3
   3  13  -9 10017.0 503.182   6
  -3 -13   8 19414.8 718.581   3
   3  13  -8 18813.5 724.690   6
   3  13  -8 19259.3 738.516   9
  -3 -13   8 19311.8 705.829  10
   3  13  -8 19880.2 743.288   7
   3  13  -7 43061.0 1421.04   9
   3  13  -7 45309.2 1412.24   6
  -3 -13   7 42842.0 1404.39   3
   3  13  -6 13203.6 540.448   7
  -3 -13   6 12636.7 535.102   3
   3  13  -6 13140.9 550.190   9
  -3 -13   5 102187. 3128.45   3
   3  13  -5 104262. 3148.18   9
  -3 -13   4 9432.94 420.721   3
  -3 -13   3 51032.8 1596.27   3
  -3 -13   2 2165.16 240.624   3
  -3 -13   1 484.130 197.409   3
  -3 -13   0 58788.6 1810.96   3
  -3 -13  -1 431413. 12727.2   3
   3 -13   2 121882. 3668.00   3
  -3 -13  -2 123327. 3671.30   3
  -3 -13  -3 314768. 9336.33   3
   3 -13   3 317283. 9343.03   3
   3 -13   4 5535.75 295.309   3
   3  13   5 1602.18 273.259   9
   3 -13   5 1356.92 222.069   3
  -3  13  -5 924.563 271.532   9
   3 -13   6 14663.0 576.727   3
  -3  13  -6 16632.4 631.792   7
   3  13   6 15001.4 620.420   9
   3 -13   7 20294.3 723.182   3
  -3  13  -7 20106.2 771.692   7
   3  13   7 20304.7 755.788   9
  -3  13  -7 20033.9 731.143   6
   3  13   8 619.011 325.206   9
   3 -13   8 650.476 267.385   3
  -3  13  -8 720.722 282.384   6
  -3  13  -8 379.993 339.732   9
   3 -13   9 2902.18 297.082   3
  -3  13  -9 2549.49 379.838   7
  -3  13  -9 1987.98 359.778   9
  -3  13  -9 2095.65 326.933   6
   3  13   9 3227.13 364.707   9
  -3  13 -10 30088.3 1038.64   7
  -3  13 -10 28995.8 1031.49   9
  -3  13 -10 27934.6 1024.08   6
   3 -13  10 29387.7 1006.05   3
  -3  13 -11 42467.3 1411.17   6
   3 -13  11 39607.6 1381.97   3
  -3  13 -11 44364.0 1421.70   7
  -3  13 -11 43266.4 1425.89   9
  -3  13 -12 12184.4 622.661   7
  -3  13 -12 12106.3 613.113   9
  -3  13 -12 13196.6 603.042   6
   3 -13  12 12119.1 553.856   3
   3 -13  13 17290.0 671.417  11
  -3  13 -13 18071.1 739.183   6
   3 -13  13 16335.6 686.137   3
   3 -13  14 602.880 352.235   3
   3 -13  14 529.423 378.128   8
   3 -13  14 856.726 320.608  11
  -3  13 -14 485.498 396.379   6
   3 -13  15 53260.0 1701.24  11
   3 -13  15 52167.1 1737.75   8
   3 -13  16 191.303 345.801  11
   3  13  16 443.184 339.072   9
   3 -13  16-300.762 394.653   8
  -3  13 -16 258.677 412.294   4
  -3  13 -17 8553.02 562.529   6
   3  13  17 8053.82 447.679   9
   3 -13  17 8319.67 518.283   8
  -3  13 -17 7061.38 506.992   4
   3 -13  17 7544.35 477.820  11
  -3  13 -18 5891.20 455.945   4
   3 -13  18 6302.92 454.100   8
  -3  13 -18 5779.54 489.726   6
   3  13  18 5299.43 374.093   9
   3 -13  18 6107.00 436.946  11
  -3  13 -19 5844.68 412.348   4
   3 -13  19 5545.07 428.094  11
   3  13  19 4946.32 335.898   9
   3 -13  19 5124.11 447.248   8
  -3  13 -19 5443.46 461.143   6
   3 -13  20 3158.56 371.452   8
  -3  13 -20 3546.14 349.792   4
  -3  13 -20 3214.22 417.153   6
   3 -13  20 3362.75 365.176  11
  -3  13 -21 12805.8 584.583   6
   3 -13  21 12324.7 547.133   8
   3 -13  21 13630.7 555.155  11
  -3  13 -21 12600.9 512.119   4
   3 -13  22 1843.49 276.570   8
  -3  13 -22 2198.76 314.203   6
   3 -13  22 2106.96 284.248  11
   3 -13  23 3752.38 248.618   8
   3 -13  23 3304.74 269.924  11
  -3  13 -23 4080.86 307.179   6
   3 -13  24 782.373 167.291  11
  -3  13 -24 748.792 201.571   6
  -3 -15  23 20343.3 679.441  11
   3  15 -23 21612.3 696.674   6
   3  15 -22 102.395 246.252   6
  -3 -15  22 246.791 207.668  11
   3  15 -21 33972.0 1063.92   6
  -3 -15  21 32636.0 1042.46  11
   3  15 -20 6359.99 415.382   6
  -3 -15  20 6179.10 377.203  11
   3  15 -20 5578.96 350.647   4
  -3 -15  20 5346.76 302.178   8
   3  15 -19 1380.64 376.740   6
  -3 -15  19 1381.84 262.110   8
   3  15 -19 1401.64 320.337   4
  -3 -15  19 1390.89 312.529  11
  -3 -15  18 16768.2 662.259  11
  -3 -15  18 15927.9 639.172   8
   3  15 -18 16306.9 705.216   6
  -3 -15  17 16690.9 681.840   8
   3  15 -17 17507.4 720.383   7
   3  15 -16 17539.7 742.275   7
  -3 -15  16 17446.6 710.103   8
   3  15 -15 28430.9 1052.20   6
   3  15 -15 28637.4 1060.82   7
   3  15 -14 13123.1 683.576   6
   3  15 -14 14171.9 684.391   7
   3  15 -14 14086.5 649.925   9
   3  15 -13 20076.3 807.478   9
   3  15 -13 20264.1 833.345   6
   3  15 -13 19511.7 835.182   7
  -3 -15  12 81296.8 2600.59   3
   3  15 -12 86011.8 2617.62   7
   3  15 -12 83730.2 2609.85   6
   3  15 -12 82061.5 2606.45   9
   3  15 -11 26958.1 1001.40   6
   3  15 -11 27529.4 1022.44   9
  -3 -15  11 25828.1 981.654   3
   3  15 -11 29261.6 1018.50   7
  -3 -15  10 1310.64 348.813   3
   3  15 -10 1546.20 392.852   6
   3  15 -10 1653.33 396.134   9
   3  15 -10 1504.87 388.072   7
   3  15  -9 17677.0 731.918   7
   3  15  -9 16293.2 694.739   6
  -3  15   9 16831.8 653.913   9
   3  15  -9 17106.7 720.799   9
  -3 -15   9 17583.3 693.158   3
  -3  15   8 4830.35 345.887   9
   3  15  -8 5097.66 461.623   9
   3  15  -8 5029.89 411.559   6
  -3 -15   8 4129.62 391.024   3
   3  15  -7 22563.4 795.237   6
   3  15  -7 21977.3 819.796   7
   3  15  -7 20663.9 813.478   9
  -3  15   7 20187.9 765.186   9
  -3 -15   7 20593.4 777.621   3
   3  15  -6 548.750 319.044   7
  -3 -15   6 1062.27 287.309   3
   3  15  -6 739.043 367.738   9
  -3  15   6 1240.00 293.858   9
   3  15  -6 814.245 289.471   6
   3  15  -5 815.526 348.155   9
  -3  15   5 246.105 290.459   9
   3  15  -5 502.205 261.771   6
  -3 -15   5 165.812 275.037   3
   3  15  -5 662.271 310.383   7
  -3  15   4 451.913 275.524   9
   3  15  -4 639.880 317.672   9
  -3 -15   4 769.233 276.188   3
   3  15  -4 534.439 297.737   7
   3  15  -4 732.818 248.475   6
  -3 -15   3 6351.04 362.411   3
  -3  15   3 6413.18 399.805   9
   3  15  -3 6291.50 401.191   7
   3  15  -3 5622.13 413.091   9
   3  15  -2 14291.4 604.522   9
   3  15  -2 13090.3 566.950   7
  -3 -15   2 13336.1 537.178   3
  -3  15   2 14050.0 589.242   9
   3  15  -1 121721. 3761.89   7
   3  15  -1 125475. 3792.87   9
  -3 -15   1 124816. 3749.45   3
  -3  15   1 126245. 3782.00   9
   3  15   0 3677.24 308.447   7
  -3  15   0 3781.15 347.823   9
  -3  15   0 3212.08 300.780   7
  -3 -15   0 3650.41 279.726   3
  -3  15  -1 58047.2 1819.38   7
  -3  15  -1 59121.0 1838.78   9
   3  15   1 56331.7 1799.34   7
  -3  15  -2 1175.34 281.000   7
  -3  15  -2 1045.61 338.966   9
  -3  15  -3 73323.2 2309.91   9
   3  15   3 73810.7 2316.40   9
  -3  15  -3 74077.0 2303.39   7
  -3  15  -4 668.443 332.557   9
   3  15   4 1054.07 365.616   9
  -3  15  -4 516.502 327.651   7
  -3  15  -5 115727. 3418.49   9
  -3  15  -5 106810. 3364.70   6
   3  15   5 113058. 3408.79   9
  -3  15  -5 113889. 3408.48   7
   3 -15   5 109697. 3364.70   3
  -3  15  -6 854.502 359.927   7
  -3  15  -6 681.290 277.816   6
   3  15   6 441.087 364.588   9
   3 -15   6 466.628 255.768   3
   3  15   7 952.596 345.707   9
   3 -15   7 1055.44 280.332   3
  -3  15  -7 1452.64 354.377   7
  -3  15  -7 1231.55 299.015   6
  -3  15  -8 3625.47 358.859   6
   3  15   8 3624.48 393.313   9
  -3  15  -8 3783.25 412.082   7
   3 -15   8 3424.53 312.907   3
   3 -15   9 13382.4 599.300   3
   3  15   9 14509.0 635.219   9
  -3  15  -9 14249.6 631.087   6
  -3  15  -9 13982.6 666.235   9
   3  15  10 3691.64 424.010   9
   3 -15  10 3308.87 345.911   3
  -3  15 -10 3370.28 398.056   6
  -3  15 -10 2989.44 440.910   7
  -3  15 -10 3550.33 457.044   9
   3 -15  11 62222.0 2081.24   3
  -3  15 -11 65810.9 2131.16   9
   3  15  11 67454.3 2106.19   9
  -3  15 -11 68440.6 2124.96   7
  -3  15 -11 67923.2 2108.59   6
  -3  15 -12 4322.32 468.879   9
  -3  15 -12 3784.48 439.470   6
   3 -15  12 3848.05 343.795   3
   3  15  12 3802.17 409.134   9
   3  15  13 60164.1 1972.16   9
  -3  15 -13 64077.9 1997.95   6
  -3  15 -14 10962.1 584.335   6
   3  15  14 10216.0 539.661   9
   3 -15  14 9973.99 593.566   8
   3  15  15 1497.18 344.638   9
  -3  15 -15 1197.65 433.898   4
   3 -15  15 1781.03 404.981   8
  -3  15 -15 1443.54 433.285   6
  -3  15 -16 2049.59 418.822   4
   3 -15  16 2605.93 421.073   8
  -3  15 -16 1863.94 416.141   6
   3  15  16 1976.77 337.714   9
   3 -15  17 856.965 293.951  11
  -3  15 -17 1150.87 397.344   4
   3  15  17 1032.09 287.411   9
   3 -15  17 1338.72 374.376   8
   3 -15  18 8009.06 394.848  11
   3 -15  18 7558.11 460.720   8
   3  15  18 6502.22 363.476   9
  -3  15 -18 6765.21 459.343   4
   3 -15  19 9693.33 478.962   8
  -3  15 -19 9057.26 476.421   4
  -3  15 -19 9622.48 510.276   6
   3 -15  19 9281.65 425.637  11
  -3  15 -20 1138.78 325.155   6
   3 -15  20 752.054 285.297   8
   3 -15  20 928.104 237.692  11
  -3  15 -20 891.364 275.210   4
   3 -15  21 3004.21 271.743   8
  -3  15 -21 3836.37 318.423   6
   3 -15  21 3135.35 230.780  11
  -3  15 -22 2950.32 269.606   6
   3 -15  22 3030.50 211.453   8
  -3  15 -23 4273.72 241.693   6
   3  17 -22 233.337 144.099   6
   3  17 -21 14490.8 522.045   6
   3  17 -20 3219.45 230.608   4
  -3 -17  20 2696.90 199.765  11
  -3 -17  19 10596.8 411.156  11
   3  17 -19 11062.4 444.761   4
  -3 -17  18 1164.00 246.802   8
  -3 -17  18 439.158 232.774  11
   3  17 -18 1356.67 307.734   4
  -3 -17  17 5897.96 349.150  11
  -3 -17  17 5944.03 367.739   8
   3  17 -17 5816.92 431.756   6
  -3 -17  16 2016.64 298.888  11
  -3 -17  16 1837.91 321.608   8
   3  17 -16 2008.94 385.389   6
   3  17 -15 3953.53 434.060   6
  -3 -17  15 3860.83 382.702   8
   3  17 -15 4539.19 436.246   7
   3  17 -14 23992.0 912.793   6
   3  17 -14 24609.6 938.601   7
   3  17 -13 19493.6 794.819   7
   3  17 -13 17834.1 757.416   6
   3  17 -13 17407.2 757.440   9
   3  17 -12 8158.39 532.540   9
   3  17 -12 8439.48 529.607   6
   3  17 -12 9607.38 575.563   7
   3  17 -11 21609.9 843.735   6
   3  17 -11 21132.1 866.786   9
   3  17 -11 21881.9 880.417   7
   3  17 -10 41014.9 1362.51   6
   3  17 -10 39448.4 1374.05   9
  -3  17   9 901.583 293.174   9
   3  17  -9 1387.33 443.177   9
   3  17  -9 803.466 356.621   6
  -3 -17   8 5651.99 389.499   3
  -3  17   8 5560.18 396.921   9
   3  17  -8 5612.65 490.794   9
   3  17  -8 6060.70 488.083   7
   3  17  -8 5743.56 436.621   6
  -3  17   7 311.631 313.786   9
   3  17  -7 377.582 395.744   9
   3  17  -7 802.194 334.268   6
   3  17  -7 412.367 415.756   7
  -3 -17   7 157.503 272.082   3
   3  17  -6 306.821 310.258   6
   3  17  -6 517.054 426.850   9
  -3  17   6 305.292 325.147   9
   3  17  -6 544.617 407.960   7
  -3 -17   6 514.639 287.481   3
  -3 -17   5 2247.13 320.860   3
   3  17  -5 2758.54 327.633   6
   3  17  -5 3211.77 443.990   9
  -3  17   5 1755.24 345.020   9
   3  17  -5 3105.54 430.499   7
  -3  17   4 17195.1 695.862   9
   3  17  -4 16994.5 707.270   7
   3  17  -4 16149.4 728.863   9
  -3 -17   4 17073.5 653.902   3
  -3  17   3 3080.18 397.009   9
   3  17  -3 2901.02 379.082   7
   3  17  -3 2373.41 409.693   9
   3  17  -2 2973.92 371.941   7
   3  17  -2 2757.28 454.861   9
  -3  17   2 2395.58 372.966   9
   3  17  -1-175.206 380.220   9
   3  17  -1 158.059 313.102   7
  -3  17   1 178.240 340.313   9
  -3  17   0 1015.20 368.882   9
   3  17   0 593.720 302.364   7
  -3  17  -1 21691.9 817.412   9
   3  17   1 19663.5 748.627   7
  -3  17  -2 13438.8 630.172   9
   3  17   2 13245.3 651.148   9
  -3  17  -2 13045.1 584.860   7
  -3  17  -3 35605.7 1253.79   9
  -3  17  -3 35516.0 1223.21   7
   3  17   3 37694.9 1265.88   9
  -3  17  -4 1731.49 382.732   7
  -3  17  -4 858.137 430.133   9
   3  17   4 1841.66 407.792   9
  -3  17  -5 18671.5 784.670   9
  -3  17  -5 18526.6 768.489   7
   3  17   5 19231.8 801.812   9
   3  17   6 5734.65 497.098   9
  -3  17  -6 4970.85 455.071   7
  -3  17  -6 4877.07 494.483   9
  -3  17  -6 5620.69 366.499   6
  -3  17  -7 4109.97 467.075   7
  -3  17  -7 4755.42 378.428   6
   3  17   7 4483.11 466.699   9
  -3  17  -8 65659.3 2060.02   6
   3  17   8 65672.9 2104.83   9
  -3  17  -9 31381.3 1120.35   9
  -3  17  -9 30602.3 1068.56   6
   3  17   9 30382.2 1099.52   9
   3  17  10 52898.4 1739.74   9
  -3  17 -10 53126.2 1761.39   9
  -3  17 -10 53773.2 1716.70   6
  -3  17 -11 18329.0 785.910   9
  -3  17 -11 18594.4 734.144   6
   3  17  11 16708.6 735.734   9
  -3  17 -12 15817.2 663.537   6
   3  17  12 13850.5 644.627   9
  -3  17 -13 1712.14 389.568   6
  -3  17 -13 2197.45 427.640   4
   3  17  13 1919.44 361.716   9
  -3  17 -14 264.946 359.212   6
   3  17  14 552.422 319.435   9
  -3  17 -14 545.558 409.782   4
   3 -17  15 51835.6 1682.17   8
  -3  17 -15 53304.9 1677.45   6
  -3  17 -15 53262.0 1682.98   4
   3  17  15 50053.4 1636.26   9
   3 -17  16 3313.51 382.367   8
  -3  17 -16 4266.71 413.769   4
  -3  17 -16 3322.42 388.341   6
   3  17  16 3312.55 296.820   9
  -3  17 -17 8584.17 458.086   6
  -3  17 -17 8912.41 471.665   4
   3 -17  17 7954.05 437.935   8
   3  17  17 7320.69 354.676   9
  -3  17 -18 2209.27 324.145   6
   3 -17  18 1911.81 302.174   8
  -3  17 -18 2192.94 314.215   4
  -3  17 -19 4086.37 314.341   6
   3 -17  19 3516.50 286.991   8
  -3  17 -19 3673.57 299.535   4
  -3  17 -20 2043.20 212.350   4
   3 -17  20 2537.28 220.965   8
   3 -17  21 369.172 132.403   8
   3  19 -19 8118.03 323.281   6
   3  19 -19 7812.33 305.641   4
   3  19 -18 1646.48 221.958   6
   3  19 -18 1618.74 222.242   4
   3  19 -17 19976.8 675.343   6
   3  19 -17 20652.3 680.929   4
   3  19 -16 5744.35 352.615   6
  -3 -19  16 5606.53 322.151   8
   3  19 -16 6345.91 379.402   4
   3  19 -15 12736.5 524.031   6
  -3 -19  15 11505.6 503.094   8
  -3 -19  14 526.672 297.463   8
   3  19 -14 1430.20 320.293   6
   3  19 -13 22727.7 809.883   6
   3  19 -13 21378.7 837.149   7
   3  19 -12 23335.0 887.115   7
   3  19 -12 24432.1 854.232   6
   3  19 -12 22723.1 873.909   9
   3  19 -11 11856.8 552.329   6
   3  19 -11 11944.6 596.864   9
   3  19 -10 3402.72 368.847   6
   3  19 -10 3554.39 436.868   9
  -3  19   9 229.985 265.529   9
   3  19  -9 257.291 405.376   9
   3  19  -9-6.99406 305.630   6
   3  19  -9 317.752 407.538   7
   3  19  -8 8636.98 456.630   6
  -3  19   8 7900.21 441.441   9
   3  19  -8 8365.66 554.931   9
  -3  19   7 7800.22 444.180   9
   3  19  -7 9179.78 551.233   7
   3  19  -7 8264.64 433.196   6
   3  19  -7 8494.43 558.165   9
   3  19  -6 951.786 424.846   9
   3  19  -6 257.495 404.918   7
  -3  19   6 816.061 323.991   9
   3  19  -5 9480.25 571.597   9
   3  19  -5 8708.24 536.715   7
  -3  19   5 7935.33 478.962   9
   3  19  -4 40.0068 440.873   9
   3  19  -4 281.517 375.311   7
  -3  19   4 794.905 367.834   9
   3  19  -3 43399.1 1529.85   9
   3  19  -3 45499.5 1490.29   7
  -3  19   3 46038.5 1491.35   9
  -3  19   2 151067. 4602.30   9
   3  19  -2 155896. 4626.85   9
   3  19  -2 149545. 4586.98   7
   3  19  -1 27451.0 955.867   7
  -3  19   1 26152.9 990.271   9
   3  19   0 51758.7 1646.33   7
  -3  19   0 51272.8 1697.93   9
  -3  19  -1 64413.5 2073.43   4
  -3  19  -1 69828.6 2133.52   9
  -3  19  -2 97007.4 3037.94   9
   3  19   2 98798.9 3042.74   9
   3  19   3 1836.62 427.245   9
  -3  19  -3 1610.98 428.497   9
   3  19   4 16249.2 727.051   9
  -3  19  -4 15935.0 724.432   9
  -3  19  -5 11506.1 621.818   9
   3  19   5 11304.6 617.983   9
   3  19   6 9750.96 574.884   9
  -3  19  -6 9162.76 572.428   9
   3  19   7 11136.5 583.120   9
  -3  19  -8 3237.76 308.193   6
   3  19   8 2897.16 414.924   9
  -3  19  -9 625.551 281.330   6
   3  19   9 275.220 366.040   9
  -3  19  -9 385.727 401.934   4
  -3  19 -10 617.441 291.818   6
   3  19  10 897.897 365.297   9
  -3  19 -10 160.046 413.438   4
  -3  19 -10 1268.28 416.474   9
  -3  19 -11 2198.65 328.308   6
   3  19  11 1685.42 349.240   9
   3 -19  12 12908.6 614.796   8
   3  19  12 12386.1 552.663   9
  -3  19 -12 13133.0 548.755   6
   3  19  13 1248.57 281.676   9
  -3  19 -13 1410.28 303.060   6
  -3  19 -13 894.185 365.546   4
  -3  19 -14 3700.91 326.695   6
  -3  19 -14 3539.50 374.575   4
   3  19  14 3062.11 285.418   9
   3  19  15 159.474 190.921   9
  -3  19 -15 486.928 268.416   6
  -3  19 -15 243.157 321.285   4
  -3  19 -16 436.552 286.059   4
   3 -19  16 319.600 255.953   8
  -3  19 -16 618.440 242.560   6
  -3  19 -17 4482.32 303.419   4
  -3  19 -17 4948.81 286.603   6
  -3  19 -18 296.869 196.489   4
  -3  19 -18 115.790 175.694   6
   3 -19  18 11.5581 183.180   8
   3 -19  19 3239.93 178.471   8
  -3  19 -19 3429.62 188.431   6
   3  21 -16 11023.6 403.922   4
   3  21 -15 1721.55 230.519   4
  -3 -21  15 1646.36 174.449   8
   3  21 -15 1628.92 158.413   6
   3  21 -14 3486.56 212.564   6
  -3 -21  14 3239.95 244.796   8
   3  21 -14 3682.93 290.712   4
   3  21 -13 391.152 182.922   6
  -3 -21  13 158.937 230.694   8
   3  21 -12 51838.7 1605.31   6
  -3 -21  12 53403.5 1642.30   8
   3  21 -11 1649.48 216.222   6
   3  21 -11 1293.30 311.093   9
   3  21 -10 663.770 315.411   9
   3  21  -9 6930.32 439.325   7
   3  21  -9 7176.94 454.820   9
  -3  21   8 26363.5 905.486   9
   3  21  -8 27709.8 994.978   9
  -3  21   7 511.038 261.987   9
   3  21  -7 677.209 348.215   7
   3  21  -7 685.897 373.066   9
   3  21  -6 2697.83 378.279   7
  -3  21   6 2467.67 303.958   9
   3  21  -6 2368.45 403.416   9
  -3  21   5 3811.40 355.871   9
   3  21  -5 4083.12 448.946   9
   3  21  -5 4316.54 398.143   7
  -3  21   4 25996.0 958.421   9
   3  21  -4 27846.4 1019.27   9
   3  21  -3 2615.39 431.261   9
  -3  21   3 2402.98 356.997   9
   3  21  -3 2226.68 345.847   7
  -3  21   2 8340.92 483.137   9
   3  21  -2 9005.13 540.466   9
   3  21  -2 8373.81 433.474   7
  -3  21   1 5412.50 427.235   9
   3  21  -1 5440.42 358.872   7
  -3  21   0 19421.9 775.309   9
   3  21   1 3230.44 423.208   9
  -3  21  -1 4036.00 423.965   9
   3  21   2 313.098 408.055   9
  -3  21  -2 307.792 282.008   4
  -3  21  -2 610.964 380.077   9
  -3  21  -3 30769.3 1071.44   9
   3  21   3 30493.8 1080.15   9
  -3  21  -3 29966.7 1017.45   4
   3  21   4 2455.66 400.285   9
  -3  21  -4 2233.92 395.548   9
  -3  21  -4 2543.21 338.795   4
  -3  21  -5 5698.85 401.216   4
  -3  21  -5 6153.93 454.883   9
   3  21   5 5866.90 445.727   9
  -3  21  -6 1461.91 391.082   9
   3  21   6 2401.80 381.300   9
  -3  21  -6 2173.54 341.459   4
  -3  21  -7 4364.63 391.682   4
   3  21   7 4272.61 388.651   9
  -3  21  -7 4332.74 413.120   9
   3  21   8 3515.96 368.481   9
  -3  21  -8 3925.30 385.003   4
   3  21   9 37115.1 1229.51   9
  -3  21  -9 38039.3 1241.25   4
   3  21  10 14483.6 569.970   9
   3 -21  10 14647.2 608.151   8
  -3  21 -10 14583.0 603.317   4
   3 -21  11 17733.9 678.444   8
  -3  21 -11 18112.2 677.451   4
   3  21  11 17670.6 639.165   9
   3  21  12 18167.0 636.401   9
   3 -21  12 19346.0 688.392   8
  -3  21 -12 18884.9 686.815   4
   3  21  13 43422.7 1427.19   9
   3 -21  13 55092.2 1488.13   8
  -3  21 -15 26465.7 855.111   4
   3 -21  16 22470.0 718.377   8
  -3  21 -16 22681.6 723.389   4
  -3 -23  12 41217.3 1280.55   8
   3  23 -12 43166.3 1287.14   4
  -3 -23  11 340.619 159.836   8
   3  23 -11 138.562 171.363   4
  -3 -23  10 4157.74 256.492   8
   3  23 -10 3967.56 250.370   4
   3  23  -9 1075.98 218.327   4
   3  23  -8 45873.7 1477.48   9
   3  23  -8 48164.1 1460.66   4
   3  23  -7 880.479 277.141   9
   3  23  -7 486.653 228.549   4
   3  23  -6 6031.90 368.116   9
   3  23  -6 6084.28 318.551   4
  -3  23   5 356.699 178.066   9
   3  23  -5 388.775 289.040   9
   3  23  -5 444.505 215.592   4
  -3  23   4 14483.0 534.436   9
   3  23  -4 14629.4 529.090   4
   3  23  -4 16046.3 601.818   9
  -3  23   3 3344.32 273.369   9
   3  23  -3 3409.48 343.578   9
   3  23  -3 3183.92 228.206   4
  -3  23   2 16262.0 598.079   9
  -3  23   1 725.442 256.550   9
   3  23   0 3176.77 356.363   9
  -3  23   0 4196.77 311.006   9
  -3  23  -1 2336.28 299.262   9
   3  23   1 2798.31 332.669   9
  -3  23  -2 2538.42 310.693   9
   3  23   2 2590.06 330.118   9
  -3  23  -3 4639.86 338.936   9
   3  23   3 4415.20 353.239   9
  -3  23  -4 1465.64 280.796   9
   3  23   4 2127.68 300.676   9
   3  23   5 699.067 277.628   9
  -3  23  -5 792.040 192.860   4
  -3  23  -5 840.620 270.830   9
   3  23   6 950.554 255.312   9
  -3  23  -6 446.274 195.202   4
  -3  23  -7 4120.60 255.315   4
   3  23   7 3425.51 273.221   9
   3 -23   7 3684.14 302.720   8
   3  23   8 36650.1 1175.41   9
   3 -23   8 38809.0 1196.99   8
  -3  23  -8 37672.6 1176.79   4
   3  23   9 4945.83 255.303   9
   3 -23   9 5767.02 298.464   8
  -3  23  -9 5521.65 278.201   4
  -3  23 -10 1063.87 192.603   4
   3 -23  10 1337.61 201.022   8
  -3  23 -11 879.640 161.847   4
   3 -23  11 883.379 176.074   8
   3 -23  12 2247.58 166.183   8
   3  25  -4 1249.38 158.637   9
   3  25  -1 4304.51 231.959   9
   3  25   0 3705.83 218.563   9
   3  25   1 1906.38 173.719   9
   3  25   2 737.546 147.739   9
  -4   0  29 249.601 194.012  12
  -4   0  28 4280.06 317.165  12
  -4   0  27 103.367 173.965  11
  -4   0  27 113.722 318.820  12
  -4   0  26 33207.7 1083.90  11
  -4   0  26 33736.5 1162.45  12
  -4   0  25 150.907 413.118  12
  -4   0  25 92.3807 284.874  11
  -4   0  24 115787. 3609.07  12
  -4   0  24 117917. 3559.37  11
  -4   0  23 254.794 438.147  12
  -4   0  23-213.308 334.305  11
  -4   0  22 4416.24 386.190  11
  -4   0  22 3329.38 481.159  12
  -4   0  21-73.9603 432.090  12
   4   0 -21 32.9805 326.030   2
  -4   0  21 155.463 332.602  11
  -4   0  20 14608.4 726.000  12
   4   0 -20 16384.7 687.238   2
  -4   0  20 16200.2 664.761  11
   4   0 -19 296.744 307.614   2
  -4   0  19 271.962 382.510  12
  -4   0  19-41.1875 302.037  11
  -4   0  18 369053. 11027.1  12
   4   0 -18 374902. 11028.8   2
  -4   0  18 369959. 11007.5  11
   4   0 -17 174.132 267.461   2
  -4   0  17 293.027 321.354  12
  -4   0  16 309840. 9361.54   3
  -4   0  16 320780. 9411.16  12
   4   0 -16 324926. 9410.52   2
  -4   0  15 17.5907 162.150   3
  -4   0  14 54552.8 1678.62   1
  -4   0  14 53017.4 1636.77   3
  -4   0  13 80.6557 128.966   3
  -4   0  13 338.842 219.927   1
  -4   0  12 28560.6 921.775   1
  -4   0  12 28191.4 888.159   3
  -4   0  11 254.325 110.808   3
  -4   0  11 218.534 179.988   1
  -4   0  10 7799.40 318.069   1
  -4   0  10 7541.33 280.349   3
  -4   0   9 797.395 141.948   1
  -4   0   9 368.325 97.3988   3
  -4   0   8 6296.36 224.495   3
  -4   0   8 6002.31 251.445   1
  -4   0   7 49.0269 107.595   1
  -4   0   7 61.6047 72.7967   3
  -4   0   5 97.4151 89.4648   1
  -4   0   5 124.013 58.8362   3
  -4   0   4 75972.2 2270.93   1
  -4   0   4 76719.8 2258.71   3
  -4   0   3 61.6090 75.2018   2
  -4   0   3 72.1212 49.0021   3
  -4   0   1 243.622 67.3958   2
  -4   0   0 14988.5 465.378   2
  -4   0  -1 194.473 66.2282   2
  -4   0  -3 372.515 88.1726   2
   4   0   3 172.574 80.1775   3
   4   0   5 126.389 94.7062   3
  -4   0  -5 565.220 98.9805   2
  -4   0  -6 56862.8 1717.03   2
  -4   0  -7 75.1633 134.964   2
   4   0   8 94775.7 2829.73   3
  -4   0  -8 94676.2 2837.90   2
   4   0   9 392.185 135.626   3
  -4   0  -9-43.2802 162.245   2
   4   0  10 98634.1 2862.54   3
  -4   0 -10 91623.7 2870.78   2
  -4   0 -11 134.366 202.928   2
   4   0  11-31.2794 168.055   3
   4   0  12 7571.71 334.935   3
  -4   0 -12 7139.67 357.828   2
   4   0  13-177.954 200.002   3
  -4   0 -13-98.3872 249.760   2
  -4   0 -14 110050. 3306.62   2
   4   0  14 107668. 3282.91   3
  -4   0 -15 173.236 269.851   2
   4   0  15-31.8556 225.626   3
   4   0  16 217463. 6401.46   8
  -4   0 -16 209690. 6413.77   2
   4   0  16 214307. 6388.19   3
   4   0  16 210063. 6419.11  12
   4   0  16 218540. 6408.69  11
   4   0  17 160.539 245.378   3
  -4   0 -17 27.6913 343.657   2
   4   0  17-37.5677 300.097  12
   4   0  17-51.4839 329.483  11
   4   0  17 137.051 292.440   8
   4   0  18 39196.9 1322.93   8
  -4   0 -18 41793.2 1356.95   2
   4   0  18 40546.0 1342.60  11
   4   0  18 39704.8 1368.31  12
   4   0  18 39131.0 1312.64   3
  -4   0 -19 72.2357 353.637   2
   4   0  19-220.192 394.337  12
   4   0  19 8.74475 322.028   8
   4   0  19-305.329 350.147  11
   4   0  19 329.323 256.001   3
   4   0  20 7039.56 515.925  12
   4   0  20 6282.69 441.169   8
   4   0  20 6511.99 498.340  11
  -4   0 -20 6950.39 510.426   2
   4   0  21 287.086 397.552  11
   4   0  21 43.5202 327.988   8
  -4   0 -21 270.774 391.771   2
   4   0  21 251.293 416.626  12
   4   0  22 13994.9 669.286  11
   4   0  22 13833.0 622.980   8
   4   0  22 15433.7 722.457  12
   4   0  23 423.513 440.368  12
   4   0  23-53.3378 310.119   8
   4   0  23 269.866 374.786  11
   4   0  24 25573.5 919.251  11
   4   0  24 26462.3 955.092  12
   4   0  25 113.546 227.350   8
   4   0  25-68.4810 329.247  11
   4   0  25 425.621 385.367  12
   4   0  26 12389.5 582.402  12
   4   0  26 12924.0 549.731  11
   4   0  27 46.2925 232.688  11
   4   0  27 418.772 285.985  12
   4   0  28 59065.3 1833.55  11
   4   0  28 62752.0 1865.73  12
  -4  -2  29 3003.63 227.061  12
  -4   2  29 3546.10 231.082  12
  -4  -2  28 14534.2 524.963  11
  -4  -2  28 18167.2 602.491  12
  -4  -2  27 372.617 217.100  11
  -4  -2  27 518.815 306.312  12
  -4  -2  26-74.5077 285.355  11
  -4  -2  26 8.09541 365.502  12
  -4  -2  25 6990.67 426.316  11
  -4  -2  25 5921.47 485.583  12
  -4   2  24 4824.38 337.635  11
  -4  -2  24 5479.96 413.415  11
  -4  -2  24 5194.69 489.848  12
  -4  -2  23 39166.4 1326.15  11
  -4  -2  23 40375.8 1372.21  12
  -4   2  23 38780.3 1283.60  11
  -4  -2  22 36270.6 1247.48  11
  -4  -2  22 36997.5 1282.96  12
  -4   2  22 35858.1 1208.19  11
   4   2 -21 2341.70 427.609   2
  -4  -2  21 2154.76 421.201  12
  -4   2  21 2098.46 322.794  11
  -4  -2  21 2614.84 385.353  11
   4  -2 -21 1826.10 421.825   2
   4   2 -20 81116.3 2619.33   2
  -4   2  20 86462.5 2571.82  11
  -4  -2  20 85542.9 2600.43  11
  -4   2  20 78433.8 2610.60  12
   4  -2 -20 82367.4 2622.17   2
  -4  -2  20 83518.6 2616.62  12
  -4  -2  19 56966.6 1817.93  12
  -4   2  19 53932.2 1767.59  11
   4   2 -19 55626.1 1820.07   2
   4  -2 -19 58392.5 1823.84   2
  -4   2  19 55560.7 1816.28  12
   4  -2 -18 62067.8 1883.60   2
   4   2 -18 58840.5 1876.80   2
  -4  -2  18 59076.5 1878.36  12
  -4  -2  18 56295.4 1816.33   3
  -4   2  18 57230.6 1836.43  11
  -4   2  18 59134.4 1880.43  12
   4   2 -17 2094.43 329.228   2
   4  -2 -17 2532.05 325.585   2
  -4  -2  17 2299.01 245.591   3
  -4  -2  17 2396.99 348.807  12
  -4   2  17 2232.83 359.816  12
  -4   2  16 69341.7 2325.94  12
   4  -2 -16 76785.7 2324.04   2
  -4  -2  16 76246.8 2326.95  12
   4   2 -16 77006.6 2323.05   2
  -4  -2  16 74770.3 2287.34   3
  -4  -2  15 270352. 8009.81   3
  -4  -2  14 34877.6 1116.41   3
  -4   2  14 35245.1 1085.08   3
  -4  -2  14 35589.0 1144.25   1
  -4   2  13 161426. 4763.07   3
  -4  -2  13 161761. 4807.84   1
  -4  -2  13 159489. 4788.62   3
  -4  -2  12 104593. 3138.74   1
  -4  -2  12 100430. 3121.05   3
  -4   2  12 106568. 3098.31   3
  -4  -2  11 402366. 11812.8   3
  -4  -2  11 387925. 11823.9   1
  -4   2  11 406347. 11790.1   3
  -4  -2  10 55755.6 1685.76   1
  -4   2  10 55654.4 1649.58   3
  -4  -2  10 54061.6 1671.46   3
  -4  -2   9 372.673 145.340   1
  -4  -2   9 571.669 118.711   3
  -4   2   9 491.171 72.9106   3
  -4  -2   8 91231.1 2726.36   3
  -4  -2   8 92042.3 2734.63   1
  -4   2   8 91547.9 2705.68   3
  -4   2   7 11845.4 362.440   3
  -4  -2   7 11583.0 385.931   3
  -4  -2   7 11412.3 398.539   1
  -4   2   6 144649. 4214.28   3
  -4  -2   6 148941. 4241.02   1
  -4   2   6 135826. 4238.07   1
  -4  -2   6 141698. 4233.37   3
  -4  -2   5 194862. 5627.53   3
  -4   2   5 186110. 5630.94   1
  -4  -2   5 191345. 5631.42   1
  -4  -2   4 231178. 6804.86   3
  -4  -2   3 202046. 5951.57   2
  -4   2   2 73228.3 2201.95   2
  -4  -2   2 75387.4 2202.87   2
  -4   2   1 52331.1 1539.83   2
  -4  -2   1 51125.1 1539.46   2
   4  -2   0 49873.2 1523.02   3
  -4  -2   0 52455.6 1529.36   2
  -4   2   0 52361.3 1529.24   2
  -4  -2  -2 5621.31 203.200   2
   4  -2   2 5718.81 200.420   3
  -4   2  -2 5382.23 199.802   2
   4  -2   3 202195. 5643.39   3
  -4   2  -3 188748. 5643.10   2
  -4  -2  -3 183295. 5643.68   2
  -4  -2  -5 159029. 4860.29   2
   4  -2   5 170062. 4858.39   3
  -4   2  -5 163698. 4859.77   2
  -4   2  -6 8581.96 352.483   2
   4   2   6 9229.07 342.887   3
   4   2   7 32406.5 991.882   3
  -4   2  -7 30547.0 1000.82   2
   4  -2   7 32770.6 997.779   3
  -4  -2  -7 33012.7 1004.04   2
   4   2   8 84426.1 2399.33   3
  -4  -2  -8 81921.3 2410.54   2
  -4  -2  -9 60608.3 1819.25   2
   4   2   9 62182.1 1805.52   3
   4   2  10 56496.8 1647.76   3
  -4  -2 -10 55392.8 1667.03   2
  -4   2 -11 396969. 12489.5   2
  -4  -2 -11 436174. 12499.2   2
   4  -2  11 429863. 12488.5   3
   4   2  11 430329. 12478.6   3
  -4   2 -12 76198.0 2458.90   2
  -4  -2 -12 80335.1 2464.13   2
   4  -2  12 82401.4 2454.13   3
   4   2  12 83166.3 2443.65   3
  -4   2 -13 939.514 249.558   2
   4  -2  13 1279.41 239.194   3
   4   2  13 1450.27 199.494   3
  -4  -2 -13 1117.58 257.572   2
   4   2  14 294193. 8680.98   3
  -4   2 -14 286384. 8704.65   2
  -4  -2 -14 298962. 8710.92   2
   4  -2  14 292907. 8695.05   3
  -4   2 -15 62595.3 1966.74   2
  -4  -2 -15 59836.5 1966.22   2
   4  -2  15 64746.2 1952.61   3
   4  -2  16 7824.42 461.562  12
   4   2  16 7830.81 472.418  12
   4  -2  16 8113.04 436.786   8
  -4  -2 -16 9173.13 469.918   2
   4   2  16 9094.43 434.717   8
   4   2  16 8062.88 420.019  11
  -4   2 -16 9253.93 467.035   2
   4  -2  16 8348.82 435.313   3
   4   2  17 8981.60 511.755  12
   4  -2  17 8849.52 447.084   3
  -4   2 -17 8673.37 433.061   6
   4  -2  17 8880.21 517.278  12
  -4   2 -17 8069.71 487.115   2
  -4  -2 -17 8791.79 492.506   2
   4   2  17 10007.5 472.644   8
   4  -2  17 9528.61 482.210   8
   4   2  17 9730.61 482.949  11
   4  -2  18 7538.67 493.495  12
   4  -2  18 7728.97 459.944   8
   4  -2  18 7269.68 437.657   3
  -4   2 -18 6574.70 470.727   2
   4   2  18 8030.06 460.500  11
   4   2  18 7816.43 501.520  12
   4   2  18 7992.07 459.092   8
  -4  -2 -18 6876.13 476.139   2
   4  -2  19 29073.3 1004.29   3
   4  -2  19 28309.1 1035.86  11
   4   2  19 26557.2 1044.04  12
   4  -2  19 28028.0 1055.56  12
  -4   2 -19 30258.2 1057.62   2
   4   2  19 28876.8 1025.62  11
   4  -2  19 28795.7 1025.92   8
   4   2  19 28368.8 1011.92   8
  -4  -2 -19 29862.2 1063.85   2
   4  -2  20 34641.4 1244.63  11
   4   2  20 35541.5 1215.74   8
  -4   2 -20 36908.6 1257.65   2
   4  -2  20 36379.9 1224.40   8
   4  -2  20 34188.8 1199.69   3
   4  -2  20 34840.1 1268.87  12
   4   2  20 37086.0 1241.16  11
  -4  -2 -20 36907.5 1261.04   2
   4  -2  21 12498.4 643.642  12
   4  -2  21 12575.3 630.323  11
   4   2  21 11536.6 552.124   8
   4  -2  21 11360.9 566.296   8
   4   2  21 11362.1 591.515  11
   4  -2  22 4989.30 468.708  11
   4   2  22 4613.51 451.953  11
   4  -2  22 5267.59 497.004  12
   4   2  22 4560.46 394.467   8
   4  -2  22 4821.92 406.130   8
   4   2  23 14604.1 661.066  11
   4  -2  23 15500.8 630.382   8
   4   2  23 14074.3 607.609   8
   4  -2  23 16323.2 725.114  12
   4  -2  23 15226.9 696.941  11
   4   2  24 9225.46 497.534  11
   4  -2  24 9026.28 528.120  11
   4  -2  24 9427.00 560.371  12
   4  -2  24 8472.93 450.968   8
   4   2  24 7902.34 421.218   8
   4  -2  25 9949.11 451.459   8
   4  -2  25 10471.2 534.332  11
   4   2  25 10980.9 508.099  11
   4  -2  25 11187.8 564.488  12
   4  -2  26 67645.4 2111.07  11
   4  -2  26 68429.2 2124.77  12
   4   2  26 67602.4 2090.80  11
   4  -2  27 885.468 292.452  12
   4   2  27 989.686 210.430  11
   4  -2  27 674.764 254.942  11
   4  -2  28 2991.67 229.751  11
  -4   4  29 10432.7 384.497  12
  -4  -4  29 10969.2 383.507  12
  -4  -4  28 475.960 220.879  12
  -4  -4  28 698.157 177.350  11
  -4   4  28 598.247 228.823  12
  -4  -4  27 3088.74 321.854  12
  -4  -4  27 2979.20 280.905  11
  -4   4  27 3215.77 327.150  12
  -4  -4  26 10440.8 516.722  12
  -4   4  26 10874.1 526.640  12
  -4  -4  26 10454.9 492.683  11
  -4  -4  25 3884.79 377.707  11
  -4  -4  25 3171.83 413.255  12
  -4   4  25 3457.74 424.817  12
  -4  -4  24 6101.33 487.309  12
  -4  -4  24 6272.68 451.023  11
  -4   4  24 5883.22 483.851  12
  -4  -4  23 32356.3 1127.89  11
  -4   4  23 31758.5 1155.23  12
  -4  -4  23 31410.0 1147.44  12
  -4   4  22 11855.2 637.218  12
  -4  -4  22 12211.1 608.346  11
  -4  -4  22 11854.6 623.474  12
   4   4 -21 1738.34 408.606   2
  -4  -4  21 1214.38 399.770  11
  -4  -4  21 1611.57 406.762  12
  -4   4  21 1277.25 432.689  12
   4  -4 -21 1869.12 390.859   2
   4   4 -20 3981.83 439.759   2
   4  -4 -20 4645.74 435.065   2
  -4  -4  20 4506.20 441.185  12
  -4   4  20 4230.58 467.493  12
  -4  -4  19 1406.13 376.911  12
   4  -4 -19 2123.11 361.767   2
  -4   4  19 1877.91 394.447  12
  -4  -4  19 1595.99 273.620   3
   4   4 -19 1664.75 378.823   2
  -4  -4  18 15773.4 665.313  12
   4   4 -18 15440.1 656.381   2
   4   4 -18 13991.3 612.003   6
  -4   4  18 16597.2 678.346  12
  -4  -4  18 14830.3 595.921   3
   4  -4 -18 16134.6 650.193   2
  -4  -4  17 250.603 238.320   3
  -4   4  17 588.790 313.162  12
   4   4 -17 484.707 272.795   6
   4   4 -17 479.637 298.425   2
  -4  -4  17 276.373 316.424  12
   4  -4 -17 393.487 283.037   2
   4  -4 -16 642.634 269.494   2
   4   4 -16 678.254 259.971   2
  -4  -4  16 316.574 293.917  12
  -4  -4  16 725.214 228.807   3
  -4   4  16 886.732 282.708  12
   4  -4 -15 39797.5 1277.38   2
  -4  -4  15 38284.4 1254.60   3
   4   4 -15 39761.2 1274.23   2
  -4  -4  14 170.659 194.509   3
  -4   4  13 28969.4 946.555   1
  -4  -4  13 28239.0 936.661   3
  -4  -4  13 29275.8 947.465   1
  -4   4  12 477140. 13819.8   1
  -4  -4  12 458126. 13812.8   3
  -4  -4  12 471472. 13819.1   1
  -4  -4  11 87166.8 2673.47   3
  -4   4  11 90593.2 2680.17   1
  -4  -4  11 88913.4 2678.03   1
  -4  -4  10 301694. 8613.03   1
  -4   4  10 288084. 8610.67   1
  -4  -4  10 285381. 8608.06   3
  -4  -4   9 32692.4 1018.38   3
  -4   4   9 32664.1 1019.83   1
  -4  -4   9 32474.5 1017.91   1
  -4  -4   8 7043.21 271.203   1
  -4  -4   8 7016.33 278.017   3
  -4   4   8 6650.83 271.363   1
  -4  -4   7 4827.18 203.036   1
  -4   4   7 4457.22 201.006   1
  -4  -4   7 4670.60 206.449   3
  -4   4   6 54478.6 1654.85   1
  -4  -4   6 55699.9 1655.02   1
  -4   4   4 13955.0 443.614   1
  -4  -4   4 13864.2 441.491   1
   4  -4  -2 25154.8 762.788   3
  -4   4   2 26577.9 780.726   2
  -4  -4   2 26118.5 788.261   3
  -4  -4   2 26203.8 780.370   2
   4  -4  -1 41186.7 1273.69   3
  -4   4   1 43549.6 1282.23   2
  -4  -4   1 43861.2 1282.76   2
  -4  -4   1 44870.1 1293.19   3
  -4  -4   0 1033.30 83.4878   2
   4  -4   0 1122.01 73.4032   3
  -4   4   0 1029.49 79.7063   2
   4  -4   1 4890.27 194.933   3
  -4   4  -1 5266.45 195.152   2
  -4   4  -2 135781. 3979.96   2
   4  -4   2 136052. 3982.71   3
  -4  -4  -2 132676. 3981.45   2
  -4   4  -3 85586.3 2550.65   2
  -4  -4  -3 84348.4 2552.36   2
   4  -4   3 88191.9 2555.59   3
   4  -4   4 25171.6 747.334   3
  -4   4  -4 23899.9 740.678   2
  -4  -4  -4 23014.8 742.363   2
  -4  -4  -5 104371. 3158.99   2
  -4   4  -5 105296. 3156.32   2
   4  -4   5 109411. 3161.13   3
  -4   4  -6 7049.26 271.886   2
  -4  -4  -6 6381.59 270.978   2
   4  -4   7 368.254 134.662   3
  -4   4  -7 281.611 122.762   2
  -4  -4  -7 215.246 126.763   2
  -4   4  -8 63515.5 1994.77   2
  -4  -4  -8 64130.4 1998.58   2
  -4   4  -9 337125. 10269.1   2
   4  -4   9 362796. 10273.0   3
  -4  -4  -9 344795. 10273.3   2
  -4   4 -10 8208.34 353.522   2
  -4  -4 -10 7513.06 354.117   2
   4  -4  10 8816.85 358.442   3
  -4   4 -11 147721. 4478.06   2
  -4  -4 -11 152151. 4483.58   2
  -4   4 -12 541.713 224.158   2
  -4  -4 -12 787.408 228.687   2
  -4  -4 -13 2182.79 257.254   2
   4  -4  13 1873.03 268.609   3
  -4   4 -13 1802.46 246.871   2
   4  -4  14 32870.7 1086.58   3
  -4  -4 -14 30764.3 1088.24   2
  -4   4 -14 34515.0 1095.21   2
  -4   4 -15 77.9955 273.879   2
   4  -4  15 349.867 279.950   8
  -4  -4 -15 255.006 269.721   2
   4  -4  15 62.1955 262.943  11
   4  -4  15 89.4391 271.194   3
   4  -4  16 61321.1 1917.77  11
   4  -4  16 59902.6 1910.26   8
   4   4  16 59689.7 1899.82  11
  -4   4 -16 58828.7 1894.40   6
   4   4  16 61075.3 1903.73   8
  -4   4 -16 62955.9 1918.11   2
   4  -4  16 58157.1 1921.49  12
  -4  -4 -16 61453.1 1919.25   2
   4   4  16 60927.5 1926.28  12
   4  -4  16 59470.9 1905.13   3
   4   4  17 52624.8 1751.49  11
  -4   4 -17 55177.3 1754.24   6
   4  -4  17 55537.8 1767.92   3
   4  -4  17 56056.3 1773.62  11
   4  -4  17 53621.6 1760.69   8
  -4  -4 -17 57314.7 1782.68   2
  -4   4 -17 56967.7 1778.59   2
   4   4  17 55037.9 1758.96   8
   4  -4  17 53963.9 1777.07  12
   4   4  17 54307.6 1776.99  12
   4  -4  18 1093.05 382.797  12
  -4   4 -18 1292.59 322.351   6
   4  -4  18 1289.14 310.159   3
   4   4  18 1578.13 339.181  11
   4  -4  18 1406.92 377.902  11
   4   4  18 783.785 389.314  12
   4   4  18 1151.28 333.733   8
   4  -4  18 961.763 322.157   8
  -4  -4 -18 1201.59 342.354   2
  -4   4 -18 1006.83 331.027   2
   4   4  19 2060.49 352.785  11
  -4   4 -19 1521.17 361.921   6
   4  -4  19 1945.49 383.148  11
   4   4  19 2028.40 344.199   8
   4  -4  19 2441.41 388.381   8
  -4   4 -19 3176.89 407.877   2
   4  -4  19 1977.97 330.306   3
   4  -4  19 2433.88 413.034  12
  -4  -4 -19 2777.96 408.799   2
   4   4  19 2061.42 414.388  12
   4  -4  20 1903.60 419.223  12
   4   4  20 1754.85 368.630  11
   4   4  20 1733.58 334.632   8
  -4   4 -20 1576.21 358.868   6
  -4   4 -20 1432.63 387.072   2
  -4  -4 -20 1907.65 390.032   2
   4  -4  20 1811.50 370.285   8
   4  -4  20 1099.53 420.847  11
   4   4  20 1819.27 418.624  12
   4  -4  20 1718.90 343.234   3
   4   4  21 1270.86 428.198  12
  -4   4 -21 1239.26 332.030   6
   4   4  21 1195.74 358.556  11
   4   4  21 1103.75 338.681   8
   4  -4  21 1191.28 384.121   8
   4  -4  21 846.942 415.227  12
  -4   4 -22 24850.1 886.377   6
   4  -4  22 24118.3 910.438   8
   4   4  22 23040.4 888.859   8
   4   4  22 26211.9 964.769  12
   4   4  22 25515.8 916.914  11
   4  -4  22 26039.4 963.980  12
   4   4  23 21659.8 785.689  11
   4  -4  23 19502.0 774.544   8
   4   4  23 18637.8 744.440   8
   4  -4  23 22562.9 841.687  12
   4   4  23 22053.8 849.946  12
   4   4  24 59115.5 1845.81  12
   4   4  24 57966.7 1797.57  11
   4  -4  24 54081.6 1790.37   8
   4  -4  24 57637.6 1840.20  12
   4   4  25 711.838 357.654  12
   4   4  25 659.832 269.110  11
   4  -4  25 844.674 254.916   8
   4  -4  25 340.658 362.948  12
   4   4  26 6586.90 402.718  12
   4  -4  26 5045.37 274.369   8
   4  -4  26 5603.75 382.913  11
   4   4  26 5160.87 293.617  11
   4  -4  26 6269.58 391.916  12
   4   4  27 6662.19 368.075  12
   4  -4  27 6828.84 359.524  11
   4  -4  27 6663.78 364.919  12
   4  -4  28 4714.88 262.652  11
  -4  -6  28 111.805 163.208  11
  -4   6  28 122.884 148.938  12
  -4  -6  28 330.683 148.233  12
  -4  -6  27 4245.45 279.987  12
  -4   6  27 4669.28 290.076  12
  -4  -6  27 4781.11 298.935  11
  -4  -6  26 652.926 283.397  11
  -4   6  26 744.141 286.465  12
  -4  -6  26 988.960 285.474  12
  -4  -6  25 31758.8 1096.53  11
  -4  -6  25 31753.6 1093.40  12
  -4   6  25 33087.1 1105.65  12
  -4  -6  24 23019.5 853.972  11
  -4   6  24 22583.1 856.190  12
  -4  -6  24 21889.2 853.157  12
  -4   6  23 828.006 376.124  12
  -4  -6  23 1537.00 405.262  11
  -4  -6  23 1613.51 395.412  12
   4   6 -22 34417.8 1180.94   6
  -4  -6  22 35784.3 1226.66  11
  -4   6  22 35423.1 1228.29  12
  -4  -6  22 34464.8 1224.74  12
   4   6 -21 93597.4 2930.41   6
  -4   6  21 96701.1 2975.01  12
  -4  -6  21 95634.9 2966.22  12
  -4  -6  21 96122.8 2969.00  11
   4  -6 -20-306.076 359.709   2
   4   6 -20-99.4414 332.354   2
  -4  -6  20 16.7954 248.579   3
  -4   6  20-88.7001 378.885  12
   4   6 -20-131.113 347.859   6
  -4  -6  20-163.650 385.737  12
  -4   6  19 21804.2 856.293  12
   4  -6 -19 22475.0 859.798   2
  -4  -6  19 21650.8 847.507  12
   4   6 -19 21924.7 828.514   6
   4   6 -19 23552.9 857.935   2
  -4  -6  19 21427.2 804.385   3
   4   6 -18 83011.5 2479.38   2
   4  -6 -18 77755.0 2475.76   2
   4   6 -18 78744.5 2463.13   6
  -4   6  18 79283.7 2476.90  12
  -4  -6  18 76900.7 2450.73   3
  -4  -6  18 79621.9 2475.73  12
  -4  -6  17 44907.9 1474.50  12
   4   6 -17 42251.2 1468.62   6
  -4   6  17 46203.9 1485.27  12
   4  -6 -17 46462.3 1477.82   2
   4   6 -17 46144.7 1480.47   2
  -4  -6  17 44868.6 1459.27   3
  -4   6  16 1889.96 303.951  12
  -4  -6  16 1595.39 294.166   3
   4  -6 -16 1619.49 281.628   2
   4   6 -16 2067.61 296.299   2
   4   6 -16 1284.55 291.985   6
  -4  -6  16 1801.33 309.966  12
  -4  -6  15 908.734 266.161   3
   4   6 -15 713.947 291.136   6
   4  -6 -15 1263.84 271.016   2
   4   6 -15 907.839 253.477   2
  -4  -6  14 59535.3 1848.22   3
   4   6 -14 59262.1 1844.80   2
   4  -6 -14 58932.0 1846.16   2
   4   6 -13 175148. 5153.38   2
   4  -6 -13 172632. 5153.31   2
  -4  -6  13 169968. 5156.78   3
  -4  -6  12 6002.89 318.773   3
  -4  -6  11 18728.9 635.889   1
  -4  -6  11 18566.7 650.239   3
  -4   6  11 18997.5 638.273   1
  -4  -6  10 20264.9 680.611   1
  -4  -6  10 21178.1 698.076   3
  -4   6  10 20538.8 679.875   1
  -4   6   9 5695.80 258.269   1
  -4  -6   9 6204.42 255.445   1
  -4  -6   9 5513.86 281.462   3
  -4   6   8 85685.4 2530.10   1
  -4  -6   8 83301.7 2527.76   1
  -4   6   7 122944. 3647.21   1
  -4  -6   7 122691. 3645.69   1
  -4  -6   6 30405.6 940.931   3
  -4   6   6 29772.4 921.558   1
  -4  -6   6 30000.5 920.364   1
  -4  -6   5 103957. 3116.93   3
  -4   6   5 106579. 3101.41   1
  -4  -6   5 103139. 3099.72   1
  -4  -6   4 79717.2 2351.37   3
  -4  -6   4 80076.3 2333.16   1
  -4   6   4 76418.5 2331.64   1
  -4   6   3 69349.0 1999.23   1
  -4  -6   3 71033.9 1999.31   1
  -4  -6   3 70238.0 2019.15   3
   4  -6  -3 65451.6 1979.27   3
   4  -6  -2 1360.32 73.4680   3
  -4  -6   2 1532.14 133.259   3
  -4  -6   2 1567.27 89.3984   1
  -4  -6   0 31360.1 967.408   3
  -4   6   0 32198.4 946.791   2
  -4  -6   0 31512.8 947.100   2
   4  -6   0 30902.8 951.668   3
  -4  -6  -1 42003.9 1305.26   2
   4  -6   1 42944.9 1311.79   3
  -4  -6  -1 44848.4 1323.73   3
  -4   6  -1 45160.5 1303.40   2
  -4  -6  -2 321.058 78.5157   2
  -4   6  -2 195.322 67.4786   2
   4  -6   2 452.375 94.7465   3
   4  -6   3 226887. 6774.27   3
  -4  -6  -3 227209. 6764.81   2
  -4   6  -3 233824. 6762.34   2
   4  -6   4 72078.9 2131.83   3
  -4  -6  -4 68834.8 2119.68   2
  -4   6  -4 72477.2 2117.78   2
  -4   6  -5 43867.3 1331.06   2
  -4  -6  -5 44573.1 1334.58   2
   4  -6   5 43556.8 1343.16   3
  -4  -6  -6 940.332 133.854   2
   4  -6   6 649.165 142.594   3
  -4   6  -6 972.049 123.456   2
  -4  -6  -7 5726.17 251.805   2
   4  -6   7 6058.55 271.167   3
  -4   6  -7 5813.60 246.885   2
  -4  -6  -8 117821. 3550.10   2
  -4   6  -8 117052. 3545.87   2
   4  -6   8 122652. 3559.79   3
   4  -6   9 20435.8 685.549   3
  -4   6  -9 19995.6 670.115   2
  -4  -6  -9 20231.5 673.228   2
  -4   6 -10 121036. 3698.32   2
   4  -6  10 127480. 3710.54   3
  -4  -6 -10 122857. 3702.52   2
   4  -6  11 79343.1 2302.83   3
  -4   6 -11 73352.8 2287.24   2
  -4  -6 -11 73250.7 2291.13   2
  -4   6 -12 13135.0 507.248   2
  -4  -6 -12 12674.0 512.573   2
   4  -6  12 13760.5 529.493   3
  -4   6 -13 14427.8 574.977   2
  -4  -6 -13 14376.9 581.594   2
   4  -6  14 4389.15 312.689  11
  -4   6 -14 4445.22 323.681   2
  -4   6 -14 4454.52 355.227   6
  -4  -6 -14 4427.63 326.787   2
   4  -6  14 4252.31 338.562   8
   4  -6  15 7552.87 431.521   8
   4  -6  15 6508.65 398.935  12
   4   6  15 7137.72 377.193  11
  -4  -6 -15 6589.26 397.446   2
  -4   6 -15 6861.50 392.108   2
   4   6  15 6682.55 412.267   8
   4   6  15 6477.97 409.483  12
  -4   6 -15 6977.31 423.899   6
   4  -6  15 6918.95 405.248  11
   4   6  16 3289.01 306.409  11
   4   6  16 2618.54 358.206  12
  -4  -6 -16 2177.82 321.931   2
  -4   6 -16 3191.90 375.949   6
   4  -6  16 3486.76 353.668  11
   4  -6  16 3136.14 345.478   8
   4   6  16 3325.06 346.781   8
   4  -6  16 2898.39 350.336  12
  -4   6 -16 3323.31 328.852   2
   4  -6  16 3641.61 374.933   3
   4  -6  17 14925.8 654.338  12
   4  -6  17 14667.6 651.401  11
   4   6  17 14741.8 627.066   8
  -4   6 -17 15679.2 657.063   6
  -4  -6 -17 14511.7 625.434   2
   4  -6  17 14926.3 660.635   8
   4  -6  17 15996.8 633.807   3
   4   6  17 15980.4 621.177  11
   4   6  17 15102.9 662.889  12
  -4   6 -17 15129.6 628.447   2
  -4  -6 -18 29744.5 1014.84   2
   4  -6  18 27240.2 1006.08   3
   4  -6  18 26990.1 1016.20  11
   4   6  18 27086.0 972.793  11
   4  -6  18 28499.4 1011.56   8
   4   6  18 27394.1 1008.04  12
  -4   6 -18 30933.8 1012.16   2
  -4   6 -18 27370.0 997.347   6
   4  -6  18 26736.7 998.561  12
   4   6  18 26543.5 984.633   8
   4   6  19 32553.8 1117.29  11
   4  -6  19 33248.0 1170.07  11
  -4   6 -19 33938.8 1143.84   6
   4  -6  19 31266.5 1142.12   3
  -4  -6 -19 32910.4 1142.08   2
   4   6  19 34332.6 1166.56  12
   4   6  19 31653.8 1123.87   8
   4  -6  19 32969.9 1153.35   8
  -4   6 -19 32881.2 1139.99   2
   4  -6  19 32177.4 1157.82  12
   4  -6  20 10895.8 594.329  12
   4   6  20 10542.2 592.593  12
   4  -6  20 10448.6 593.529  11
  -4   6 -20 11453.5 564.801   6
   4   6  20 9634.14 527.486   8
   4  -6  20 9977.47 555.583   8
   4   6  20 10636.1 515.538  11
   4   6  21 51338.9 1653.32  12
   4  -6  21 50490.8 1658.81  11
  -4   6 -21 51146.4 1621.75   6
   4  -6  21 48440.4 1622.69   8
   4   6  21 47249.9 1595.13   8
   4   6  21 49029.6 1596.61  11
   4  -6  21 50909.3 1646.93  12
   4  -6  22 2405.03 407.051  12
   4  -6  22 2471.70 385.925   8
   4  -6  22 1678.56 438.609  11
  -4   6 -22 2245.08 372.869   6
   4   6  22 2847.24 421.226  12
   4   6  22 1898.72 314.545  11
   4   6  23 399.473 379.849  12
   4  -6  23-211.935 324.580   8
   4   6  23 621.932 259.179  11
   4  -6  23 316.233 388.591  11
  -4   6 -23-41.9398 328.938   6
   4  -6  23 397.498 369.436  12
   4  -6  24 8373.35 499.528  11
   4  -6  24 8140.91 426.997   8
  -4   6 -24 8100.65 417.921   6
   4   6  24 8731.86 490.090  12
   4  -6  24 8329.19 481.028  12
   4  -6  25 1081.06 317.226  12
   4  -6  25 1059.50 240.429   8
   4   6  25 981.521 321.302  12
   4  -6  25 742.024 334.752  11
   4  -6  26 613.052 242.266  12
   4  -6  26 383.343 163.918   8
   4  -6  26 489.840 277.222  11
   4   6  26 614.492 264.435  12
  -4  -8  28 3077.94 179.907  11
  -4  -8  27 816.044 206.113  11
  -4  -8  26 673.084 264.638  11
  -4   8  26 619.625 190.196  12
  -4   8  25 19074.2 679.085  12
  -4  -8  25 18720.3 671.849  12
  -4  -8  24 37012.7 1197.66  12
  -4   8  24 36774.4 1200.28  12
   4   8 -24 35520.4 1178.27   6
  -4  -8  23 3232.69 360.778  12
   4   8 -23 3121.64 352.272   6
  -4   8  23 2615.30 360.457  12
   4   8 -22 11262.8 533.385   6
  -4  -8  22 9969.81 526.099  12
  -4   8  22 9957.57 532.222  12
  -4  -8  21 47988.5 1612.76  12
  -4   8  21 49283.0 1621.79  12
   4   8 -21 51350.7 1620.72   6
  -4  -8  20 38458.3 1272.25  12
  -4   8  20 36250.2 1274.79  12
   4   8 -20 37293.6 1280.60   6
  -4  -8  19 895.197 338.920  12
  -4  -8  19 1098.47 304.736   3
  -4   8  19 442.435 350.740  12
   4   8 -19 634.615 373.537   6
   4   8 -19 669.672 303.283   2
  -4   8  18 123864. 3722.92  12
   4   8 -18 121518. 3730.49   6
  -4  -8  18 122600. 3717.45  12
   4   8 -18 120171. 3716.46   2
  -4  -8  18 121506. 3718.13   3
  -4   8  17 25808.0 938.074  12
  -4  -8  17 26736.8 936.403  12
  -4  -8  17 26873.8 951.719   3
   4   8 -17 25780.6 965.182   6
   4  -8 -17 26125.2 941.912   2
   4   8 -17 27709.1 942.006   2
  -4   8  16 7549.28 424.547  12
  -4  -8  16 7713.06 448.546   3
   4   8 -16 7858.53 458.919   6
   4   8 -16 7934.10 422.135   2
   4  -8 -16 7854.38 414.118   2
  -4   8  15 8403.00 424.208  12
   4   8 -15 9450.12 485.983   6
   4   8 -15 9334.90 434.810   2
   4   8 -15 9221.73 437.587   7
  -4  -8  15 8532.57 414.475   8
   4  -8 -15 8981.60 433.087   2
  -4  -8  15 9442.62 449.662   3
   4   8 -14 49950.2 1557.95   2
  -4  -8  14 50366.6 1578.83   3
   4   8 -14 48980.5 1559.94   7
   4  -8 -14 48334.5 1554.87   2
   4   8 -14 48789.5 1581.37   6
   4  -8 -13 7060.54 345.932   2
  -4  -8  13 6378.77 389.657  10
  -4  -8  13 6667.05 382.716   3
   4   8 -13 7079.53 395.948   6
   4   8 -13 6933.76 348.096   2
   4   8 -12 889.703 200.692   2
   4  -8 -12 1156.94 202.134   2
  -4  -8  12 874.253 229.123   3
   4  -8 -11 21487.1 715.455   2
   4   8 -11 21427.2 717.855   2
  -4  -8   9 70035.7 2111.66   1
  -4   8   8 120554. 3597.01   1
  -4  -8   8 121385. 3595.73   1
  -4  -8   8 120845. 3624.02   3
  -4  -8   7 7307.65 267.567   1
  -4  -8   7 6755.80 317.379   3
  -4   8   7 7179.52 268.483   1
  -4  -8   6 7403.41 261.912   1
  -4   8   6 7164.60 262.447   1
  -4  -8   6 7384.44 315.426   3
  -4  -8   4 18796.7 595.044   1
  -4  -8   4 19689.3 637.978   3
  -4   8   4 19755.1 595.868   1
  -4   8   3 142720. 4204.68   1
  -4  -8   3 144379. 4241.48   3
  -4  -8   3 142086. 4204.65   1
  -4   8   2 25795.5 779.544   1
  -4  -8   2 26386.4 781.070   1
  -4  -8   2 26693.0 825.297   3
   4  -8  -2 25607.4 787.225   3
   4  -8  -1 11942.4 388.210   3
  -4   8   1 12135.8 370.174   1
  -4  -8   1 12217.8 424.684   3
  -4  -8   1 12167.9 372.462   1
  -4  -8   0 7822.61 252.198   1
  -4  -8   0 7569.98 303.136   3
  -4   8  -1 5419.89 178.552   2
   4  -8   1 5363.99 215.782   3
  -4  -8  -1 5186.18 230.053   3
  -4  -8  -1 5478.04 182.996   2
  -4  -8  -2 5040.33 182.867   2
  -4  -8  -2 5163.89 229.393   3
  -4   8  -2 5364.25 179.329   2
   4  -8   2 5416.88 220.502   3
  -4  -8  -3 44981.0 1333.40   2
  -4  -8  -3 44779.7 1359.69   3
   4  -8   3 45208.9 1359.31   3
  -4   8  -3 43804.3 1330.28   2
  -4  -8  -4 2598.51 131.370   2
  -4  -8  -4 2620.09 171.506   3
  -4   8  -4 2910.39 130.503   2
   4  -8   4 2757.58 181.734   3
   4  -8   5 10518.7 380.531   3
  -4   8  -5 10448.6 346.087   2
  -4  -8  -5 9924.54 349.894   2
  -4   8  -6 7018.31 259.523   2
   4  -8   6 7628.13 305.661   3
   4  -8   7 121505. 3729.08   3
  -4  -8  -7 125733. 3707.88   2
  -4   8  -7 125755. 3704.17   2
  -4  -8  -8 80735.5 2473.95   2
   4  -8   8 84290.9 2498.82   3
  -4   8  -8 82564.4 2470.37   2
  -4  -8  -9 117356. 3565.25   2
   4  -8   9 117773. 3587.94   3
  -4   8  -9 122309. 3563.26   2
  -4   8 -10 55168.6 1651.73   2
  -4  -8 -10 52837.4 1654.31   2
   4  -8  10 52851.4 1675.94   3
  -4   8 -11 52329.3 1602.71   2
   4  -8  11 51667.7 1629.59   3
  -4  -8 -11 51148.6 1606.92   2
  -4  -8 -12 4337.10 291.815   2
  -4   8 -12 4666.54 289.444   2
   4  -8  12 5249.01 327.464   3
  -4   8 -13 13312.0 524.513   2
  -4   8 -13 12506.7 550.438   6
   4  -8  13 13530.3 553.677  11
   4  -8  13 13890.4 567.388   3
   4   8  13 14702.2 575.919   8
   4  -8  13 13325.6 578.867   8
  -4  -8 -13 12577.9 526.799   2
   4   8  14 164620. 4952.45   8
   4   8  14 157538. 4935.85  12
  -4  -8 -14 164450. 4936.60   2
  -4   8 -14 170809. 4935.61   2
  -4   8 -14 162056. 4955.00   6
   4  -8  14 168824. 4962.19   8
   4  -8  14 161752. 4949.65  11
   4  -8  14 167005. 4956.39   3
   4  -8  15 8489.48 454.804   3
  -4   8 -15 8276.03 496.154   6
   4  -8  15 8805.78 480.314  11
   4   8  15 8110.47 472.456   8
  -4   8 -15 8771.15 420.690   2
  -4  -8 -15 8871.75 427.673   2
   4  -8  15 9049.99 488.984   8
  -4   8 -15 7730.00 446.148   4
   4   8  15 7901.64 437.284  12
  -4   8 -16 31740.8 1127.45   4
  -4   8 -16 33204.0 1170.04   6
   4  -8  16 36194.9 1168.99   8
  -4   8 -16 33615.2 1125.64   2
   4  -8  16 32249.2 1154.49  11
   4   8  16 33520.5 1150.67   8
  -4  -8 -16 34704.4 1131.19   2
   4   8  16 32999.2 1133.75  12
   4  -8  17 4909.24 440.559  11
  -4   8 -17 5185.69 453.677   6
  -4   8 -17 5374.95 365.822   2
  -4  -8 -17 5023.62 367.914   2
   4   8  17 5044.13 404.154   8
   4  -8  17 4776.65 434.761   8
   4  -8  17 4803.77 392.242  12
  -4   8 -17 5448.94 390.373   4
   4   8  17 4886.09 393.469  12
   4   8  18 680.834 344.500  12
   4  -8  18 462.818 380.839  11
   4  -8  18 802.897 335.636  12
  -4   8 -18 751.066 275.739   2
  -4   8 -18 694.434 389.027   6
   4  -8  18 476.304 373.158   8
  -4   8 -18 794.094 326.155   4
   4  -8  18 614.402 378.592   3
  -4   8 -19 1953.45 434.747   6
   4  -8  19 2470.36 366.308  12
   4   8  19 2282.20 371.454  12
   4  -8  19 2933.57 433.807   8
   4  -8  19 2088.66 401.662  11
   4  -8  20 49552.1 1615.11  11
   4   8  20 48363.7 1588.59  12
  -4   8 -20 48894.4 1603.66   6
   4  -8  20 48483.7 1595.96   8
   4  -8  20 47024.8 1580.41  12
  -4   8 -21 562.445 395.545   6
   4   8  21 177.609 350.998  12
   4  -8  21-114.165 384.674  11
   4  -8  21 230.174 346.217  12
   4  -8  21-148.208 360.998   8
   4   8  22 2494.33 355.505  12
   4  -8  22 2638.15 353.654  12
   4  -8  22 2548.51 367.250   8
  -4   8 -22 2261.74 388.181   6
   4  -8  22 1726.14 406.384  11
  -4   8 -23 6809.40 432.303   6
   4  -8  23 6892.86 466.006  11
   4   8  23 6226.38 417.548  12
   4  -8  23 6259.78 413.490   8
   4  -8  23 6463.80 409.672  12
   4  -8  24 40136.6 1286.46  11
   4  -8  24 37804.5 1244.49   8
  -4   8 -24 40024.1 1253.22   6
   4   8  24 38027.5 1248.95  12
   4  -8  24 37477.8 1241.39  12
   4  -8  25 765.695 210.630   8
   4  -8  25 787.162 299.530  11
  -4   8 -25 713.964 233.365   6
   4  -8  26 18163.6 651.220  11
   4  -8  27 1035.16 191.249  11
  -4 -10  26 3246.76 255.444  11
  -4 -10  25 5870.88 358.913  11
   4  10 -25 5485.92 293.761   6
  -4 -10  24 5129.97 380.060  11
   4  10 -24 4861.56 335.075   6
  -4 -10  23 2423.64 373.765  11
   4  10 -23 2165.01 342.038   6
  -4 -10  22 545.845 385.918  11
   4  10 -22 330.229 349.116   6
  -4 -10  21 20535.9 844.055  11
   4  10 -21 21977.5 830.525   6
   4  10 -20 5638.51 484.569   6
   4  10 -19 32477.3 1158.46   6
  -4 -10  18 586.516 346.124   3
  -4 -10  18 283.016 272.744   8
   4  10 -18 551.362 323.964   7
   4  10 -18 122.598 398.854   6
   4  10 -17 26752.4 987.817   6
   4  10 -17 28078.8 955.823   7
  -4 -10  17 25953.1 920.368   8
  -4 -10  17 25166.8 940.575   3
   4  10 -16 26224.5 961.243   6
   4  10 -16 26756.1 931.806   7
  -4 -10  16 25568.7 945.115   3
  -4 -10  16 24944.3 902.115   8
   4  10 -15 113719. 3410.21   6
  -4 -10  15 111227. 3401.10   3
   4  10 -15 112280. 3394.04   7
  -4 -10  15 107801. 3379.80   8
  -4 -10  14 2225.91 347.068   3
   4  10 -14 2108.58 392.118   6
   4  10 -14 1956.94 322.914   7
   4  10 -14 2172.05 296.242   9
  -4 -10  13 33557.1 1138.59  10
   4  10 -13 32822.2 1119.77   7
   4  10 -13 32360.4 1110.35   9
   4  10 -13 34931.9 1144.12   6
   4  10 -12 135181. 4098.84   6
   4  10 -12 137520. 4094.05   7
  -4 -10  12 135039. 4099.54  10
   4  10 -12 134336. 4087.02   9
  -4 -10  11 313240. 9249.60   3
   4  10 -11 309982. 9246.24   7
  -4 -10  11 311759. 9253.06  10
  -4 -10  10 32278.2 1070.94   3
  -4 -10   9 4815.48 303.065   3
  -4 -10   8 11782.9 482.808   3
  -4 -10   7 377213. 11147.9   3
  -4 -10   6 82959.6 2519.41   3
  -4 -10   5 40368.9 1268.44   3
  -4 -10   4 24207.2 798.672   3
  -4 -10   3 168327. 5006.83   3
  -4 -10   2 76981.7 2328.89   3
  -4 -10   1 81675.2 2427.06   3
   4 -10  -1 79735.6 2394.59   3
   4 -10   0 146753. 4318.29   3
  -4 -10   0 144352. 4338.87   3
  -4 -10  -1 45977.3 1380.39   3
   4 -10   1 43764.4 1360.46   3
   4 -10   2 30579.1 959.946   3
  -4 -10  -2 30925.9 969.982   3
  -4 -10  -3 74357.3 2236.41   3
   4 -10   3 73888.3 2235.19   3
  -4 -10  -4 3067.36 197.402   3
   4 -10   4 3166.33 205.351   3
  -4 -10  -5 13457.9 476.364   3
   4 -10   5 14043.1 497.203   3
  -4 -10  -6 10302.5 383.570   3
   4 -10   6 10205.5 410.402   3
   4 -10   7 357.810 202.213   3
  -4 -10  -7 503.519 149.381   3
  -4 -10  -8 36382.5 1152.08   3
   4 -10   8 37841.8 1188.08   3
   4 -10   9 77694.7 2384.16   3
   4 -10  10 120984. 3659.38   3
  -4  10 -11 33181.1 1093.59   9
  -4  10 -11 31868.5 1079.62   6
   4 -10  11 31005.9 1074.94   3
  -4  10 -11 31501.2 1073.34   7
   4 -10  12 29733.0 1028.60   3
   4 -10  12 30023.3 1008.06  11
   4 -10  13 88928.8 2803.54  11
   4 -10  13 92156.1 2829.00   8
   4 -10  13 94973.4 2823.94   3
  -4  10 -13 89963.6 2820.89   6
   4 -10  14 11939.5 574.701   8
   4 -10  14 12909.2 563.365  11
  -4  10 -14 12852.0 617.666   6
   4 -10  14 12391.4 570.780   3
   4 -10  15 53960.6 1739.72   8
   4 -10  15 53108.7 1723.87   3
  -4  10 -15 54530.3 1738.35   6
  -4  10 -15 52251.5 1716.20   4
   4 -10  15 52755.3 1715.22  11
   4 -10  16 542.319 368.676   3
   4 -10  16 38.5137 355.547   8
  -4  10 -16 201.598 351.201   4
   4 -10  16 617.854 353.101  11
  -4  10 -16 689.427 401.537   6
   4 -10  17 28738.6 1040.64   8
  -4  10 -17 28905.3 1044.51   6
  -4  10 -17 28494.8 1009.64   4
   4 -10  17 27961.8 1013.61   3
   4 -10  17 27413.2 1027.52  11
   4 -10  18 4586.60 440.510   8
  -4  10 -18 4096.62 472.262   6
  -4  10 -18 3798.96 402.602   4
   4 -10  18 3492.16 433.611  11
  -4  10 -19 6498.56 513.558   6
   4 -10  19 5693.40 481.828  11
  -4  10 -19 6680.60 443.475   4
   4 -10  19 6321.63 477.587   8
   4 -10  20 2911.40 423.337  11
   4 -10  20 2975.75 402.758   8
  -4  10 -20 2739.15 338.541   4
   4  10  20 2693.85 316.523  12
  -4  10 -20 3236.01 444.459   6
   4 -10  21 15866.1 662.168   8
   4 -10  21 15501.4 670.593  11
  -4  10 -21 17072.1 688.669   6
   4 -10  22 6155.75 439.122  11
   4 -10  22 6058.72 412.907   8
  -4  10 -22 6002.82 437.685   6
   4 -10  23 22895.8 828.965  11
   4 -10  23 22737.9 804.046   8
  -4  10 -23 22521.5 822.331   6
   4 -10  24 2123.58 300.707  11
  -4  10 -24 1990.60 286.878   6
   4 -10  24 2137.73 251.672   8
   4 -10  25 848.614 237.714  11
  -4  10 -25 1020.51 217.256   6
   4 -10  25 961.280 169.992   8
   4 -10  26 24498.2 793.637  11
  -4 -12  26 8298.28 315.299  11
  -4 -12  25 4053.40 252.082  11
   4  12 -25 2975.10 215.233   6
  -4 -12  24 64797.3 1951.92  11
   4  12 -24 61905.3 1934.57   6
  -4 -12  23 22429.5 799.473  11
   4  12 -23 22307.0 791.140   6
  -4 -12  22 19583.1 740.298  11
   4  12 -22 18505.7 727.874   6
  -4 -12  21 31029.8 1096.91  11
   4  12 -21 32018.8 1100.01   6
   4  12 -20 40867.1 1375.82   6
   4  12 -19 12954.9 632.126   6
  -4 -12  19 12055.1 528.727   8
  -4 -12  18 5928.95 399.155   8
   4  12 -18 6968.31 458.209   7
   4  12 -18 7175.40 504.012   6
   4  12 -17 29131.8 1035.34   6
   4  12 -17 28626.2 1004.00   7
  -4 -12  17 25705.4 961.139   8
  -4 -12  16 20583.5 810.435   3
  -4 -12  16 20717.1 788.436   8
   4  12 -16 21730.4 825.469   7
   4  12 -16 21093.1 855.390   6
   4  12 -15 18278.9 782.154   6
   4  12 -15 16903.5 721.309   7
   4  12 -14 4084.73 405.533   7
   4  12 -14 3547.88 434.181   6
   4  12 -14 3877.10 370.717   9
  -4 -12  13 14885.0 626.654   3
   4  12 -13 14774.3 623.587   9
   4  12 -13 13962.8 637.646   7
   4  12 -12 107023. 3293.52   9
   4  12 -12 108352. 3301.33   7
  -4 -12  12 106865. 3296.98  10
  -4 -12  12 108492. 3297.45   3
  -4 -12  11-41.5138 257.058   3
   4  12 -11 328.813 341.236   7
   4  12 -11 152.051 304.435   9
  -4 -12  11 232.910 278.747  10
   4  12 -11 49.9410 309.717   6
  -4 -12  10 43684.8 1427.12  10
   4  12 -10 44520.0 1436.95   6
   4  12 -10 43888.3 1432.96   9
   4  12 -10 44776.4 1442.09   7
  -4 -12  10 43729.4 1429.66   3
  -4 -12   9 2589.06 287.606   3
   4  12  -9 2288.36 302.256   9
  -4 -12   9 2472.14 275.845  10
   4  12  -9 2810.51 307.226   7
   4  12  -8 1242.75 294.596   9
  -4 -12   8 1533.48 252.091   3
   4  12  -8 1317.13 282.411   7
  -4 -12   7 1658.89 257.175   3
  -4 -12   6 52261.3 1642.03   3
  -4 -12   5 1409.70 233.134   3
  -4 -12   4 13639.6 527.951   3
  -4 -12   3 14000.7 528.754   3
  -4 -12   2 289992. 8586.45   3
  -4 -12   1 70362.9 2148.33   3
  -4 -12   0 4884.59 274.117   3
  -4 -12  -1 9292.05 384.461   3
   4 -12   1 9736.30 360.719   3
   4 -12   2 135811. 4117.81   3
  -4 -12  -2 141021. 4128.61   3
   4 -12   3 37662.7 1172.39   3
  -4 -12  -3 36971.6 1173.35   3
  -4 -12  -4 955.796 172.497   3
   4 -12   4 1014.64 193.901   3
   4 -12   5 1357.96 207.780   3
  -4 -12  -5 967.590 175.798   3
   4 -12   6 222227. 6398.69   3
  -4 -12  -6 209942. 6370.75   3
   4 -12   7 19050.4 681.808   3
   4 -12   8 372.399 245.135   3
  -4  12  -8 621.776 279.132   6
   4 -12   9 56507.5 1790.81   3
  -4  12  -9 58240.4 1815.14   9
  -4  12  -9 56801.7 1799.41   6
  -4  12  -9 56085.2 1808.71   7
   4 -12  10 69647.9 2180.42   3
  -4  12 -10 69811.9 2201.24   7
  -4  12 -10 69259.1 2185.67   6
  -4  12 -10 70649.9 2203.16   9
  -4  12 -11 167216. 5027.93   7
  -4  12 -11 163859. 5021.68   6
   4 -12  11 167873. 5017.08   3
  -4  12 -11 167433. 5035.30   9
   4 -12  12 3901.75 376.946   3
  -4  12 -12 4020.71 415.310   6
  -4  12 -12 2783.53 382.898   9
   4 -12  13 8899.27 484.042   3
   4 -12  13 7559.44 433.864  11
  -4  12 -13 7972.84 495.321   6
   4 -12  14 64960.8 2053.38  11
   4 -12  14 65391.0 2079.63   3
   4 -12  14 65302.2 2086.64   8
   4 -12  15 16767.6 717.808   8
   4 -12  15 16713.3 672.432  11
  -4  12 -15 16443.4 721.011   4
   4 -12  15 14974.1 670.666   3
  -4  12 -16 443.744 403.807   4
   4 -12  16 502.252 408.734   8
  -4  12 -16 754.053 414.984   6
   4 -12  16 359.190 335.313  11
   4 -12  17 146.289 344.623  11
  -4  12 -17-76.6176 422.563   6
   4 -12  17-9.63776 400.849   8
  -4  12 -17 77.2049 397.750   4
   4 -12  18 765.080 363.969  11
  -4  12 -18 1126.62 424.128   6
   4 -12  18 827.833 385.866   8
  -4  12 -18 980.347 378.774   4
  -4  12 -19 1101.02 417.354   6
  -4  12 -19 1332.79 369.396   4
   4 -12  19 1719.87 396.344   8
   4 -12  19 1771.26 375.920  11
   4 -12  20 5586.27 434.919   8
  -4  12 -20 5200.45 455.424   6
   4  12  20 5121.47 347.395   9
  -4  12 -20 5676.13 399.681   4
   4 -12  20 5488.07 419.546  11
   4 -12  21 10080.3 491.653  11
   4  12  21 8601.46 399.479   9
   4 -12  21 10259.4 493.985   8
  -4  12 -21 9255.92 437.736   4
  -4  12 -21 10023.9 522.218   6
  -4  12 -22 6515.95 423.813   6
   4 -12  22 6365.87 392.017  11
   4 -12  22 6421.15 380.270   8
   4 -12  23 2060.89 280.001  11
  -4  12 -23 2101.59 298.527   6
   4 -12  23 1807.40 243.181   8
  -4  12 -24 20419.2 650.577   6
   4 -12  24 19154.8 636.257  11
  -4  12 -25 4124.18 215.859   6
   4 -12  25 3700.78 207.548  11
   4  14 -24 721.438 167.496   6
  -4 -14  24 592.733 164.216  11
  -4 -14  23 29976.0 983.599  11
   4  14 -23 30803.4 983.820   6
   4  14 -22 20186.4 728.182   6
  -4 -14  22 20342.2 719.090  11
  -4 -14  21 1413.91 301.175  11
   4  14 -21 1359.01 330.520   6
  -4 -14  20 1163.03 335.837  11
   4  14 -20 1251.91 365.079   6
   4  14 -20 929.401 282.857   4
   4  14 -19 1879.42 400.145   6
  -4 -14  19 1821.90 266.973   8
  -4 -14  19 1937.43 350.948  11
   4  14 -18 137897. 3989.02   6
   4  14 -18 133180. 3965.82   7
  -4 -14  18 124046. 3941.13   8
  -4 -14  17 10876.6 527.420   8
   4  14 -17 12450.9 626.746   6
   4  14 -17 11499.2 587.727   7
   4  14 -16 3730.91 480.235   6
   4  14 -16 4260.94 452.810   7
  -4 -14  16 3651.18 365.002   8
   4  14 -15 4973.80 485.696   7
   4  14 -14 22955.7 890.606   9
   4  14 -14 25391.6 925.504   7
  -4 -14  13 1566.32 334.708   3
   4  14 -13 1601.78 411.512   7
   4  14 -13 2101.27 379.042   9
   4  14 -13 1816.47 429.214   6
  -4 -14  12 3518.89 389.415   3
   4  14 -12 3505.12 409.150   9
   4  14 -12 3492.40 457.219   6
   4  14 -12 3739.91 457.738   7
  -4 -14  11 54830.5 1740.51  10
   4  14 -11 52559.3 1752.16   9
  -4 -14  11 54740.8 1758.25   3
   4  14 -11 53410.4 1763.11   6
   4  14 -11 55214.3 1767.27   7
  -4 -14  10 22316.0 815.506  10
   4  14 -10 21850.9 847.317   6
   4  14 -10 21112.8 844.127   9
  -4 -14  10 22772.7 833.147   3
   4  14 -10 21849.7 843.078   7
  -4 -14   9 205.671 274.062   3
   4  14  -9 634.312 354.329   9
   4  14  -9 402.788 319.313   6
   4  14  -9 168.591 328.206   7
  -4 -14   9 162.011 279.884  10
  -4 -14   8 2767.36 307.501  10
   4  14  -8 3244.80 364.256   6
   4  14  -8 2794.04 366.389   9
  -4 -14   8 2957.33 345.609   3
   4  14  -7 9628.28 492.552   9
  -4  14   7 9668.02 435.788   9
   4  14  -7 9307.33 471.635   6
  -4 -14   7 9812.28 471.936   3
  -4 -14   6 25415.5 868.050   3
   4  14  -6 24337.5 859.076   6
   4  14  -6 24919.5 895.730   9
  -4  14   6 23623.2 836.270   9
   4  14  -6 24268.4 881.178   7
   4  14  -5 2394.60 335.037   9
  -4  14   5 1831.30 262.380   9
  -4 -14   5 1917.30 284.147   3
   4  14  -5 2457.31 320.459   7
   4  14  -5 2451.28 284.754   6
  -4 -14   4 38060.1 1233.49   3
  -4  14   4 36991.1 1225.18   9
   4  14  -4 38155.0 1261.80   9
   4  14  -4 37779.7 1243.59   7
   4  14  -3 9733.54 458.042   7
  -4  14   3 9776.47 455.025   9
   4  14  -3 9601.49 470.867   9
  -4 -14   3 9892.00 438.096   3
   4  14  -2 42516.0 1393.34   7
  -4  14   2 44063.6 1400.02   9
  -4 -14   2 43141.5 1383.28   3
   4  14  -2 44298.4 1421.15   9
  -4 -14   1 5839.53 333.711   3
   4  14  -1 6177.88 399.428   9
   4  14  -1 6652.18 355.946   7
  -4  14   1 5804.10 367.395   9
  -4  14   0 7280.24 396.856   9
   4  14   0 8142.41 429.114   9
  -4 -14   0 7745.77 363.843   3
  -4 -14  -1 23947.4 832.921   3
   4  14   1 25078.9 892.368   9
  -4  14  -1 25861.2 887.485   9
  -4 -14  -2 326267. 9795.54   3
  -4  14  -2 339237. 9834.30   9
  -4  14  -2 330275. 9821.61   7
  -4  14  -3 18573.1 713.383   9
  -4  14  -3 18499.4 697.077   7
  -4 -14  -3 17802.0 634.953   3
  -4  14  -4 80879.4 2379.06   7
  -4  14  -4 81143.8 2388.44   9
   4  14   4 78393.3 2387.97   9
   4 -14   5 4824.33 296.404   3
  -4  14  -5 4542.72 307.804   6
  -4  14  -5 4030.69 381.214   7
  -4  14  -5 4162.36 361.040   9
   4  14   5 4808.98 400.476   9
   4  14   6 30328.5 1060.09   9
  -4  14  -6 30971.8 1059.58   9
  -4  14  -6 30435.1 1022.83   6
   4 -14   6 29573.1 1008.74   3
  -4  14  -6 30808.9 1058.18   7
   4 -14   7 3351.04 299.554   3
  -4  14  -7 3613.36 338.435   6
   4  14   7 3391.78 395.660   9
  -4  14  -7 3718.67 400.194   7
  -4  14  -8 4737.77 384.606   6
   4  14   8 4358.35 412.597   9
   4 -14   8 4160.57 320.264   3
  -4  14  -9 83536.1 2634.45   6
   4  14   9 88543.7 2656.88   9
   4 -14   9 83943.2 2627.98   3
   4 -14  10 927.509 271.771   3
   4  14  10 1087.31 369.740   9
  -4  14 -10 1211.88 358.755   6
  -4  14 -10 928.700 392.387   9
   4 -14  11 11484.5 541.121   3
  -4  14 -11 12016.3 610.296   9
   4  14  11 12473.5 594.742   9
  -4  14 -11 11192.3 581.275   6
   4  14  12 351.977 359.218   9
  -4  14 -12 301.835 376.636   6
   4 -14  12 263.877 331.366   3
  -4  14 -13 1056.50 424.881   6
   4  14  13 490.899 375.245   9
   4 -14  13 1001.37 344.216   3
  -4  14 -14 1049.13 414.701   6
   4  14  14 784.501 370.373   9
  -4  14 -14 665.255 433.920   4
  -4  14 -15 40599.4 1362.24   6
   4  14  15 38960.3 1324.12   9
   4 -14  15 38092.3 1352.29   8
  -4  14 -15 40707.5 1356.01   4
   4 -14  16 49755.6 1625.85  11
   4  14  16 49631.5 1639.71   9
   4 -14  16 52143.5 1675.86   8
  -4  14 -16 52656.9 1672.64   4
   4 -14  17 1820.66 320.202  11
   4  14  17 1395.75 330.007   9
   4 -14  17 1774.48 412.763   8
  -4  14 -17 1256.93 404.936   4
   4  14  18 13929.2 577.740   9
   4 -14  18 14056.1 644.874   8
  -4  14 -18 14213.5 654.403   6
  -4  14 -18 14691.2 636.890   4
   4 -14  18 14915.2 599.766  11
   4 -14  19 7865.01 404.089  11
  -4  14 -19 7576.36 475.502   6
   4  14  19 6540.51 368.948   9
   4 -14  19 7187.59 456.046   8
  -4  14 -19 7612.70 440.092   4
  -4  14 -20 3098.97 317.564   4
   4 -14  20 3344.06 339.873   8
   4 -14  20 3072.79 304.161  11
  -4  14 -20 3437.91 379.227   6
   4 -14  21 553.322 238.057  11
   4 -14  21 879.894 274.122   8
  -4  14 -21 851.356 318.832   6
   4 -14  22 733.748 227.266   8
   4 -14  22 1004.47 197.606  11
  -4  14 -22 789.686 265.952   6
   4 -14  23 8622.62 343.273  11
   4 -14  23 9639.38 357.523   8
  -4  14 -24 9926.87 363.209   6
   4  16 -23 1724.50 157.336   6
   4  16 -22 14909.1 515.709   6
  -4 -16  22 13867.3 483.817  11
   4  16 -21 710.351 237.357   6
  -4 -16  21 682.624 194.827  11
   4  16 -20 3713.73 286.707   4
  -4 -16  20 4211.87 289.451  11
   4  16 -20 4341.99 344.924   6
   4  16 -19 514.530 317.609   6
  -4 -16  19 287.084 194.316   8
   4  16 -19 652.784 279.537   4
  -4 -16  19 478.274 267.168  11
  -4 -16  18 6374.73 386.936  11
  -4 -16  18 5693.15 337.836   8
  -4 -16  17 318.663 273.080   8
   4  16 -17 232.709 351.272   7
   4  16 -16 88836.6 2646.55   7
   4  16 -16 86969.5 2647.39   6
  -4 -16  16 80451.0 2611.61   8
  -4 -16  15 19749.0 799.135   8
   4  16 -15 21929.2 854.165   7
   4  16 -15 22288.0 845.234   6
   4  16 -14 27633.4 1026.56   9
   4  16 -14 29062.1 1050.96   6
   4  16 -14 29668.9 1065.02   7
   4  16 -13 196.953 383.761   9
   4  16 -13 379.105 410.265   6
   4  16 -13 125.891 420.687   7
   4  16 -12 28899.0 1059.74   7
   4  16 -12 29014.4 1047.65   6
   4  16 -12 26917.1 1028.28   9
   4  16 -11 5987.57 473.975   6
   4  16 -11 5046.64 463.886   9
   4  16 -11 4453.51 490.425   7
   4  16 -10 4226.89 473.369   7
   4  16 -10 4561.77 432.700   6
   4  16 -10 4720.65 465.547   9
  -4 -16  10 4478.28 412.652   3
  -4 -16   9 2996.59 321.981   3
   4  16  -9 3295.57 452.654   9
   4  16  -9 2984.50 397.609   6
  -4 -16   8 61810.8 1912.77   3
   4  16  -8 60542.4 1936.23   9
   4  16  -8 60937.4 1910.43   6
  -4  16   8 56967.9 1873.87   9
  -4 -16   7 7544.76 455.520   3
   4  16  -7 7911.18 522.642   9
   4  16  -7 7764.46 503.579   7
  -4  16   7 7730.34 419.505   9
   4  16  -7 7321.85 463.263   6
  -4 -16   6 34815.1 1197.02   3
  -4  16   6 34851.9 1183.06   9
   4  16  -6 36231.4 1233.73   7
   4  16  -6 36810.7 1244.47   9
   4  16  -6 35675.0 1191.89   6
  -4 -16   5 6348.40 400.508   3
   4  16  -5 6833.09 481.384   9
  -4  16   5 6453.04 410.651   9
   4  16  -5 6786.49 474.284   7
   4  16  -5 7145.08 397.988   6
  -4  16   4 17260.0 686.025   9
   4  16  -4 17097.3 721.960   9
   4  16  -4 17152.7 655.267   6
   4  16  -4 18560.3 713.052   7
  -4 -16   4 16595.2 662.325   3
   4  16  -3 14571.9 664.700   9
  -4  16   3 14864.5 624.803   9
   4  16  -3 14821.5 635.695   7
  -4 -16   3 15462.0 600.276   3
  -4 -16   2 1806.73 279.606   3
  -4  16   2 2168.65 354.630   9
   4  16  -2 1313.22 393.864   9
   4  16  -2 1968.95 321.164   7
   4  16  -1 56093.3 1797.80   9
  -4 -16   1 54528.2 1735.47   3
   4  16  -1 55590.6 1757.22   7
  -4  16   1 55231.4 1776.22   9
  -4  16   0 81725.2 2494.42   9
   4  16   0 79232.3 2505.40   9
   4  16   0 78977.3 2467.28   7
  -4  16  -1 4459.14 415.396   9
   4  16   1 4494.55 335.396   7
   4  16   1 4336.08 417.861   9
   4  16   2 7550.29 388.325   7
  -4  16  -2 7988.74 481.626   9
  -4  16  -3 114.448 312.544   7
  -4  16  -3 126.199 330.813   9
   4  16   4 5760.27 449.986   9
  -4  16  -4 5636.96 461.874   9
  -4  16  -4 5520.75 430.812   7
  -4  16  -5 216.125 368.205   9
   4  16   5 131.911 380.872   9
  -4  16  -5 52.8857 351.217   7
  -4  16  -6 148697. 4429.75   9
  -4  16  -6 139576. 4371.95   6
   4  16   6 150986. 4425.61   9
   4  16   7 46073.3 1501.34   9
  -4  16  -7 43306.1 1449.98   6
  -4  16  -7 45301.1 1508.33   9
   4  16   8 682.794 386.832   9
  -4  16  -8 549.622 334.318   6
   4  16   9 5701.58 478.454   9
  -4  16  -9 5893.67 432.072   6
   4  16  10 5844.92 498.165   9
  -4  16 -10 5927.43 451.666   6
  -4  16 -10 6091.73 516.335   9
   4 -16  10 5401.10 362.709   3
   4  16  11 1391.12 403.924   9
  -4  16 -11 1159.86 393.588   6
  -4  16 -11 758.735 455.722   9
  -4  16 -12 72419.3 2290.70   6
   4  16  12 70974.6 2287.05   9
  -4  16 -12 74358.7 2306.51   4
  -4  16 -13 490.293 388.735   6
   4  16  13 560.527 367.976   9
  -4  16 -13 565.945 433.032   4
  -4  16 -14 18043.3 737.207   6
  -4  16 -14 18509.2 766.621   4
  -4  16 -15 2707.76 423.687   4
   4  16  15 3059.50 364.995   9
  -4  16 -15 2657.20 421.008   6
   4  16  16 357.051 294.436   9
  -4  16 -16 296.710 383.897   6
   4 -16  16 360.005 368.043   8
  -4  16 -16 206.512 387.009   4
   4  16  17 10795.0 484.132   9
  -4  16 -17 11806.0 560.417   4
  -4  16 -17 12459.3 579.005   6
   4 -16  17 12739.0 571.023   8
   4 -16  18 2505.79 341.402   8
  -4  16 -18 2211.90 351.278   4
   4  16  18 2393.68 247.702   9
  -4  16 -18 2448.69 356.180   6
   4 -16  19 1696.44 292.933   8
  -4  16 -19 1374.43 287.038   4
   4 -16  20 6872.94 347.159   8
  -4  16 -20 6212.01 337.000   4
  -4  16 -21 134.110 227.726   6
   4 -16  21 181.553 183.972   8
  -4  16 -22 654.464 176.734   6
   4  18 -19 330.682 237.402   6
   4  18 -19 279.187 196.400   4
   4  18 -18 52457.7 1442.34   6
   4  18 -18 52744.8 1433.09   4
   4  18 -17 710.799 297.543   6
  -4 -18  17 1051.73 227.579   8
   4  18 -16 9455.91 468.099   6
  -4 -18  16 8009.70 404.749   8
   4  18 -15 16092.4 653.792   6
  -4 -18  15 14956.0 616.141   8
   4  18 -15 16366.1 658.572   7
   4  18 -14 10369.5 538.831   6
   4  18 -14 10500.0 566.207   7
   4  18 -13 6198.84 495.550   7
   4  18 -13 5829.50 452.058   6
   4  18 -13 5657.66 441.833   9
   4  18 -12 3709.03 462.828   7
   4  18 -12 4758.50 436.506   9
   4  18 -12 3310.82 413.032   6
   4  18 -11 604.640 369.967   6
   4  18 -11 329.280 428.538   7
   4  18 -11 1326.65 408.633   9
   4  18 -10 24519.4 940.460   9
   4  18 -10 24719.9 908.594   6
   4  18  -9 1523.36 434.533   9
   4  18  -9 859.122 355.048   6
   4  18  -8 18731.9 776.012   7
   4  18  -8 18114.8 784.983   9
  -4  18   8 17441.8 680.236   9
   4  18  -8 18574.3 721.877   6
   4  18  -7 6448.93 517.931   7
  -4  18   7 5946.40 400.422   9
   4  18  -7 5953.91 503.156   9
   4  18  -7 6270.91 417.895   6
   4  18  -6 12816.1 664.128   9
   4  18  -6 14720.0 663.923   7
   4  18  -6 13674.0 570.640   6
  -4  18   6 12658.4 575.724   9
   4  18  -5 442.982 386.378   7
  -4  18   5 920.070 332.995   9
   4  18  -5 882.129 432.910   9
   4  18  -4 6615.24 481.399   7
   4  18  -4 7634.21 531.162   9
  -4  18   3 9053.31 510.345   9
   4  18  -3 8285.62 510.226   7
   4  18  -3 9889.48 570.729   9
   4  18  -2 6934.14 521.884   9
   4  18  -2 6636.93 452.266   7
  -4  18   2 6898.38 468.480   9
   4  18  -1 2717.45 442.014   9
  -4  18   1 3000.68 392.404   9
   4  18  -1 3481.37 370.464   7
  -4  18   0 7050.58 493.755   9
   4  18   0 6717.91 519.920   9
  -4  18   0 6443.96 396.122   4
   4  18   0 6524.34 415.138   7
   4  18   1 4475.23 350.523   7
  -4  18  -1 4486.12 442.379   9
  -4  18  -1 4107.81 367.637   4
  -4  18  -2 38998.8 1334.78   9
  -4  18  -3 17401.5 748.752   9
   4  18   4 14640.4 688.979   9
  -4  18  -4 13158.6 674.218   9
  -4  18  -5 15635.6 738.128   9
   4  18   5 17150.6 739.780   9
  -4  18  -6 1833.53 434.283   9
   4  18   6 1329.53 408.805   9
  -4  18  -7 372.468 433.425   9
  -4  18  -7 822.268 304.620   6
   4  18   7 1240.80 420.236   9
   4  18   8 1334.59 423.855   9
  -4  18  -8 1414.29 309.350   6
   4  18   9 108729. 3292.14   9
  -4  18  -9 105040. 3253.12   6
  -4  18  -9 107485. 3294.80   4
  -4  18 -10 1005.68 332.008   6
   4  18  10 1601.62 401.989   9
  -4  18 -10 817.714 431.739   4
   4  18  11 7948.57 510.948   9
  -4  18 -11 8315.41 476.788   6
   4  18  12 7206.49 476.038   9
  -4  18 -12 8301.55 469.779   6
   4 -18  12 8309.34 529.639   8
   4  18  13 4580.61 391.541   9
   4 -18  13 5336.34 456.877   8
  -4  18 -13 5515.75 460.349   4
  -4  18 -13 5161.66 408.878   6
  -4  18 -14 24729.5 862.317   6
   4  18  14 22634.4 833.605   9
  -4  18 -14 24136.8 881.577   4
  -4  18 -15 342.342 321.275   6
   4  18  15 338.678 265.490   9
  -4  18 -15 635.330 364.448   4
  -4  18 -16 23272.7 800.353   6
   4  18  16 21392.7 750.484   9
  -4  18 -16 22942.9 815.923   4
  -4  18 -17 3385.21 309.336   6
   4 -18  17 2989.42 304.104   8
  -4  18 -17 3817.59 327.344   4
  -4  18 -18 70.3448 235.383   4
  -4  18 -18 307.761 246.927   6
   4 -18  18 246.080 236.102   8
  -4  18 -19 3878.13 256.082   6
   4 -18  19 3670.59 241.957   8
  -4  18 -20 3497.23 198.281   6
   4 -18  20 2973.05 180.059   8
   4  20 -17 5147.78 250.708   6
   4  20 -17 5236.26 269.343   4
   4  20 -16 20658.9 624.122   6
   4  20 -16 20710.5 642.621   4
   4  20 -15 31117.5 964.525   6
  -4 -20  15 28519.4 952.122   8
   4  20 -14 10726.1 445.159   6
  -4 -20  14 10387.1 444.343   8
  -4 -20  13 23960.1 842.249   8
   4  20 -13 24906.5 833.724   6
   4  20 -12 18194.4 694.093   9
   4  20 -12 17963.6 662.381   6
   4  20 -11 9284.06 440.509   6
   4  20 -11 9249.54 491.860   9
   4  20 -10 33414.0 1145.73   9
   4  20 -10 32741.0 1156.21   7
   4  20 -10 33618.9 1095.52   6
   4  20  -9 24756.7 851.749   6
   4  20  -9 23848.7 921.038   9
   4  20  -9 26372.0 941.417   7
   4  20  -8 296.500 259.479   6
   4  20  -8-59.6251 390.455   7
   4  20  -8 17.1182 385.809   9
  -4  20   7 17841.0 683.477   9
   4  20  -7 19670.4 784.840   9
   4  20  -7 20426.9 776.681   7
   4  20  -6 93.6297 379.585   7
   4  20  -6 701.126 403.231   9
  -4  20   6 389.282 269.544   9
   4  20  -5 83.5626 415.907   9
  -4  20   5 501.447 311.751   9
   4  20  -5 75.2597 372.270   7
   4  20  -4 1216.98 449.287   9
  -4  20   4 287.542 322.571   9
   4  20  -4 777.280 363.573   7
  -4  20   3 42887.9 1407.91   9
   4  20  -3 44031.3 1411.27   7
   4  20  -3 40844.7 1447.26   9
   4  20  -2 119108. 3713.19   9
  -4  20   2 117933. 3682.62   9
   4  20  -2 125676. 3682.71   7
   4  20  -1 179010. 5438.37   9
   4  20  -1 181276. 5397.74   7
  -4  20   1 179471. 5414.83   9
  -4  20   0 1035.38 392.171   9
   4  20   0 926.777 315.696   7
  -4  20  -1 1219.36 392.252   9
  -4  20  -1 1028.21 289.493   4
  -4  20  -2 38134.4 1282.05   4
  -4  20  -2 41394.6 1339.80   9
  -4  20  -3 42567.2 1418.20   4
   4  20   3 44020.8 1469.02   9
  -4  20  -3 45512.7 1471.70   9
  -4  20  -4 14313.8 662.847   9
   4  20   4 13556.6 673.541   9
  -4  20  -4 14283.4 609.890   4
   4  20   5 5187.30 472.768   9
  -4  20  -5 4933.98 463.902   9
  -4  20  -5 4939.68 408.922   4
   4  20   6 4252.50 448.196   9
  -4  20  -6 4906.54 418.397   4
  -4  20  -6 4312.71 450.665   9
  -4  20  -7 10644.8 537.040   4
  -4  20  -7 9963.16 558.134   9
   4  20   7 9911.95 547.325   9
  -4  20  -8 24327.5 878.274   4
  -4  20  -8 22894.2 891.998   9
   4  20   8 23211.6 883.618   9
  -4  20  -9 31982.4 1103.87   4
   4  20   9 31501.2 1089.60   9
  -4  20 -10 2147.85 253.884   6
  -4  20 -10 2440.96 397.703   4
   4  20  10 1780.70 350.958   9
  -4  20 -11 26666.9 914.583   6
   4 -20  11 28279.4 979.952   8
  -4  20 -11 28908.7 980.552   4
   4  20  11 28293.2 954.021   9
  -4  20 -12 2464.62 257.608   6
   4  20  12 2469.82 300.126   9
   4 -20  12 2731.46 348.914   8
  -4  20 -13 35529.9 1146.40   6
   4 -20  13 38242.3 1193.80   8
   4  20  13 35497.5 1153.45   9
  -4  20 -14 45616.2 1388.83   6
   4 -20  14 47228.8 1423.26   8
  -4  20 -14 47055.9 1425.87   4
  -4  20 -15 514.962 181.336   6
  -4  20 -15 953.946 253.473   4
   4  20  15 661.915 143.488   9
  -4  20 -16 17595.1 607.316   6
  -4  20 -16 20433.4 650.230   4
   4 -20  17 4015.16 221.397   8
   4  22 -14 14732.3 502.474   4
  -4 -22  13 34285.0 1062.82   8
  -4 -22  12 1153.17 202.682   8
   4  22 -12 1461.06 233.730   4
  -4 -22  11 149753. 4467.50   8
   4  22 -10 1952.72 276.358   9
   4  22  -9 4012.20 331.071   9
   4  22  -8 1375.68 314.763   9
   4  22  -7 10189.6 503.616   9
   4  22  -6 5907.17 410.530   9
   4  22  -5 70413.2 2127.32   9
  -4  22   5 66433.1 2068.99   9
   4  22  -4 10350.8 528.261   9
  -4  22   4 10148.9 443.395   9
  -4  22   3 84492.4 2610.54   9
   4  22  -3 87575.9 2653.67   9
   4  22  -2 1432.15 370.260   9
  -4  22   2 1462.47 298.260   9
   4  22  -1 13742.2 611.551   9
  -4  22   1 12686.2 554.119   9
  -4  22   0 2716.62 334.766   9
  -4  22  -1 867.190 316.608   9
  -4  22  -2 912.998 321.409   9
   4  22   2 588.895 352.037   9
  -4  22  -3 22688.0 798.614   9
   4  22   3 23322.7 814.999   9
  -4  22  -4 23106.9 827.816   9
   4  22   4 23560.0 838.894   9
  -4  22  -4 22190.0 773.856   4
  -4  22  -5 3351.24 360.091   9
  -4  22  -5 3305.38 297.823   4
   4  22   5 3156.45 360.487   9
   4  22   6 752.223 324.237   9
  -4  22  -6 653.127 310.366   9
  -4  22  -6 828.799 273.384   4
   4  22   7 50154.5 1593.81   9
  -4  22  -7 50680.8 1578.25   4
  -4  22  -8 2920.39 293.141   4
   4  22   8 2106.84 291.775   9
   4 -22   8 2594.27 307.224   8
  -4  22  -9 42528.2 1353.27   4
   4  22   9 43360.6 1351.57   9
   4 -22   9 42563.8 1365.81   8
   4  22  10 18849.5 666.781   9
   4 -22  10 20602.8 697.993   8
  -4  22 -10 19332.0 684.275   4
   4  22  11 1640.22 194.472   9
   4 -22  11 2027.95 259.084   8
  -4  22 -11 2053.33 256.525   4
   4 -22  12 509.202 206.469   8
  -4  22 -12 675.684 218.732   4
   4 -22  13 2270.18 197.173   8
  -4  22 -13 2208.03 207.022   4
   4 -22  14 3600.70 195.143   8
  -4 -24   9 8479.64 311.023   8
   4  24  -7 42303.1 1308.71   9
   4  24  -6 3010.84 244.199   9
   4  24  -5 3961.92 270.432   9
   4  24  -4 217.061 214.401   9
   4  24  -3 14707.0 547.118   9
   4  24  -2 5205.84 314.878   9
   4  24   1 4430.04 309.237   9
   4  24   2 13036.8 501.165   9
   4  24   3 514.613 227.541   9
   4  24   4 3089.86 246.605   9
   4 -24   4 3114.81 224.206   8
   4 -24   5 1035.11 190.996   8
   4  24   5 1238.33 197.608   9
   4 -24   6 18415.9 602.382   8
   4  24   6 17445.9 595.463   9
   4 -24   7 9675.39 351.661   8
   4  24   7 8745.55 334.276   9
   4 -24   8 858.270 145.574   8
  -5  -1  29 1766.02 206.546  12
  -5  -1  28 26025.3 880.176  12
  -5  -1  27 15144.7 586.872  12
  -5  -1  27 12857.8 488.337  11
  -5  -1  26 613.231 247.650  11
  -5  -1  26 597.194 372.949  12
  -5  -1  25 52093.8 1598.48  11
  -5  -1  25 52653.0 1661.12  12
  -5   1  25 47665.6 1568.47  11
  -5   1  24 50351.1 1615.86  11
  -5  -1  24 51459.0 1641.74  11
  -5  -1  24 51942.7 1701.49  12
  -5   1  23 21141.1 771.506  11
  -5  -1  23 21504.2 809.508  11
  -5  -1  23 20041.1 865.357  12
  -5  -1  22 55503.1 1795.71  11
  -5  -1  22 58586.4 1849.50  12
  -5   1  22 54467.9 1777.35  11
  -5  -1  21 75946.7 2394.38  11
  -5   1  21 75586.7 2375.43  11
   5  -1 -21 78403.3 2426.08   2
  -5  -1  21 75860.2 2426.51  12
  -5  -1  20 294.756 392.051  12
  -5   1  20 55.8383 301.189  11
  -5  -1  20 513.961 335.844  11
   5  -1 -20 284.028 378.799   2
  -5  -1  19 899.620 367.585  12
   5  -1 -19 1074.07 373.516   2
  -5   1  19 893.234 286.733  11
  -5  -1  18 134356. 4124.41  12
   5  -1 -18 141876. 4132.82   2
  -5   1  18 132141. 4095.40  11
   5  -1 -17 108636. 3209.72   2
  -5  -1  17 103248. 3151.01   3
  -5  -1  17 102960. 3203.76  12
  -5  -1  16 91370.7 2738.32  12
  -5  -1  16 87404.3 2685.47   3
  -5  -1  15 19390.8 685.406   1
  -5  -1  15 17646.5 622.564   3
  -5  -1  14 38985.9 1239.80   3
  -5   1  14 39397.4 1222.77   3
  -5  -1  14 42028.2 1283.06   1
  -5  -1  13 39423.6 1219.51   1
  -5   1  13 38229.9 1168.06   3
  -5  -1  13 37011.2 1183.68   3
  -5   1  12 5127.76 216.009   3
  -5  -1  12 4909.61 289.998   1
  -5  -1  12 5105.94 236.761   3
  -5   1  11 55122.3 1643.02   3
  -5  -1  11 53251.7 1655.58   3
  -5  -1  11 55805.7 1682.06   1
  -5   1  10 210893. 6243.93   3
  -5  -1  10 208764. 6255.07   3
  -5  -1  10 217999. 6275.62   1
  -5  -1   9 35599.8 1097.05   3
  -5   1   9 36586.8 1086.09   3
  -5  -1   9 35189.1 1115.33   1
  -5  -1   8 8407.56 315.582   1
  -5  -1   8 7785.60 288.426   3
  -5   1   8 8513.14 275.341   3
  -5   1   7 126475. 3728.64   3
  -5  -1   7 120957. 3738.00   3
  -5   1   6 139468. 4049.47   3
  -5  -1   6 134674. 4071.63   1
  -5  -1   6 136273. 4058.97   3
  -5  -1   5 15838.6 495.512   3
  -5  -1   5 15242.1 509.978   1
  -5   1   5 16170.5 484.324   3
  -5   1   4 142313. 4217.33   3
  -5  -1   4 144988. 4227.09   3
  -5  -1   3 74767.1 2014.08   2
  -5  -1   3 62912.7 2000.97   3
  -5  -1   2 27623.4 841.307   2
  -5  -1   1 241065. 7096.16   2
  -5  -1   0 59652.1 1777.68   2
  -5  -1  -1 30784.4 957.470   2
   5  -1   1 32235.4 952.606   3
  -5  -1  -2 37389.7 1153.06   2
   5  -1   2 38831.8 1148.97   3
  -5  -1  -3 183013. 5650.18   2
   5  -1   3 199627. 5648.77   3
  -5  -1  -4 2191.54 138.469   2
   5  -1   4 1876.56 127.252   3
   5  -1   5 30672.5 929.440   3
  -5  -1  -5 29560.0 935.094   2
   5  -1   6 4165.43 190.021   3
  -5  -1  -6 3870.01 198.495   2
   5  -1   7 36864.4 1127.08   3
  -5  -1  -7 36152.5 1133.66   2
   5   1   8 192195. 5765.19   3
  -5  -1  -8 197973. 5776.77   2
   5   1   9 7488.92 309.740   3
  -5  -1  -9 7317.98 321.536   2
   5  -1  10 421150. 12915.7   3
   5   1  10 453038. 12916.5   3
  -5  -1 -10 440979. 12927.8   2
  -5  -1 -11 77064.1 2407.29   2
   5  -1  11 80768.1 2398.16   3
   5   1  11 79012.6 2393.27   3
   5   1  12 156603. 4592.88   3
  -5  -1 -12 147453. 4605.60   2
   5  -1  12 156756. 4597.57   3
   5   1  13 31505.9 1033.02   3
  -5  -1 -13 31356.6 1064.73   2
   5  -1  13 32844.4 1043.17   3
  -5  -1 -14 35106.7 1202.31   2
   5  -1  14 35952.7 1180.69   3
   5   1  14 38015.1 1179.60   3
  -5  -1 -15 15414.4 604.375   2
   5  -1  15 14741.6 582.794   3
   5   1  15 14493.0 568.968   3
  -5  -1 -16 169801. 5092.63   2
   5   1  16 169634. 5082.38  11
   5   1  16 170209. 5080.04   8
   5  -1  16 169427. 5081.04   8
   5  -1  16 165436. 5092.33  12
   5   1  16 167231. 5063.19   3
   5  -1  16 170183. 5070.85   3
   5  -1  17 32523.6 1203.60  12
   5   1  17 36188.9 1199.44  11
   5  -1  17 36066.2 1180.96   3
   5  -1  17 35401.6 1197.29  11
  -5  -1 -17 36262.7 1216.49   2
   5   1  17 34156.8 1187.71   8
   5  -1  17 35757.7 1192.28   8
  -5  -1 -18 11726.8 588.232   2
   5  -1  18 11435.9 536.126   3
   5  -1  18 13227.3 594.730  11
   5  -1  18 12599.6 579.481   8
   5   1  18 12169.1 582.076   8
   5  -1  18 12878.5 621.951  12
   5   1  18 13271.4 595.414  11
   5   1  19 344.373 334.809   8
   5  -1  19 997.411 395.201  12
   5  -1  19 662.044 361.490   8
   5   1  19 1199.85 390.856  11
   5  -1  19 1005.49 316.004   3
  -5  -1 -19 819.595 388.997   2
   5  -1  19 1248.29 396.138  11
   5   1  20 6791.69 513.719  11
   5  -1  20 6966.88 508.497  11
   5  -1  20 6493.96 541.039  12
   5   1  20 7704.51 474.284   8
   5  -1  20 6919.30 477.557   8
  -5  -1 -20 6975.55 479.539   2
   5   1  21 668.729 396.405  11
   5  -1  21 838.586 404.963  11
   5   1  21 947.051 365.056   8
   5  -1  21 282.193 363.029   8
   5  -1  21 1026.02 448.921  12
   5   1  22 947.436 389.694  11
   5   1  22 635.839 351.499   8
   5  -1  22 781.262 419.574  11
   5  -1  22 1119.06 450.582  12
   5  -1  22 747.310 348.365   8
   5   1  23 634.281 323.159   8
   5  -1  23 946.350 436.284  12
   5   1  23 1129.97 389.607  11
   5  -1  23 534.498 336.264   8
   5  -1  23 394.479 384.253  11
   5  -1  24 22866.7 867.448  11
   5   1  24 24414.4 861.366  11
   5   1  24 20942.7 807.935   8
   5  -1  24 23759.1 894.641  12
   5  -1  24 22432.2 818.649   8
   5  -1  25 3236.06 373.986  11
   5   1  25 3689.22 367.296  11
   5  -1  25 3123.78 305.261   8
   5   1  25 3186.05 286.241   8
   5  -1  25 3689.51 429.056  12
   5  -1  26 28494.4 918.836  12
   5  -1  26 27559.9 891.404  11
   5   1  26 27760.3 878.560  11
   5  -1  27 424.325 270.274  12
   5   1  27 285.077 214.182  11
   5  -1  27 435.139 238.947  11
   5  -1  28 4594.16 244.312  11
   5   1  28 3876.20 207.674  11
  -5  -3  29 1964.82 177.517  12
  -5   3  29 1795.88 178.475  12
  -5  -3  28 660.975 152.728  11
  -5   3  28 918.396 239.018  12
  -5  -3  28 976.511 240.174  12
  -5  -3  27 6991.43 408.638  12
  -5  -3  27 6823.58 343.148  11
  -5   3  27 7265.98 415.545  12
  -5   3  26 26178.3 938.889  12
  -5  -3  26 26711.1 894.429  11
  -5  -3  26 25361.7 937.703  12
  -5   3  25 6646.65 487.792  12
  -5  -3  25 7070.02 433.050  11
  -5  -3  25 7282.57 489.154  12
  -5  -3  24 21184.3 790.681  11
  -5  -3  24 19778.7 831.431  12
  -5   3  24 19913.6 827.192  12
  -5   3  23 21455.4 888.069  12
  -5  -3  23 21968.4 844.174  11
  -5  -3  23 22285.4 882.215  12
  -5  -3  22 8066.54 546.303  12
  -5   3  22 8023.30 557.039  12
  -5  -3  22 8162.10 505.897  11
   5  -3 -21 2143.56 391.636   2
  -5   3  21 1200.47 424.873  12
  -5  -3  21 1822.30 428.875  12
  -5  -3  21 1830.19 389.296  11
   5   3 -21 1726.50 360.861   2
  -5   3  20 31361.3 1123.89  12
   5  -3 -20 31101.7 1105.92   2
  -5  -3  20 31218.5 1129.61  12
   5   3 -20 30427.3 1098.79   2
  -5  -3  19 11191.2 594.200  12
  -5   3  19 12717.4 603.071  12
   5  -3 -19 11696.1 555.823   2
   5   3 -19 11282.6 554.933   2
  -5  -3  18 16002.2 705.041  12
   5   3 -18 16019.7 678.217   2
  -5   3  18 17911.3 711.157  12
  -5  -3  18 16336.3 617.390   3
   5  -3 -18 17422.0 683.434   2
  -5  -3  17 11375.4 555.618  12
   5  -3 -17 12106.3 529.817   2
   5   3 -17 11149.6 532.616   2
  -5  -3  17 11436.2 475.603   3
  -5   3  17 11656.6 553.619  12
  -5   3  16 141986. 4324.91  12
  -5  -3  16 140858. 4291.41   3
   5   3 -16 141649. 4320.82   2
   5  -3 -16 147117. 4325.49   2
  -5  -3  16 144942. 4325.35  12
  -5  -3  15 209420. 6229.34   3
  -5   3  14 202227. 5937.72   1
  -5  -3  14 198328. 5935.89   1
  -5  -3  14 197142. 5918.95   3
  -5   3  13 110.121 194.148   1
  -5  -3  13 246.908 175.322   3
  -5  -3  13 480.797 223.711   1
  -5  -3  12 934.891 173.804   3
  -5  -3  12 616.452 198.072   1
  -5   3  12 587.412 214.815   1
  -5   3  11 205574. 6058.94   1
  -5  -3  11 208780. 6059.72   1
  -5   3  11 202569. 6006.20   3
  -5  -3  11 203759. 6047.56   3
  -5  -3  10 71274.5 2152.72   3
  -5  -3  10 74755.9 2164.27   1
  -5   3  10 71239.4 2111.54   3
  -5   3  10 69027.2 2160.13   1
  -5  -3   9 3170.11 183.159   3
  -5   3   9 3525.32 190.421   1
  -5  -3   9 3174.78 196.151   1
  -5   3   8 24840.6 794.484   1
  -5  -3   8 25749.1 788.884   3
  -5  -3   8 24747.6 793.862   1
  -5   3   7 13011.1 462.287   1
  -5  -3   7 14155.5 459.240   3
  -5  -3   7 14285.2 464.733   1
  -5  -3   6 148779. 4459.24   3
  -5  -3   6 150350. 4462.83   1
  -5   3   6 153422. 4463.54   1
  -5   3   3 19492.2 634.826   2
  -5  -3   3 21512.1 637.250   2
  -5  -3   2 222229. 6546.03   2
  -5  -3   1 2326.60 117.891   2
  -5   3   1 1997.86 116.227   2
   5  -3  -1 2201.27 93.3637   3
  -5   3  -1 189359. 5481.47   2
  -5  -3  -1 189489. 5482.49   2
   5  -3   1 179973. 5477.67   3
   5  -3   2 39363.1 1195.84   3
  -5  -3  -2 40414.2 1199.30   2
  -5   3  -2 39340.5 1197.15   2
  -5  -3  -4 87326.4 2652.55   2
   5  -3   4 90367.5 2650.89   3
  -5   3  -4 89320.9 2651.27   2
   5  -3   5 154866. 4372.44   3
  -5  -3  -5 141417. 4371.92   2
  -5   3  -5 146473. 4370.97   2
   5  -3   6 6228.70 254.284   3
  -5   3  -6 5997.55 247.187   2
  -5  -3  -6 5523.50 252.435   2
  -5   3  -7 89482.5 2679.80   2
  -5  -3  -7 89143.4 2682.01   2
   5  -3   7 89601.2 2678.72   3
   5  -3   8 60810.4 1843.78   3
  -5  -3  -8 60780.0 1848.88   2
  -5   3  -8 60445.7 1845.68   2
   5  -3   9 16241.1 571.444   3
  -5   3  -9 16762.2 575.422   2
  -5  -3  -9 16997.2 581.202   2
  -5   3 -10 126147. 3745.05   2
  -5  -3 -10 123757. 3745.76   2
  -5  -3 -11 9598.31 406.684   2
  -5   3 -11 9527.47 408.066   2
  -5   3 -12 44707.9 1435.23   2
  -5  -3 -12 46154.9 1441.44   2
  -5  -3 -13 138278. 4276.82   2
  -5   3 -13 144606. 4280.13   2
   5  -3  13 143777. 4274.05   3
  -5  -3 -14 44838.0 1434.52   2
  -5   3 -14 44944.7 1432.80   2
   5  -3  14 43378.7 1423.57   3
  -5  -3 -15 535.334 299.341   2
   5   3  15 401.828 278.122  12
   5  -3  15 845.163 293.652   8
   5  -3  15 613.656 256.301  11
  -5   3 -15 485.983 298.805   2
   5  -3  15 329.492 259.833  12
   5  -3  15 359.765 270.592   3
   5  -3  16 4256.59 360.131   3
   5   3  16 4495.02 380.877  12
   5   3  16 4047.25 342.170   8
   5  -3  16 3925.31 377.447  11
  -5   3 -16 4518.51 341.423   6
  -5   3 -16 4132.70 373.867   2
   5  -3  16 4681.92 356.193   8
  -5  -3 -16 4517.90 382.123   2
   5   3  16 4332.85 359.326  11
   5  -3  16 4029.92 358.648  12
  -5   3 -17 165.747 315.002   2
   5   3  17 42.8100 323.678  11
  -5  -3 -17 149.661 323.710   2
   5  -3  17 90.8089 340.812  11
   5  -3  17 75.5353 344.962  12
  -5   3 -17 7.56217 277.357   6
   5  -3  17 183.547 303.563   8
   5   3  17 272.679 291.078   8
   5   3  17 76.5989 352.839  12
   5  -3  17 185.631 310.745   3
   5  -3  18 188.808 383.263  12
   5  -3  18-19.2200 345.553  11
   5  -3  18 191.140 333.519   8
   5  -3  18 345.158 285.309   3
   5   3  18 150.046 309.709   8
  -5   3 -18-77.8346 335.153   2
  -5  -3 -18 187.657 340.843   2
   5   3  18 392.761 386.730  12
  -5   3 -18 413.518 301.368   6
   5   3  18-53.8852 320.032  11
   5   3  19 1011.53 384.201  11
   5  -3  19 1062.93 404.361  12
   5   3  19 857.287 412.597  12
   5  -3  19 719.430 389.816  11
   5  -3  19 839.737 362.869   8
  -5   3 -19 890.113 370.756   2
  -5   3 -19 617.630 325.424   6
   5  -3  19 697.213 335.431   3
   5   3  19 898.365 342.038   8
  -5  -3 -19 585.071 369.186   2
   5   3  20 101964. 3074.72  11
   5  -3  20 97921.6 3091.16  12
   5  -3  20 97574.3 3062.67   8
  -5   3 -20 103062. 3087.28   2
   5   3  20 96529.9 3055.11   8
  -5   3 -20 96336.1 3038.75   6
   5   3  20 100282. 3092.00  12
  -5  -3 -20 103936. 3094.79   2
   5  -3  20 96442.7 3055.00   3
   5   3  21 3217.51 437.272  11
   5   3  21 3099.26 462.485  12
   5  -3  21 3477.93 456.609  12
   5   3  21 3199.26 398.080   8
   5  -3  21 3022.40 411.692   8
   5   3  22 8485.60 554.066  12
   5  -3  22 8086.54 500.673   8
   5   3  22 8694.28 509.994  11
   5   3  22 8442.98 478.991   8
   5  -3  22 8881.36 566.364  12
   5   3  23 5557.43 401.442   8
   5   3  23 6046.04 451.641  11
   5  -3  23 5304.99 436.157   8
   5   3  23 7381.57 498.503  12
   5  -3  23 6756.25 505.182  12
   5  -3  24 15434.7 616.245   8
   5  -3  24 16400.2 691.489  12
   5   3  24 16550.8 692.982  12
   5   3  24 15251.6 639.750  11
   5  -3  25 7768.67 476.684  12
   5  -3  25 6414.78 367.534   8
   5   3  25 6155.81 396.704  11
   5   3  25 7212.80 470.496  12
   5  -3  25 6984.01 447.957  11
   5   3  26 484.904 239.977  11
   5  -3  26 450.383 193.916   8
   5  -3  26 576.419 303.455  11
   5  -3  26 492.503 312.163  12
   5   3  26 590.649 313.218  12
   5   3  27 56553.3 1812.54  12
   5  -3  27 61911.2 1811.87  11
   5  -3  27 56754.1 1810.08  12
   5  -3  28 1204.76 189.390  11
  -5  -5  28 2147.70 197.501  12
  -5   5  28 1984.79 204.811  12
  -5  -5  28 1828.40 182.998  11
  -5  -5  27 5826.71 334.953  12
  -5   5  27 5400.61 337.077  12
  -5  -5  27 5461.15 318.687  11
  -5  -5  26 3365.77 322.768  11
  -5   5  26 2978.47 355.466  12
  -5  -5  26 3359.42 343.748  12
  -5   5  25 328.250 354.409  12
  -5  -5  25 518.068 323.517  11
  -5  -5  25-86.1324 345.792  12
  -5   5  24 41240.4 1362.21  12
  -5  -5  24 40618.6 1341.62  11
  -5  -5  24 38370.0 1351.47  12
  -5  -5  23 12783.8 616.749  11
  -5  -5  23 12848.1 639.900  12
  -5   5  23 13667.1 655.370  12
  -5  -5  22 17809.8 753.581  11
  -5   5  22 18273.6 776.891  12
  -5  -5  22 18468.8 786.561  12
  -5   5  21 293.544 415.013  12
   5   5 -21 662.969 316.797   6
  -5  -5  21-217.367 428.100  12
   5  -5 -20 5776.64 422.141   2
  -5  -5  20 6988.82 494.139  12
   5   5 -20 6330.26 450.477   2
  -5   5  20 6842.82 513.332  12
   5   5 -20 6213.96 425.195   6
  -5   5  19 53262.5 1693.81  12
  -5  -5  19 49627.0 1630.66   3
  -5  -5  19 51295.7 1681.00  12
   5  -5 -19 53097.4 1676.33   2
   5   5 -19 49732.7 1642.38   6
   5   5 -19 51177.5 1673.81   2
  -5   5  18 66974.4 2086.21  12
   5   5 -18 64986.9 2051.82   6
   5   5 -18 66727.0 2078.49   2
  -5  -5  18 65405.3 2076.93  12
   5  -5 -18 65773.6 2073.88   2
  -5  -5  18 63350.0 2041.71   3
   5  -5 -17 81690.3 2507.35   2
   5   5 -17 81528.8 2507.36   2
  -5   5  17 83369.0 2513.89  12
  -5  -5  17 78587.0 2480.35   3
  -5  -5  17 81157.2 2507.85  12
   5   5 -17 78052.3 2487.29   6
  -5  -5  16 2885.37 326.076  12
   5   5 -16 3279.35 325.095   6
  -5  -5  16 3019.82 295.486   3
  -5   5  16 3465.79 345.849  12
   5  -5 -16 3462.97 316.232   2
   5   5 -16 3621.96 337.956   2
   5   5 -15 9307.49 452.556   2
  -5  -5  15 10352.6 441.108   3
   5  -5 -15 9031.07 445.082   2
  -5  -5  14 5995.21 334.709   3
  -5  -5  13 3400.66 260.032   3
  -5   5  13 3748.67 283.706   1
  -5  -5  13 3691.56 255.267   1
  -5   5  12 24205.3 803.236   1
  -5  -5  12 23175.1 796.140   3
  -5  -5  12 24424.3 798.607   1
  -5  -5  11 57286.0 1801.00   3
  -5   5  11 59182.7 1802.60   1
  -5  -5  11 59835.9 1802.98   1
  -5   5  10 55438.1 1674.05   1
  -5  -5  10 53532.7 1675.17   3
  -5  -5  10 54897.6 1671.84   1
  -5  -5   9 18969.2 638.023   3
  -5   5   9 18801.9 634.504   1
  -5  -5   9 19700.6 633.654   1
  -5   5   8 42238.2 1312.57   1
  -5  -5   8 43402.0 1319.76   3
  -5  -5   8 42941.2 1313.36   1
  -5   5   7 774.759 124.059   1
  -5  -5   7 674.972 139.816   3
  -5  -5   7 869.196 118.692   1
  -5  -5   6 39087.5 1226.57   1
  -5   5   6 41535.5 1227.80   1
  -5  -5   5 10297.8 351.582   1
  -5   5   5 10427.4 350.766   1
  -5  -5   3 158194. 4645.64   1
  -5  -5   3 155217. 4656.45   3
  -5   5   3 158137. 4645.67   1
  -5  -5   2 142996. 4037.30   3
  -5   5   2 137635. 4025.60   2
  -5  -5   2 141129. 4025.44   2
   5  -5  -2 131618. 4008.28   3
   5  -5  -1 300.567 59.5175   3
  -5  -5   1 494.963 97.6990   3
  -5   5   1 250.629 80.9782   2
  -5  -5   1 299.020 84.7531   2
   5  -5   0 107588. 3290.17   3
  -5  -5   0 114280. 3295.89   2
  -5   5   0 113127. 3294.51   2
  -5   5  -1 13760.1 437.259   2
   5  -5   1 13902.6 439.944   3
  -5  -5  -1 13666.0 438.675   2
  -5   5  -2 3360.37 145.482   2
  -5  -5  -2 3443.23 148.705   2
   5  -5   3 5737.61 218.915   3
  -5  -5  -3 5349.82 215.691   2
  -5   5  -3 5233.25 210.388   2
  -5  -5  -4 108910. 3413.41   2
  -5   5  -4 117960. 3412.49   2
   5  -5   4 118611. 3419.15   3
   5  -5   5 2333.36 152.000   3
  -5  -5  -5 2065.46 153.064   2
  -5   5  -5 2332.85 147.649   2
  -5  -5  -6 2055.54 155.895   2
  -5   5  -6 1890.27 147.011   2
   5  -5   6 1573.17 168.443   3
  -5  -5  -7 3054.74 199.345   2
  -5   5  -7 3161.37 196.566   2
  -5  -5  -8 22271.3 732.138   2
   5  -5   8 21921.0 737.238   3
  -5   5  -8 22907.1 731.104   2
  -5   5  -9 8129.79 337.296   2
  -5  -5  -9 8049.31 338.155   2
   5  -5   9 7667.46 344.572   3
   5  -5  10 108961. 3229.31   3
  -5   5 -10 105915. 3222.70   2
  -5  -5 -10 106755. 3226.90   2
   5  -5  11 46451.9 1469.99   3
  -5   5 -11 46755.9 1466.54   2
  -5  -5 -11 47000.9 1469.56   2
  -5  -5 -12 25361.6 873.214   2
  -5   5 -12 25590.6 865.106   2
   5  -5  12 25877.7 867.992   3
  -5  -5 -13 481.630 265.386   2
  -5   5 -13 448.025 255.854   2
   5  -5  14 42372.0 1392.82  11
  -5  -5 -14 42836.4 1393.78   2
  -5   5 -14 43808.1 1390.95   2
   5   5  15 36595.1 1233.69  12
   5  -5  15 34193.8 1218.79   3
   5  -5  15 36259.7 1226.12   8
   5  -5  15 37130.3 1234.31  11
  -5   5 -15 37010.8 1223.25   6
  -5   5 -15 38884.9 1230.76   2
   5   5  15 38046.6 1226.52   8
   5   5  15 38203.4 1217.26  11
   5  -5  15 35358.0 1224.69  12
  -5  -5 -15 36716.6 1231.44   2
   5  -5  16 11437.4 552.724  12
   5  -5  16 11897.6 547.157   3
  -5   5 -16 11822.5 550.582   6
   5   5  16 12516.6 559.305   8
  -5   5 -16 13287.1 576.645   2
  -5  -5 -16 12726.7 573.292   2
   5  -5  16 12015.9 562.190   8
   5  -5  16 11858.2 559.311  11
   5   5  16 13627.5 557.644  11
   5   5  16 12166.8 568.933  12
   5  -5  17 53697.2 1715.88   3
   5  -5  17 53400.3 1717.69  12
   5   5  17 52942.3 1704.26   8
  -5   5 -17 52485.0 1703.45   6
   5  -5  17 50328.3 1710.48  11
   5  -5  17 53357.2 1712.48   8
   5   5  17 53098.4 1700.47  11
  -5   5 -17 54114.4 1712.32   2
   5   5  17 52247.6 1720.46  12
  -5  -5 -17 52716.4 1713.84   2
   5  -5  18 27153.6 1015.95  12
   5  -5  18 27601.4 1012.90   8
  -5  -5 -18 27789.2 996.304   2
   5  -5  18 26476.7 987.914   3
   5   5  18 27884.9 994.055   8
  -5   5 -18 28067.1 993.196   2
   5   5  18 27512.2 983.821  11
  -5   5 -18 29071.4 1005.96   6
   5   5  18 28114.3 1029.92  12
   5  -5  18 27702.5 1012.52  11
  -5   5 -19 2113.02 398.229   2
   5  -5  19 2024.92 407.686  12
   5   5  19 2469.80 411.898  12
   5   5  19 2524.99 364.238   8
  -5  -5 -19 3001.25 399.680   2
   5  -5  19 2171.58 394.546   8
   5  -5  19 2889.13 390.757   3
   5   5  19 1902.15 361.311  11
   5  -5  19 2483.67 408.835  11
  -5   5 -19 2141.80 376.312   6
   5  -5  20 8425.67 547.961  11
   5  -5  20 8531.00 543.401  12
   5   5  20 8832.93 542.609  12
  -5   5 -20 7916.50 491.746   6
   5   5  20 7899.81 497.204   8
   5  -5  20 8968.53 529.072   8
   5   5  20 8573.47 497.191  11
   5  -5  21 1239.85 390.579   8
   5   5  21 1628.75 356.177  11
   5  -5  21 1822.37 442.701  11
  -5   5 -21 998.745 364.794   6
   5  -5  21 2070.49 447.066  12
   5   5  21 1623.74 349.114   8
   5   5  21 2776.77 443.352  12
   5   5  22 15589.3 667.499  12
   5  -5  22 14249.0 662.788  12
   5  -5  22 14136.9 669.949  11
   5   5  22 12519.8 588.690   8
   5  -5  22 13223.5 632.905   8
  -5   5 -22 14032.3 614.906   6
   5   5  22 14568.6 618.364  11
   5  -5  23 2423.59 420.929  12
   5   5  23 2119.24 332.485  11
   5   5  23 1978.93 311.259   8
   5  -5  23 2652.17 431.157  11
   5  -5  23 2476.74 379.712   8
  -5   5 -23 2684.35 334.108   6
   5   5  23 2388.71 418.004  12
   5  -5  24 23881.7 890.851  12
   5  -5  24 24023.2 899.114  11
   5  -5  24 23348.2 850.297   8
   5   5  24 23894.8 835.081  11
   5   5  24 24609.3 894.381  12
   5  -5  25 80502.1 2552.16   8
   5  -5  25 85261.4 2585.90  12
   5   5  25 85701.3 2589.84  12
   5  -5  25 85789.9 2590.91  11
   5   5  26 6831.97 380.809  12
   5  -5  26 6230.60 295.705   8
   5  -5  26 6583.36 378.333  12
  -5  -7  28 26911.8 845.187  11
  -5   7  27 6949.62 301.522  12
  -5  -7  27 6776.10 296.264  12
  -5  -7  26 6535.89 371.144  11
  -5   7  26 6283.43 345.401  12
  -5  -7  26 5962.30 335.260  12
  -5   7  25 2492.70 316.313  12
  -5  -7  25 2782.32 330.956  11
  -5  -7  25 1692.40 297.820  12
  -5  -7  24 10665.0 546.765  11
  -5   7  24 11319.4 533.558  12
  -5  -7  24 10419.4 517.324  12
  -5  -7  23 4793.02 436.838  11
  -5  -7  23 4338.80 405.408  12
   5   7 -23 4118.36 355.327   6
  -5   7  23 3860.21 416.751  12
  -5  -7  22 68581.2 2143.97  11
   5   7 -22 67715.3 2107.96   6
  -5   7  22 65383.2 2131.35  12
  -5  -7  22 67166.4 2133.14  12
   5   7 -21 8561.01 496.379   6
  -5   7  21 8462.92 518.493  12
  -5  -7  21 8853.84 515.424  12
  -5  -7  20 41258.0 1371.42  12
  -5   7  20 39524.7 1370.68  12
   5   7 -20 40994.2 1360.79   6
  -5  -7  19 14032.5 622.897  12
  -5  -7  19 13142.7 577.900   3
   5   7 -19 13825.6 627.118   6
  -5   7  19 12648.3 623.509  12
   5  -7 -19 14493.0 630.310   2
   5   7 -19 14450.4 617.145   2
   5  -7 -18 36875.4 1284.49   2
  -5  -7  18 38617.4 1284.15  12
  -5   7  18 39881.4 1292.52  12
   5   7 -18 38066.1 1282.99   2
   5   7 -18 37767.0 1286.53   6
  -5  -7  18 37574.7 1266.75   3
  -5  -7  17 10675.5 522.596   3
  -5  -7  17 12128.7 549.738  12
   5   7 -17 11079.5 553.695   6
  -5   7  17 12325.3 560.693  12
   5   7 -17 12420.6 550.127   2
   5  -7 -17 12822.2 555.525   2
  -5  -7  16 55240.2 1768.93   3
   5   7 -16 56834.2 1779.98   6
  -5   7  16 51244.2 1763.68  12
   5  -7 -16 57167.8 1769.39   2
   5   7 -16 59046.6 1772.56   2
  -5  -7  16 54711.4 1765.11  12
  -5  -7  15 497.181 282.371   3
  -5  -7  15 511.191 251.923  12
  -5   7  15 243.188 258.299  12
   5   7 -15 206.542 262.297   2
   5  -7 -15-50.9526 235.026   2
   5   7 -15 183.726 299.456   6
   5  -7 -14 77658.7 2365.43   2
  -5  -7  14 77121.9 2392.23  10
   5   7 -14 76917.2 2378.20   6
   5   7 -14 77375.0 2365.77   2
  -5  -7  14 75576.4 2375.11   3
   5  -7 -13 1998.73 238.772   2
  -5  -7  13 1928.00 259.990   3
  -5  -7  12 308586. 9194.75   1
  -5  -7  12 313355. 9208.22   3
  -5  -7  11 83585.3 2542.79   1
  -5   7  11 84799.9 2545.43   1
  -5  -7  11 83922.6 2558.66   3
  -5  -7  10 34073.8 1087.01   3
  -5  -7  10 34013.7 1064.52   1
  -5   7  10 33235.6 1062.93   1
  -5  -7   9 1095.46 159.751   1
  -5   7   9 1402.14 164.436   1
  -5   7   8 175522. 5159.69   1
  -5  -7   8 172702. 5157.73   1
  -5   7   7 27061.5 864.799   1
  -5  -7   7 28389.9 865.346   1
  -5  -7   6 29906.3 936.973   3
  -5   7   6 29578.7 911.757   1
  -5  -7   6 29283.2 910.430   1
  -5  -7   5 4090.64 182.776   1
  -5   7   5 4196.75 183.587   1
  -5  -7   4 12072.5 422.133   3
  -5   7   4 11941.3 388.811   1
  -5  -7   4 11838.3 390.981   1
  -5  -7   3 60349.4 1807.51   3
  -5   7   3 59221.0 1780.00   1
  -5  -7   3 59867.3 1780.77   1
  -5  -7   2 253217. 7091.44   3
  -5  -7   2 247487. 7064.99   1
  -5   7   2 253280. 7064.89   1
  -5  -7   1 24429.3 743.071   3
  -5  -7   1 22342.9 709.451   2
   5  -7  -1 23520.4 707.730   3
  -5  -7   0 103026. 3197.67   2
  -5  -7   0 110067. 3222.04   3
   5  -7   0 107108. 3201.64   3
  -5   7   0 113024. 3197.01   2
   5  -7   1 10139.8 353.829   3
  -5  -7  -1 10439.2 373.252   3
  -5   7  -1 10534.2 341.196   2
  -5  -7  -1 10754.4 342.284   2
  -5   7  -2 202111. 5919.78   2
   5  -7   2 196245. 5932.24   3
  -5  -7  -2 203056. 5921.69   2
  -5   7  -3 8636.29 295.530   2
   5  -7   3 8758.43 320.170   3
  -5  -7  -3 8692.69 301.325   2
  -5   7  -4 1263.06 114.268   2
  -5  -7  -4 1004.98 119.738   2
   5  -7   4 1274.59 146.006   3
  -5  -7  -5 13266.5 447.348   2
  -5   7  -5 13425.0 445.451   2
   5  -7   5 13696.3 468.222   3
  -5   7  -6 10689.4 388.868   2
  -5  -7  -6 11084.0 390.254   2
   5  -7   6 11830.1 413.450   3
  -5  -7  -7 1443.69 153.303   2
  -5   7  -7 1283.37 152.251   2
   5  -7   7 1102.48 185.248   3
  -5   7  -8 129944. 3809.93   2
  -5  -7  -8 131053. 3815.11   2
   5  -7   8 121592. 3822.49   3
  -5  -7  -9 3994.44 220.309   2
  -5   7  -9 3211.16 212.772   2
   5  -7  10 202627. 5941.57   3
  -5   7 -10 203492. 5924.70   2
  -5  -7 -10 192661. 5925.26   2
  -5   7 -11 6443.02 319.518   2
  -5  -7 -11 6138.31 322.777   2
   5  -7  11 6104.94 341.398   3
  -5   7 -12 42897.4 1363.96   2
   5  -7  12 44339.3 1384.56   3
  -5  -7 -12 41861.5 1365.67   2
   5  -7  13 209.536 285.440   3
   5  -7  13 54.7924 292.699   8
  -5   7 -13 230.025 255.600   6
  -5   7 -13 25.9768 221.844   2
  -5  -7 -13 101.506 232.602   2
   5  -7  14 95020.1 3003.75  12
   5   7  14 97947.9 3009.18  12
  -5   7 -14 97423.6 3015.58   6
  -5   7 -14 100263. 3001.38   2
   5   7  14 99786.7 3016.97   8
   5  -7  14 100851. 3017.21   3
   5  -7  14 102065. 3023.72   8
  -5  -7 -14 98076.5 3003.99   2
  -5   7 -14 96188.3 2996.12   4
   5  -7  14 96688.8 3013.78  11
   5  -7  15 31624.6 1070.58   3
   5  -7  15 30998.7 1059.18  12
   5  -7  15 29299.5 1068.61  11
   5   7  15 30723.5 1066.70   8
  -5  -7 -15 30862.5 1061.84   2
   5  -7  15 31722.1 1081.40   8
  -5   7 -15 32796.2 1061.35   2
  -5   7 -15 30082.0 1083.74   6
  -5   7 -15 30591.1 1049.24   4
   5   7  15 30159.4 1062.75  12
   5   7  15 32475.5 1048.05  11
   5  -7  16 3501.58 349.487  12
  -5   7 -16 3226.58 404.580   6
   5   7  16 3344.71 357.614   8
  -5  -7 -16 3391.57 344.970   2
   5   7  16 3351.92 357.252  12
   5  -7  16 3303.00 384.965   8
   5   7  16 3682.04 330.525  11
  -5   7 -16 3245.27 342.523   2
  -5   7 -16 3711.48 347.780   4
   5  -7  16 3569.58 364.985  11
   5   7  17 838.418 337.666  12
   5  -7  17 800.613 328.870  12
   5  -7  17 964.768 354.167  11
  -5   7 -17 1135.43 324.227   2
   5  -7  17 529.521 373.351   8
  -5   7 -17 957.660 387.139   6
  -5  -7 -17 1002.93 315.998   2
   5   7  17 750.427 301.586  11
  -5   7 -17 1134.56 318.356   4
   5   7  17 610.646 339.712   8
   5   7  18 4677.37 412.236   8
   5   7  18 4975.36 379.831  11
  -5   7 -18 5425.39 463.561   6
   5  -7  18 5377.75 450.486  11
  -5   7 -18 5355.25 405.405   2
  -5  -7 -18 6484.74 431.013   2
   5  -7  18 5426.25 404.475   3
   5  -7  18 5230.89 437.958   8
   5   7  18 5540.95 439.234  12
   5  -7  18 5184.21 424.487  12
   5  -7  19 6253.74 468.385  12
   5   7  19 6675.53 423.571  11
   5  -7  19 6325.90 498.786  11
  -5  -7 -19 6715.74 416.568   2
  -5   7 -19 6715.70 490.362   6
   5   7  19 6648.73 462.222   8
  -5   7 -19 6937.33 414.950   2
   5   7  19 7816.44 484.902  12
   5  -7  19 6544.42 459.735   3
   5  -7  19 6915.11 489.888   8
  -5   7 -20 50437.7 1659.62   6
   5  -7  20 50476.6 1663.98   8
   5   7  20 48141.3 1633.28   8
   5   7  20 51485.2 1656.23  12
   5   7  20 51843.4 1623.94  11
   5  -7  20 51325.6 1656.49  12
   5  -7  20 49153.2 1677.05  11
   5   7  21 1658.69 304.322  11
   5  -7  21 1343.24 412.853  11
  -5   7 -21 1227.91 392.500   6
   5   7  21 1384.99 386.615  12
   5  -7  21 900.720 375.843   8
   5  -7  21 1331.88 379.200  12
   5   7  22 6961.03 467.471  12
   5  -7  22 6398.21 503.153  11
  -5   7 -22 6338.33 446.809   6
   5  -7  22 5893.28 449.152   8
   5   7  22 6092.80 368.555  11
   5  -7  22 6344.51 456.980  12
   5   7  23 1743.73 357.261  12
   5  -7  23 1637.09 344.611  12
   5  -7  23 1403.64 342.680   8
   5  -7  23 1827.04 396.075  11
  -5   7 -23 1863.74 342.419   6
  -5   7 -24 4037.06 347.922   6
   5  -7  24 5349.46 372.394  12
   5   7  24 4916.75 373.550  12
   5  -7  24 4913.05 352.606   8
   5  -7  24 5087.27 419.719  11
  -5   7 -25 17358.2 613.698   6
   5  -7  25 17971.4 670.513  11
   5  -7  25 17070.4 623.346   8
   5  -7  26 4725.62 239.564   8
   5  -7  26 4954.89 320.461  11
   5  -7  27 604.214 194.980  11
  -5  -9  27 455.875 168.314  11
  -5   9  25 454.814 178.157  12
   5   9 -25 378.358 205.775   6
   5   9 -24 15510.7 588.556   6
  -5   9  24 15159.3 572.403  12
  -5   9  23 2650.51 310.891  12
   5   9 -23 2579.70 344.609   6
  -5   9  22 6447.03 401.104  12
  -5  -9  22 6621.38 487.332  11
   5   9 -22 6792.75 451.267   6
   5   9 -21 5215.42 452.850   6
  -5   9  21 4755.31 399.391  12
   5   9 -20 35552.6 1204.50   6
  -5   9  20 33755.1 1172.65  12
   5   9 -19 9074.86 530.947   6
  -5   9  19 8028.59 471.253  12
  -5  -9  18 15215.1 632.557   3
   5   9 -18 15119.3 689.896   6
  -5   9  18 15789.5 649.365  12
  -5   9  17 2822.58 333.722  12
  -5  -9  17 2193.13 349.836   3
   5   9 -17 2261.73 425.041   6
   5   9 -17 2631.57 327.028   7
   5   9 -16 7105.54 485.248   6
   5   9 -16 6402.05 407.533   7
   5   9 -16 7203.97 390.715   2
  -5  -9  16 6388.63 438.638   3
  -5   9  16 6372.86 388.574  12
  -5  -9  15 30437.0 1058.27   3
   5   9 -15 30887.6 1082.85   6
   5   9 -15 29704.6 1042.12   7
   5   9 -15 31908.4 1033.33   2
  -5  -9  14 9711.75 512.980  10
   5   9 -14 9847.95 521.989   6
   5   9 -14 9741.48 467.539   7
  -5  -9  14 9985.26 490.354   3
   5   9 -14 10715.2 441.708   2
   5   9 -13 14028.9 520.411   2
   5   9 -13 12661.3 581.994   6
  -5  -9  13 13588.2 564.826   3
  -5  -9  13 13181.6 575.830  10
   5   9 -13 13014.3 557.698   7
   5   9 -12 409870. 11794.4   2
  -5  -9  12 402149. 11831.9  10
  -5  -9  12 382959. 11818.1   3
   5   9 -11 114027. 3418.73   2
  -5  -9   9 53664.6 1674.42   3
  -5  -9   8 5516.02 314.857   3
  -5   9   8 5293.58 232.418   1
  -5  -9   7 11204.1 444.877   3
  -5   9   7 10909.7 377.283   1
  -5   9   6 45481.8 1384.08   1
  -5  -9   6 46666.9 1430.13   3
  -5   9   5 166803. 4997.85   1
  -5  -9   5 175696. 5041.62   3
  -5  -9   4 171937. 4855.36   3
  -5   9   4 160042. 4807.74   1
  -5  -9   3 2104.92 198.665   3
  -5   9   3 1925.47 96.8471   1
  -5   9   2 172549. 5114.99   1
  -5  -9   2 179164. 5164.24   3
   5  -9  -1 20162.1 634.295   3
  -5  -9   1 21041.0 676.650   3
   5  -9   0 33964.1 1037.18   3
  -5  -9   0 33953.1 1063.59   3
   5  -9   1 9670.96 340.033   3
  -5  -9  -1 9540.08 363.801   3
  -5  -9  -2 4930.90 241.819   3
   5  -9   2 4798.67 225.408   3
  -5   9  -2 5110.26 175.609   2
   5  -9   3 874.366 142.644   3
  -5  -9  -3 887.953 150.968   3
  -5   9  -3 722.797 79.7288   2
   5  -9   4 634.617 152.843   3
  -5   9  -4 389.898 84.3444   2
  -5  -9  -4 556.992 150.051   3
   5  -9   5 9223.20 368.971   3
  -5   9  -5 9484.68 319.250   2
  -5  -9  -5 9205.77 358.927   3
   5  -9   6 112469. 3430.00   3
  -5   9  -6 115468. 3397.24   2
   5  -9   7 746.250 197.450   3
  -5  -9  -7 734.936 134.932   2
  -5   9  -7 830.950 135.533   2
  -5  -9  -8 3754.85 215.335   2
   5  -9   8 3972.36 278.936   3
  -5   9  -8 4197.90 214.742   2
  -5  -9  -9 49631.3 1560.69   2
  -5   9  -9 51825.7 1557.05   2
   5  -9   9 50948.9 1593.83   3
  -5   9 -10 382537. 11048.6   2
   5  -9  10 382246. 11082.5   3
  -5  -9 -10 360655. 11050.3   2
  -5   9 -11 975.710 198.426   2
   5  -9  11 919.498 274.596   3
  -5  -9 -11 974.784 204.405   2
   5  -9  12 60102.2 1850.09   3
   5   9  12 58940.1 1856.52   8
  -5   9 -12 59061.0 1806.89   2
  -5   9 -12 56841.1 1847.40   6
   5  -9  12 57230.6 1828.72  11
  -5   9 -13 5483.76 388.618   6
   5  -9  13 4995.61 379.844   3
   5   9  13 5419.97 400.288   8
  -5   9 -13 5200.26 314.140   2
   5  -9  13 5639.55 364.145  11
   5  -9  14 3484.40 366.519   3
  -5   9 -14 2887.51 408.504   6
  -5   9 -14 3592.03 295.710   2
   5  -9  14 3345.79 377.453   8
  -5   9 -14 4109.80 381.408   4
   5  -9  14 3271.91 347.480  11
  -5   9 -15 16099.9 624.111   2
  -5   9 -15 16182.8 701.314   6
   5  -9  15 15922.4 688.041   3
   5  -9  15 15795.1 676.856  11
   5  -9  15 16490.4 714.537   8
  -5   9 -15 17023.8 677.781   4
   5   9  15 17156.5 644.341  12
  -5   9 -16 149354. 4509.71   4
   5  -9  16 148614. 4522.29  11
  -5   9 -16 152297. 4531.80   6
   5  -9  16 149945. 4532.34   8
   5   9  16 147326. 4500.03  12
   5  -9  16 147875. 4525.96   3
   5  -9  17 12404.9 617.431   8
   5  -9  17 11602.2 582.148   3
   5  -9  17 11617.3 589.443  11
  -5   9 -17 12299.1 579.327   4
  -5   9 -17 12608.1 616.763   6
   5   9  17 11513.5 548.363  12
   5  -9  18 87451.2 2734.09  11
  -5   9 -18 91024.9 2742.54   6
   5  -9  18 86382.2 2735.05   8
  -5   9 -18 87858.9 2706.51   4
   5   9  18 85521.5 2703.83  12
  -5   9 -19 3901.50 465.075   6
   5   9  19 3432.44 370.508  12
   5  -9  19 2813.03 454.292   8
   5  -9  19 3042.81 440.672  11
  -5   9 -19 3960.86 374.781   4
   5   9  20 236.724 321.851  12
   5  -9  20 335.083 386.649  11
  -5   9 -20 661.071 409.494   6
   5  -9  20 551.071 380.677   8
   5   9  21 16261.0 680.218  12
  -5   9 -21 17667.3 727.798   6
   5  -9  21 18295.4 734.703  11
   5  -9  21 17112.0 713.352   8
  -5   9 -22 7903.65 478.132   6
   5  -9  22 7747.75 460.501   8
   5   9  22 6953.69 403.196  12
   5  -9  22 7463.28 476.687  11
  -5   9 -23 34455.2 1136.12   6
   5  -9  23 33441.0 1146.90  11
   5  -9  23 33619.1 1129.07   8
   5  -9  24 80537.2 2483.70  11
  -5   9 -24 82535.9 2468.37   6
   5  -9  24 79361.5 2460.68   8
   5  -9  25 23339.5 761.350  11
  -5   9 -25 21981.6 728.278   6
   5  -9  26 828.566 194.042  11
   5  -9  27 14.3105 126.448  11
  -5 -11  26 5599.70 269.195  11
  -5 -11  25 19513.8 649.144  11
   5  11 -25 17170.4 602.451   6
  -5 -11  24 16499.0 615.718  11
   5  11 -24 15508.1 583.627   6
  -5 -11  23 14060.2 601.331  11
   5  11 -23 14448.1 583.572   6
  -5 -11  22 30530.2 1058.78  11
   5  11 -22 29828.7 1039.69   6
   5  11 -21 14602.2 654.815   6
   5  11 -20 7035.25 496.179   6
   5  11 -19 64999.4 2046.11   6
   5  11 -19 62992.5 1999.31   7
   5  11 -18 8422.11 484.791   7
   5  11 -18 7892.39 540.020   6
   5  11 -17 54882.9 1676.01   7
  -5 -11  17 50101.3 1679.52   3
  -5 -11  17 49654.9 1640.40   8
   5  11 -17 53154.9 1707.99   6
   5  11 -16 27430.3 1007.10   6
  -5 -11  16 26623.2 934.225   8
  -5 -11  16 25915.1 966.755   3
   5  11 -16 27155.0 966.182   7
  -5 -11  15 1381.80 339.706   3
   5  11 -15 1304.26 349.208   7
   5  11 -15 1012.83 427.506   6
   5  11 -14 66030.4 2037.48   6
  -5 -11  14 64062.0 2027.16   3
   5  11 -14 64833.6 2021.76   7
   5  11 -14 60934.2 1999.44   9
  -5 -11  13 1828.54 335.424  10
   5  11 -13 1980.37 305.521   9
   5  11 -13 2052.28 354.359   7
   5  11 -13 2027.71 352.533   6
  -5 -11  12 10965.6 524.015  10
   5  11 -12 10990.8 526.918   7
   5  11 -12 10729.2 497.709   9
  -5 -11  11 11909.9 520.529   3
   5  11 -11 11626.5 504.392   9
   5  11 -11 10991.8 503.227   7
  -5 -11  11 10455.3 523.259  10
  -5 -11  10 2116.38 280.531   3
  -5 -11  10 2288.40 300.026  10
   5  11 -10 1854.54 298.887   7
  -5 -11  10 2181.01 325.719   6
  -5 -11   9 936.358 260.423   3
   5  11  -9 918.963 285.289   7
  -5 -11   9 665.910 268.517   6
  -5 -11   8 140994. 4243.18   3
  -5 -11   7 127117. 3828.54   3
  -5 -11   6 130336. 3918.55   3
  -5 -11   5 26459.3 883.001   3
  -5 -11   4 20641.9 712.413   3
  -5 -11   3 56185.0 1736.95   3
  -5 -11   2 1823.88 221.040   3
  -5 -11   1 79957.6 2425.57   3
  -5 -11   0 229996. 6820.07   3
  -5 -11  -1 64157.6 1938.66   3
   5 -11   1 62883.7 1914.21   3
  -5 -11  -2 76591.2 2311.82   3
   5 -11   2 76007.5 2297.39   3
   5 -11   3 15925.6 538.504   3
  -5 -11  -3 15063.0 545.406   3
  -5 -11  -4 8703.41 356.132   3
   5 -11   4 8458.19 360.379   3
  -5 -11  -5 74472.3 2278.81   3
   5 -11   5 75890.3 2286.72   3
  -5 -11  -6 24022.5 787.364   3
   5 -11   6 24003.6 809.021   3
   5 -11   7 225875. 6571.30   3
  -5 -11  -7 217146. 6547.20   3
  -5 -11  -8 111360. 3330.64   3
   5 -11   8 110594. 3360.46   3
   5 -11   9 17754.9 658.446   3
  -5  11  -9 17636.5 678.834   6
  -5  11  -9 17290.9 679.993   7
  -5  11 -10 64045.9 2012.74   6
  -5  11 -10 66107.6 2026.93   9
   5 -11  10 62328.5 2001.12   3
  -5  11 -11 154949. 4642.30   9
  -5  11 -11 151438. 4628.99   6
   5 -11  11 153925. 4626.09   3
   5 -11  12 153993. 4743.60  11
  -5  11 -12 159147. 4771.62   6
   5 -11  12 161679. 4768.82   3
   5 -11  13 683.597 325.063   3
   5 -11  13 784.167 285.365  11
   5 -11  14 4225.52 371.088  11
   5 -11  14 3881.77 408.437   3
  -5  11 -14 4024.83 424.411   4
   5 -11  15 142380. 4288.42  11
   5 -11  15 141750. 4312.94   8
   5 -11  15 138691. 4304.53   3
  -5  11 -15 141388. 4298.19   4
  -5  11 -15 143318. 4310.88   6
   5 -11  16 8500.87 506.352   3
  -5  11 -16 8448.13 554.516   6
   5 -11  16 9643.52 544.225   8
   5 -11  16 9004.21 499.890  11
  -5  11 -16 7782.12 520.602   4
  -5  11 -17 654.242 414.796   6
   5 -11  17 874.073 421.135   8
  -5  11 -17 684.102 377.712   4
   5 -11  17 841.765 362.865  11
   5 -11  18 5088.04 470.258   8
  -5  11 -18 5751.44 492.861   6
   5 -11  18 5692.62 441.918  11
  -5  11 -18 5474.72 459.037   4
   5 -11  19 14601.2 652.985  11
   5 -11  19 15076.4 668.528   8
  -5  11 -19 14593.7 627.262   4
  -5  11 -19 13632.5 675.727   6
   5 -11  20 108946. 3346.52   8
   5 -11  20 108222. 3342.04  11
  -5  11 -20 110834. 3353.94   6
  -5  11 -20 108853. 3315.39   4
   5 -11  21 3270.49 382.368  11
  -5  11 -21 3308.73 409.392   6
   5 -11  21 3704.97 386.649   8
   5 -11  22 40187.9 1272.50  11
   5 -11  22 38767.1 1265.65   8
  -5  11 -22 42182.7 1287.10   6
   5 -11  23 22564.2 789.521  11
   5 -11  23 22443.0 779.324   8
  -5  11 -23 22202.3 794.392   6
  -5  11 -24 13827.6 514.394   6
   5 -11  24 12556.3 486.990   8
   5 -11  24 13424.7 510.812  11
   5 -11  25 51140.8 1563.01  11
  -5  11 -25 50993.8 1556.99   6
  -5 -13  25 28312.3 892.315  11
  -5 -13  24 13932.4 506.669  11
   5  13 -24 13509.4 493.706   6
   5  13 -23 21062.8 740.110   6
  -5 -13  23 21782.7 749.061  11
  -5 -13  22 64.2395 291.497  11
   5  13 -22-152.254 296.124   6
   5  13 -21 25968.0 905.674   6
  -5 -13  21 24452.0 903.720  11
   5  13 -20 2463.74 406.893   6
   5  13 -19 22543.4 875.161   6
   5  13 -19 22747.0 823.554   7
   5  13 -18 45403.9 1433.19   7
   5  13 -18 46033.3 1465.90   6
   5  13 -17 262741. 7467.68   7
   5  13 -17 256791. 7480.91   6
   5  13 -16 5134.88 494.035   6
  -5 -13  16 4534.82 375.956   8
   5  13 -16 4429.09 445.393   7
   5  13 -15 61653.6 1971.40   6
   5  13 -15 59885.4 1955.51   7
  -5 -13  14 14185.0 657.617   3
   5  13 -14 15177.6 640.062   9
   5  13 -14 14839.4 683.403   7
  -5 -13  13 13546.6 623.610   3
   5  13 -13 13721.5 640.611   7
   5  13 -13 12582.0 595.211   9
   5  13 -12 15144.9 661.358   7
   5  13 -12 15434.3 679.676   6
   5  13 -12 15274.4 656.443   9
  -5 -13  12 15724.5 664.805  10
  -5 -13  12 14261.2 650.877   3
  -5 -13  11 19355.6 759.278  10
   5  13 -11 19070.4 775.602   7
   5  13 -11 19593.3 773.038   6
  -5 -13  11 18778.9 758.602   3
   5  13 -11 19803.1 757.200   9
  -5 -13  10 2523.96 349.577  10
  -5 -13  10 2613.91 344.014   3
   5  13 -10 2176.75 355.532   7
   5  13 -10 2508.17 339.147   9
   5  13 -10 2460.24 351.475   6
  -5 -13   9 5734.40 398.850   3
   5  13  -9 6244.97 425.747   9
   5  13  -9 5298.88 403.076   7
  -5 -13   9 5601.86 387.881  10
   5  13  -9 5057.57 397.201   6
  -5 -13   8 50494.7 1577.71   3
  -5 -13   8 49430.7 1571.11  10
   5  13  -8 47676.8 1583.16   9
   5  13  -8 48292.1 1579.19   7
   5  13  -7 78308.0 2441.31   9
  -5 -13   7 79673.3 2426.46  10
  -5 -13   7 78822.7 2430.32   3
  -5 -13   7 77745.4 2431.89   6
  -5 -13   6 8930.21 430.667   3
   5  13  -6 9948.63 475.876   9
  -5 -13   6 8890.15 432.918   6
  -5 -13   5 62495.4 1972.35   3
   5  13  -5 63218.8 1991.83   9
   5  13  -5 64361.8 1983.21   7
   5  13  -4 26205.9 915.261   9
  -5 -13   4 26418.5 896.170   3
   5  13  -4 26207.8 910.591   7
  -5 -13   3 32217.7 1058.44   3
  -5 -13   2 15039.2 575.600   3
  -5 -13   1 34822.1 1128.99   3
  -5 -13   0 2802.63 259.323   3
  -5 -13  -1 979.299 221.407   3
  -5 -13  -2 34229.3 1081.61   3
   5  13   2 32361.2 1116.94   9
  -5 -13  -3 335435. 9996.28   3
   5  13   3 341855. 10034.4   9
   5 -13   4 79718.4 2385.56   3
  -5  13  -4 78835.4 2426.92   9
  -5  13  -4 79187.6 2419.55   7
  -5 -13  -4 76065.0 2379.95   3
  -5  13  -5 41524.6 1300.14   9
   5 -13   5 37873.0 1250.72   3
  -5  13  -5 40474.9 1290.45   7
  -5 -13  -5 38251.9 1237.82   3
  -5  13  -6 362.267 258.251   6
   5  13   6 121.287 317.661   9
   5 -13   6 56.3965 222.579   3
  -5  13  -6 150.154 301.995   7
  -5  13  -6 249.029 277.244   9
   5 -13   7 1130.68 257.881   3
  -5  13  -7 759.808 296.952   9
  -5  13  -7 918.706 304.722   7
  -5  13  -7 442.381 270.699   6
   5 -13   8 186.919 257.466   3
  -5  13  -8 528.283 310.534   9
  -5  13  -8 801.548 309.065   6
  -5  13  -9 6210.52 425.062   6
   5 -13   9 6444.28 377.718   3
   5 -13  10 7599.49 440.409   3
  -5  13 -10 7017.65 443.616   6
  -5  13 -11 6967.49 456.059   6
  -5  13 -11 7001.63 476.806   9
   5 -13  11 6347.38 397.210   3
   5 -13  12 1549.16 313.310   3
  -5  13 -12 1209.44 388.415   6
  -5  13 -13 15701.8 701.178   6
  -5  13 -13 15124.9 711.575   4
   5 -13  13 15360.2 669.566   3
   5 -13  13 16161.5 716.218   8
  -5  13 -14 10089.6 570.806   6
  -5  13 -14 9542.74 573.807   4
   5 -13  14 9794.20 525.132   3
   5 -13  15 5995.97 416.593  11
  -5  13 -15 6548.65 501.031   4
   5 -13  16 2450.09 342.806  11
   5 -13  16 1861.27 428.386   8
  -5  13 -16 2617.69 435.098   4
  -5  13 -17 6427.57 499.121   6
  -5  13 -17 5676.92 478.623   4
   5 -13  17 5956.19 408.749  11
   5 -13  17 5431.56 477.920   8
   5 -13  18 24390.0 916.237   8
  -5  13 -18 25082.0 928.769   6
   5 -13  18 23295.5 870.402  11
   5  13  18 23427.9 868.264   9
  -5  13 -18 24751.1 896.905   4
  -5  13 -19 2398.38 428.234   6
   5 -13  19 2424.86 330.520  11
   5  13  19 1848.19 303.650   9
   5 -13  19 1844.69 379.268   8
  -5  13 -19 2014.55 369.072   4
   5 -13  20 20719.8 761.717  11
  -5  13 -20 20781.5 761.403   4
   5 -13  20 21219.5 787.938   8
   5  13  20 20178.6 733.462   9
  -5  13 -20 22285.3 811.732   6
   5 -13  21 2914.77 303.946  11
   5  13  21 2930.82 241.870   9
  -5  13 -21 3209.22 372.353   6
   5 -13  21 3009.15 335.543   8
   5 -13  22 1112.11 233.948  11
   5 -13  22 974.100 262.045   8
  -5  13 -22 755.876 288.209   6
   5 -13  23 296.524 178.551  11
   5 -13  23 374.375 198.605   8
  -5  13 -23-70.6549 240.436   6
  -5  13 -24 1247.51 189.406   6
  -5 -15  23 4007.78 224.866  11
   5  15 -23 4067.81 237.965   6
   5  15 -22 3105.13 279.201   6
  -5 -15  22 3545.02 251.179  11
  -5 -15  21 33579.3 1107.73  11
   5  15 -21 35021.8 1121.76   6
   5  15 -20 7266.03 426.050   6
   5  15 -20 6625.12 361.708   4
  -5 -15  20 6852.52 399.277  11
  -5 -15  19 7825.22 437.990  11
   5  15 -19 8400.90 484.280   6
   5  15 -18 21320.4 829.046   6
  -5 -15  18 20298.7 741.634   8
   5  15 -17 19625.6 746.648   7
   5  15 -17 19188.8 765.862   6
   5  15 -16 10186.0 553.171   7
  -5 -15  16 8757.94 468.377   8
   5  15 -15 121218. 3711.55   7
   5  15 -14 9446.27 511.705   9
   5  15 -14 8739.10 562.251   6
   5  15 -14 9590.83 563.867   7
   5  15 -13 3608.60 445.739   7
   5  15 -13 2490.10 405.860   9
   5  15 -13 2543.18 440.658   6
  -5 -15  12 23609.0 892.383   3
   5  15 -12 22926.5 887.055   9
   5  15 -12 23470.4 914.666   7
   5  15 -12 23488.1 915.177   6
  -5 -15  11 7370.17 496.502   3
   5  15 -11 8354.21 523.388   6
   5  15 -11 8195.78 514.449   9
   5  15 -11 8826.92 550.570   7
  -5 -15  10 3174.31 348.021   3
   5  15 -10 3213.95 407.830   9
   5  15 -10 3412.37 431.233   6
   5  15 -10 3021.80 446.079   7
  -5 -15  10 3373.34 362.048  10
  -5 -15   9 309.319 329.330   3
   5  15  -9 737.637 364.552   9
   5  15  -9 43.7825 364.825   6
   5  15  -9 678.078 404.441   7
  -5 -15   9 956.101 322.171  10
  -5 -15   8-77.4435 281.874  10
  -5 -15   8 442.152 318.293   3
   5  15  -8 218.697 344.108   6
   5  15  -8 183.699 377.571   9
   5  15  -7 101843. 3133.15   9
   5  15  -7 101705. 3117.16   6
  -5 -15   7 101142. 3119.16   3
  -5  15   6 13488.1 552.047   9
   5  15  -6 14144.5 633.015   9
   5  15  -6 14330.3 588.048   6
   5  15  -6 13783.1 616.181   7
  -5 -15   6 13208.7 585.392   3
  -5 -15   5 2394.62 335.801   3
  -5  15   5 2632.49 295.335   9
   5  15  -5 2773.84 384.392   7
   5  15  -5 2574.62 375.245   9
   5  15  -5 3074.95 316.134   6
  -5  15   4 1463.51 290.901   9
   5  15  -4 1116.59 377.727   9
  -5 -15   4 1360.52 287.750   3
   5  15  -4 1194.84 268.791   6
   5  15  -4 884.124 344.655   7
  -5 -15   3 513.738 249.077   3
   5  15  -3-88.0708 350.798   9
  -5  15   3 343.298 272.918   9
   5  15  -3 400.168 243.721   6
   5  15  -3 522.059 302.157   7
  -5 -15   2 10103.4 464.181   3
  -5  15   2 10639.2 496.756   9
   5  15  -2 10981.0 550.674   9
   5  15  -2 11324.8 508.460   7
  -5  15   1 28513.8 961.985   9
   5  15  -1 27754.8 997.079   9
  -5 -15   1 27349.2 930.171   3
   5  15  -1 26084.4 941.293   7
  -5  15   0 689.958 309.851   9
   5  15   0 1457.18 364.962   9
   5  15   0 1432.13 284.123   7
  -5 -15   0 1118.42 247.255   3
  -5 -15  -1 77798.7 2388.11   3
   5  15   1 74978.2 2391.15   7
  -5  15  -1 80357.8 2424.15   9
   5  15   1 79161.5 2439.77   9
   5  15   2 27294.0 948.129   7
   5  15   2 28800.3 1009.08   9
  -5 -15  -2 28404.4 945.002   3
  -5  15  -2 29439.0 999.286   9
  -5  15  -3 312.537 329.895   9
  -5  15  -4 5799.87 429.345   9
  -5  15  -5 20387.5 746.989   6
  -5  15  -5 21646.9 816.366   9
  -5  15  -6 5812.76 445.913   9
   5  15   6 5462.32 464.556   9
  -5  15  -6 5949.40 376.857   6
  -5  15  -7 60457.7 1945.08   9
   5  15   7 62974.6 1944.16   9
  -5  15  -7 58022.7 1895.76   6
  -5  15  -8 562.490 322.689   6
   5 -15   8 805.405 263.426   3
  -5  15  -8 718.888 400.242   9
   5  15   8 528.764 400.538   9
   5 -15   9 6601.75 404.174   3
   5  15   9 6673.96 509.733   9
  -5  15  -9 6470.95 441.652   6
  -5  15 -10 57212.8 1810.37   6
   5 -15  10 54125.1 1787.79   3
   5  15  10 57668.8 1828.45   9
   5 -15  11 10044.8 501.023   3
  -5  15 -11 11158.4 600.028   9
   5  15  11 11526.1 601.666   9
  -5  15 -11 10937.1 564.950   6
   5  15  12 18703.0 789.169   9
  -5  15 -12 20294.5 806.584   4
  -5  15 -12 18157.3 774.595   6
  -5  15 -13 101733. 3077.03   6
  -5  15 -13 101401. 3087.12   4
   5 -15  13 96905.1 3085.79   8
   5  15  13 97369.8 3068.43   9
   5  15  14 29807.6 1089.44   9
  -5  15 -14 30891.1 1107.25   6
  -5  15 -14 32263.6 1119.51   4
   5  15  15 712.668 363.189   9
  -5  15 -15 877.449 420.671   6
  -5  15 -15 646.652 415.046   4
   5  15  16 39003.4 1347.11   9
  -5  15 -16 42236.1 1379.95   6
  -5  15 -16 41578.6 1379.92   4
  -5  15 -17 414.344 388.696   6
   5  15  17 27.1582 302.412   9
   5 -15  17 233.275 378.769   8
  -5  15 -17-61.7813 376.604   4
   5  15  18 521.320 273.883   9
   5 -15  18 846.239 357.536   8
  -5  15 -18 589.808 353.411   4
   5 -15  19 672.444 316.191   8
   5  15  19 610.625 221.157   9
  -5  15 -19 679.768 313.655   4
  -5  15 -20 926.794 309.220   6
   5 -15  20 592.926 274.948   8
   5 -15  21 16004.2 582.520   8
  -5  15 -21 16086.1 604.853   6
   5 -15  22 5143.14 263.347   8
  -5  15 -22 5861.49 304.985   6
  -5  15 -23 823.423 150.979   6
   5  17 -21 3784.22 240.595   6
   5  17 -20 305.141 238.803   6
   5  17 -20 396.032 173.323   4
  -5 -17  20 368.487 170.265  11
  -5 -17  19 18973.7 660.503  11
   5  17 -19 19554.3 669.094   4
  -5 -17  18 479.748 238.424  11
  -5 -17  18 106.669 172.671   8
  -5 -17  17 18315.8 654.100  11
   5  17 -17 18609.6 698.841   6
  -5 -17  17 16681.9 628.271   8
  -5 -17  16 1356.99 277.938   8
   5  17 -16 2135.04 363.804   7
   5  17 -16 1593.25 360.812   6
  -5 -17  15 2887.14 336.975   8
   5  17 -15 3740.57 418.355   7
   5  17 -15 3408.95 417.986   6
   5  17 -14 175.151 387.467   6
   5  17 -14 256.514 399.238   7
   5  17 -13 49.6138 364.858   9
   5  17 -13-94.5666 390.602   6
   5  17 -13 498.376 429.729   7
   5  17 -12-18.9802 427.635   7
   5  17 -12 952.567 401.195   6
   5  17 -12 943.393 390.851   9
   5  17 -11 56223.4 1864.85   9
   5  17 -11 56579.8 1862.27   6
   5  17 -11 61012.0 1889.36   7
   5  17 -10 1340.16 429.788   9
   5  17 -10 1419.75 397.016   6
   5  17 -10 1239.07 439.094   7
   5  17  -9 22250.3 872.597   9
   5  17  -9 21971.9 845.239   6
   5  17  -8 2142.03 427.019   9
   5  17  -8 2027.95 370.202   6
   5  17  -8 2333.22 437.361   7
   5  17  -7 13271.6 653.574   9
   5  17  -7 13076.2 593.799   6
   5  17  -7 13293.0 644.656   7
  -5 -17   7 13529.6 603.621   3
   5  17  -6 17353.3 760.361   9
  -5 -17   6 17860.9 699.442   3
   5  17  -6 17251.3 686.911   6
   5  17  -6 17935.7 742.673   7
  -5  17   6 16297.4 662.008   9
   5  17  -5 4805.00 442.975   7
   5  17  -5 4414.47 482.481   9
  -5  17   5 4295.01 371.398   9
   5  17  -5 4270.27 366.908   6
  -5 -17   5 4548.72 378.955   3
  -5 -17   4 5203.43 379.583   3
  -5  17   4 4541.30 382.554   9
   5  17  -4 5565.60 494.587   9
   5  17  -4 5136.26 442.137   7
  -5 -17   3 10217.4 489.513   3
   5  17  -3 11333.4 588.797   9
   5  17  -3 12006.1 573.722   7
  -5  17   3 10904.0 535.350   9
   5  17  -2 21597.3 827.451   7
   5  17  -2 21675.2 871.829   9
  -5  17   2 23016.6 834.357   9
   5  17  -1 2577.89 345.550   7
   5  17  -1 2978.35 458.390   9
  -5  17   1 3293.94 389.051   9
   5  17   0 946.034 403.305   9
  -5  17   0 827.262 346.645   9
   5  17   0 751.197 317.925   7
  -5  17   0 634.129 280.105   4
  -5  17  -1 605.458 352.249   9
   5  17   1 128.345 401.494   9
   5  17   1 334.725 287.515   7
  -5  17  -1 762.950 323.793   4
  -5  17  -2 36701.4 1238.55   4
   5  17   2 36315.6 1213.47   7
   5  17   2 37714.0 1291.56   9
  -5  17  -2 38346.7 1274.17   9
  -5  17  -3 19588.9 790.482   9
  -5  17  -4 387.025 382.824   9
  -5  17  -5 17918.9 765.311   9
   5  17   5 17290.3 756.886   9
  -5  17  -6 28674.6 1060.90   9
   5  17   6 28874.9 1064.76   9
   5  17   7 9795.35 578.544   9
  -5  17  -7 8731.56 568.462   9
  -5  17  -7 9855.61 469.963   6
  -5  17  -8 2564.96 357.282   6
  -5  17  -8 3220.41 450.526   4
   5  17   8 2820.37 430.945   9
  -5  17  -8 3567.03 469.410   9
  -5  17  -9 1402.59 354.690   6
   5  17   9 1073.55 408.599   9
  -5  17  -9 1017.85 428.762   4
   5  17  10 81883.1 2541.73   9
  -5  17 -10 80317.0 2516.34   6
   5  17  11-116.401 387.068   9
  -5  17 -11 8.00326 357.062   6
   5  17  12 6025.43 455.588   9
  -5  17 -12 5539.04 447.928   6
   5 -17  12 5499.33 487.368   8
  -5  17 -12 6327.05 504.197   4
  -5  17 -13 13797.6 613.088   6
   5  17  13 13454.1 609.967   9
   5 -17  13 13097.8 640.706   8
  -5  17 -13 13272.2 660.979   4
   5  17  14 719.232 335.317   9
   5 -17  14 498.895 395.960   8
  -5  17 -14 657.961 366.041   6
  -5  17 -14 495.555 425.448   4
   5  17  15 4270.55 365.859   9
  -5  17 -15 4952.22 409.633   6
  -5  17 -15 4167.05 433.857   4
   5  17  16 851.754 282.492   9
  -5  17 -16 1024.91 350.444   4
  -5  17 -16 1075.36 353.073   6
  -5  17 -17 38854.1 1218.27   4
  -5  17 -17 39730.4 1221.55   6
   5  17  18 462.269 177.660   9
  -5  17 -18 728.639 280.446   6
   5 -17  18 692.643 266.534   8
  -5  17 -18 656.532 278.967   4
   5 -17  19 284.463 235.513   8
  -5  17 -19 679.718 257.869   6
  -5  17 -20 3883.15 253.792   6
   5 -17  20 3338.24 235.016   8
   5  19 -19 7030.40 285.340   6
   5  19 -18 6549.02 311.760   6
   5  19 -18 6559.10 300.481   4
   5  19 -17 34866.1 890.046   4
   5  19 -17 35106.3 891.443   6
   5  19 -16 10042.6 426.011   6
  -5 -19  16 8231.62 359.898   8
  -5 -19  15 2778.72 260.562   8
   5  19 -15 2742.46 316.017   6
   5  19 -14 603.167 309.685   6
  -5 -19  14 658.241 267.587   8
   5  19 -14 377.104 333.439   7
   5  19 -13 67006.2 2114.85   6
   5  19 -13 69500.9 2143.46   7
   5  19 -12 4951.54 387.974   6
   5  19 -12 4729.80 452.769   7
   5  19 -12 4549.40 407.861   9
   5  19 -11 19126.8 773.566   9
   5  19 -11 19900.3 745.931   6
   5  19 -10 6719.46 419.779   6
   5  19 -10 5967.59 470.047   9
   5  19  -9 7917.92 453.601   6
   5  19  -9 7977.20 520.442   7
   5  19  -9 8179.11 524.725   9
   5  19  -8 2203.50 332.590   6
   5  19  -8 1573.22 404.647   9
   5  19  -8 1098.67 412.524   7
   5  19  -7 3984.23 448.092   9
   5  19  -7 3822.47 345.343   6
   5  19  -7 4346.56 469.837   7
   5  19  -6 9566.47 449.112   6
  -5  19   6 8213.32 441.657   9
   5  19  -6 10290.0 559.623   7
   5  19  -6 9582.06 567.629   9
  -5  19   5 938.002 307.296   9
   5  19  -5 1851.90 394.864   7
   5  19  -5 883.210 415.185   9
   5  19  -4 6750.05 518.601   9
   5  19  -4 7701.02 481.913   7
  -5  19   4 6788.68 432.570   9
  -5  19   3 13644.7 599.085   9
   5  19  -3 12976.2 668.814   9
   5  19  -3 13304.7 619.719   7
  -5  19   2 8641.48 487.461   9
   5  19  -2 8338.69 487.264   7
   5  19  -2 7412.44 558.080   9
  -5  19   1 70481.8 2225.37   9
   5  19  -1 69605.5 2209.50   7
   5  19  -1 72397.9 2257.78   9
   5  19   0 88912.4 2781.70   9
   5  19   0 86977.0 2727.70   7
  -5  19   0 91123.9 2760.36   9
   5  19   1 1074.68 293.839   7
  -5  19  -1 1234.89 387.010   9
   5  19   1 456.449 421.928   9
  -5  19  -1 1481.33 299.324   4
  -5  19  -2 3287.12 436.135   9
  -5  19  -2 2861.42 355.749   4
  -5  19  -3 18438.6 784.400   9
  -5  19  -3 18662.4 734.332   4
  -5  19  -4 35910.4 1231.33   9
  -5  19  -4 34513.9 1189.97   4
   5  19   5 3726.56 449.724   9
  -5  19  -5 3611.49 463.413   9
  -5  19  -5 3142.59 402.655   4
  -5  19  -6 4620.41 465.677   9
   5  19   6 4688.14 478.129   9
  -5  19  -6 4913.47 439.531   4
   5  19   7 1335.89 397.931   9
  -5  19  -7 1034.22 402.897   4
  -5  19  -7 1359.06 417.621   9
  -5  19  -8 22731.0 885.805   4
  -5  19  -8 23094.7 887.947   9
   5  19   8 22616.1 885.631   9
  -5  19  -9 40927.5 1371.03   6
   5  19   9 44169.7 1441.16   9
  -5  19  -9 46000.8 1441.45   4
  -5  19 -10 802.761 272.570   6
   5  19  10 561.753 362.440   9
  -5  19 -10 202.508 393.535   4
   5  19  11 224.913 342.386   9
  -5  19 -11 107.970 274.111   6
   5 -19  11 24.5600 374.183   8
  -5  19 -11-117.549 389.311   4
   5  19  12 8162.07 453.326   9
  -5  19 -12 8106.25 425.116   6
   5 -19  12 8268.32 497.270   8
   5 -19  13-284.073 323.602   8
  -5  19 -13 135.903 276.820   6
   5  19  13 309.099 293.959   9
  -5  19 -13 597.902 356.446   4
   5  19  14 32474.7 1109.01   9
   5 -19  14 35238.3 1145.86   8
  -5  19 -14 35114.0 1149.83   4
  -5  19 -14 34884.0 1114.23   6
  -5  19 -15 4612.09 310.177   6
   5  19  15 4377.17 282.696   9
   5 -19  15 4484.14 348.850   8
  -5  19 -15 4665.30 356.504   4
  -5  19 -16 1520.03 279.623   4
  -5  19 -16 1813.22 240.109   6
   5  19  16 1355.19 176.308   9
  -5  19 -17 2338.90 249.536   4
  -5  19 -17 2199.06 219.125   6
   5 -19  18 6381.43 288.283   8
  -5  19 -18 6187.15 269.718   6
   5  21 -16 664.095 150.937   4
   5  21 -15 602.919 198.297   4
   5  21 -14 33500.2 1023.68   6
  -5 -21  14 29886.0 1023.21   8
   5  21 -13 5218.35 257.987   6
  -5 -21  13 5165.84 284.987   8
   5  21 -12 5417.03 282.873   6
  -5 -21  12 5781.05 330.022   8
   5  21 -11 11561.2 505.104   9
   5  21 -11 12112.5 447.215   6
   5  21 -10 10591.5 485.802   9
   5  21 -10 9720.65 399.778   6
   5  21 -10 10762.2 504.285   7
   5  21  -9 511.208 321.343   7
   5  21  -9 136.552 320.601   9
   5  21  -8 29439.0 1005.18   7
   5  21  -8 28137.3 1007.23   9
   5  21  -7 588.446 360.878   9
   5  21  -7 629.661 340.963   7
   5  21  -6 22044.6 877.910   9
   5  21  -6 24833.5 870.165   7
  -5  21   5 2367.34 270.213   9
   5  21  -5 2937.78 403.269   9
   5  21  -5 3190.17 381.355   7
  -5  21   4 17414.5 690.587   9
   5  21  -4 19621.0 778.361   9
   5  21  -3 572.504 400.356   9
   5  21  -3 1102.94 327.774   7
  -5  21   3 1251.21 301.114   9
  -5  21   2 4825.65 371.138   9
   5  21  -2 4651.07 464.408   9
   5  21  -2 5171.65 364.843   7
   5  21  -1 2834.60 310.492   7
   5  21  -1 2883.26 432.812   9
  -5  21   1 3279.67 348.007   9
  -5  21   0 9142.69 478.882   9
   5  21   0 8793.65 544.822   9
  -5  21  -1 9605.12 500.680   9
  -5  21  -2 11862.2 555.727   9
  -5  21  -2 11160.2 482.342   4
  -5  21  -3 1839.64 359.962   9
  -5  21  -3 1561.57 277.229   4
  -5  21  -4 10472.4 542.548   9
  -5  21  -4 11087.2 487.853   4
   5  21   4 10606.8 556.711   9
  -5  21  -5 26865.7 953.763   9
   5  21   5 25673.3 955.472   9
  -5  21  -5 27015.5 919.812   4
  -5  21  -6 408.474 355.238   9
  -5  21  -6 386.014 302.409   4
   5  21   6 436.226 366.049   9
  -5  21  -7 9442.57 487.063   4
   5  21   7 10962.4 525.433   9
  -5  21  -8 1605.41 328.052   4
   5  21   8 1685.51 334.099   9
   5  21   9 5511.10 386.391   9
   5 -21   9 5026.91 393.035   8
  -5  21  -9 5909.46 396.490   4
   5  21  10 242.428 284.770   9
   5 -21  10 273.698 292.172   8
  -5  21 -10 348.799 300.612   4
  -5  21 -11 83516.0 2567.50   4
   5 -21  11 84830.0 2573.46   8
   5  21  11 84361.1 2558.01   9
   5  21  12 15019.5 563.207   9
  -5  21 -12 16213.3 599.046   4
   5 -21  12 16258.1 593.845   8
   5 -21  13 1103.76 238.162   8
   5  21  13 786.038 177.919   9
   5 -21  14 647.630 207.341   8
   5 -21  15 36850.4 1142.14   8
   5  23 -11 1077.40 165.187   4
  -5 -23  11 938.024 134.758   8
   5  23 -10 46383.3 1407.97   4
  -5 -23  10 45397.0 1405.40   8
   5  23  -9 372.552 194.174   4
   5  23  -8 1988.93 225.627   4
   5  23  -8 1891.35 240.941   9
   5  23  -7 3167.65 284.082   9
   5  23  -6 28474.3 951.905   9
   5  23  -5 3385.68 316.372   9
   5  23  -4 6490.38 391.108   9
[truncated: 859,354 more chars]
