# Supplementary material for: Decorating polymer beads with 1014 inorganic-organic [2]rotaxanes as shown by spin counting
Source: Commun Chem. 2022 Jun 20;5:73. doi: 10.1038/s42004-022-00689-1 (PMC9814693; doi:10.1038/s42004-022-00689-1)
Supplement: Supplementary file 3 — Supplementary Data 1 [file 42004_2022_689_MOESM3_ESM.zip › Supplementary Data 1/10_nature.cif]

data_gt13-19_col1_
_audit_creation_date               2021-01-21
_audit_creation_method
;
Olex2 1.3
(compiled 2020.11.12 svn.r5f609507 for OlexSys, GUI svn.r6226)
;
_shelx_SHELXL_version_number       '2018/3'
_audit_contact_author_address      ?
_audit_contact_author_email        ?
_audit_contact_author_name         ''
_audit_contact_author_phone        ?
_publ_contact_author_id_orcid      ?
_publ_section_references
;
Dolomanov, O.V., Bourhis, L.J., Gildea, R.J, Howard, J.A.K. & Puschmann, H.
 (2009), J. Appl. Cryst. 42, 339-341.

Sheldrick, G.M. (2015). Acta Cryst. A71, 3-8.

Sheldrick, G.M. (2015). Acta Cryst. C71, 3-8.
;
_chemical_name_common              ?
_chemical_name_systematic          ?
_chemical_formula_moiety          
 '2(C40 H56 Cr3.5 F4 Ni0.5 O16), C26 H28 N O4, H2 O'
_chemical_formula_sum              'C106 H140 Cr7 F8 N Ni O36'
_chemical_formula_weight           2578.89
_chemical_melting_point            ?
_chemical_oxdiff_formula           'Cr Ni F8 O32 C80 H150 N'
loop_
  _atom_type_symbol
  _atom_type_description
  _atom_type_scat_dispersion_real
  _atom_type_scat_dispersion_imag
  _atom_type_scat_source
 'C' 'C' 0.0019 0.0015 'International Tables Vol C Tables 4.2.6.8 and 6.1.1.4'
 'H' 'H' 0.0000 0.0000 'International Tables Vol C Tables 4.2.6.8 and 6.1.1.4'
 'Cr' 'Cr' 0.2756 0.5908 'International Tables Vol C Tables 4.2.6.8 and 6.1.1.4'
 'F' 'F' 0.0124 0.0097 'International Tables Vol C Tables 4.2.6.8 and 6.1.1.4'
 'N' 'N' 0.0037 0.0031 'International Tables Vol C Tables 4.2.6.8 and 6.1.1.4'
 'Ni' 'Ni' 0.2866 1.0558 'International Tables Vol C Tables 4.2.6.8 and 6.1.1.4'
 'O' 'O' 0.0071 0.0057 'International Tables Vol C Tables 4.2.6.8 and 6.1.1.4'

_shelx_space_group_comment
;
The symmetry employed for this shelxl refinement is uniquely defined
by the following loop, which should always be used as a source of
symmetry information in preference to the above space-group names.
They are only intended as comments.
;
_space_group_crystal_system        'monoclinic'
_space_group_IT_number             15
_space_group_name_H-M_alt          'I 1 2/a 1'
_space_group_name_Hall             '-I 2ya'
loop_
  _space_group_symop_operation_xyz
 'x, y, z'
 '-x+1/2, y, -z'
 'x+1/2, y+1/2, z+1/2'
 '-x+1, y+1/2, -z+1/2'
 '-x, -y, -z'
 'x-1/2, -y, z'
 '-x+1/2, -y+1/2, -z+1/2'
 'x, -y+1/2, z+1/2'

_cell_length_a                     29.0196(6)
_cell_length_b                     16.6767(3)
_cell_length_c                     28.3605(6)
_cell_angle_alpha                  90
_cell_angle_beta                   99.910(2)
_cell_angle_gamma                  90
_cell_volume                       13520.3(5)
_cell_formula_units_Z              4
_cell_measurement_reflns_used      37115
_cell_measurement_temperature      100.0(2)
_cell_measurement_theta_max        26.6120
_cell_measurement_theta_min        1.7940
_shelx_estimated_absorpt_T_max     0.902
_shelx_estimated_absorpt_T_min     0.797
_exptl_absorpt_coefficient_mu      0.699
_exptl_absorpt_correction_T_max    1.00000
_exptl_absorpt_correction_T_min    0.81082
_exptl_absorpt_correction_type     multi-scan
_exptl_absorpt_process_details
;
CrysAlisPro 1.171.41.95a (Rigaku Oxford Diffraction, 2021)
Empirical absorption correction using spherical harmonics,
implemented in SCALE3 ABSPACK scaling algorithm.
;
_exptl_absorpt_special_details     ?
_exptl_crystal_colour              'clear green'
_exptl_crystal_colour_lustre       clear
_exptl_crystal_colour_primary      green
_exptl_crystal_density_diffrn      1.267
_exptl_crystal_density_meas        ?
_exptl_crystal_density_method      ?
_exptl_crystal_description         block
_exptl_crystal_F_000               5356
_exptl_crystal_size_max            0.34
_exptl_crystal_size_mid            0.23
_exptl_crystal_size_min            0.15
_exptl_transmission_factor_max     ?
_exptl_transmission_factor_min     ?
_diffrn_reflns_av_R_equivalents    0.0431
_diffrn_reflns_av_unetI/netI       0.0206
_diffrn_reflns_Laue_measured_fraction_full  1.000
_diffrn_reflns_Laue_measured_fraction_max  1.000
_diffrn_reflns_limit_h_max         35
_diffrn_reflns_limit_h_min         -35
_diffrn_reflns_limit_k_max         20
_diffrn_reflns_limit_k_min         -20
_diffrn_reflns_limit_l_max         35
_diffrn_reflns_limit_l_min         -35
_diffrn_reflns_number              88457
_diffrn_reflns_point_group_measured_fraction_full  1.000
_diffrn_reflns_point_group_measured_fraction_max  1.000
_diffrn_reflns_theta_full          24.415
_diffrn_reflns_theta_max           25.166
_diffrn_reflns_theta_min           1.798
_diffrn_ambient_temperature        100.0(2)
_diffrn_detector                   'Hybrid Pixel Array Detector'
_diffrn_detector_area_resol_mean   5.8140
_diffrn_measured_fraction_theta_full  1.000
_diffrn_measured_fraction_theta_max  1.000
_diffrn_measurement_details
;
List of Runs (angles in degrees, time in seconds):

  # Type    Start    End  Width  t~exp~   \w     \q     \k     \f   Frames
--------------------------------------------------------------------------
  1  \w   -145.00  25.00   0.20    0.20    --   30.00   0.00   0.00  850
  2  \w   -145.00  25.00   0.20    0.20    --   30.00   0.00 120.00  850
  3  \w   -145.00  25.00   0.20    0.20    --   30.00   0.00 240.00  850
  4  \f      0.00 180.00   0.20    0.20   0.00   0.00   0.00    --   900
;
_diffrn_measurement_device         'abstract diffractometer'
_diffrn_measurement_device_type   
 'dectris-CrysAlisPro-abstract goniometer imported dectris images'
_diffrn_measurement_method         '\w and \f scans'
_diffrn_orient_matrix_type        
 'CrysAlisPro convention (1999,Acta A55,543-557)'
_diffrn_orient_matrix_UB_11        -0.0087886000
_diffrn_orient_matrix_UB_12        -0.0031918000
_diffrn_orient_matrix_UB_13        -0.0240920000
_diffrn_orient_matrix_UB_21        0.0219365000
_diffrn_orient_matrix_UB_22        0.0074400000
_diffrn_orient_matrix_UB_23        -0.0051979000
_diffrn_orient_matrix_UB_31        0.0047055000
_diffrn_orient_matrix_UB_32        -0.0405048000
_diffrn_orient_matrix_UB_33        0.0009416000
_diffrn_radiation_monochromator    synchrotron
_diffrn_radiation_probe            x-ray
_diffrn_radiation_type             synchrotron
_diffrn_radiation_wavelength       0.6889
_diffrn_source                     synchrotron
_reflns_Friedel_coverage           0.000
_reflns_Friedel_fraction_full      .
_reflns_Friedel_fraction_max       .
_reflns_number_gt                  10877
_reflns_number_total               13310
_reflns_odcompleteness_completeness  99.87
_reflns_odcompleteness_iscentric   1
_reflns_odcompleteness_theta       27.31
_reflns_special_details
;
 Reflections were merged by SHELXL according to the crystal
 class for the calculation of statistics and refinement.
 
 _reflns_Friedel_fraction is defined as the number of unique
 Friedel pairs measured divided by the number that would be
 possible theoretically, ignoring centric projections and
 systematic absences.
;
_reflns_threshold_expression       'I > 2\s(I)'
_computing_cell_refinement         'CrysAlisPro 1.171.41.95a (Rigaku OD, 2021)'
_computing_data_collection         'CrysAlisPro 1.171.41.95a (Rigaku OD, 2021)'
_computing_data_reduction          'CrysAlisPro 1.171.41.95a (Rigaku OD, 2021)'
_computing_molecular_graphics      'Olex2 1.3 (Dolomanov et al., 2009)'
_computing_publication_material    'Olex2 1.3 (Dolomanov et al., 2009)'
_computing_structure_refinement    'SHELXL 2018/3 (Sheldrick, 2015)'
_computing_structure_solution      'SHELXT 2018/2 (Sheldrick, 2018)'
_refine_diff_density_max           1.028
_refine_diff_density_min           -0.592
_refine_diff_density_rms           0.145
_refine_ls_extinction_coef         .
_refine_ls_extinction_method       none
_refine_ls_goodness_of_fit_ref     1.674
_refine_ls_hydrogen_treatment      constr
_refine_ls_matrix_type             full
_refine_ls_number_parameters       1417
_refine_ls_number_reflns           13310
_refine_ls_number_restraints       4513
_refine_ls_R_factor_all            0.1202
_refine_ls_R_factor_gt             0.1144
_refine_ls_restrained_S_all        1.657
_refine_ls_shift/su_max            0.001
_refine_ls_shift/su_mean           0.000
_refine_ls_structure_factor_coef   Fsqd
_refine_ls_weighting_details      
 'w=1/[\s^2^(Fo^2^)+(0.2000P)^2^] where P=(Fo^2^+2Fc^2^)/3'
_refine_ls_weighting_scheme        calc
_refine_ls_wR_factor_gt            0.3507
_refine_ls_wR_factor_ref           0.3631
_refine_special_details            ?
_olex2_refinement_description
;
1. Fixed Uiso
 At 1.2 times of:
  All C(H) groups, All C(H,H) groups, All N(H,H) groups
 At 1.5 times of:
  All C(H,H,H) groups, All O(H,H) groups
2. Shared sites
{Cr1, Ni1}
{Cr2, Ni2}
{Cr3, Ni3}
{Cr4, Ni4}
{Cr5, Ni5}
{Cr6, Ni6}
{Cr7, Ni7}
{Cr8, Ni8}
3. Restrained distances
 O36-C102
 1.25 with sigma of 0.02
 O33-O34 = O35-O36
 2.4 with sigma of 0.02
 O33-C86
 1.35 with sigma of 0.02
 O34-C85
 1.25 with sigma of 0.02
 C103-C104 = C105-C104
 1.54 with sigma of 0.02
 O35-C99 = O35-C102
 1.35 with sigma of 0.02
 C105-C103
 2.45 with sigma of 0.02
 O33-C85 = O33-C86
 1.35 with sigma of 0.02
 C84-C85
 1.25 with sigma of 0.02
 O33-C84
 2.3 with sigma of 0.02
 C105-C104
 1.54 with sigma of 0.02
 C105-C106
 1.15 with sigma of 0.02
 C104-C106
 2.9 with sigma of 0.02
 C85-C84
 1.54 with sigma of 0.02
 O33-C85
 1.35 with sigma of 0.02
 C84-C83
 1.54 with sigma of 0.02
 C85-C83
 2.45 with sigma of 0.02
 C82-C83
 1.54 with sigma of 0.02
 C83-C81
 2.9 with sigma of 0.02
 C82-C81
 1.15 with sigma of 0.02
 C86-C85
 2.4 with sigma of 0.02
 C84-C82
 2.45 with sigma of 0.02
 C102-C104
 2.45 with sigma of 0.02
 C95-C94 \\sim C93-C92 \\sim C95-C96 \\sim C89-C92
 with sigma of 0.02
 O33-C84 \\sim C84-O34 \\sim O35-C103 \\sim C103-O36
 with sigma of 0.02
 N1-C93 \\sim N1-C94
 with sigma of 0.02
4. Restrained planarity
 O35, O36, C102, C103
 with sigma of 0.1
 O33, O34, C84, C85
 with sigma of 0.1
 C103, C104, C105, C106
 with sigma of 0.01
 C81, C82, C83, C84
 with sigma of 0.1
5. Uiso/Uaniso restraints and constraints
All non-hydrogen atoms have similar U: within 2A with sigma of 0.02 and sigma
for terminal atoms of 0.04 within 2A
Uanis(Cr1) = Uanis(Ni1)
Uanis(Cr2) = Uanis(Ni2)
Uanis(Cr3) = Uanis(Ni3)
Uanis(Cr4) = Uanis(Ni4)
Uanis(Cr5) = Uanis(Ni5)
Uanis(Cr6) = Uanis(Ni6)
Uanis(Cr7) = Uanis(Ni7)
Uanis(Cr8) = Uanis(Ni8)
6. Rigid body (RIGU) restrains
 All non-hydrogen atoms
 with sigma for 1-2 distances of 0.004 and sigma for 1-3 distances of 0.004
7. Same fragment restrains
{O1, O2, C1, C2, C3, C4, C5} sigma for 1-2: 0.02, 1-3: 0.04
as in
{O3, O4, C6, C7, C8, C9, C10}
{O1, O2, C1, C2, C3, C4, C5} sigma for 1-2: 0.02, 1-3: 0.04
as in
{O5, O6, C11, C12, C13, C14, C15}
{O1, O2, C1, C2, C3, C4, C5} sigma for 1-2: 0.02, 1-3: 0.04
as in
{O7, O8, C16, C17, C18, C19, C20}
{O1, O2, C1, C2, C3, C4, C5} sigma for 1-2: 0.02, 1-3: 0.04
as in
{O9, O10, C21, C22, C23, C24, C25}
{O1, O2, C1, C2, C3, C4, C5} sigma for 1-2: 0.02, 1-3: 0.04
as in
{O11, O12, C26, C27, C28, C29, C30}
{O1, O2, C1, C2, C3, C4, C5} sigma for 1-2: 0.02, 1-3: 0.04
as in
{O13, O14, C31, C32, C33, C34, C35}
{O1, O2, C1, C2, C3, C4, C5} sigma for 1-2: 0.02, 1-3: 0.04
as in
{O15, O16, C36, C37, C38, C39, C40}
{O1, O2, C1, C2, C3, C4, C5} sigma for 1-2: 0.02, 1-3: 0.04
as in
{O17, O18, C41, C42, C43, C44, C45}
{O1, O2, C1, C2, C3, C4, C5} sigma for 1-2: 0.02, 1-3: 0.04
as in
{O19, O20, C46, C47, C48, C49, C50}
{O1, O2, C1, C2, C3, C4, C5} sigma for 1-2: 0.02, 1-3: 0.04
as in
{O21, O22, C51, C52, C53, C54, C55}
{O1, O2, C1, C2, C3, C4, C5} sigma for 1-2: 0.02, 1-3: 0.04
as in
{O23, O24, C56, C57, C58, C59, C60}
{O1, O2, C1, C2, C3, C4, C5} sigma for 1-2: 0.02, 1-3: 0.04
as in
{O25, O26, C61, C62, C63, C64, C65}
{O1, O2, C1, C2, C3, C4, C5} sigma for 1-2: 0.02, 1-3: 0.04
as in
{O27, O28, C66, C67, C68, C69, C70}
{O1, O2, C1, C2, C3, C4, C5} sigma for 1-2: 0.02, 1-3: 0.04
as in
{O29, O30, C71, C72, C73, C74, C75}
{O1, O2, C1, C2, C3, C4, C5} sigma for 1-2: 0.02, 1-3: 0.04
as in
{O31, O32, C76, C77, C78, C79, C80}
8. Others
 Fixed Sof: Cr1(0.4375) Cr2(0.4375) Cr3(0.4375) Cr4(0.4375) Cr5(0.4375)
 Cr6(0.4375) Cr7(0.4375) Cr8(0.4375) Ni1(0.0625) Ni2(0.0625) Ni3(0.0625)
 Ni4(0.0625) Ni5(0.0625) Ni6(0.0625) Ni7(0.0625) Ni8(0.0625) F1(0.5) F2(0.5)
 F3(0.5) F4(0.5) F5(0.5) F6(0.5) F7(0.5) F8(0.5) O33(0.5) O34(0.5) O35(0.5)
 O36(0.5) N1(0.5) H1A(0.5) H1B(0.5) C81(0.5) H81(0.5) C82(0.5) C83(0.5)
 H83A(0.5) H83B(0.5) C84(0.5) H84A(0.5) H84B(0.5) C85(0.5) C89(0.5) C88(0.5)
 H88(0.5) C87(0.5) H87(0.5) C86(0.5) C91(0.5) H91(0.5) C90(0.5) H90(0.5)
 C92(0.5) H92A(0.5) H92B(0.5) C93(0.5) H93A(0.5) H93B(0.5) C94(0.5) H94A(0.5)
 H94B(0.5) C95(0.5) H95A(0.5) H95B(0.5) C96(0.5) C101(0.5) H101(0.5) C100(0.5)
 H100(0.5) C99(0.5) C98(0.5) H98(0.5) C97(0.5) H97(0.5) C102(0.5) C103(0.5)
 H10D(0.5) H10E(0.5) C104(0.5) H10F(0.5) H10G(0.5) C105(0.5) C106(0.5)
 H106(0.5) O1(0.5) O2(0.5) C1(0.5) C2(0.5) H2(0.5) C3(0.5) C4(0.5) H4A(0.5)
 H4B(0.5) H4C(0.5) C5(0.5) H5A(0.5) H5B(0.5) H5C(0.5) O3(0.5) O4(0.5) C6(0.5)
 C7(0.5) H7(0.5) C8(0.5) C9(0.5) H9A(0.5) H9B(0.5) H9C(0.5) C10(0.5) H10A(0.5)
 H10B(0.5) H10C(0.5) O5(0.5) O6(0.5) C11(0.5) C12(0.5) H12(0.5) C13(0.5)
 C14(0.5) H14A(0.5) H14B(0.5) H14C(0.5) C15(0.5) H15A(0.5) H15B(0.5) H15C(0.5)
 O7(0.5) O8(0.5) C16(0.5) C17(0.5) H17(0.5) C18(0.5) C19(0.5) H19A(0.5)
 H19B(0.5) H19C(0.5) C20(0.5) H20A(0.5) H20B(0.5) H20C(0.5) O9(0.5) O10(0.5)
 C21(0.5) C22(0.5) H22(0.5) C23(0.5) C24(0.5) H24A(0.5) H24B(0.5) H24C(0.5)
 C25(0.5) H25A(0.5) H25B(0.5) H25C(0.5) O11(0.5) O12(0.5) C26(0.5) C27(0.5)
 H27(0.5) C28(0.5) C29(0.5) H29A(0.5) H29B(0.5) H29C(0.5) C30(0.5) H30A(0.5)
 H30B(0.5) H30C(0.5) O13(0.5) O14(0.5) C31(0.5) C32(0.5) H32(0.5) C33(0.5)
 C34(0.5) H34A(0.5) H34B(0.5) H34C(0.5) C35(0.5) H35A(0.5) H35B(0.5) H35C(0.5)
 O15(0.5) O16(0.5) C36(0.5) C37(0.5) H37(0.5) C38(0.5) C39(0.5) H39A(0.5)
 H39B(0.5) H39C(0.5) C40(0.5) H40A(0.5) H40B(0.5) H40C(0.5) O17(0.5) O18(0.5)
 C41(0.5) C42(0.5) H42(0.5) C43(0.5) C44(0.5) H44A(0.5) H44B(0.5) H44C(0.5)
 C45(0.5) H45A(0.5) H45B(0.5) H45C(0.5) O19(0.5) O20(0.5) C46(0.5) C47(0.5)
 H47(0.5) C48(0.5) C49(0.5) H49A(0.5) H49B(0.5) H49C(0.5) C50(0.5) H50A(0.5)
 H50B(0.5) H50C(0.5) O21(0.5) O22(0.5) C51(0.5) C52(0.5) H52(0.5) C53(0.5)
 C54(0.5) H54A(0.5) H54B(0.5) H54C(0.5) C55(0.5) H55A(0.5) H55B(0.5) H55C(0.5)
 O23(0.5) O24(0.5) C56(0.5) C57(0.5) H57(0.5) C58(0.5) C59(0.5) H59A(0.5)
 H59B(0.5) H59C(0.5) C60(0.5) H60A(0.5) H60B(0.5) H60C(0.5) O25(0.5) O26(0.5)
 C61(0.5) C62(0.5) H62(0.5) C63(0.5) C64(0.5) H64A(0.5) H64B(0.5) H64C(0.5)
 C65(0.5) H65A(0.5) H65B(0.5) H65C(0.5) O27(0.5) O28(0.5) C66(0.5) C67(0.5)
 H67(0.5) C68(0.5) C69(0.5) H69A(0.5) H69B(0.5) H69C(0.5) C70(0.5) H70A(0.5)
 H70B(0.5) H70C(0.5) O29(0.5) O30(0.5) C71(0.5) C72(0.5) H72(0.5) C73(0.5)
 C74(0.5) H74A(0.5) H74B(0.5) H74C(0.5) C75(0.5) H75A(0.5) H75B(0.5) H75C(0.5)
 O31(0.5) O32(0.5) C76(0.5) C77(0.5) H77(0.5) C78(0.5) C79(0.5) H79A(0.5)
 H79B(0.5) H79C(0.5) C80(0.5) H80A(0.5) H80B(0.5) H80C(0.5) O37(0.5) H37A(0.5)
 H37B(0.5)
9.a Riding coordinates:
 O37(H37A,H37B)
9.b Secondary CH2 refined with riding coordinates:
 N1(H1A,H1B), C83(H83A,H83B), C84(H84A,H84B), C92(H92A,H92B), C93(H93A,H93B),
 C94(H94A,H94B), C95(H95A,H95B), C103(H10D,H10E), C104(H10F,H10G)
9.c Me refined with riding coordinates:
 C4(H4A,H4B,H4C), C5(H5A,H5B,H5C), C9(H9A,H9B,H9C), C10(H10A,H10B,H10C),
 C14(H14A,H14B,H14C), C15(H15A,H15B,H15C), C19(H19A,H19B,H19C), C20(H20A,H20B,
 H20C), C24(H24A,H24B,H24C), C25(H25A,H25B,H25C), C29(H29A,H29B,H29C), C30(H30A,
 H30B,H30C), C34(H34A,H34B,H34C), C35(H35A,H35B,H35C), C39(H39A,H39B,H39C),
 C40(H40A,H40B,H40C), C44(H44A,H44B,H44C), C45(H45A,H45B,H45C), C49(H49A,H49B,
 H49C), C50(H50A,H50B,H50C), C54(H54A,H54B,H54C), C55(H55A,H55B,H55C), C59(H59A,
 H59B,H59C), C60(H60A,H60B,H60C), C64(H64A,H64B,H64C), C65(H65A,H65B,H65C),
 C69(H69A,H69B,H69C), C70(H70A,H70B,H70C), C74(H74A,H74B,H74C), C75(H75A,H75B,
 H75C), C79(H79A,H79B,H79C), C80(H80A,H80B,H80C)
9.d Aromatic/amide H refined with riding coordinates:
 C88(H88), C87(H87), C91(H91), C90(H90), C101(H101), C100(H100), C98(H98),
 C97(H97), C2(H2), C7(H7), C12(H12), C17(H17), C22(H22), C27(H27), C32(H32),
 C37(H37), C42(H42), C47(H47), C52(H52), C57(H57), C62(H62), C67(H67), C72(H72),
  C77(H77)
9.e Fitted hexagon refined as free rotating group:
 C89(C88,C87,C86,C91,C90), C96(C101,C100,C99,C98,C97)
9.f :
 C81(H81), C106(H106)
;
_atom_sites_solution_hydrogens     mixed
_atom_sites_solution_primary       dual
_atom_sites_solution_secondary     ?
loop_
  _atom_site_label
  _atom_site_type_symbol
  _atom_site_fract_x
  _atom_site_fract_y
  _atom_site_fract_z
  _atom_site_U_iso_or_equiv
  _atom_site_adp_type
  _atom_site_occupancy
  _atom_site_site_symmetry_order
  _atom_site_calc_flag
  _atom_site_refinement_flags_posn
  _atom_site_refinement_flags_adp
  _atom_site_refinement_flags_occupancy
  _atom_site_disorder_assembly
  _atom_site_disorder_group
 Cr1 Cr 0.74842(11) 0.86107(7) 0.50654(11) 0.1015(7) Uani 0.4375 1 d . U P A -1
 Cr2 Cr 0.68197(8) 0.77404(13) 0.57586(9) 0.0765(4) Uani 0.4375 1 d . U P A -1
 Cr3 Cr 0.65840(5) 0.58428(8) 0.60514(7) 0.0803(4) Uani 0.4375 1 d . U P A -1
 Cr4 Cr 0.67442(12) 0.40142(16) 0.55751(14) 0.0941(6) Uani 0.4375 1 d . U P A
 -1
 Cr5 Cr 0.75875(8) 0.33136(7) 0.49828(19) 0.1121(8) Uani 0.4375 1 d . U P A -1
 Cr6 Cr 0.83461(16) 0.4190(2) 0.43530(18) 0.1282(12) Uani 0.4375 1 d . U P A -1
 Cr7 Cr 0.85163(12) 0.6082(2) 0.39982(14) 0.1562(13) Uani 0.4375 1 d . U P A -1
 Cr8 Cr 0.81800(15) 0.79504(19) 0.42579(15) 0.1277(13) Uani 0.4375 1 d . U P A
 -1
 Ni1 Ni 0.74842(11) 0.86107(7) 0.50654(11) 0.1015(7) Uani 0.0625 1 d . U P A -1
 Ni2 Ni 0.68197(8) 0.77404(13) 0.57586(9) 0.0765(4) Uani 0.0625 1 d . U P A -1
 Ni3 Ni 0.65840(5) 0.58428(8) 0.60514(7) 0.0803(4) Uani 0.0625 1 d . U P A -1
 Ni4 Ni 0.67442(12) 0.40142(16) 0.55751(14) 0.0941(6) Uani 0.0625 1 d . U P A
 -1
 Ni5 Ni 0.75875(8) 0.33136(7) 0.49828(19) 0.1121(8) Uani 0.0625 1 d . U P A -1
 Ni6 Ni 0.83461(16) 0.4190(2) 0.43530(18) 0.1282(12) Uani 0.0625 1 d . U P A -1
 Ni7 Ni 0.85163(12) 0.6082(2) 0.39982(14) 0.1562(13) Uani 0.0625 1 d . U P A -1
 Ni8 Ni 0.81800(15) 0.79504(19) 0.42579(15) 0.1277(13) Uani 0.0625 1 d . U P A
 -1
 F1 F 0.7336(4) 0.7731(7) 0.5463(5) 0.085(2) Uani 0.5 1 d . U P A -1
 F2 F 0.6737(3) 0.6612(4) 0.5595(3) 0.0769(13) Uani 0.5 1 d . U P A -1
 F3 F 0.6959(3) 0.5071(3) 0.5787(3) 0.0819(13) Uani 0.5 1 d . U P A -1
 F4 F 0.7128(4) 0.4092(7) 0.5091(5) 0.096(2) Uani 0.5 1 d . U P A -1
 F5 F 0.7986(4) 0.4183(8) 0.4867(5) 0.107(3) Uani 0.5 1 d . U P A -1
 F6 F 0.8123(4) 0.5278(7) 0.4205(5) 0.129(3) Uani 0.5 1 d . U P A -1
 F7 F 0.8317(4) 0.6792(7) 0.4419(5) 0.121(3) Uani 0.5 1 d . U P A -1
 F8 F 0.7620(5) 0.7804(8) 0.4612(5) 0.103(3) Uani 0.5 1 d . U P A -1
 O33 O 0.9560(5) 0.5067(13) 0.7017(7) 0.289(8) Uani 0.5 1 d D U P B -1
 O34 O 0.9076(8) 0.472(2) 0.7570(8) 0.376(12) Uani 0.5 1 d D U P B -1
 O35 O 0.5632(5) 0.4717(6) 0.2825(4) 0.182(4) Uani 0.5 1 d D U P B -1
 O36 O 0.5526(8) 0.5785(8) 0.2340(7) 0.274(8) Uani 0.5 1 d D U P B -1
 N1 N 0.7591(3) 0.6292(3) 0.4988(5) 0.096(2) Uani 0.5 1 d D U P B -1
 H1A H 0.779690 0.640050 0.478721 0.115 Uiso 0.5 1 calc R U P B -1
 H1B H 0.752481 0.676445 0.512121 0.115 Uiso 0.5 1 calc R U P B -1
 C81 C 1.0966(15) 0.527(2) 0.803(2) 0.395(19) Uani 0.5 1 d D U P B -1
 H81 H 1.120729 0.557935 0.821545 0.474 Uiso 0.5 1 calc R U P B -1
 C82 C 1.0653(12) 0.487(2) 0.7792(17) 0.397(14) Uani 0.5 1 d D U P B -1
 C83 C 1.0295(10) 0.432(3) 0.7444(14) 0.392(13) Uani 0.5 1 d D U P B -1
 H83A H 1.021846 0.455588 0.712051 0.471 Uiso 0.5 1 calc R U P B -1
 H83B H 1.042536 0.377166 0.741601 0.471 Uiso 0.5 1 calc R U P B -1
 C84 C 0.9864(9) 0.429(2) 0.7689(12) 0.362(12) Uani 0.5 1 d D U P B -1
 H84A H 0.978146 0.372067 0.773607 0.434 Uiso 0.5 1 calc R U P B -1
 H84B H 0.994181 0.454124 0.800789 0.434 Uiso 0.5 1 calc R U P B -1
 C85 C 0.9474(7) 0.4681(14) 0.7422(7) 0.328(9) Uani 0.5 1 d D U P B -1
 C89 C 0.8485(3) 0.5972(5) 0.6015(3) 0.130(4) Uani 0.5 1 d DG U P B -1
 C88 C 0.8545(3) 0.5145(5) 0.6029(3) 0.149(3) Uani 0.5 1 d G U P B -1
 H88 H 0.834346 0.481323 0.581278 0.179 Uiso 0.5 1 calc R U P B -1
 C87 C 0.8900(3) 0.4804(5) 0.6360(4) 0.173(4) Uani 0.5 1 d G U P B -1
 H87 H 0.894094 0.423837 0.636944 0.207 Uiso 0.5 1 calc R U P B -1
 C86 C 0.9195(3) 0.5289(6) 0.6677(4) 0.207(6) Uani 0.5 1 d DG U P B -1
 C91 C 0.9136(3) 0.6117(6) 0.6663(4) 0.187(5) Uani 0.5 1 d G U P B -1
 H91 H 0.933723 0.644847 0.687946 0.224 Uiso 0.5 1 calc R U P B -1
 C90 C 0.8781(3) 0.6458(4) 0.6332(4) 0.147(3) Uani 0.5 1 d G U P B -1
 H90 H 0.873975 0.702335 0.632280 0.176 Uiso 0.5 1 calc R U P B -1
 C92 C 0.8076(4) 0.6384(9) 0.5706(4) 0.112(3) Uani 0.5 1 d D U P B -1
 H92A H 0.786204 0.660719 0.590937 0.135 Uiso 0.5 1 calc R U P B -1
 H92B H 0.819008 0.683117 0.552693 0.135 Uiso 0.5 1 calc R U P B -1
 C93 C 0.7824(5) 0.5782(6) 0.5364(5) 0.081(2) Uani 0.5 1 d D U P B -1
 H93A H 0.804405 0.541032 0.524621 0.098 Uiso 0.5 1 calc R U P B -1
 H93B H 0.759623 0.546942 0.551278 0.098 Uiso 0.5 1 calc R U P B -1
 C94 C 0.7161(6) 0.5991(8) 0.4699(6) 0.103(4) Uani 0.5 1 d D U P B -1
 H94A H 0.700564 0.570917 0.493595 0.124 Uiso 0.5 1 calc R U P B -1
 H94B H 0.727261 0.556153 0.450596 0.124 Uiso 0.5 1 calc R U P B -1
 C95 C 0.6755(4) 0.6356(8) 0.4358(4) 0.105(3) Uani 0.5 1 d D U P B -1
 H95A H 0.651343 0.649894 0.455086 0.126 Uiso 0.5 1 calc R U P B -1
 H95B H 0.686899 0.686604 0.424131 0.126 Uiso 0.5 1 calc R U P B -1
 C96 C 0.6511(2) 0.5916(4) 0.3928(2) 0.112(3) Uani 0.5 1 d DG U P B -1
 C101 C 0.67042(16) 0.5450(4) 0.3606(2) 0.118(2) Uani 0.5 1 d G U P B -1
 H101 H 0.703397 0.538890 0.364253 0.141 Uiso 0.5 1 calc R U P B -1
 C100 C 0.6415(2) 0.5073(5) 0.3229(2) 0.137(3) Uani 0.5 1 d G U P B -1
 H100 H 0.654690 0.475406 0.300869 0.164 Uiso 0.5 1 calc R U P B -1
 C99 C 0.5932(2) 0.5162(5) 0.3175(3) 0.144(3) Uani 0.5 1 d DG U P B -1
 C98 C 0.57393(16) 0.5628(6) 0.3498(3) 0.149(3) Uani 0.5 1 d G U P B -1
 H98 H 0.540954 0.568932 0.346076 0.179 Uiso 0.5 1 calc R U P B -1
 C97 C 0.6029(2) 0.6005(5) 0.3874(3) 0.146(3) Uani 0.5 1 d G U P B -1
 H97 H 0.589661 0.632416 0.409461 0.175 Uiso 0.5 1 calc R U P B -1
 C102 C 0.5474(7) 0.5073(10) 0.2375(6) 0.227(6) Uani 0.5 1 d D U P B -1
 C103 C 0.5279(10) 0.4475(12) 0.2032(6) 0.257(8) Uani 0.5 1 d D U P B -1
 H10D H 0.497195 0.430816 0.210618 0.308 Uiso 0.5 1 calc R U P B -1
 H10E H 0.548609 0.399917 0.207431 0.308 Uiso 0.5 1 calc R U P B -1
 C104 C 0.5212(9) 0.4723(16) 0.1517(6) 0.280(9) Uani 0.5 1 d D U P B -1
 H10F H 0.517991 0.424766 0.130436 0.335 Uiso 0.5 1 calc R U P B -1
 H10G H 0.547873 0.505023 0.145302 0.335 Uiso 0.5 1 calc R U P B -1
 C105 C 0.4748(10) 0.5229(13) 0.1439(11) 0.309(11) Uani 0.5 1 d D U P B -1
 C106 C 0.4390(12) 0.564(2) 0.1305(17) 0.374(18) Uani 0.5 1 d D U P B -1
 H106 H 0.411832 0.596009 0.120286 0.449 Uiso 0.5 1 calc R U P B -1
 O1 O 0.6884(3) 0.8885(5) 0.5941(4) 0.106(2) Uani 0.5 1 d D U P A -1
 O2 O 0.7390(4) 0.9399(6) 0.5547(3) 0.134(3) Uani 0.5 1 d D U P A -1
 C1 C 0.7140(5) 0.9427(6) 0.5863(4) 0.118(3) Uani 0.5 1 d D U P A -1
 C2 C 0.7089(5) 1.0180(5) 0.6121(4) 0.138(3) Uani 0.5 1 d D U P A -1
 H2 H 0.684354 1.015718 0.630282 0.166 Uiso 0.5 1 calc R U P A -1
 C3 C 0.7298(5) 1.0857(6) 0.6156(5) 0.142(3) Uani 0.5 1 d D U P A -1
 C4 C 0.7231(10) 1.1483(12) 0.6514(8) 0.185(9) Uani 0.5 1 d D U P A -1
 H4A H 0.742606 1.194999 0.647464 0.278 Uiso 0.5 1 calc R U P A -1
 H4B H 0.690175 1.164458 0.646514 0.278 Uiso 0.5 1 calc R U P A -1
 H4C H 0.732218 1.126547 0.683771 0.278 Uiso 0.5 1 calc R U P A -1
 C5 C 0.7619(6) 1.1111(9) 0.5820(6) 0.174(5) Uani 0.5 1 d D U P A -1
 H5A H 0.774222 1.164730 0.590906 0.261 Uiso 0.5 1 calc R U P A -1
 H5B H 0.787906 1.072995 0.584146 0.261 Uiso 0.5 1 calc R U P A -1
 H5C H 0.744572 1.112096 0.549174 0.261 Uiso 0.5 1 calc R U P A -1
 O3 O 0.6854(4) 0.8622(6) 0.4715(4) 0.109(2) Uani 0.5 1 d D U P A -1
 O4 O 0.6405(3) 0.7986(4) 0.5142(3) 0.0907(15) Uani 0.5 1 d D U P A -1
 C6 C 0.6477(4) 0.8268(7) 0.4753(4) 0.105(3) Uani 0.5 1 d D U P A -1
 C7 C 0.6098(4) 0.8205(7) 0.4330(4) 0.141(3) Uani 0.5 1 d D U P A -1
 H7 H 0.579520 0.807244 0.438959 0.170 Uiso 0.5 1 calc R U P A -1
 C8 C 0.6143(6) 0.8314(11) 0.3882(4) 0.193(5) Uani 0.5 1 d D U P A -1
 C9 C 0.5758(8) 0.8174(17) 0.3470(8) 0.285(11) Uani 0.5 1 d D U P A -1
 H9A H 0.586911 0.829314 0.317063 0.428 Uiso 0.5 1 calc R U P A -1
 H9B H 0.565753 0.761260 0.346921 0.428 Uiso 0.5 1 calc R U P A -1
 H9C H 0.549284 0.852420 0.349946 0.428 Uiso 0.5 1 calc R U P A -1
 C10 C 0.6577(8) 0.8663(18) 0.3727(8) 0.248(9) Uani 0.5 1 d D U P A -1
 H10A H 0.653067 0.868780 0.337633 0.371 Uiso 0.5 1 calc R U P A -1
 H10B H 0.663378 0.920395 0.385870 0.371 Uiso 0.5 1 calc R U P A -1
 H10C H 0.684766 0.832155 0.384439 0.371 Uiso 0.5 1 calc R U P A -1
 O5 O 0.6239(4) 0.7783(4) 0.6054(4) 0.101(2) Uani 0.5 1 d D U P A -1
 O6 O 0.6195(2) 0.6556(3) 0.6342(2) 0.0944(12) Uani 0.5 1 d D U P A -1
 C11 C 0.6068(3) 0.7268(5) 0.6287(4) 0.0900(17) Uani 0.5 1 d D U P A -1
 C12 C 0.5693(3) 0.7543(6) 0.6548(4) 0.115(2) Uani 0.5 1 d D U P A -1
 H12 H 0.566537 0.810673 0.658260 0.138 Uiso 0.5 1 calc R U P A -1
 C13 C 0.5401(4) 0.7115(6) 0.6733(4) 0.136(3) Uani 0.5 1 d D U P A -1
 C14 C 0.5050(6) 0.7472(12) 0.6999(7) 0.197(6) Uani 0.5 1 d D U P A -1
 H14A H 0.486317 0.704366 0.710967 0.295 Uiso 0.5 1 calc R U P A -1
 H14B H 0.521154 0.777350 0.727553 0.295 Uiso 0.5 1 calc R U P A -1
 H14C H 0.484345 0.783436 0.678707 0.295 Uiso 0.5 1 calc R U P A -1
 C15 C 0.5393(7) 0.6210(7) 0.6723(9) 0.213(8) Uani 0.5 1 d D U P A -1
 H15A H 0.514256 0.601503 0.688516 0.319 Uiso 0.5 1 calc R U P A -1
 H15B H 0.533778 0.602332 0.639070 0.319 Uiso 0.5 1 calc R U P A -1
 H15C H 0.569450 0.600288 0.688824 0.319 Uiso 0.5 1 calc R U P A -1
 O7 O 0.7193(4) 0.7476(4) 0.6374(4) 0.0846(18) Uani 0.5 1 d D U P A -1
 O8 O 0.7144(2) 0.6159(4) 0.6506(3) 0.0905(15) Uani 0.5 1 d D U P A -1
 C16 C 0.7329(4) 0.6842(6) 0.6595(5) 0.086(2) Uani 0.5 1 d D U P A -1
 C17 C 0.7717(4) 0.6930(7) 0.6996(4) 0.096(2) Uani 0.5 1 d D U P A -1
 H17 H 0.779880 0.746462 0.709167 0.115 Uiso 0.5 1 calc R U P A -1
 C18 C 0.7960(4) 0.6376(7) 0.7234(5) 0.136(4) Uani 0.5 1 d D U P A -1
 C19 C 0.8346(6) 0.6595(13) 0.7636(6) 0.144(6) Uani 0.5 1 d D U P A -1
 H19A H 0.849576 0.610566 0.777927 0.216 Uiso 0.5 1 calc R U P A -1
 H19B H 0.857753 0.692488 0.751161 0.216 Uiso 0.5 1 calc R U P A -1
 H19C H 0.821606 0.689762 0.787854 0.216 Uiso 0.5 1 calc R U P A -1
 C20 C 0.7939(6) 0.5504(7) 0.7111(7) 0.185(6) Uani 0.5 1 d D U P A -1
 H20A H 0.815885 0.520774 0.734968 0.278 Uiso 0.5 1 calc R U P A -1
 H20B H 0.762076 0.530413 0.710993 0.278 Uiso 0.5 1 calc R U P A -1
 H20C H 0.802205 0.542747 0.679389 0.278 Uiso 0.5 1 calc R U P A -1
 O9 O 0.6352(4) 0.3897(4) 0.6068(3) 0.107(2) Uani 0.5 1 d D U P A -1
 O10 O 0.6440(2) 0.5041(3) 0.6511(2) 0.1000(14) Uani 0.5 1 d D U P A -1
 C21 C 0.6291(4) 0.4324(4) 0.6423(4) 0.104(2) Uani 0.5 1 d D U P A -1
 C22 C 0.6022(5) 0.3967(6) 0.6766(4) 0.119(3) Uani 0.5 1 d D U P A -1
 H22 H 0.599211 0.431152 0.702591 0.143 Uiso 0.5 1 calc R U P A -1
 C23 C 0.5820(5) 0.3286(5) 0.6786(4) 0.113(3) Uani 0.5 1 d D U P A -1
 C24 C 0.5885(6) 0.2600(6) 0.6459(5) 0.127(4) Uani 0.5 1 d D U P A -1
 H24A H 0.570110 0.213856 0.653340 0.190 Uiso 0.5 1 calc R U P A -1
 H24B H 0.578067 0.276180 0.612590 0.190 Uiso 0.5 1 calc R U P A -1
 H24C H 0.621695 0.245244 0.650595 0.190 Uiso 0.5 1 calc R U P A -1
 C25 C 0.5525(6) 0.3111(9) 0.7164(5) 0.141(4) Uani 0.5 1 d D U P A -1
 H25A H 0.540079 0.256429 0.712107 0.211 Uiso 0.5 1 calc R U P A -1
 H25B H 0.571786 0.316130 0.748192 0.211 Uiso 0.5 1 calc R U P A -1
 H25C H 0.526514 0.349323 0.713372 0.211 Uiso 0.5 1 calc R U P A -1
 O11 O 0.6216(5) 0.4491(6) 0.5146(6) 0.105(2) Uani 0.5 1 d D U P A -1
 O12 O 0.6028(3) 0.5533(4) 0.5575(3) 0.0951(15) Uani 0.5 1 d D U P A -1
 C26 C 0.5967(5) 0.5086(6) 0.5205(4) 0.099(2) Uani 0.5 1 d D U P A -1
 C27 C 0.5561(5) 0.5259(6) 0.4821(5) 0.109(3) Uani 0.5 1 d D U P A -1
 H27 H 0.547829 0.485398 0.458658 0.131 Uiso 0.5 1 calc R U P A -1
 C28 C 0.5301(2) 0.5926(5) 0.4773(4) 0.124(3) Uani 0.5 1 d D U P A -1
 C29 C 0.4909(4) 0.6055(9) 0.4373(5) 0.162(5) Uani 0.5 1 d D U P A -1
 H29A H 0.476724 0.658097 0.440800 0.243 Uiso 0.5 1 calc R U P A -1
 H29B H 0.502518 0.603529 0.406890 0.243 Uiso 0.5 1 calc R U P A -1
 H29C H 0.467298 0.563536 0.437712 0.243 Uiso 0.5 1 calc R U P A -1
 C30 C 0.5352(3) 0.6612(6) 0.5126(5) 0.160(4) Uani 0.5 1 d D U P A -1
 H30A H 0.512231 0.702895 0.501089 0.240 Uiso 0.5 1 calc R U P A -1
 H30B H 0.529943 0.641651 0.543812 0.240 Uiso 0.5 1 calc R U P A -1
 H30C H 0.566838 0.683589 0.515769 0.240 Uiso 0.5 1 calc R U P A -1
 O13 O 0.6558(4) 0.2931(6) 0.5345(5) 0.125(3) Uani 0.5 1 d D U P A -1
 O14 O 0.7209(3) 0.2460(6) 0.5100(4) 0.133(2) Uani 0.5 1 d D U P A -1
 C31 C 0.6800(5) 0.2413(7) 0.5179(8) 0.130(4) Uani 0.5 1 d D U P A -1
 C32 C 0.6614(5) 0.1594(6) 0.5102(6) 0.149(3) Uani 0.5 1 d D U P A -1
 H32 H 0.680386 0.122685 0.496524 0.179 Uiso 0.5 1 calc R U P A -1
 C33 C 0.6235(5) 0.1315(8) 0.5194(6) 0.149(4) Uani 0.5 1 d D U P A -1
 C34 C 0.6110(9) 0.0448(10) 0.5170(8) 0.189(8) Uani 0.5 1 d D U P A -1
 H34A H 0.579936 0.037804 0.525650 0.283 Uiso 0.5 1 calc R U P A -1
 H34B H 0.610620 0.024916 0.484470 0.283 Uiso 0.5 1 calc R U P A -1
 H34C H 0.634108 0.014725 0.539476 0.283 Uiso 0.5 1 calc R U P A -1
 C35 C 0.5840(8) 0.1786(14) 0.5355(11) 0.242(9) Uani 0.5 1 d D U P A -1
 H35A H 0.558821 0.141740 0.540048 0.362 Uiso 0.5 1 calc R U P A -1
 H35B H 0.595873 0.205798 0.565822 0.362 Uiso 0.5 1 calc R U P A -1
 H35C H 0.571934 0.218459 0.511144 0.362 Uiso 0.5 1 calc R U P A -1
 O15 O 0.7855(4) 0.3318(9) 0.5650(4) 0.119(3) Uani 0.5 1 d D U P A -1
 O16 O 0.7261(4) 0.3550(5) 0.6030(4) 0.110(2) Uani 0.5 1 d D U P A -1
 C36 C 0.7675(5) 0.3381(10) 0.6017(4) 0.113(3) Uani 0.5 1 d D U P A -1
 C37 C 0.7975(5) 0.3215(10) 0.6475(3) 0.123(3) Uani 0.5 1 d D U P A -1
 H37 H 0.827611 0.301060 0.645380 0.148 Uiso 0.5 1 calc R U P A -1
 C38 C 0.7890(3) 0.3307(6) 0.6912(3) 0.122(2) Uani 0.5 1 d D U P A -1
 C39 C 0.8273(5) 0.3137(14) 0.7327(4) 0.154(5) Uani 0.5 1 d D U P A -1
 H39A H 0.815797 0.323110 0.762764 0.231 Uiso 0.5 1 calc R U P A -1
 H39B H 0.837249 0.257645 0.731403 0.231 Uiso 0.5 1 calc R U P A -1
 H39C H 0.853964 0.349066 0.731129 0.231 Uiso 0.5 1 calc R U P A -1
 C40 C 0.7428(4) 0.3488(6) 0.7046(3) 0.129(3) Uani 0.5 1 d D U P A -1
 H40A H 0.746145 0.352539 0.739478 0.194 Uiso 0.5 1 calc R U P A -1
 H40B H 0.731079 0.399829 0.690132 0.194 Uiso 0.5 1 calc R U P A -1
 H40C H 0.720678 0.305862 0.692899 0.194 Uiso 0.5 1 calc R U P A -1
 O17 O 0.8580(5) 0.3079(8) 0.4562(6) 0.148(3) Uani 0.5 1 d D U P A -1
 O18 O 0.8018(4) 0.2472(6) 0.4886(5) 0.133(3) Uani 0.5 1 d D U P A -1
 C41 C 0.8406(4) 0.2469(6) 0.4741(5) 0.130(3) Uani 0.5 1 d D U P A -1
 C42 C 0.8661(4) 0.1700(5) 0.4798(5) 0.142(4) Uani 0.5 1 d D U P A -1
 H42 H 0.892821 0.167481 0.464648 0.170 Uiso 0.5 1 calc R U P A -1
 C43 C 0.8577(4) 0.1047(5) 0.5024(5) 0.153(4) Uani 0.5 1 d D U P A -1
 C44 C 0.8918(6) 0.0363(9) 0.5043(8) 0.167(7) Uani 0.5 1 d D U P A -1
 H44A H 0.881205 -0.008366 0.522234 0.250 Uiso 0.5 1 calc R U P A -1
 H44B H 0.893542 0.018745 0.471725 0.250 Uiso 0.5 1 calc R U P A -1
 H44C H 0.922740 0.054029 0.520312 0.250 Uiso 0.5 1 calc R U P A -1
 C45 C 0.8219(5) 0.0903(6) 0.5327(6) 0.171(5) Uani 0.5 1 d D U P A -1
 H45A H 0.824504 0.035015 0.544571 0.257 Uiso 0.5 1 calc R U P A -1
 H45B H 0.826776 0.127513 0.559820 0.257 Uiso 0.5 1 calc R U P A -1
 H45C H 0.790730 0.098782 0.513741 0.257 Uiso 0.5 1 calc R U P A -1
 O19 O 0.7293(4) 0.3308(10) 0.4284(5) 0.131(3) Uani 0.5 1 d D U P A -1
 O20 O 0.7825(4) 0.3783(8) 0.3896(5) 0.140(3) Uani 0.5 1 d D U P A -1
 C46 C 0.7428(5) 0.3487(13) 0.3902(5) 0.137(4) Uani 0.5 1 d D U P A -1
 C47 C 0.7139(6) 0.3413(13) 0.3426(6) 0.170(5) Uani 0.5 1 d D U P A -1
 H47 H 0.725151 0.371939 0.318744 0.204 Uiso 0.5 1 calc R U P A -1
 C48 C 0.6769(6) 0.3023(14) 0.3268(7) 0.210(6) Uani 0.5 1 d D U P A -1
 C49 C 0.6509(10) 0.303(2) 0.2758(8) 0.241(11) Uani 0.5 1 d D U P A -1
 H49A H 0.623504 0.267934 0.273131 0.361 Uiso 0.5 1 calc R U P A -1
 H49B H 0.640669 0.357909 0.266906 0.361 Uiso 0.5 1 calc R U P A -1
 H49C H 0.671596 0.284037 0.254314 0.361 Uiso 0.5 1 calc R U P A -1
 C50 C 0.6460(11) 0.264(2) 0.3591(11) 0.282(11) Uani 0.5 1 d D U P A -1
 H50A H 0.619426 0.236997 0.339245 0.424 Uiso 0.5 1 calc R U P A -1
 H50B H 0.664277 0.224461 0.380097 0.424 Uiso 0.5 1 calc R U P A -1
 H50C H 0.634386 0.305359 0.378497 0.424 Uiso 0.5 1 calc R U P A -1
 O21 O 0.8729(6) 0.4160(9) 0.3866(6) 0.155(4) Uani 0.5 1 d D U P A -1
 O22 O 0.8713(5) 0.5381(9) 0.3523(5) 0.183(4) Uani 0.5 1 d D U P A -1
 C51 C 0.8787(8) 0.4640(11) 0.3534(7) 0.177(5) Uani 0.5 1 d D U P A -1
 C52 C 0.9044(8) 0.4322(13) 0.3175(8) 0.193(6) Uani 0.5 1 d D U P A -1
 H52 H 0.915655 0.472481 0.298656 0.231 Uiso 0.5 1 calc R U P A -1
 C53 C 0.9148(9) 0.3612(13) 0.3064(7) 0.193(7) Uani 0.5 1 d D U P A -1
 C54 C 0.9111(11) 0.2872(15) 0.3357(8) 0.201(9) Uani 0.5 1 d D U P A -1
 H54A H 0.921180 0.240459 0.319148 0.301 Uiso 0.5 1 calc R U P A -1
 H54B H 0.931073 0.292973 0.367055 0.301 Uiso 0.5 1 calc R U P A -1
 H54C H 0.878531 0.279831 0.339923 0.301 Uiso 0.5 1 calc R U P A -1
 C55 C 0.9403(10) 0.3479(18) 0.2652(8) 0.220(10) Uani 0.5 1 d D U P A -1
 H55A H 0.945546 0.290345 0.261466 0.329 Uiso 0.5 1 calc R U P A -1
 H55B H 0.921542 0.368946 0.235732 0.329 Uiso 0.5 1 calc R U P A -1
 H55C H 0.970499 0.375723 0.271430 0.329 Uiso 0.5 1 calc R U P A -1
 O23 O 0.8847(7) 0.4634(11) 0.4843(9) 0.149(4) Uani 0.5 1 d D U P A -1
 O24 O 0.8999(5) 0.5798(9) 0.4514(6) 0.165(4) Uani 0.5 1 d D U P A -1
 C56 C 0.9072(6) 0.5263(12) 0.4825(7) 0.149(5) Uani 0.5 1 d D U P A -1
 C57 C 0.9465(7) 0.5460(15) 0.5206(7) 0.184(7) Uani 0.5 1 d D U P A -1
 H57 H 0.957625 0.599321 0.519117 0.221 Uiso 0.5 1 calc R U P A -1
 C58 C 0.9683(5) 0.5055(15) 0.5551(6) 0.225(7) Uani 0.5 1 d D U P A -1
 C59 C 1.0076(6) 0.539(2) 0.5897(6) 0.251(10) Uani 0.5 1 d D U P A -1
 H59A H 1.019588 0.498471 0.613495 0.376 Uiso 0.5 1 calc R U P A -1
 H59B H 1.032575 0.556315 0.572703 0.376 Uiso 0.5 1 calc R U P A -1
 H59C H 0.996491 0.585677 0.605885 0.376 Uiso 0.5 1 calc R U P A -1
 C60 C 0.9491(11) 0.4261(18) 0.5696(13) 0.305(13) Uani 0.5 1 d D U P A -1
 H60A H 0.970653 0.403607 0.596815 0.458 Uiso 0.5 1 calc R U P A -1
 H60B H 0.918451 0.434815 0.578750 0.458 Uiso 0.5 1 calc R U P A -1
 H60C H 0.945929 0.388638 0.542605 0.458 Uiso 0.5 1 calc R U P A -1
 O25 O 0.8942(5) 0.6829(9) 0.3819(5) 0.181(4) Uani 0.5 1 d D U P A -1
 O26 O 0.8694(5) 0.8067(9) 0.3924(6) 0.154(3) Uani 0.5 1 d D U P A -1
 C61 C 0.8946(7) 0.7571(10) 0.3778(9) 0.168(5) Uani 0.5 1 d D U P A -1
 C62 C 0.9349(7) 0.7874(12) 0.3564(9) 0.208(6) Uani 0.5 1 d D U P A -1
 H62 H 0.956063 0.746750 0.350403 0.250 Uiso 0.5 1 calc R U P A -1
 C63 C 0.9460(6) 0.8573(12) 0.3447(7) 0.214(6) Uani 0.5 1 d D U P A -1
 C64 C 0.9218(8) 0.9309(13) 0.3584(8) 0.224(7) Uani 0.5 1 d D U P A -1
 H64A H 0.935526 0.978540 0.345996 0.336 Uiso 0.5 1 calc R U P A -1
 H64B H 0.888441 0.928099 0.344910 0.336 Uiso 0.5 1 calc R U P A -1
 H64C H 0.925747 0.934371 0.393390 0.336 Uiso 0.5 1 calc R U P A -1
 C65 C 0.9815(7) 0.8639(16) 0.3107(9) 0.234(9) Uani 0.5 1 d D U P A -1
 H65A H 0.987105 0.920591 0.304442 0.351 Uiso 0.5 1 calc R U P A -1
 H65B H 1.010976 0.838582 0.325369 0.351 Uiso 0.5 1 calc R U P A -1
 H65C H 0.969215 0.836854 0.280449 0.351 Uiso 0.5 1 calc R U P A -1
 O27 O 0.7981(5) 0.6369(9) 0.3469(5) 0.156(4) Uani 0.5 1 d D U P A -1
 O28 O 0.7707(5) 0.7550(9) 0.3685(5) 0.129(4) Uani 0.5 1 d D U P A -1
 C66 C 0.7701(8) 0.6950(13) 0.3414(7) 0.145(5) Uani 0.5 1 d D U P A -1
 C67 C 0.7338(7) 0.6936(12) 0.2983(6) 0.161(6) Uani 0.5 1 d D U P A -1
 H67 H 0.716809 0.742461 0.293984 0.193 Uiso 0.5 1 calc R U P A -1
 C68 C 0.7194(6) 0.6428(11) 0.2649(5) 0.167(5) Uani 0.5 1 d D U P A -1
 C69 C 0.7449(8) 0.5676(13) 0.2576(6) 0.208(7) Uani 0.5 1 d D U P A -1
 H69A H 0.727607 0.538121 0.230233 0.312 Uiso 0.5 1 calc R U P A -1
 H69B H 0.776165 0.580926 0.251231 0.312 Uiso 0.5 1 calc R U P A -1
 H69C H 0.747760 0.534281 0.286379 0.312 Uiso 0.5 1 calc R U P A -1
 C70 C 0.6786(7) 0.6551(14) 0.2249(7) 0.174(8) Uani 0.5 1 d D U P A -1
 H70A H 0.674819 0.607570 0.204235 0.260 Uiso 0.5 1 calc R U P A -1
 H70B H 0.650080 0.663637 0.238290 0.260 Uiso 0.5 1 calc R U P A -1
 H70C H 0.684486 0.702091 0.206006 0.260 Uiso 0.5 1 calc R U P A -1
 O29 O 0.7971(5) 0.9028(9) 0.4061(6) 0.141(3) Uani 0.5 1 d D U P A -1
 O30 O 0.7650(4) 0.9500(5) 0.4666(3) 0.143(3) Uani 0.5 1 d D U P A -1
 C71 C 0.7815(5) 0.9559(7) 0.4293(5) 0.136(4) Uani 0.5 1 d D U P A -1
 C72 C 0.7761(5) 1.0370(6) 0.4072(4) 0.142(4) Uani 0.5 1 d D U P A -1
 H72 H 0.754840 1.072100 0.418924 0.171 Uiso 0.5 1 calc R U P A -1
 C73 C 0.7970(6) 1.0655(7) 0.3738(5) 0.162(4) Uani 0.5 1 d D U P A -1
 C74 C 0.7927(9) 1.1526(8) 0.3591(6) 0.162(7) Uani 0.5 1 d D U P A -1
 H74A H 0.810860 1.162310 0.333522 0.243 Uiso 0.5 1 calc R U P A -1
 H74B H 0.759786 1.165650 0.347550 0.243 Uiso 0.5 1 calc R U P A -1
 H74C H 0.804791 1.186486 0.386718 0.243 Uiso 0.5 1 calc R U P A -1
 C75 C 0.8385(7) 1.0281(7) 0.3568(7) 0.222(8) Uani 0.5 1 d D U P A -1
 H75A H 0.847513 1.061264 0.331306 0.332 Uiso 0.5 1 calc R U P A -1
 H75B H 0.864686 1.024683 0.383542 0.332 Uiso 0.5 1 calc R U P A -1
 H75C H 0.830186 0.974232 0.344380 0.332 Uiso 0.5 1 calc R U P A -1
 O31 O 0.8600(5) 0.8270(6) 0.4804(4) 0.136(3) Uani 0.5 1 d D U P A -1
 O32 O 0.8179(5) 0.8515(11) 0.5408(5) 0.154(4) Uani 0.5 1 d D U P A -1
 C76 C 0.8549(5) 0.8471(11) 0.5226(5) 0.140(4) Uani 0.5 1 d D U P A -1
 C77 C 0.9014(5) 0.8564(12) 0.5551(5) 0.190(5) Uani 0.5 1 d D U P A -1
 H77 H 0.899906 0.856574 0.588347 0.228 Uiso 0.5 1 calc R U P A -1
 C78 C 0.9430(4) 0.8642(13) 0.5451(6) 0.216(6) Uani 0.5 1 d D U P A -1
 C79 C 0.9564(5) 0.8743(13) 0.4957(7) 0.213(6) Uani 0.5 1 d D U P A -1
 H79A H 0.990489 0.878769 0.499040 0.320 Uiso 0.5 1 calc R U P A -1
 H79B H 0.945596 0.827671 0.475848 0.320 Uiso 0.5 1 calc R U P A -1
 H79C H 0.941765 0.922960 0.480615 0.320 Uiso 0.5 1 calc R U P A -1
 C80 C 0.9866(7) 0.8861(15) 0.5805(9) 0.308(12) Uani 0.5 1 d D U P A -1
 H80A H 1.013566 0.888144 0.563879 0.462 Uiso 0.5 1 calc R U P A -1
 H80B H 0.982302 0.938735 0.594513 0.462 Uiso 0.5 1 calc R U P A -1
 H80C H 0.992197 0.845724 0.605920 0.462 Uiso 0.5 1 calc R U P A -1
 O37 O 0.8079(4) 0.8443(6) 0.6345(3) 0.159(3) Uani 0.5 1 d . . P C -1
 H37A H 0.783699 0.813426 0.634293 0.238 Uiso 0.5 1 d R U P C -1
 H37B H 0.813509 0.842036 0.605363 0.238 Uiso 0.5 1 d R U P C -1

loop_
  _atom_site_aniso_label
  _atom_site_aniso_U_11
  _atom_site_aniso_U_22
  _atom_site_aniso_U_33
  _atom_site_aniso_U_23
  _atom_site_aniso_U_13
  _atom_site_aniso_U_12
 Cr1 0.1301(9) 0.0920(6) 0.0874(17) -0.0037(6) 0.0332(9) -0.0359(10)
 Cr2 0.0827(8) 0.0640(8) 0.0847(7) 0.0011(5) 0.0200(6) 0.0026(6)
 Cr3 0.0744(7) 0.0770(6) 0.0897(7) 0.0092(5) 0.0146(5) -0.0039(5)
 Cr4 0.1024(15) 0.0722(7) 0.1041(11) 0.0012(6) 0.0079(10) -0.0052(7)
 Cr5 0.106(2) 0.0962(6) 0.1281(11) -0.0113(11) 0.0036(18) 0.0179(7)
 Cr6 0.1085(16) 0.148(3) 0.127(2) -0.0285(19) 0.0176(11) 0.0098(17)
 Cr7 0.1339(19) 0.211(3) 0.1263(17) -0.0017(18) 0.0302(13) -0.0163(17)
 Cr8 0.1334(18) 0.120(2) 0.1198(15) 0.0235(14) -0.0059(11) -0.0496(15)
 Ni1 0.1301(9) 0.0920(6) 0.0874(17) -0.0037(6) 0.0332(9) -0.0359(10)
 Ni2 0.0827(8) 0.0640(8) 0.0847(7) 0.0011(5) 0.0200(6) 0.0026(6)
 Ni3 0.0744(7) 0.0770(6) 0.0897(7) 0.0092(5) 0.0146(5) -0.0039(5)
 Ni4 0.1024(15) 0.0722(7) 0.1041(11) 0.0012(6) 0.0079(10) -0.0052(7)
 Ni5 0.106(2) 0.0962(6) 0.1281(11) -0.0113(11) 0.0036(18) 0.0179(7)
 Ni6 0.1085(16) 0.148(3) 0.127(2) -0.0285(19) 0.0176(11) 0.0098(17)
 Ni7 0.1339(19) 0.211(3) 0.1263(17) -0.0017(18) 0.0302(13) -0.0163(17)
 Ni8 0.1334(18) 0.120(2) 0.1198(15) 0.0235(14) -0.0059(11) -0.0496(15)
 F1 0.086(3) 0.086(3) 0.081(4) 0.002(2) 0.008(2) -0.015(2)
 F2 0.067(2) 0.077(2) 0.087(3) 0.0032(19) 0.0143(19) -0.004(2)
 F3 0.074(3) 0.074(2) 0.095(3) 0.0043(19) 0.008(2) -0.0036(18)
 F4 0.100(5) 0.080(3) 0.105(4) -0.007(2) 0.008(3) 0.009(3)
 F5 0.105(5) 0.109(5) 0.107(4) -0.021(4) 0.013(3) 0.008(4)
 F6 0.113(5) 0.157(6) 0.114(4) -0.013(5) 0.011(3) -0.005(4)
 F7 0.116(5) 0.141(6) 0.101(4) 0.017(4) 0.003(3) -0.025(4)
 F8 0.103(5) 0.110(6) 0.094(5) 0.007(4) 0.015(3) -0.027(4)
 O33 0.182(9) 0.267(13) 0.359(15) 0.044(12) -0.120(10) 0.011(10)
 O34 0.277(16) 0.51(3) 0.283(19) 0.01(2) -0.113(13) 0.04(2)
 O35 0.180(8) 0.147(6) 0.192(7) 0.025(5) -0.046(6) -0.044(6)
 O36 0.34(2) 0.190(9) 0.271(16) 0.008(10) -0.015(16) -0.067(12)
 N1 0.099(7) 0.094(3) 0.094(3) 0.005(4) 0.018(5) -0.003(3)
 C81 0.25(3) 0.41(4) 0.49(4) 0.01(4) -0.02(3) 0.03(3)
 C82 0.26(2) 0.43(3) 0.45(3) 0.00(3) -0.06(2) 0.06(2)
 C83 0.274(18) 0.42(3) 0.43(3) 0.02(2) -0.085(18) 0.07(2)
 C84 0.255(16) 0.39(2) 0.37(2) 0.046(18) -0.131(16) 0.055(18)
 C85 0.228(13) 0.359(19) 0.332(17) 0.058(15) -0.139(13) 0.024(15)
 C89 0.113(7) 0.131(7) 0.143(8) 0.008(6) 0.015(6) -0.002(6)
 C88 0.123(6) 0.140(6) 0.181(9) -0.002(6) 0.015(6) 0.009(5)
 C87 0.121(6) 0.147(7) 0.238(11) 0.018(7) -0.006(7) 0.010(5)
 C86 0.122(7) 0.194(8) 0.276(12) 0.031(10) -0.051(8) 0.002(8)
 C91 0.110(6) 0.189(8) 0.241(11) -0.021(9) -0.028(7) -0.002(7)
 C90 0.118(6) 0.150(7) 0.168(8) -0.006(6) 0.014(5) -0.005(5)
 C92 0.115(7) 0.115(6) 0.107(5) -0.010(4) 0.021(5) 0.005(5)
 C93 0.086(4) 0.059(4) 0.104(4) 0.016(3) 0.030(3) 0.001(3)
 C94 0.101(5) 0.086(8) 0.124(7) -0.018(5) 0.024(5) 0.004(5)
 C95 0.113(6) 0.104(5) 0.100(5) 0.008(4) 0.022(4) -0.001(5)
 C96 0.123(6) 0.111(6) 0.101(5) 0.004(4) 0.012(5) -0.011(5)
 C101 0.103(4) 0.137(6) 0.111(4) -0.017(4) 0.011(3) -0.021(4)
 C100 0.124(5) 0.151(7) 0.125(6) -0.027(5) -0.007(4) -0.003(5)
 C99 0.123(5) 0.148(7) 0.156(7) -0.010(5) 0.009(5) -0.039(5)
 C98 0.105(6) 0.166(8) 0.177(8) 0.001(6) 0.025(5) -0.033(6)
 C97 0.131(6) 0.162(8) 0.145(7) 0.003(6) 0.029(5) -0.010(6)
 C102 0.249(13) 0.193(9) 0.200(10) 0.029(8) -0.068(10) -0.058(10)
 C103 0.282(16) 0.236(13) 0.207(11) -0.004(11) -0.087(12) -0.080(12)
 C104 0.32(2) 0.249(17) 0.229(12) 0.013(13) -0.073(15) -0.059(15)
 C105 0.34(2) 0.28(2) 0.262(18) -0.003(16) -0.079(18) -0.022(17)
 C106 0.48(4) 0.29(3) 0.31(3) -0.03(3) -0.06(3) 0.10(3)
 O1 0.114(5) 0.077(3) 0.124(4) -0.007(3) 0.013(4) 0.000(3)
 O2 0.187(6) 0.100(4) 0.117(5) -0.003(4) 0.032(5) -0.044(4)
 C1 0.156(7) 0.082(4) 0.111(6) 0.003(4) 0.008(5) -0.024(5)
 C2 0.191(9) 0.093(5) 0.123(7) -0.012(5) 0.002(6) -0.011(5)
 C3 0.161(9) 0.106(5) 0.148(8) -0.016(6) -0.005(6) -0.009(5)
 C4 0.252(19) 0.133(11) 0.156(14) -0.040(11) -0.010(12) -0.007(12)
 C5 0.199(13) 0.145(8) 0.174(11) -0.017(8) 0.017(8) -0.028(8)
 O3 0.130(4) 0.098(4) 0.101(5) 0.020(4) 0.020(4) 0.014(3)
 O4 0.087(3) 0.075(3) 0.110(4) 0.009(3) 0.017(2) 0.012(3)
 C6 0.106(5) 0.090(5) 0.122(5) 0.017(4) 0.032(4) 0.030(4)
 C7 0.142(7) 0.132(7) 0.141(6) 0.032(6) -0.001(5) 0.025(6)
 C8 0.217(11) 0.210(11) 0.143(7) 0.038(8) 0.002(7) 0.056(10)
 C9 0.30(2) 0.29(2) 0.222(15) 0.005(17) -0.086(15) 0.110(17)
 C10 0.278(19) 0.28(2) 0.184(16) 0.091(16) 0.045(15) 0.032(18)
 O5 0.104(4) 0.088(3) 0.119(5) 0.008(3) 0.039(3) 0.008(3)
 O6 0.089(3) 0.099(3) 0.099(3) 0.008(2) 0.027(2) 0.010(2)
 C11 0.078(4) 0.097(4) 0.097(4) 0.000(4) 0.022(3) 0.005(3)
 C12 0.096(4) 0.140(6) 0.111(5) 0.006(5) 0.027(4) 0.022(4)
 C13 0.112(5) 0.166(7) 0.140(7) 0.005(6) 0.053(5) 0.013(5)
 C14 0.161(11) 0.266(15) 0.186(12) -0.007(12) 0.092(10) 0.026(11)
 C15 0.211(14) 0.179(8) 0.286(19) 0.046(13) 0.147(15) 0.022(11)
 O7 0.088(4) 0.086(3) 0.080(3) -0.004(2) 0.016(3) -0.001(2)
 O8 0.086(3) 0.089(3) 0.092(3) -0.003(2) 0.003(2) 0.008(2)
 C16 0.076(4) 0.094(4) 0.085(5) -0.007(3) 0.008(3) 0.000(3)
 C17 0.084(4) 0.110(5) 0.092(6) -0.015(4) 0.012(3) -0.004(4)
 C18 0.114(6) 0.136(6) 0.139(9) 0.008(6) -0.029(6) -0.007(5)
 C19 0.118(8) 0.180(12) 0.121(9) -0.002(8) -0.016(7) -0.026(9)
 C20 0.173(11) 0.141(7) 0.209(14) -0.004(8) -0.061(10) -0.001(7)
 O9 0.122(5) 0.081(3) 0.115(4) 0.012(3) 0.013(3) -0.019(3)
 O10 0.110(4) 0.090(3) 0.101(3) 0.015(2) 0.021(3) -0.009(2)
 C21 0.122(6) 0.083(3) 0.107(5) 0.028(3) 0.016(4) -0.008(4)
 C22 0.133(7) 0.113(5) 0.114(6) 0.025(4) 0.030(5) -0.018(5)
 C23 0.112(6) 0.115(5) 0.113(7) 0.031(5) 0.022(5) -0.003(5)
 C24 0.122(7) 0.104(5) 0.157(11) 0.029(5) 0.032(8) 0.001(5)
 C25 0.129(7) 0.156(9) 0.141(10) 0.047(7) 0.036(7) -0.021(7)
 O11 0.099(5) 0.091(3) 0.115(4) 0.005(3) -0.004(4) -0.015(3)
 O12 0.077(3) 0.090(3) 0.115(3) 0.016(2) 0.008(2) -0.011(2)
 C26 0.088(6) 0.088(4) 0.115(5) 0.022(3) 0.003(4) -0.026(3)
 C27 0.086(6) 0.122(5) 0.116(6) 0.031(4) 0.007(4) -0.016(3)
 C28 0.067(3) 0.128(5) 0.169(7) 0.062(4) -0.005(4) -0.023(3)
 C29 0.101(5) 0.200(11) 0.167(10) 0.073(8) -0.026(6) -0.013(6)
 C30 0.090(5) 0.139(7) 0.233(11) 0.034(6) -0.022(6) -0.004(5)
 O13 0.137(7) 0.079(4) 0.151(6) -0.002(4) 0.008(5) -0.007(4)
 O14 0.128(5) 0.094(4) 0.172(6) -0.003(4) 0.005(5) 0.009(4)
 C31 0.128(8) 0.100(6) 0.153(9) -0.008(6) -0.004(7) 0.001(5)
 C32 0.144(7) 0.117(6) 0.184(9) -0.013(6) 0.025(7) -0.014(6)
 C33 0.140(8) 0.136(8) 0.173(9) -0.021(8) 0.031(7) -0.010(6)
 C34 0.238(19) 0.143(9) 0.165(15) 0.018(9) -0.020(13) -0.042(10)
 C35 0.215(16) 0.232(17) 0.29(2) -0.050(17) 0.089(16) 0.018(14)
 O15 0.120(6) 0.117(5) 0.113(4) 0.009(4) 0.001(4) 0.022(5)
 O16 0.134(5) 0.077(3) 0.114(4) 0.006(3) 0.009(4) 0.017(3)
 C36 0.129(6) 0.096(5) 0.110(5) 0.009(5) 0.004(5) 0.015(5)
 C37 0.133(7) 0.124(6) 0.103(4) 0.016(5) -0.008(4) 0.023(6)
 C38 0.138(6) 0.119(5) 0.096(4) 0.012(4) -0.017(4) 0.010(4)
 C39 0.160(10) 0.187(13) 0.097(5) 0.022(6) -0.027(6) -0.002(10)
 C40 0.161(7) 0.128(6) 0.093(4) 0.000(4) 0.009(4) 0.021(5)
 O17 0.127(7) 0.135(7) 0.177(9) -0.047(6) 0.014(5) 0.018(5)
 O18 0.125(6) 0.106(5) 0.162(6) -0.021(4) 0.010(6) 0.036(5)
 C41 0.111(6) 0.098(5) 0.169(8) -0.043(5) -0.009(5) 0.032(5)
 C42 0.108(6) 0.089(4) 0.210(9) -0.042(5) -0.024(6) 0.027(4)
 C43 0.126(6) 0.088(4) 0.219(11) -0.022(5) -0.046(6) 0.021(5)
 C44 0.144(9) 0.123(8) 0.21(2) -0.003(9) -0.028(10) 0.049(7)
 C45 0.161(9) 0.103(6) 0.231(14) 0.001(6) -0.023(7) 0.036(6)
 O19 0.114(7) 0.126(6) 0.154(6) -0.041(5) 0.025(5) 0.006(5)
 O20 0.124(5) 0.168(8) 0.124(6) -0.041(6) 0.007(4) 0.001(5)
 C46 0.119(7) 0.139(10) 0.150(7) -0.035(7) 0.018(6) 0.018(6)
 C47 0.152(9) 0.175(13) 0.173(9) -0.052(9) -0.002(7) 0.020(8)
 C48 0.166(11) 0.240(14) 0.218(13) -0.027(12) 0.014(9) -0.003(10)
 C49 0.23(2) 0.222(19) 0.241(16) -0.048(17) -0.042(15) -0.05(2)
 C50 0.25(2) 0.30(3) 0.32(2) 0.00(2) 0.10(2) -0.027(19)
 O21 0.126(6) 0.181(9) 0.159(7) -0.038(7) 0.030(6) 0.012(7)
 O22 0.175(8) 0.221(8) 0.160(7) -0.006(7) 0.051(6) 0.000(7)
 C51 0.146(9) 0.224(10) 0.163(9) -0.017(9) 0.034(7) 0.015(11)
 C52 0.149(10) 0.268(15) 0.166(10) -0.030(12) 0.041(8) 0.021(13)
 C53 0.156(11) 0.281(17) 0.145(11) -0.044(11) 0.035(9) 0.027(14)
 C54 0.188(17) 0.27(2) 0.142(16) -0.058(14) 0.028(12) -0.01(2)
 C55 0.191(17) 0.32(3) 0.160(15) -0.058(15) 0.078(14) -0.005(18)
 O23 0.105(6) 0.175(9) 0.157(8) -0.030(7) -0.005(5) 0.016(6)
 O24 0.108(5) 0.205(9) 0.182(8) -0.016(7) 0.023(5) 0.009(7)
 C56 0.095(7) 0.194(11) 0.160(9) -0.047(7) 0.027(6) 0.012(7)
 C57 0.095(8) 0.286(17) 0.169(11) -0.057(11) 0.011(7) 0.020(11)
 C58 0.132(8) 0.35(2) 0.192(11) -0.023(12) 0.026(7) 0.039(10)
 C59 0.140(10) 0.45(3) 0.155(12) -0.049(17) 0.011(8) 0.018(16)
 C60 0.22(2) 0.37(3) 0.31(3) 0.04(2) -0.03(2) 0.015(17)
 O25 0.156(7) 0.225(8) 0.168(8) 0.018(7) 0.045(6) -0.034(7)
 O26 0.125(6) 0.191(8) 0.149(6) 0.038(7) 0.032(5) -0.035(6)
 C61 0.125(8) 0.224(9) 0.161(10) 0.039(9) 0.040(7) -0.026(8)
 C62 0.161(10) 0.292(14) 0.184(13) 0.050(12) 0.062(9) -0.035(10)
 C63 0.158(10) 0.299(15) 0.194(12) 0.075(12) 0.053(9) -0.016(10)
 C64 0.202(16) 0.302(18) 0.169(13) 0.019(15) 0.033(11) -0.033(14)
 C65 0.161(12) 0.30(2) 0.26(2) 0.079(17) 0.079(13) -0.008(14)
 O27 0.172(9) 0.189(10) 0.104(5) -0.001(6) 0.013(6) -0.028(7)
 O28 0.094(6) 0.203(9) 0.089(5) 0.018(5) 0.014(4) 0.003(5)
 C66 0.145(10) 0.190(10) 0.100(7) 0.030(7) 0.021(7) -0.034(7)
 C67 0.184(11) 0.190(11) 0.102(7) 0.033(7) 0.010(7) -0.064(9)
 C68 0.186(13) 0.196(11) 0.113(7) 0.020(7) 0.009(7) -0.048(8)
 C69 0.228(17) 0.266(15) 0.128(9) 0.005(11) 0.026(10) 0.027(14)
 C70 0.178(14) 0.188(15) 0.143(11) 0.032(11) -0.003(10) -0.071(11)
 O29 0.140(8) 0.144(7) 0.138(6) 0.040(5) 0.023(5) -0.007(6)
 O30 0.209(7) 0.099(4) 0.124(5) 0.005(4) 0.042(5) -0.042(4)
 C71 0.160(7) 0.122(6) 0.129(8) 0.016(5) 0.030(6) -0.069(6)
 C72 0.194(9) 0.113(6) 0.125(7) 0.013(5) 0.043(6) -0.053(6)
 C73 0.260(13) 0.113(6) 0.127(7) 0.002(5) 0.070(8) -0.053(7)
 C74 0.28(2) 0.105(6) 0.102(7) 0.007(5) 0.046(12) -0.053(8)
 C75 0.37(2) 0.115(7) 0.228(15) -0.030(8) 0.186(16) -0.045(9)
 O31 0.145(5) 0.120(6) 0.132(4) 0.021(5) -0.010(4) -0.054(5)
 O32 0.160(6) 0.189(9) 0.101(6) 0.007(5) -0.010(4) -0.073(6)
 C76 0.144(7) 0.140(9) 0.119(5) 0.031(5) -0.025(5) -0.070(6)
 C77 0.181(8) 0.200(12) 0.156(8) 0.004(8) -0.064(7) -0.064(9)
 C78 0.159(8) 0.234(13) 0.212(10) -0.025(11) -0.089(8) -0.050(9)
 C79 0.132(9) 0.207(14) 0.281(14) -0.032(15) -0.020(10) 0.004(10)
 C80 0.232(15) 0.240(17) 0.36(2) -0.016(18) -0.199(16) -0.049(14)
 O37 0.147(6) 0.187(7) 0.128(5) -0.026(5) -0.018(4) -0.021(5)

_geom_special_details
;
 All esds (except the esd in the dihedral angle between two l.s. planes)
 are estimated using the full covariance matrix.  The cell esds are taken
 into account individually in the estimation of esds in distances, angles
 and torsion angles; correlations between esds in cell parameters are only
 used when they are defined by crystal symmetry.  An approximate (isotropic)
 treatment of cell esds is used for estimating esds involving l.s. planes.
;
loop_
  _geom_bond_atom_site_label_1
  _geom_bond_atom_site_label_2
  _geom_bond_distance
  _geom_bond_site_symmetry_2
  _geom_bond_publ_flag
 Cr1 F1 1.943(11) . ?
 Cr1 F8 1.948(14) . ?
 Cr1 O2 1.949(10) . ?
 Cr1 O3 1.925(11) . ?
 Cr1 O30 1.975(8) . ?
 Cr1 O32 2.088(14) . ?
 Cr2 F1 1.840(13) . ?
 Cr2 F2 1.943(8) . ?
 Cr2 O1 1.978(9) . ?
 Cr2 O4 1.988(8) . ?
 Cr2 O5 2.008(10) . ?
 Cr2 O7 1.939(10) . ?
 Cr3 F2 1.929(7) . ?
 Cr3 F3 1.921(7) . ?
 Cr3 O6 1.920(6) . ?
 Cr3 O8 1.964(8) . ?
 Cr3 O10 1.961(6) . ?
 Cr3 O12 1.986(7) . ?
 Cr4 F3 1.930(7) . ?
 Cr4 F4 1.915(13) . ?
 Cr4 O9 1.960(10) . ?
 Cr4 O11 1.955(13) . ?
 Cr4 O13 1.965(10) . ?
 Cr4 O16 1.963(11) . ?
 Cr5 F4 1.922(9) . ?
 Cr5 F5 1.919(12) . ?
 Cr5 O14 1.862(11) . ?
 Cr5 O15 1.919(12) . ?
 Cr5 O18 1.931(8) . ?
 Cr5 O19 2.019(16) . ?
 Cr6 F5 1.934(13) . ?
 Cr6 F6 1.947(13) . ?
 Cr6 O17 2.027(14) . ?
 Cr6 O20 1.938(12) . ?
 Cr6 O21 1.915(16) . ?
 Cr6 O23 1.97(2) . ?
 Cr7 F6 1.917(11) . ?
 Cr7 F7 1.844(13) . ?
 Cr7 O22 1.943(14) . ?
 Cr7 O24 1.902(15) . ?
 Cr7 O25 1.884(13) . ?
 Cr7 O27 2.023(15) . ?
 Cr8 F7 2.009(13) . ?
 Cr8 F8 2.066(14) . ?
 Cr8 O26 1.911(14) . ?
 Cr8 O28 2.049(15) . ?
 Cr8 O29 1.948(14) . ?
 Cr8 O31 1.874(12) . ?
 O33 C85 1.376(13) . ?
 O33 C86 1.357(10) . ?
 O34 C85 1.296(15) . ?
 O35 C99 1.414(10) . ?
 O35 C102 1.410(14) . ?
 O36 C102 1.204(15) . ?
 N1 H1A 0.9100 . ?
 N1 H1B 0.9100 . ?
 N1 C93 1.438(11) . ?
 N1 C94 1.459(12) . ?
 C81 H81 0.9500 . ?
 C81 C82 1.236(17) . ?
 C82 C83 1.595(17) . ?
 C83 H83A 0.9900 . ?
 C83 H83B 0.9900 . ?
 C83 C84 1.533(19) . ?
 C84 H84A 0.9900 . ?
 C84 H84B 0.9900 . ?
 C84 C85 1.410(12) . ?
 C89 C88 1.3900 . ?
 C89 C90 1.3900 . ?
 C89 C92 1.514(11) . ?
 C88 H88 0.9500 . ?
 C88 C87 1.3900 . ?
 C87 H87 0.9500 . ?
 C87 C86 1.3900 . ?
 C86 C91 1.3900 . ?
 C91 H91 0.9500 . ?
 C91 C90 1.3900 . ?
 C90 H90 0.9500 . ?
 C92 H92A 0.9900 . ?
 C92 H92B 0.9900 . ?
 C92 C93 1.497(12) . ?
 C93 H93A 0.9900 . ?
 C93 H93B 0.9900 . ?
 C94 H94A 0.9900 . ?
 C94 H94B 0.9900 . ?
 C94 C95 1.518(12) . ?
 C95 H95A 0.9900 . ?
 C95 H95B 0.9900 . ?
 C95 C96 1.492(10) . ?
 C96 C101 1.3900 . ?
 C96 C97 1.3900 . ?
 C101 H101 0.9500 . ?
 C101 C100 1.3900 . ?
 C100 H100 0.9500 . ?
 C100 C99 1.3900 . ?
 C99 C98 1.3900 . ?
 C98 H98 0.9500 . ?
 C98 C97 1.3900 . ?
 C97 H97 0.9500 . ?
 C102 C103 1.44(2) . ?
 C103 H10D 0.9900 . ?
 C103 H10E 0.9900 . ?
 C103 C104 1.498(17) . ?
 C104 H10F 0.9900 . ?
 C104 H10G 0.9900 . ?
 C104 C105 1.573(13) . ?
 C105 C106 1.252(15) . ?
 C106 H106 0.9500 . ?
 O1 C1 1.214(11) . ?
 O2 C1 1.248(11) . ?
 C1 C2 1.473(11) . ?
 C2 H2 0.9500 . ?
 C2 C3 1.277(11) . ?
 C3 C4 1.493(13) . ?
 C3 C5 1.503(13) . ?
 C4 H4A 0.9800 . ?
 C4 H4B 0.9800 . ?
 C4 H4C 0.9800 . ?
 C5 H5A 0.9800 . ?
 C5 H5B 0.9800 . ?
 C5 H5C 0.9800 . ?
 O3 C6 1.265(11) . ?
 O4 C6 1.251(10) . ?
 C6 C7 1.484(11) . ?
 C7 H7 0.9500 . ?
 C7 C8 1.311(12) . ?
 C8 C9 1.490(14) . ?
 C8 C10 1.522(14) . ?
 C9 H9A 0.9800 . ?
 C9 H9B 0.9800 . ?
 C9 H9C 0.9800 . ?
 C10 H10A 0.9800 . ?
 C10 H10B 0.9800 . ?
 C10 H10C 0.9800 . ?
 O5 C11 1.238(9) . ?
 O6 C11 1.246(9) . ?
 C11 C12 1.491(9) . ?
 C12 H12 0.9500 . ?
 C12 C13 1.284(11) . ?
 C13 C14 1.495(11) . ?
 C13 C15 1.510(13) . ?
 C14 H14A 0.9800 . ?
 C14 H14B 0.9800 . ?
 C14 H14C 0.9800 . ?
 C15 H15A 0.9800 . ?
 C15 H15B 0.9800 . ?
 C15 H15C 0.9800 . ?
 O7 C16 1.259(10) . ?
 O8 C16 1.267(10) . ?
 C16 C17 1.462(9) . ?
 C17 H17 0.9500 . ?
 C17 C18 1.283(10) . ?
 C18 C19 1.498(11) . ?
 C18 C20 1.494(13) . ?
 C19 H19A 0.9800 . ?
 C19 H19B 0.9800 . ?
 C19 H19C 0.9800 . ?
 C20 H20A 0.9800 . ?
 C20 H20B 0.9800 . ?
 C20 H20C 0.9800 . ?
 O9 C21 1.271(11) . ?
 O10 C21 1.282(10) . ?
 C21 C22 1.472(10) . ?
 C22 H22 0.9500 . ?
 C22 C23 1.284(11) . ?
 C23 C24 1.505(13) . ?
 C23 C25 1.510(11) . ?
 C24 H24A 0.9800 . ?
 C24 H24B 0.9800 . ?
 C24 H24C 0.9800 . ?
 C25 H25A 0.9800 . ?
 C25 H25B 0.9800 . ?
 C25 H25C 0.9800 . ?
 O11 C26 1.256(11) . ?
 O12 C26 1.274(10) . ?
 C26 C27 1.486(10) . ?
 C27 H27 0.9500 . ?
 C27 C28 1.338(11) . ?
 C28 C29 1.479(10) . ?
 C28 C30 1.510(12) . ?
 C29 H29A 0.9800 . ?
 C29 H29B 0.9800 . ?
 C29 H29C 0.9800 . ?
 C30 H30A 0.9800 . ?
 C30 H30B 0.9800 . ?
 C30 H30C 0.9800 . ?
 O13 C31 1.254(12) . ?
 O14 C31 1.248(12) . ?
 C31 C32 1.472(12) . ?
 C32 H32 0.9500 . ?
 C32 C33 1.260(11) . ?
 C33 C34 1.490(13) . ?
 C33 C35 1.524(13) . ?
 C34 H34A 0.9800 . ?
 C34 H34B 0.9800 . ?
 C34 H34C 0.9800 . ?
 C35 H35A 0.9800 . ?
 C35 H35B 0.9800 . ?
 C35 H35C 0.9800 . ?
 O15 C36 1.247(12) . ?
 O16 C36 1.240(11) . ?
 C36 C37 1.459(10) . ?
 C37 H37 0.9500 . ?
 C37 C38 1.314(11) . ?
 C38 C39 1.501(10) . ?
 C38 C40 1.486(11) . ?
 C39 H39A 0.9800 . ?
 C39 H39B 0.9800 . ?
 C39 H39C 0.9800 . ?
 C40 H40A 0.9800 . ?
 C40 H40B 0.9800 . ?
 C40 H40C 0.9800 . ?
 O17 C41 1.280(12) . ?
 O18 C41 1.262(12) . ?
 C41 C42 1.477(10) . ?
 C42 H42 0.9500 . ?
 C42 C43 1.307(12) . ?
 C43 C44 1.504(11) . ?
 C43 C45 1.476(13) . ?
 C44 H44A 0.9800 . ?
 C44 H44B 0.9800 . ?
 C44 H44C 0.9800 . ?
 C45 H45A 0.9800 . ?
 C45 H45B 0.9800 . ?
 C45 H45C 0.9800 . ?
 O19 C46 1.249(12) . ?
 O20 C46 1.254(12) . ?
 C46 C47 1.468(12) . ?
 C47 H47 0.9500 . ?
 C47 C48 1.269(13) . ?
 C48 C49 1.512(14) . ?
 C48 C50 1.528(14) . ?
 C49 H49A 0.9800 . ?
 C49 H49B 0.9800 . ?
 C49 H49C 0.9800 . ?
 C50 H50A 0.9800 . ?
 C50 H50B 0.9800 . ?
 C50 H50C 0.9800 . ?
 O21 C51 1.268(13) . ?
 O22 C51 1.254(13) . ?
 C51 C52 1.464(13) . ?
 C52 H52 0.9500 . ?
 C52 C53 1.274(13) . ?
 C53 C54 1.501(14) . ?
 C53 C55 1.505(13) . ?
 C54 H54A 0.9800 . ?
 C54 H54B 0.9800 . ?
 C54 H54C 0.9800 . ?
 C55 H55A 0.9800 . ?
 C55 H55B 0.9800 . ?
 C55 H55C 0.9800 . ?
 O23 C56 1.243(12) . ?
 O24 C56 1.247(13) . ?
 C56 C57 1.465(13) . ?
 C57 H57 0.9500 . ?
 C57 C58 1.264(13) . ?
 C58 C59 1.482(14) . ?
 C58 C60 1.521(14) . ?
 C59 H59A 0.9800 . ?
 C59 H59B 0.9800 . ?
 C59 H59C 0.9800 . ?
 C60 H60A 0.9800 . ?
 C60 H60B 0.9800 . ?
 C60 H60C 0.9800 . ?
 O25 C61 1.244(13) . ?
 O26 C61 1.222(13) . ?
 C61 C62 1.494(12) . ?
 C62 H62 0.9500 . ?
 C62 C63 1.269(13) . ?
 C63 C64 1.499(14) . ?
 C63 C65 1.532(13) . ?
 C64 H64A 0.9800 . ?
 C64 H64B 0.9800 . ?
 C64 H64C 0.9800 . ?
 C65 H65A 0.9800 . ?
 C65 H65B 0.9800 . ?
 C65 H65C 0.9800 . ?
 O27 C66 1.257(13) . ?
 O28 C66 1.262(13) . ?
 C66 C67 1.471(12) . ?
 C67 H67 0.9500 . ?
 C67 C68 1.285(12) . ?
 C68 C69 1.489(14) . ?
 C68 C70 1.506(13) . ?
 C69 H69A 0.9800 . ?
 C69 H69B 0.9800 . ?
 C69 H69C 0.9800 . ?
 C70 H70A 0.9800 . ?
 C70 H70B 0.9800 . ?
 C70 H70C 0.9800 . ?
 O29 C71 1.235(12) . ?
 O30 C71 1.236(12) . ?
 C71 C72 1.488(12) . ?
 C72 H72 0.9500 . ?
 C72 C73 1.301(11) . ?
 C73 C74 1.511(12) . ?
 C73 C75 1.507(13) . ?
 C74 H74A 0.9800 . ?
 C74 H74B 0.9800 . ?
 C74 H74C 0.9800 . ?
 C75 H75A 0.9800 . ?
 C75 H75B 0.9800 . ?
 C75 H75C 0.9800 . ?
 O31 C76 1.275(13) . ?
 O32 C76 1.273(13) . ?
 C76 C77 1.505(11) . ?
 C77 H77 0.9500 . ?
 C77 C78 1.295(13) . ?
 C78 C79 1.525(14) . ?
 C78 C80 1.519(11) . ?
 C79 H79A 0.9800 . ?
 C79 H79B 0.9800 . ?
 C79 H79C 0.9800 . ?
 C80 H80A 0.9800 . ?
 C80 H80B 0.9800 . ?
 C80 H80C 0.9800 . ?
 O37 H37A 0.8703 . ?
 O37 H37B 0.8699 . ?

loop_
  _geom_angle_atom_site_label_1
  _geom_angle_atom_site_label_2
  _geom_angle_atom_site_label_3
  _geom_angle
  _geom_angle_site_symmetry_1
  _geom_angle_site_symmetry_3
  _geom_angle_publ_flag
 F1 Cr1 F8 87.21(16) . . ?
 F1 Cr1 O2 91.8(5) . . ?
 F1 Cr1 O30 178.7(6) . . ?
 F1 Cr1 O32 88.0(6) . . ?
 F8 Cr1 O30 92.4(5) . . ?
 F8 Cr1 O32 88.0(6) . . ?
 O2 Cr1 F8 176.0(6) . . ?
 O2 Cr1 O30 88.5(4) . . ?
 O2 Cr1 O32 88.0(6) . . ?
 O3 Cr1 F1 91.3(4) . . ?
 O3 Cr1 F8 87.0(6) . . ?
 O3 Cr1 O2 97.0(5) . . ?
 O3 Cr1 O30 90.0(4) . . ?
 O3 Cr1 O32 175.0(5) . . ?
 O30 Cr1 O32 90.8(6) . . ?
 F1 Cr2 F2 87.7(4) . . ?
 F1 Cr2 O1 94.6(5) . . ?
 F1 Cr2 O4 91.1(5) . . ?
 F1 Cr2 O5 177.1(5) . . ?
 F1 Cr2 O7 92.0(5) . . ?
 F2 Cr2 O1 177.7(4) . . ?
 F2 Cr2 O4 87.6(3) . . ?
 F2 Cr2 O5 93.2(3) . . ?
 O1 Cr2 O4 92.7(4) . . ?
 O1 Cr2 O5 84.5(4) . . ?
 O4 Cr2 O5 86.2(4) . . ?
 O7 Cr2 F2 91.2(4) . . ?
 O7 Cr2 O1 88.3(4) . . ?
 O7 Cr2 O4 176.6(4) . . ?
 O7 Cr2 O5 90.7(5) . . ?
 F2 Cr3 O8 90.1(4) . . ?
 F2 Cr3 O10 178.5(3) . . ?
 F2 Cr3 O12 88.3(3) . . ?
 F3 Cr3 F2 88.4(3) . . ?
 F3 Cr3 O8 88.6(3) . . ?
 F3 Cr3 O10 90.2(3) . . ?
 F3 Cr3 O12 90.5(3) . . ?
 O6 Cr3 F2 95.5(3) . . ?
 O6 Cr3 F3 176.1(3) . . ?
 O6 Cr3 O8 91.9(3) . . ?
 O6 Cr3 O10 85.9(3) . . ?
 O6 Cr3 O12 89.2(3) . . ?
 O8 Cr3 O12 178.2(4) . . ?
 O10 Cr3 O8 89.6(3) . . ?
 O10 Cr3 O12 91.9(3) . . ?
 F3 Cr4 O9 93.8(4) . . ?
 F3 Cr4 O11 90.0(4) . . ?
 F3 Cr4 O13 176.8(4) . . ?
 F3 Cr4 O16 89.2(4) . . ?
 F4 Cr4 F3 87.9(4) . . ?
 F4 Cr4 O9 178.1(4) . . ?
 F4 Cr4 O11 91.0(6) . . ?
 F4 Cr4 O13 89.1(5) . . ?
 F4 Cr4 O16 91.4(5) . . ?
 O9 Cr4 O13 89.1(4) . . ?
 O9 Cr4 O16 87.9(5) . . ?
 O11 Cr4 O9 89.7(6) . . ?
 O11 Cr4 O13 91.4(5) . . ?
 O11 Cr4 O16 177.4(6) . . ?
 O16 Cr4 O13 89.5(5) . . ?
 F4 Cr5 O18 175.8(6) . . ?
 F4 Cr5 O19 88.4(5) . . ?
 F5 Cr5 F4 88.4(2) . . ?
 F5 Cr5 O18 95.8(5) . . ?
 F5 Cr5 O19 90.1(6) . . ?
 O14 Cr5 F4 92.3(5) . . ?
 O14 Cr5 F5 179.1(6) . . ?
 O14 Cr5 O15 88.8(6) . . ?
 O14 Cr5 O18 83.5(5) . . ?
 O14 Cr5 O19 90.5(6) . . ?
 O15 Cr5 F4 90.8(5) . . ?
 O15 Cr5 F5 90.7(6) . . ?
 O15 Cr5 O18 88.9(6) . . ?
 O15 Cr5 O19 178.9(5) . . ?
 O18 Cr5 O19 91.8(6) . . ?
 F5 Cr6 F6 88.0(6) . . ?
 F5 Cr6 O17 88.4(6) . . ?
 F5 Cr6 O20 92.3(6) . . ?
 F5 Cr6 O23 84.2(8) . . ?
 F6 Cr6 O17 175.5(7) . . ?
 F6 Cr6 O23 88.8(7) . . ?
 O20 Cr6 F6 89.5(6) . . ?
 O20 Cr6 O17 93.4(6) . . ?
 O20 Cr6 O23 176.2(9) . . ?
 O21 Cr6 F5 176.7(7) . . ?
 O21 Cr6 F6 94.7(6) . . ?
 O21 Cr6 O17 88.9(6) . . ?
 O21 Cr6 O20 89.5(7) . . ?
 O21 Cr6 O23 94.0(9) . . ?
 O23 Cr6 O17 88.1(8) . . ?
 F6 Cr7 O22 93.1(6) . . ?
 F6 Cr7 O27 88.4(6) . . ?
 F7 Cr7 F6 88.9(6) . . ?
 F7 Cr7 O22 176.4(6) . . ?
 F7 Cr7 O24 86.1(6) . . ?
 F7 Cr7 O25 92.5(6) . . ?
 F7 Cr7 O27 92.5(6) . . ?
 O22 Cr7 O27 84.6(6) . . ?
 O24 Cr7 F6 89.3(6) . . ?
 O24 Cr7 O22 96.8(7) . . ?
 O24 Cr7 O27 177.3(7) . . ?
 O25 Cr7 F6 175.7(7) . . ?
 O25 Cr7 O22 85.8(7) . . ?
 O25 Cr7 O24 86.7(7) . . ?
 O25 Cr7 O27 95.7(6) . . ?
 F7 Cr8 F8 85.3(5) . . ?
 F7 Cr8 O28 87.0(6) . . ?
 O26 Cr8 F7 94.0(6) . . ?
 O26 Cr8 F8 178.9(7) . . ?
 O26 Cr8 O28 96.6(7) . . ?
 O26 Cr8 O29 89.7(6) . . ?
 O28 Cr8 F8 82.6(6) . . ?
 O29 Cr8 F7 172.9(6) . . ?
 O29 Cr8 F8 90.9(6) . . ?
 O29 Cr8 O28 86.6(7) . . ?
 O31 Cr8 F7 90.6(5) . . ?
 O31 Cr8 F8 94.9(6) . . ?
 O31 Cr8 O26 85.9(7) . . ?
 O31 Cr8 O28 176.6(6) . . ?
 O31 Cr8 O29 95.7(6) . . ?
 Cr2 F1 Cr1 122.4(8) . . ?
 Cr3 F2 Cr2 121.1(5) . . ?
 Cr3 F3 Cr4 123.9(4) . . ?
 Cr4 F4 Cr5 125.0(7) . . ?
 Cr5 F5 Cr6 123.6(7) . . ?
 Cr7 F6 Cr6 121.6(7) . . ?
 Cr7 F7 Cr8 122.8(7) . . ?
 Cr1 F8 Cr8 120.3(7) . . ?
 C86 O33 C85 119.3(13) . . ?
 C102 O35 C99 118.8(10) . . ?
 H1A N1 H1B 107.2 . . ?
 C93 N1 H1A 108.0 . . ?
 C93 N1 H1B 108.0 . . ?
 C93 N1 C94 117.4(9) . . ?
 C94 N1 H1A 108.0 . . ?
 C94 N1 H1B 108.0 . . ?
 C82 C81 H81 180.0 . . ?
 C81 C82 C83 173(5) . . ?
 C82 C83 H83A 111.1 . . ?
 C82 C83 H83B 111.1 . . ?
 H83A C83 H83B 109.1 . . ?
 C84 C83 C82 103.4(17) . . ?
 C84 C83 H83A 111.1 . . ?
 C84 C83 H83B 111.1 . . ?
 C83 C84 H84A 109.1 . . ?
 C83 C84 H84B 109.1 . . ?
 H84A C84 H84B 107.8 . . ?
 C85 C84 C83 112.7(15) . . ?
 C85 C84 H84A 109.1 . . ?
 C85 C84 H84B 109.1 . . ?
 O33 C85 C84 114.8(11) . . ?
 O34 C85 O33 123.1(13) . . ?
 O34 C85 C84 121.9(13) . . ?
 C88 C89 C90 120.0 . . ?
 C88 C89 C92 123.3(8) . . ?
 C90 C89 C92 116.4(8) . . ?
 C89 C88 H88 120.0 . . ?
 C87 C88 C89 120.0 . . ?
 C87 C88 H88 120.0 . . ?
 C88 C87 H87 120.0 . . ?
 C86 C87 C88 120.0 . . ?
 C86 C87 H87 120.0 . . ?
 O33 C86 C87 128.3(12) . . ?
 O33 C86 C91 111.7(12) . . ?
 C87 C86 C91 120.0 . . ?
 C86 C91 H91 120.0 . . ?
 C90 C91 C86 120.0 . . ?
 C90 C91 H91 120.0 . . ?
 C89 C90 H90 120.0 . . ?
 C91 C90 C89 120.0 . . ?
 C91 C90 H90 120.0 . . ?
 C89 C92 H92A 110.0 . . ?
 C89 C92 H92B 110.0 . . ?
 H92A C92 H92B 108.4 . . ?
 C93 C92 C89 108.6(10) . . ?
 C93 C92 H92A 110.0 . . ?
 C93 C92 H92B 110.0 . . ?
 N1 C93 C92 101.5(9) . . ?
 N1 C93 H93A 111.5 . . ?
 N1 C93 H93B 111.5 . . ?
 C92 C93 H93A 111.5 . . ?
 C92 C93 H93B 111.5 . . ?
 H93A C93 H93B 109.3 . . ?
 N1 C94 H94A 103.2 . . ?
 N1 C94 H94B 103.2 . . ?
 N1 C94 C95 135.8(12) . . ?
 H94A C94 H94B 105.2 . . ?
 C95 C94 H94A 103.2 . . ?
 C95 C94 H94B 103.2 . . ?
 C94 C95 H95A 106.8 . . ?
 C94 C95 H95B 106.8 . . ?
 H95A C95 H95B 106.7 . . ?
 C96 C95 C94 122.1(10) . . ?
 C96 C95 H95A 106.8 . . ?
 C96 C95 H95B 106.8 . . ?
 C101 C96 C95 128.6(6) . . ?
 C101 C96 C97 120.0 . . ?
 C97 C96 C95 111.4(6) . . ?
 C96 C101 H101 120.0 . . ?
 C100 C101 C96 120.0 . . ?
 C100 C101 H101 120.0 . . ?
 C101 C100 H100 120.0 . . ?
 C99 C100 C101 120.0 . . ?
 C99 C100 H100 120.0 . . ?
 C100 C99 O35 120.5(9) . . ?
 C100 C99 C98 120.0 . . ?
 C98 C99 O35 119.1(9) . . ?
 C99 C98 H98 120.0 . . ?
 C97 C98 C99 120.0 . . ?
 C97 C98 H98 120.0 . . ?
 C96 C97 H97 120.0 . . ?
 C98 C97 C96 120.0 . . ?
 C98 C97 H97 120.0 . . ?
 O35 C102 C103 110.4(12) . . ?
 O36 C102 O35 117.5(15) . . ?
 O36 C102 C103 132.0(14) . . ?
 C102 C103 H10D 108.3 . . ?
 C102 C103 H10E 108.3 . . ?
 C102 C103 C104 116.0(15) . . ?
 H10D C103 H10E 107.4 . . ?
 C104 C103 H10D 108.3 . . ?
 C104 C103 H10E 108.3 . . ?
 C103 C104 H10F 110.9 . . ?
 C103 C104 H10G 110.9 . . ?
 C103 C104 C105 104.5(15) . . ?
 H10F C104 H10G 108.9 . . ?
 C105 C104 H10F 110.9 . . ?
 C105 C104 H10G 110.9 . . ?
 C106 C105 C104 170(4) . . ?
 C105 C106 H106 180.0 . . ?
 C1 O1 Cr2 134.7(10) . . ?
 C1 O2 Cr1 134.2(6) . . ?
 O1 C1 O2 123.6(10) . . ?
 O1 C1 C2 115.4(11) . . ?
 O2 C1 C2 120.5(9) . . ?
 C1 C2 H2 112.6 . . ?
 C3 C2 C1 134.9(13) . . ?
 C3 C2 H2 112.6 . . ?
 C2 C3 C4 123.8(15) . . ?
 C2 C3 C5 122.6(12) . . ?
 C4 C3 C5 113.6(12) . . ?
 C3 C4 H4A 109.5 . . ?
 C3 C4 H4B 109.5 . . ?
 C3 C4 H4C 109.5 . . ?
 H4A C4 H4B 109.5 . . ?
 H4A C4 H4C 109.5 . . ?
 H4B C4 H4C 109.5 . . ?
 C3 C5 H5A 109.5 . . ?
 C3 C5 H5B 109.5 . . ?
 C3 C5 H5C 109.5 . . ?
 H5A C5 H5B 109.5 . . ?
 H5A C5 H5C 109.5 . . ?
 H5B C5 H5C 109.5 . . ?
 C6 O3 Cr1 135.2(8) . . ?
 C6 O4 Cr2 133.3(7) . . ?
 O3 C6 C7 119.7(9) . . ?
 O4 C6 O3 122.0(10) . . ?
 O4 C6 C7 118.2(9) . . ?
 C6 C7 H7 116.9 . . ?
 C8 C7 C6 126.2(11) . . ?
 C8 C7 H7 116.9 . . ?
 C7 C8 C9 123.6(15) . . ?
 C7 C8 C10 124.0(13) . . ?
 C9 C8 C10 112.3(14) . . ?
 C8 C9 H9A 109.5 . . ?
 C8 C9 H9B 109.5 . . ?
 C8 C9 H9C 109.5 . . ?
 H9A C9 H9B 109.5 . . ?
 H9A C9 H9C 109.5 . . ?
 H9B C9 H9C 109.5 . . ?
 C8 C10 H10A 109.5 . . ?
 C8 C10 H10B 109.5 . . ?
 C8 C10 H10C 109.5 . . ?
 H10A C10 H10B 109.5 . . ?
 H10A C10 H10C 109.5 . . ?
 H10B C10 H10C 109.5 . . ?
 C11 O5 Cr2 129.8(7) . . ?
 C11 O6 Cr3 136.1(5) . . ?
 O5 C11 O6 126.3(7) . . ?
 O5 C11 C12 116.5(8) . . ?
 O6 C11 C12 117.2(7) . . ?
 C11 C12 H12 115.8 . . ?
 C13 C12 C11 128.3(9) . . ?
 C13 C12 H12 115.8 . . ?
 C12 C13 C14 122.6(11) . . ?
 C12 C13 C15 123.9(9) . . ?
 C14 C13 C15 113.4(11) . . ?
 C13 C14 H14A 109.5 . . ?
 C13 C14 H14B 109.5 . . ?
 C13 C14 H14C 109.5 . . ?
 H14A C14 H14B 109.5 . . ?
 H14A C14 H14C 109.5 . . ?
 H14B C14 H14C 109.5 . . ?
 C13 C15 H15A 109.5 . . ?
 C13 C15 H15B 109.5 . . ?
 C13 C15 H15C 109.5 . . ?
 H15A C15 H15B 109.5 . . ?
 H15A C15 H15C 109.5 . . ?
 H15B C15 H15C 109.5 . . ?
 C16 O7 Cr2 136.0(8) . . ?
 C16 O8 Cr3 130.4(6) . . ?
 O7 C16 O8 124.6(8) . . ?
 O7 C16 C17 116.0(8) . . ?
 O8 C16 C17 119.4(8) . . ?
 C16 C17 H17 116.0 . . ?
 C18 C17 C16 128.1(10) . . ?
 C18 C17 H17 116.0 . . ?
 C17 C18 C19 119.7(12) . . ?
 C17 C18 C20 125.6(10) . . ?
 C20 C18 C19 114.2(11) . . ?
 C18 C19 H19A 109.5 . . ?
 C18 C19 H19B 109.5 . . ?
 C18 C19 H19C 109.5 . . ?
 H19A C19 H19B 109.5 . . ?
 H19A C19 H19C 109.5 . . ?
 H19B C19 H19C 109.5 . . ?
 C18 C20 H20A 109.5 . . ?
 C18 C20 H20B 109.5 . . ?
 C18 C20 H20C 109.5 . . ?
 H20A C20 H20B 109.5 . . ?
 H20A C20 H20C 109.5 . . ?
 H20B C20 H20C 109.5 . . ?
 C21 O9 Cr4 133.4(6) . . ?
 C21 O10 Cr3 127.7(6) . . ?
 O9 C21 O10 126.0(8) . . ?
 O9 C21 C22 117.3(8) . . ?
 O10 C21 C22 116.7(8) . . ?
 C21 C22 H22 113.4 . . ?
 C23 C22 C21 133.2(10) . . ?
 C23 C22 H22 113.4 . . ?
 C22 C23 C24 122.5(9) . . ?
 C22 C23 C25 121.4(10) . . ?
 C24 C23 C25 115.9(9) . . ?
 C23 C24 H24A 109.5 . . ?
 C23 C24 H24B 109.5 . . ?
 C23 C24 H24C 109.5 . . ?
 H24A C24 H24B 109.5 . . ?
 H24A C24 H24C 109.5 . . ?
 H24B C24 H24C 109.5 . . ?
 C23 C25 H25A 109.5 . . ?
 C23 C25 H25B 109.5 . . ?
 C23 C25 H25C 109.5 . . ?
 H25A C25 H25B 109.5 . . ?
 H25A C25 H25C 109.5 . . ?
 H25B C25 H25C 109.5 . . ?
 C26 O11 Cr4 130.3(10) . . ?
 C26 O12 Cr3 134.0(8) . . ?
 O11 C26 O12 124.6(10) . . ?
 O11 C26 C27 117.2(9) . . ?
 O12 C26 C27 118.1(9) . . ?
 C26 C27 H27 116.7 . . ?
 C28 C27 C26 126.7(9) . . ?
 C28 C27 H27 116.7 . . ?
 C27 C28 C29 123.1(10) . . ?
 C27 C28 C30 124.9(8) . . ?
 C29 C28 C30 111.9(9) . . ?
 C28 C29 H29A 109.5 . . ?
 C28 C29 H29B 109.5 . . ?
 C28 C29 H29C 109.5 . . ?
 H29A C29 H29B 109.5 . . ?
 H29A C29 H29C 109.5 . . ?
 H29B C29 H29C 109.5 . . ?
 C28 C30 H30A 109.5 . . ?
 C28 C30 H30B 109.5 . . ?
 C28 C30 H30C 109.5 . . ?
 H30A C30 H30B 109.5 . . ?
 H30A C30 H30C 109.5 . . ?
 H30B C30 H30C 109.5 . . ?
 C31 O13 Cr4 128.1(9) . . ?
 C31 O14 Cr5 133.5(9) . . ?
 O13 C31 C32 118.7(12) . . ?
 O14 C31 O13 129.5(11) . . ?
 O14 C31 C32 111.6(10) . . ?
 C31 C32 H32 115.8 . . ?
 C33 C32 C31 128.5(12) . . ?
 C33 C32 H32 115.8 . . ?
 C32 C33 C34 124.3(15) . . ?
 C32 C33 C35 126.9(14) . . ?
 C34 C33 C35 108.8(14) . . ?
 C33 C34 H34A 109.5 . . ?
 C33 C34 H34B 109.5 . . ?
 C33 C34 H34C 109.5 . . ?
 H34A C34 H34B 109.5 . . ?
 H34A C34 H34C 109.5 . . ?
 H34B C34 H34C 109.5 . . ?
 C33 C35 H35A 109.5 . . ?
 C33 C35 H35B 109.5 . . ?
 C33 C35 H35C 109.5 . . ?
 H35A C35 H35B 109.5 . . ?
 H35A C35 H35C 109.5 . . ?
 H35B C35 H35C 109.5 . . ?
 C36 O15 Cr5 131.9(8) . . ?
 C36 O16 Cr4 134.8(9) . . ?
 O15 C36 C37 117.1(10) . . ?
 O16 C36 O15 126.2(10) . . ?
 O16 C36 C37 116.7(11) . . ?
 C36 C37 H37 115.2 . . ?
 C38 C37 C36 129.6(10) . . ?
 C38 C37 H37 115.2 . . ?
 C37 C38 C39 119.0(10) . . ?
 C37 C38 C40 126.0(8) . . ?
 C40 C38 C39 114.7(9) . . ?
 C38 C39 H39A 109.5 . . ?
 C38 C39 H39B 109.5 . . ?
 C38 C39 H39C 109.5 . . ?
 H39A C39 H39B 109.5 . . ?
 H39A C39 H39C 109.5 . . ?
 H39B C39 H39C 109.5 . . ?
 C38 C40 H40A 109.5 . . ?
 C38 C40 H40B 109.5 . . ?
 C38 C40 H40C 109.5 . . ?
 H40A C40 H40B 109.5 . . ?
 H40A C40 H40C 109.5 . . ?
 H40B C40 H40C 109.5 . . ?
 C41 O17 Cr6 135.0(9) . . ?
 C41 O18 Cr5 133.2(9) . . ?
 O17 C41 C42 120.6(11) . . ?
 O18 C41 O17 124.2(10) . . ?
 O18 C41 C42 115.2(11) . . ?
 C41 C42 H42 114.9 . . ?
 C43 C42 C41 130.2(11) . . ?
 C43 C42 H42 114.9 . . ?
 C42 C43 C44 118.2(13) . . ?
 C42 C43 C45 129.0(9) . . ?
 C45 C43 C44 112.3(11) . . ?
 C43 C44 H44A 109.5 . . ?
 C43 C44 H44B 109.5 . . ?
 C43 C44 H44C 109.5 . . ?
 H44A C44 H44B 109.5 . . ?
 H44A C44 H44C 109.5 . . ?
 H44B C44 H44C 109.5 . . ?
 C43 C45 H45A 109.5 . . ?
 C43 C45 H45B 109.5 . . ?
 C43 C45 H45C 109.5 . . ?
 H45A C45 H45B 109.5 . . ?
 H45A C45 H45C 109.5 . . ?
 H45B C45 H45C 109.5 . . ?
 C46 O19 Cr5 134.9(10) . . ?
 C46 O20 Cr6 137.8(10) . . ?
 O19 C46 O20 122.1(13) . . ?
 O19 C46 C47 124.1(13) . . ?
 O20 C46 C47 113.7(12) . . ?
 C46 C47 H47 113.4 . . ?
 C48 C47 C46 133.1(17) . . ?
 C48 C47 H47 113.4 . . ?
 C47 C48 C49 125.9(16) . . ?
 C47 C48 C50 123.5(17) . . ?
 C49 C48 C50 109.2(15) . . ?
 C48 C49 H49A 109.5 . . ?
 C48 C49 H49B 109.5 . . ?
 C48 C49 H49C 109.5 . . ?
 H49A C49 H49B 109.5 . . ?
 H49A C49 H49C 109.5 . . ?
 H49B C49 H49C 109.5 . . ?
 C48 C50 H50A 109.5 . . ?
 C48 C50 H50B 109.5 . . ?
 C48 C50 H50C 109.5 . . ?
 H50A C50 H50B 109.5 . . ?
 H50A C50 H50C 109.5 . . ?
 H50B C50 H50C 109.5 . . ?
 C51 O21 Cr6 133.3(12) . . ?
 C51 O22 Cr7 130.1(11) . . ?
 O21 C51 C52 116.0(15) . . ?
 O22 C51 O21 126.7(14) . . ?
 O22 C51 C52 116.3(14) . . ?
 C51 C52 H52 113.6 . . ?
 C53 C52 C51 132.7(16) . . ?
 C53 C52 H52 113.6 . . ?
 C52 C53 C54 125.8(15) . . ?
 C52 C53 C55 119.8(16) . . ?
 C54 C53 C55 113.6(15) . . ?
 C53 C54 H54A 109.5 . . ?
 C53 C54 H54B 109.5 . . ?
 C53 C54 H54C 109.5 . . ?
 H54A C54 H54B 109.5 . . ?
 H54A C54 H54C 109.5 . . ?
 H54B C54 H54C 109.5 . . ?
 C53 C55 H55A 109.5 . . ?
 C53 C55 H55B 109.5 . . ?
 C53 C55 H55C 109.5 . . ?
 H55A C55 H55B 109.5 . . ?
 H55A C55 H55C 109.5 . . ?
 H55B C55 H55C 109.5 . . ?
 C56 O23 Cr6 128.1(15) . . ?
 C56 O24 Cr7 137.4(12) . . ?
 O23 C56 O24 127.3(16) . . ?
 O23 C56 C57 120.5(16) . . ?
 O24 C56 C57 112.2(14) . . ?
 C56 C57 H57 113.9 . . ?
 C58 C57 C56 132.3(17) . . ?
 C58 C57 H57 113.9 . . ?
 C57 C58 C59 122.4(17) . . ?
 C57 C58 C60 121.1(16) . . ?
 C59 C58 C60 115.3(16) . . ?
 C58 C59 H59A 109.5 . . ?
 C58 C59 H59B 109.5 . . ?
 C58 C59 H59C 109.5 . . ?
 H59A C59 H59B 109.5 . . ?
 H59A C59 H59C 109.5 . . ?
 H59B C59 H59C 109.5 . . ?
 C58 C60 H60A 109.5 . . ?
 C58 C60 H60B 109.5 . . ?
 C58 C60 H60C 109.5 . . ?
 H60A C60 H60B 109.5 . . ?
 H60A C60 H60C 109.5 . . ?
 H60B C60 H60C 109.5 . . ?
 C61 O25 Cr7 134.5(12) . . ?
 C61 O26 Cr8 131.5(11) . . ?
 O25 C61 C62 113.4(14) . . ?
 O26 C61 O25 128.7(14) . . ?
 O26 C61 C62 117.6(13) . . ?
 C61 C62 H62 114.0 . . ?
 C63 C62 C61 132.0(16) . . ?
 C63 C62 H62 114.0 . . ?
 C62 C63 C64 122.2(14) . . ?
 C62 C63 C65 117.4(15) . . ?
 C64 C63 C65 120.0(14) . . ?
 C63 C64 H64A 109.5 . . ?
 C63 C64 H64B 109.5 . . ?
 C63 C64 H64C 109.5 . . ?
 H64A C64 H64B 109.5 . . ?
 H64A C64 H64C 109.5 . . ?
 H64B C64 H64C 109.5 . . ?
 C63 C65 H65A 109.5 . . ?
 C63 C65 H65B 109.5 . . ?
 C63 C65 H65C 109.5 . . ?
 H65A C65 H65B 109.5 . . ?
 H65A C65 H65C 109.5 . . ?
 H65B C65 H65C 109.5 . . ?
 C66 O27 Cr7 132.1(12) . . ?
 C66 O28 Cr8 132.7(12) . . ?
 O27 C66 O28 126.6(15) . . ?
 O27 C66 C67 116.4(15) . . ?
 O28 C66 C67 116.9(15) . . ?
 C66 C67 H67 112.0 . . ?
 C68 C67 C66 136.0(16) . . ?
 C68 C67 H67 112.0 . . ?
 C67 C68 C69 123.4(15) . . ?
 C67 C68 C70 125.4(16) . . ?
 C69 C68 C70 110.8(13) . . ?
 C68 C69 H69A 109.5 . . ?
 C68 C69 H69B 109.5 . . ?
 C68 C69 H69C 109.5 . . ?
 H69A C69 H69B 109.5 . . ?
 H69A C69 H69C 109.5 . . ?
 H69B C69 H69C 109.5 . . ?
 C68 C70 H70A 109.5 . . ?
 C68 C70 H70B 109.5 . . ?
 C68 C70 H70C 109.5 . . ?
 H70A C70 H70B 109.5 . . ?
 H70A C70 H70C 109.5 . . ?
 H70B C70 H70C 109.5 . . ?
 C71 O29 Cr8 129.3(12) . . ?
 C71 O30 Cr1 135.9(8) . . ?
 O29 C71 O30 129.1(11) . . ?
 O29 C71 C72 116.6(11) . . ?
 O30 C71 C72 113.9(11) . . ?
 C71 C72 H72 116.2 . . ?
 C73 C72 C71 127.6(12) . . ?
 C73 C72 H72 116.2 . . ?
 C72 C73 C74 121.7(12) . . ?
 C72 C73 C75 125.6(12) . . ?
 C75 C73 C74 109.9(10) . . ?
 C73 C74 H74A 109.5 . . ?
 C73 C74 H74B 109.5 . . ?
 C73 C74 H74C 109.5 . . ?
 H74A C74 H74B 109.5 . . ?
 H74A C74 H74C 109.5 . . ?
 H74B C74 H74C 109.5 . . ?
 C73 C75 H75A 109.5 . . ?
 C73 C75 H75B 109.5 . . ?
 C73 C75 H75C 109.5 . . ?
 H75A C75 H75B 109.5 . . ?
 H75A C75 H75C 109.5 . . ?
 H75B C75 H75C 109.5 . . ?
 C76 O31 Cr8 133.4(10) . . ?
 C76 O32 Cr1 129.1(10) . . ?
 O31 C76 C77 111.6(12) . . ?
 O32 C76 O31 129.6(12) . . ?
 O32 C76 C77 118.3(12) . . ?
 C76 C77 H77 114.9 . . ?
 C78 C77 C76 130.2(12) . . ?
 C78 C77 H77 114.9 . . ?
 C77 C78 C79 127.5(11) . . ?
 C77 C78 C80 125.6(15) . . ?
 C80 C78 C79 105.3(14) . . ?
 C78 C79 H79A 109.5 . . ?
 C78 C79 H79B 109.5 . . ?
 C78 C79 H79C 109.5 . . ?
 H79A C79 H79B 109.5 . . ?
 H79A C79 H79C 109.5 . . ?
 H79B C79 H79C 109.5 . . ?
 C78 C80 H80A 109.5 . . ?
 C78 C80 H80B 109.5 . . ?
 C78 C80 H80C 109.5 . . ?
 H80A C80 H80B 109.5 . . ?
 H80A C80 H80C 109.5 . . ?
 H80B C80 H80C 109.5 . . ?
 H37A O37 H37B 104.5 . . ?

loop_
  _geom_torsion_atom_site_label_1
  _geom_torsion_atom_site_label_2
  _geom_torsion_atom_site_label_3
  _geom_torsion_atom_site_label_4
  _geom_torsion
  _geom_torsion_site_symmetry_1
  _geom_torsion_site_symmetry_2
  _geom_torsion_site_symmetry_3
  _geom_torsion_site_symmetry_4
  _geom_torsion_publ_flag
 Cr1 O2 C1 O1 2(2) . . . . ?
 Cr1 O2 C1 C2 -169.3(10) . . . . ?
 Cr1 O3 C6 O4 23(2) . . . . ?
 Cr1 O3 C6 C7 -158.8(11) . . . . ?
 Cr1 O30 C71 O29 -7(3) . . . . ?
 Cr1 O30 C71 C72 165.2(11) . . . . ?
 Cr1 O32 C76 O31 -20(3) . . . . ?
 Cr1 O32 C76 C77 168.5(13) . . . . ?
 Cr2 O1 C1 O2 15(2) . . . . ?
 Cr2 O1 C1 C2 -173.9(10) . . . . ?
 Cr2 O4 C6 O3 -15.6(18) . . . . ?
 Cr2 O4 C6 C7 166.6(8) . . . . ?
 Cr2 O5 C11 O6 -9.4(19) . . . . ?
 Cr2 O5 C11 C12 166.9(9) . . . . ?
 Cr2 O7 C16 O8 -20(3) . . . . ?
 Cr2 O7 C16 C17 163.0(11) . . . . ?
 Cr3 O6 C11 O5 -13.5(18) . . . . ?
 Cr3 O6 C11 C12 170.1(7) . . . . ?
 Cr3 O8 C16 O7 -4(2) . . . . ?
 Cr3 O8 C16 C17 172.5(10) . . . . ?
 Cr3 O10 C21 O9 25.4(15) . . . . ?
 Cr3 O10 C21 C22 -154.3(8) . . . . ?
 Cr3 O12 C26 O11 29.0(19) . . . . ?
 Cr3 O12 C26 C27 -153.6(9) . . . . ?
 Cr4 O9 C21 O10 10.6(17) . . . . ?
 Cr4 O9 C21 C22 -169.8(10) . . . . ?
 Cr4 O11 C26 O12 2(2) . . . . ?
 Cr4 O11 C26 C27 -175.0(12) . . . . ?
 Cr4 O13 C31 O14 -3(4) . . . . ?
 Cr4 O13 C31 C32 170.0(13) . . . . ?
 Cr4 O16 C36 O15 -16(2) . . . . ?
 Cr4 O16 C36 C37 165.9(10) . . . . ?
 Cr5 O14 C31 O13 -24(4) . . . . ?
 Cr5 O14 C31 C32 162.4(11) . . . . ?
 Cr5 O15 C36 O16 -8(3) . . . . ?
 Cr5 O15 C36 C37 169.2(13) . . . . ?
 Cr5 O18 C41 O17 -9(3) . . . . ?
 Cr5 O18 C41 C42 170.1(11) . . . . ?
 Cr5 O19 C46 O20 -4(3) . . . . ?
 Cr5 O19 C46 C47 178.8(15) . . . . ?
 Cr6 O17 C41 O18 -9(3) . . . . ?
 Cr6 O17 C41 C42 172.3(12) . . . . ?
 Cr6 O20 C46 O19 -8(3) . . . . ?
 Cr6 O20 C46 C47 169.5(14) . . . . ?
 Cr6 O21 C51 O22 24(4) . . . . ?
 Cr6 O21 C51 C52 -168.2(16) . . . . ?
 Cr6 O23 C56 O24 8(4) . . . . ?
 Cr6 O23 C56 C57 -174.0(19) . . . . ?
 Cr7 O22 C51 O21 3(4) . . . . ?
 Cr7 O22 C51 C52 -164.8(15) . . . . ?
 Cr7 O24 C56 O23 12(4) . . . . ?
 Cr7 O24 C56 C57 -166.1(16) . . . . ?
 Cr7 O25 C61 O26 14(5) . . . . ?
 Cr7 O25 C61 C62 -172.9(15) . . . . ?
 Cr7 O27 C66 O28 4(5) . . . . ?
 Cr7 O27 C66 C67 -177.4(14) . . . . ?
 Cr8 O26 C61 O25 -2(4) . . . . ?
 Cr8 O26 C61 C62 -174.9(16) . . . . ?
 Cr8 O28 C66 O27 9(5) . . . . ?
 Cr8 O28 C66 C67 -169.3(15) . . . . ?
 Cr8 O29 C71 O30 -18(3) . . . . ?
 Cr8 O29 C71 C72 169.9(11) . . . . ?
 Cr8 O31 C76 O32 0(3) . . . . ?
 Cr8 O31 C76 C77 171.9(10) . . . . ?
 F2 Cr2 F1 Cr1 139.9(7) . . . . ?
 F4 Cr5 O14 C31 5.0(19) . . . . ?
 F6 Cr7 F7 Cr8 -140.4(8) . . . . ?
 F7 Cr7 O25 C61 -33(2) . . . . ?
 F7 Cr8 O31 C76 -96.5(15) . . . . ?
 F8 Cr8 O31 C76 -11.2(15) . . . . ?
 O33 C86 C91 C90 179.3(14) . . . . ?
 O35 C99 C98 C97 173.5(9) . . . . ?
 O35 C102 C103 C104 -165(2) . . . . ?
 O36 C102 C103 C104 14(3) . . . . ?
 N1 C94 C95 C96 145.3(18) . . . . ?
 C82 C83 C84 C85 113(3) . . . . ?
 C83 C84 C85 O33 -5(3) . . . . ?
 C83 C84 C85 O34 180(3) . . . . ?
 C85 O33 C86 C87 -72(2) . . . . ?
 C85 O33 C86 C91 109(2) . . . . ?
 C89 C88 C87 C86 0.0 . . . . ?
 C89 C92 C93 N1 -157.0(10) . . . . ?
 C88 C89 C90 C91 0.0 . . . . ?
 C88 C89 C92 C93 -11.3(14) . . . . ?
 C88 C87 C86 O33 -179.2(17) . . . . ?
 C88 C87 C86 C91 0.0 . . . . ?
 C87 C86 C91 C90 0.0 . . . . ?
 C86 O33 C85 O34 -21(3) . . . . ?
 C86 O33 C85 C84 164(3) . . . . ?
 C86 C91 C90 C89 0.0 . . . . ?
 C90 C89 C88 C87 0.0 . . . . ?
 C90 C89 C92 C93 175.5(9) . . . . ?
 C92 C89 C88 C87 -172.9(11) . . . . ?
 C92 C89 C90 C91 173.4(10) . . . . ?
 C93 N1 C94 C95 163.4(13) . . . . ?
 C94 N1 C93 C92 -153.5(10) . . . . ?
 C94 C95 C96 C101 -41.9(16) . . . . ?
 C94 C95 C96 C97 136.9(12) . . . . ?
 C95 C96 C101 C100 178.8(10) . . . . ?
 C95 C96 C97 C98 -179.0(8) . . . . ?
 C96 C101 C100 C99 0.0 . . . . ?
 C101 C96 C97 C98 0.0 . . . . ?
 C101 C100 C99 O35 -173.5(9) . . . . ?
 C101 C100 C99 C98 0.0 . . . . ?
 C100 C99 C98 C97 0.0 . . . . ?
 C99 O35 C102 O36 -14(2) . . . . ?
 C99 O35 C102 C103 165.0(17) . . . . ?
 C99 C98 C97 C96 0.0 . . . . ?
 C97 C96 C101 C100 0.0 . . . . ?
 C102 O35 C99 C100 -95.0(16) . . . . ?
 C102 O35 C99 C98 91.5(16) . . . . ?
 C102 C103 C104 C105 -79(2) . . . . ?
 O1 Cr2 F1 Cr1 -40.4(7) . . . . ?
 O1 C1 C2 C3 176.2(16) . . . . ?
 O2 C1 C2 C3 -12(3) . . . . ?
 C1 C2 C3 C4 -168.6(19) . . . . ?
 C1 C2 C3 C5 14(3) . . . . ?
 O3 C6 C7 C8 17(2) . . . . ?
 O4 Cr2 F1 Cr1 52.4(7) . . . . ?
 O4 C6 C7 C8 -165.3(15) . . . . ?
 C6 C7 C8 C9 174.6(17) . . . . ?
 C6 C7 C8 C10 -11(3) . . . . ?
 O5 C11 C12 C13 165.0(13) . . . . ?
 O6 C11 C12 C13 -18.4(18) . . . . ?
 C11 C12 C13 C14 178.2(14) . . . . ?
 C11 C12 C13 C15 1(2) . . . . ?
 O7 Cr2 F1 Cr1 -128.9(7) . . . . ?
 O7 C16 C17 C18 -169.6(16) . . . . ?
 O8 C16 C17 C18 13(3) . . . . ?
 C16 C17 C18 C19 -180.0(15) . . . . ?
 C16 C17 C18 C20 8(3) . . . . ?
 O9 C21 C22 C23 -1(2) . . . . ?
 O10 C21 C22 C23 178.8(15) . . . . ?
 C21 C22 C23 C24 10(3) . . . . ?
 C21 C22 C23 C25 -174.1(14) . . . . ?
 O11 C26 C27 C28 -168.2(16) . . . . ?
 O12 C26 C27 C28 14(2) . . . . ?
 C26 C27 C28 C29 178.6(13) . . . . ?
 C26 C27 C28 C30 -5(2) . . . . ?
 O13 C31 C32 C33 -2(3) . . . . ?
 O14 C31 C32 C33 172.3(19) . . . . ?
 C31 C32 C33 C34 -170.4(19) . . . . ?
 C31 C32 C33 C35 8(3) . . . . ?
 O15 Cr5 O14 C31 95.7(19) . . . . ?
 O15 C36 C37 C38 173.1(17) . . . . ?
 O16 C36 C37 C38 -9(3) . . . . ?
 C36 C37 C38 C39 -176.2(18) . . . . ?
 C36 C37 C38 C40 11(3) . . . . ?
 O17 C41 C42 C43 170.2(15) . . . . ?
 O18 Cr5 O14 C31 -175(2) . . . . ?
 O18 C41 C42 C43 -9(2) . . . . ?
 C41 C42 C43 C44 -176.6(14) . . . . ?
 C41 C42 C43 C45 -6(2) . . . . ?
 O19 Cr5 O14 C31 -83.5(19) . . . . ?
 O19 C46 C47 C48 -18(4) . . . . ?
 O20 C46 C47 C48 165(3) . . . . ?
 C46 C47 C48 C49 179(3) . . . . ?
 C46 C47 C48 C50 14(5) . . . . ?
 O21 C51 C52 C53 17(4) . . . . ?
 O22 Cr7 O25 C61 144(2) . . . . ?
 O22 C51 C52 C53 -174(3) . . . . ?
 C51 C52 C53 C54 -14(5) . . . . ?
 C51 C52 C53 C55 177(3) . . . . ?
 O23 C56 C57 C58 11(4) . . . . ?
 O24 Cr7 F7 Cr8 130.2(8) . . . . ?
 O24 Cr7 O25 C61 -119(2) . . . . ?
 O24 C56 C57 C58 -171(3) . . . . ?
 C56 C57 C58 C59 -180(2) . . . . ?
 C56 C57 C58 C60 -13(5) . . . . ?
 O25 Cr7 F7 Cr8 43.7(9) . . . . ?
 O25 C61 C62 C63 176(3) . . . . ?
 O26 Cr8 O31 C76 169.5(15) . . . . ?
 O26 C61 C62 C63 -10(4) . . . . ?
 C61 C62 C63 C64 10(5) . . . . ?
 C61 C62 C63 C65 -163(3) . . . . ?
 O27 Cr7 F7 Cr8 -52.1(8) . . . . ?
 O27 Cr7 O25 C61 60(2) . . . . ?
 O27 C66 C67 C68 8(5) . . . . ?
 O28 C66 C67 C68 -173(3) . . . . ?
 C66 C67 C68 C69 -11(4) . . . . ?
 C66 C67 C68 C70 177(3) . . . . ?
 O29 Cr8 O31 C76 80.2(15) . . . . ?
 O29 C71 C72 C73 -21(2) . . . . ?
 O30 C71 C72 C73 166.1(16) . . . . ?
 C71 C72 C73 C74 -172.0(16) . . . . ?
 C71 C72 C73 C75 -13(3) . . . . ?
 O31 C76 C77 C78 17(3) . . . . ?
 O32 C76 C77 C78 -170(2) . . . . ?
 C76 C77 C78 C79 6(4) . . . . ?
 C76 C77 C78 C80 170(2) . . . . ?

_shelx_res_file
;
TITL gt13-19_col1__a.res in I2/a
    gt13-19_col1_.res
    created by SHELXL-2018/3 at 11:34:34 on 21-Jan-2021
REM Old TITL gt13-19_col1_ in I2/a
REM SHELXT solution in I2/a: R1 0.300, Rweak 0.057, Alpha 0.073
REM <I/s> 0.917 for 497 systematic absences, Orientation as input
REM Formula found by SHELXT: C54 N24 O36 F38 Ni8
CELL 0.6889 29.0196 16.6767 28.3605 90 99.91 90
ZERR 4 0.0006 0.0003 0.0006 0 0.002 0
LATT 2
SYMM 0.5-X,+Y,-Z
SFAC C H Cr F N Ni O
DISP C 0.0019 0.0015 10.8482
DISP Cr 0.2756 0.5908 2384.9692
DISP F 0.0124 0.0097 47.6614
DISP H 0 0 0.6228
DISP N 0.0037 0.0031 18.3366
DISP Ni 0.2866 1.0558 4205.493
DISP O 0.0071 0.0057 30.1916
UNIT 424 560 28 32 4 4 144
SIMU 0.02 0.04 2
RIGU
FLAT O35 O36 C102 C103
SADI C95 C94 C93 C92 C95 C96 C89 C92
DFIX 1.25 O36 C102
SADI O33 C84 C84 O34 O35 C103 C103 O36
SADI N1 C93 N1 C94
DFIX 2.4 O33 O34 O35 O36
FLAT O33 O34 C84 C85
DFIX 1.35 O33 C86
DFIX 1.25 O34 C85
DFIX 1.54 C103 C104 C105 C104
DFIX 1.35 O35 C99 O35 C102
DFIX 2.45 C105 C103
DFIX 1.35 O33 C85 O33 C86
DFIX 1.25 C84 C85
DFIX 2.3 O33 C84
DFIX 1.54 C105 C104
DFIX 1.15 C105 C106
DFIX 2.9 C104 C106
FLAT 0.01 C103 C104 C105 C106
DFIX 1.54 C85 C84
DFIX 1.35 O33 C85
DFIX 1.54 C84 C83
DFIX 2.45 C85 C83
DFIX 1.54 C82 C83
DFIX 2.9 C83 C81
DFIX 1.15 C82 C81
FLAT C81 C82 C83 C84
DFIX 2.4 C86 C85
DFIX 2.45 C84 C82
DFIX 2.45 C102 C104
EADP Cr1 Ni1
EADP Cr2 Ni2
EADP Cr3 Ni3
EADP Cr4 Ni4
EADP Cr5 Ni5
EADP Cr6 Ni6
EADP Cr7 Ni7
EADP Cr8 Ni8
EXYZ Cr1 Ni1
EXYZ Cr2 Ni2
EXYZ Cr3 Ni3
EXYZ Cr4 Ni4
EXYZ Cr5 Ni5
EXYZ Cr6 Ni6
EXYZ Cr7 Ni7
EXYZ Cr8 Ni8

L.S. 64 0 0
PLAN  23
SIZE 0.15 0.23 0.34
TEMP -173.1(2)
CONF
BOND
list 4
MORE -1
BOND $H
fmap 2 53
acta
SHEL 9999 0.81
REM <olex2.extras>
REM <HklSrc "%.\\gt13-19_col1_.hkl">
REM </olex2.extras>

WGHT    0.200000
FVAR       0.10925
PART -1
CR1   3    0.748421    0.861075    0.506543    10.43750    0.13011    0.09203 =
         0.08738   -0.00374    0.03315   -0.03592
CR2   3    0.681968    0.774036    0.575864    10.43750    0.08272    0.06396 =
         0.08467    0.00105    0.01999    0.00263
CR3   3    0.658397    0.584282    0.605144    10.43750    0.07439    0.07698 =
         0.08967    0.00921    0.01455   -0.00387
CR4   3    0.674421    0.401422    0.557511    10.43750    0.10243    0.07221 =
         0.10412    0.00122    0.00785   -0.00523
CR5   3    0.758746    0.331359    0.498281    10.43750    0.10612    0.09616 =
         0.12811   -0.01130    0.00361    0.01793
CR6   3    0.834610    0.419039    0.435304    10.43750    0.10852    0.14825 =
         0.12678   -0.02848    0.01762    0.00981
CR7   3    0.851632    0.608185    0.399822    10.43750    0.13386    0.21114 =
         0.12630   -0.00172    0.03020   -0.01633
CR8   3    0.817998    0.795039    0.425787    10.43750    0.13343    0.12017 =
         0.11977    0.02350   -0.00586   -0.04958
NI1   6    0.748421    0.861075    0.506543    10.06250    0.13011    0.09203 =
         0.08738   -0.00374    0.03315   -0.03592
NI2   6    0.681968    0.774036    0.575864    10.06250    0.08272    0.06396 =
         0.08467    0.00105    0.01999    0.00263
NI3   6    0.658397    0.584282    0.605144    10.06250    0.07439    0.07698 =
         0.08967    0.00921    0.01455   -0.00387
NI4   6    0.674421    0.401422    0.557511    10.06250    0.10243    0.07221 =
         0.10412    0.00122    0.00785   -0.00523
NI5   6    0.758746    0.331359    0.498281    10.06250    0.10612    0.09616 =
         0.12811   -0.01130    0.00361    0.01793
NI6   6    0.834610    0.419039    0.435304    10.06250    0.10852    0.14825 =
         0.12678   -0.02848    0.01762    0.00981
NI7   6    0.851632    0.608185    0.399822    10.06250    0.13386    0.21114 =
         0.12630   -0.00172    0.03020   -0.01633
NI8   6    0.817998    0.795039    0.425787    10.06250    0.13343    0.12017 =
         0.11977    0.02350   -0.00586   -0.04958
F1    4    0.733633    0.773065    0.546277    10.50000    0.08614    0.08595 =
         0.08083    0.00248    0.00798   -0.01468
F2    4    0.673715    0.661239    0.559483    10.50000    0.06679    0.07691 =
         0.08733    0.00319    0.01430   -0.00376
F3    4    0.695946    0.507091    0.578651    10.50000    0.07417    0.07443 =
         0.09481    0.00434    0.00834   -0.00360
F4    4    0.712828    0.409183    0.509134    10.50000    0.10029    0.07992 =
         0.10461   -0.00720    0.00764    0.00912
F5    4    0.798626    0.418324    0.486715    10.50000    0.10464    0.10858 =
         0.10734   -0.02137    0.01318    0.00844
F6    4    0.812303    0.527829    0.420548    10.50000    0.11274    0.15693 =
         0.11420   -0.01254    0.01065   -0.00457
F7    4    0.831717    0.679194    0.441931    10.50000    0.11641    0.14148 =
         0.10080    0.01656    0.00282   -0.02526
F8    4    0.761991    0.780392    0.461160    10.50000    0.10304    0.10959 =
         0.09411    0.00714    0.01482   -0.02713

O33   7    0.956046    0.506690    0.701729    10.50000    0.18195    0.26717 =
         0.35870    0.04353   -0.11997    0.01092
O34   7    0.907608    0.472164    0.756977    10.50000    0.27656    0.50991 =
         0.28305    0.00965   -0.11337    0.04177
O35   7    0.563243    0.471740    0.282456    10.50000    0.17964    0.14749 =
         0.19223    0.02542   -0.04642   -0.04383
O36   7    0.552646    0.578493    0.234049    10.50000    0.33592    0.19016 =
         0.27149    0.00802   -0.01520   -0.06709
N1    5    0.759141    0.629158    0.498756    10.50000    0.09932    0.09381 =
         0.09417    0.00471    0.01797   -0.00334
AFIX  23
H1A   2    0.779690    0.640050    0.478721    10.50000   -1.20000
H1B   2    0.752481    0.676445    0.512121    10.50000   -1.20000
AFIX   0
C81   1    1.096648    0.526913    0.803157    10.50000    0.25031    0.41426 =
         0.48999    0.00661   -0.02294    0.03395
AFIX 163
H81   2    1.120729    0.557935    0.821545    10.50000   -1.20000
AFIX   0
C82   1    1.065311    0.486543    0.779228    10.50000    0.26184    0.43348 =
         0.45147    0.00237   -0.06368    0.06411
C83   1    1.029546    0.431522    0.744360    10.50000    0.27383    0.42347 =
         0.42846    0.01974   -0.08510    0.06714
AFIX  23
H83A  2    1.021846    0.455588    0.712051    10.50000   -1.20000
H83B  2    1.042536    0.377166    0.741601    10.50000   -1.20000
AFIX   0
C84   1    0.986413    0.428740    0.768853    10.50000    0.25462    0.38966 =
         0.37493    0.04557   -0.13080    0.05459
AFIX  23
H84A  2    0.978146    0.372067    0.773607    10.50000   -1.20000
H84B  2    0.994181    0.454124    0.800789    10.50000   -1.20000
AFIX   0
C85   1    0.947405    0.468113    0.742210    10.50000    0.22766    0.35884 =
         0.33231    0.05850   -0.13915    0.02429
AFIX  66
C89   1    0.848543    0.597233    0.601545    10.50000    0.11333    0.13085 =
         0.14262    0.00810    0.01524   -0.00247
C88   1    0.854519    0.514517    0.602930    10.50000    0.12314    0.14008 =
         0.18084   -0.00201    0.01547    0.00880
AFIX  43
H88   2    0.834346    0.481323    0.581278    10.50000   -1.20000
AFIX  65
C87   1    0.890010    0.480370    0.635997    10.50000    0.12066    0.14654 =
         0.23783    0.01803   -0.00623    0.01048
AFIX  43
H87   2    0.894094    0.423837    0.636944    10.50000   -1.20000
AFIX  65
C86   1    0.919526    0.528938    0.667678    10.50000    0.12212    0.19429 =
         0.27552    0.03084   -0.05064    0.00213
C91   1    0.913550    0.611653    0.666293    10.50000    0.10990    0.18893 =
         0.24141   -0.02069   -0.02775   -0.00245
AFIX  43
H91   2    0.933723    0.644847    0.687946    10.50000   -1.20000
AFIX  65
C90   1    0.878059    0.645802    0.633227    10.50000    0.11795    0.15028 =
         0.16803   -0.00601    0.01351   -0.00489
AFIX  43
H90   2    0.873975    0.702335    0.632280    10.50000   -1.20000
AFIX   0
C92   1    0.807636    0.638446    0.570620    10.50000    0.11505    0.11491 =
         0.10717   -0.00962    0.02143    0.00488
AFIX  23
H92A  2    0.786204    0.660719    0.590937    10.50000   -1.20000
H92B  2    0.819008    0.683117    0.552693    10.50000   -1.20000
AFIX   0
C93   1    0.782352    0.578220    0.536430    10.50000    0.08582    0.05873 =
         0.10412    0.01570    0.02955    0.00074
AFIX  23
H93A  2    0.804405    0.541032    0.524621    10.50000   -1.20000
H93B  2    0.759623    0.546942    0.551278    10.50000   -1.20000
AFIX   0
C94   1    0.716103    0.599140    0.469917    10.50000    0.10085    0.08593 =
         0.12392   -0.01771    0.02353    0.00429
AFIX  23
H94A  2    0.700564    0.570917    0.493595    10.50000   -1.20000
H94B  2    0.727261    0.556153    0.450596    10.50000   -1.20000
AFIX   0
C95   1    0.675484    0.635586    0.435765    10.50000    0.11316    0.10366 =
         0.10025    0.00772    0.02150   -0.00105
AFIX  23
H95A  2    0.651343    0.649894    0.455086    10.50000   -1.20000
H95B  2    0.686899    0.686604    0.424131    10.50000   -1.20000
AFIX  66
C96   1    0.651109    0.591621    0.392817    10.50000    0.12269    0.11079 =
         0.10135    0.00386    0.01246   -0.01117
C101  1    0.670423    0.544988    0.360564    10.50000    0.10318    0.13702 =
         0.11093   -0.01739    0.01107   -0.02115
AFIX  43
H101  2    0.703397    0.538890    0.364253    10.50000   -1.20000
AFIX  65
C100  1    0.641490    0.507278    0.322912    10.50000    0.12365    0.15113 =
         0.12542   -0.02713   -0.00718   -0.00350
AFIX  43
H100  2    0.654690    0.475406    0.300869    10.50000   -1.20000
AFIX  65
C99   1    0.593243    0.516201    0.317513    10.50000    0.12301    0.14770 =
         0.15579   -0.00997    0.00932   -0.03865
C98   1    0.573929    0.562834    0.349766    10.50000    0.10489    0.16623 =
         0.17665    0.00103    0.02488   -0.03322
AFIX  43
H98   2    0.540954    0.568932    0.346076    10.50000   -1.20000
AFIX  65
C97   1    0.602861    0.600544    0.387418    10.50000    0.13133    0.16240 =
         0.14518    0.00307    0.02917   -0.01048
AFIX  43
H97   2    0.589661    0.632416    0.409461    10.50000   -1.20000
AFIX   0
C102  1    0.547365    0.507283    0.237500    10.50000    0.24890    0.19295 =
         0.20007    0.02923   -0.06755   -0.05788
C103  1    0.527899    0.447486    0.203195    10.50000    0.28206    0.23591 =
         0.20698   -0.00351   -0.08663   -0.07965
AFIX  23
H10D  2    0.497195    0.430816    0.210618    10.50000   -1.20000
H10E  2    0.548609    0.399917    0.207431    10.50000   -1.20000
AFIX   0
C104  1    0.521175    0.472256    0.151696    10.50000    0.31798    0.24871 =
         0.22928    0.01315   -0.07343   -0.05875
AFIX  23
H10F  2    0.517991    0.424766    0.130436    10.50000   -1.20000
H10G  2    0.547873    0.505023    0.145302    10.50000   -1.20000
AFIX   0
C105  1    0.474765    0.522900    0.143901    10.50000    0.34231    0.27533 =
         0.26204   -0.00278   -0.07900   -0.02151
C106  1    0.438982    0.564469    0.130474    10.50000    0.47706    0.29160 =
         0.30627   -0.03325   -0.06469    0.09646
AFIX 163
H106  2    0.411832    0.596009    0.120286    10.50000   -1.20000
AFIX   0

O1    7    0.688362    0.888476    0.594140    10.50000    0.11409    0.07729 =
         0.12387   -0.00698    0.01325   -0.00044
O2    7    0.739018    0.939925    0.554742    10.50000    0.18702    0.10033 =
         0.11698   -0.00348    0.03157   -0.04373
C1    1    0.713971    0.942679    0.586338    10.50000    0.15573    0.08177 =
         0.11082    0.00257    0.00818   -0.02378
C2    1    0.708891    1.018006    0.612051    10.50000    0.19072    0.09278 =
         0.12280   -0.01156    0.00164   -0.01127
AFIX  43
H2    2    0.684354    1.015718    0.630282    10.50000   -1.20000
AFIX   0
C3    1    0.729781    1.085672    0.615551    10.50000    0.16124    0.10600 =
         0.14755   -0.01642   -0.00455   -0.00875
C4    1    0.723123    1.148301    0.651406    10.50000    0.25161    0.13318 =
         0.15579   -0.03994   -0.00954   -0.00704
AFIX  33
H4A   2    0.742606    1.194999    0.647464    10.50000   -1.50000
H4B   2    0.690175    1.164458    0.646514    10.50000   -1.50000
H4C   2    0.732218    1.126547    0.683771    10.50000   -1.50000
AFIX   0
C5    1    0.761915    1.111083    0.582029    10.50000    0.19916    0.14466 =
         0.17370   -0.01718    0.01723   -0.02781
AFIX  33
H5A   2    0.774222    1.164730    0.590906    10.50000   -1.50000
H5B   2    0.787906    1.072995    0.584146    10.50000   -1.50000
H5C   2    0.744572    1.112096    0.549174    10.50000   -1.50000
AFIX   0
SAME 0.02 0.04 O1 > C5
O3    7    0.685449    0.862176    0.471453    10.50000    0.12988    0.09768 =
         0.10077    0.01988    0.01990    0.01429
O4    7    0.640464    0.798641    0.514214    10.50000    0.08724    0.07505 =
         0.10978    0.00853    0.01663    0.01226
C6    1    0.647724    0.826777    0.475267    10.50000    0.10628    0.08994 =
         0.12206    0.01732    0.03226    0.02977
C7    1    0.609842    0.820451    0.433001    10.50000    0.14241    0.13159 =
         0.14099    0.03199   -0.00129    0.02470
AFIX  43
H7    2    0.579520    0.807244    0.438959    10.50000   -1.20000
AFIX   0
C8    1    0.614273    0.831365    0.388237    10.50000    0.21696    0.21014 =
         0.14319    0.03801    0.00228    0.05561
C9    1    0.575759    0.817394    0.347014    10.50000    0.29789    0.28866 =
         0.22239    0.00525   -0.08595    0.11015
AFIX  33
H9A   2    0.586911    0.829314    0.317063    10.50000   -1.50000
H9B   2    0.565753    0.761260    0.346921    10.50000   -1.50000
H9C   2    0.549284    0.852420    0.349946    10.50000   -1.50000
AFIX   0
C10   1    0.657742    0.866284    0.372657    10.50000    0.27828    0.28207 =
         0.18424    0.09051    0.04456    0.03207
AFIX  33
H10A  2    0.653067    0.868780    0.337633    10.50000   -1.50000
H10B  2    0.663378    0.920395    0.385870    10.50000   -1.50000
H10C  2    0.684766    0.832155    0.384439    10.50000   -1.50000
AFIX   0
SAME 0.02 0.04 O1 > C5
O5    7    0.623861    0.778306    0.605363    10.50000    0.10393    0.08834 =
         0.11856    0.00838    0.03940    0.00797
O6    7    0.619535    0.655613    0.634216    10.50000    0.08905    0.09888 =
         0.09919    0.00760    0.02728    0.00975
C11   1    0.606815    0.726839    0.628699    10.50000    0.07820    0.09723 =
         0.09721    0.00017    0.02222    0.00496
C12   1    0.569269    0.754292    0.654824    10.50000    0.09622    0.13996 =
         0.11097    0.00552    0.02715    0.02226
AFIX  43
H12   2    0.566537    0.810673    0.658260    10.50000   -1.20000
AFIX   0
C13   1    0.540148    0.711487    0.673278    10.50000    0.11222    0.16607 =
         0.13967    0.00479    0.05323    0.01308
C14   1    0.504961    0.747238    0.699920    10.50000    0.16084    0.26599 =
         0.18578   -0.00729    0.09192    0.02560
AFIX  33
H14A  2    0.486317    0.704366    0.710967    10.50000   -1.50000
H14B  2    0.521154    0.777350    0.727553    10.50000   -1.50000
H14C  2    0.484345    0.783436    0.678707    10.50000   -1.50000
AFIX   0
C15   1    0.539337    0.620958    0.672340    10.50000    0.21125    0.17852 =
         0.28600    0.04601    0.14746    0.02156
AFIX  33
H15A  2    0.514256    0.601503    0.688516    10.50000   -1.50000
H15B  2    0.533778    0.602332    0.639070    10.50000   -1.50000
H15C  2    0.569450    0.600288    0.688824    10.50000   -1.50000
AFIX   0
SAME 0.02 0.04 O1 > C5
O7    7    0.719278    0.747573    0.637384    10.50000    0.08811    0.08623 =
         0.07994   -0.00381    0.01604   -0.00077
O8    7    0.714368    0.615886    0.650601    10.50000    0.08600    0.08868 =
         0.09245   -0.00293    0.00345    0.00802
C16   1    0.732947    0.684183    0.659549    10.50000    0.07593    0.09420 =
         0.08497   -0.00692    0.00814   -0.00013
C17   1    0.771694    0.693013    0.699591    10.50000    0.08352    0.11041 =
         0.09209   -0.01504    0.01202   -0.00365
AFIX  43
H17   2    0.779880    0.746462    0.709167    10.50000   -1.20000
AFIX   0
C18   1    0.796022    0.637582    0.723411    10.50000    0.11442    0.13560 =
         0.13901    0.00776   -0.02857   -0.00702
C19   1    0.834570    0.659493    0.763557    10.50000    0.11814    0.18041 =
         0.12080   -0.00242   -0.01610   -0.02557
AFIX  33
H19A  2    0.849576    0.610566    0.777927    10.50000   -1.50000
H19B  2    0.857753    0.692488    0.751161    10.50000   -1.50000
H19C  2    0.821606    0.689762    0.787854    10.50000   -1.50000
AFIX   0
C20   1    0.793861    0.550376    0.711134    10.50000    0.17257    0.14103 =
         0.20943   -0.00401   -0.06075   -0.00074
AFIX  33
H20A  2    0.815885    0.520774    0.734968    10.50000   -1.50000
H20B  2    0.762076    0.530413    0.710993    10.50000   -1.50000
H20C  2    0.802205    0.542747    0.679389    10.50000   -1.50000
AFIX   0
SAME 0.02 0.04 O1 > C5
O9    7    0.635170    0.389699    0.606825    10.50000    0.12162    0.08140 =
         0.11526    0.01176    0.01342   -0.01936
O10   7    0.643983    0.504142    0.651056    10.50000    0.10985    0.09048 =
         0.10059    0.01512    0.02073   -0.00876
C21   1    0.629057    0.432418    0.642341    10.50000    0.12209    0.08277 =
         0.10652    0.02772    0.01586   -0.00800
C22   1    0.602193    0.396718    0.676601    10.50000    0.13270    0.11274 =
         0.11439    0.02479    0.03000   -0.01814
AFIX  43
H22   2    0.599211    0.431152    0.702591    10.50000   -1.20000
AFIX   0
C23   1    0.581954    0.328613    0.678597    10.50000    0.11161    0.11496 =
         0.11294    0.03111    0.02164   -0.00326
C24   1    0.588530    0.259988    0.645932    10.50000    0.12189    0.10426 =
         0.15745    0.02904    0.03169    0.00074
AFIX  33
H24A  2    0.570110    0.213856    0.653340    10.50000   -1.50000
H24B  2    0.578067    0.276180    0.612590    10.50000   -1.50000
H24C  2    0.621695    0.245244    0.650595    10.50000   -1.50000
AFIX   0
C25   1    0.552499    0.311086    0.716382    10.50000    0.12936    0.15625 =
         0.14102    0.04730    0.03576   -0.02111
AFIX  33
H25A  2    0.540079    0.256429    0.712107    10.50000   -1.50000
H25B  2    0.571786    0.316130    0.748192    10.50000   -1.50000
H25C  2    0.526514    0.349323    0.713372    10.50000   -1.50000
AFIX   0
SAME 0.02 0.04 O1 > C5
O11   7    0.621553    0.449067    0.514633    10.50000    0.09939    0.09130 =
         0.11505    0.00522   -0.00443   -0.01462
O12   7    0.602828    0.553260    0.557503    10.50000    0.07721    0.09047 =
         0.11453    0.01609    0.00761   -0.01114
C26   1    0.596673    0.508649    0.520468    10.50000    0.08773    0.08750 =
         0.11533    0.02167    0.00327   -0.02647
C27   1    0.556130    0.525887    0.482148    10.50000    0.08575    0.12152 =
         0.11562    0.03121    0.00718   -0.01609
AFIX  43
H27   2    0.547829    0.485398    0.458658    10.50000   -1.20000
AFIX   0
C28   1    0.530110    0.592584    0.477329    10.50000    0.06691    0.12776 =
         0.16903    0.06154   -0.00457   -0.02331
C29   1    0.490851    0.605529    0.437307    10.50000    0.10058    0.20030 =
         0.16720    0.07252   -0.02611   -0.01276
AFIX  33
H29A  2    0.476724    0.658097    0.440800    10.50000   -1.50000
H29B  2    0.502518    0.603529    0.406890    10.50000   -1.50000
H29C  2    0.467298    0.563536    0.437712    10.50000   -1.50000
AFIX   0
C30   1    0.535230    0.661202    0.512595    10.50000    0.09022    0.13950 =
         0.23347    0.03445   -0.02229   -0.00415
AFIX  33
H30A  2    0.512231    0.702895    0.501089    10.50000   -1.50000
H30B  2    0.529943    0.641651    0.543812    10.50000   -1.50000
H30C  2    0.566838    0.683589    0.515769    10.50000   -1.50000
AFIX   0
SAME 0.02 0.04 O1 > C5
O13   7    0.655767    0.293100    0.534457    10.50000    0.13690    0.07936 =
         0.15131   -0.00155    0.00800   -0.00716
O14   7    0.720871    0.246022    0.509953    10.50000    0.12773    0.09355 =
         0.17159   -0.00305    0.00466    0.00944
C31   1    0.679998    0.241310    0.517935    10.50000    0.12817    0.10011 =
         0.15265   -0.00816   -0.00413    0.00132
C32   1    0.661384    0.159365    0.510206    10.50000    0.14367    0.11718 =
         0.18440   -0.01295    0.02510   -0.01362
AFIX  43
H32   2    0.680386    0.122685    0.496524    10.50000   -1.20000
AFIX   0
C33   1    0.623536    0.131511    0.519366    10.50000    0.14033    0.13644 =
         0.17276   -0.02079    0.03108   -0.00996
C34   1    0.610976    0.044826    0.517042    10.50000    0.23843    0.14313 =
         0.16464    0.01832   -0.02020   -0.04243
AFIX  33
H34A  2    0.579936    0.037804    0.525650    10.50000   -1.50000
H34B  2    0.610620    0.024916    0.484470    10.50000   -1.50000
H34C  2    0.634108    0.014725    0.539476    10.50000   -1.50000
AFIX   0
C35   1    0.584013    0.178578    0.535539    10.50000    0.21512    0.23213 =
         0.29356   -0.04987    0.08895    0.01783
AFIX  33
H35A  2    0.558821    0.141740    0.540048    10.50000   -1.50000
H35B  2    0.595873    0.205798    0.565822    10.50000   -1.50000
H35C  2    0.571934    0.218459    0.511144    10.50000   -1.50000
AFIX   0
SAME 0.02 0.04 O1 > C5
O15   7    0.785523    0.331750    0.565032    10.50000    0.11956    0.11676 =
         0.11310    0.00909    0.00134    0.02173
O16   7    0.726141    0.354968    0.603018    10.50000    0.13363    0.07664 =
         0.11413    0.00638    0.00946    0.01697
C36   1    0.767538    0.338141    0.601742    10.50000    0.12869    0.09554 =
         0.10982    0.00852    0.00427    0.01496
C37   1    0.797490    0.321541    0.647507    10.50000    0.13312    0.12390 =
         0.10285    0.01630   -0.00804    0.02330
AFIX  43
H37   2    0.827611    0.301060    0.645380    10.50000   -1.20000
AFIX   0
C38   1    0.789008    0.330701    0.691231    10.50000    0.13753    0.11901 =
         0.09608    0.01187   -0.01662    0.01024
C39   1    0.827329    0.313651    0.732732    10.50000    0.16049    0.18660 =
         0.09693    0.02167   -0.02661   -0.00181
AFIX  33
H39A  2    0.815797    0.323110    0.762764    10.50000   -1.50000
H39B  2    0.837249    0.257645    0.731403    10.50000   -1.50000
H39C  2    0.853964    0.349066    0.731129    10.50000   -1.50000
AFIX   0
C40   1    0.742796    0.348770    0.704570    10.50000    0.16147    0.12778 =
         0.09346    0.00013    0.00938    0.02083
AFIX  33
H40A  2    0.746145    0.352539    0.739478    10.50000   -1.50000
H40B  2    0.731079    0.399829    0.690132    10.50000   -1.50000
H40C  2    0.720678    0.305862    0.692899    10.50000   -1.50000
AFIX   0
SAME 0.02 0.04 O1 > C5
O17   7    0.858049    0.307920    0.456224    10.50000    0.12686    0.13490 =
         0.17749   -0.04689    0.01413    0.01840
O18   7    0.801835    0.247197    0.488600    10.50000    0.12463    0.10582 =
         0.16219   -0.02088    0.01047    0.03592
C41   1    0.840606    0.246947    0.474149    10.50000    0.11103    0.09763 =
         0.16938   -0.04282   -0.00934    0.03177
C42   1    0.866103    0.169960    0.479810    10.50000    0.10826    0.08924 =
         0.20966   -0.04215   -0.02448    0.02671
AFIX  43
H42   2    0.892821    0.167481    0.464648    10.50000   -1.20000
AFIX   0
C43   1    0.857697    0.104690    0.502398    10.50000    0.12566    0.08762 =
         0.21866   -0.02150   -0.04619    0.02136
C44   1    0.891762    0.036320    0.504336    10.50000    0.14412    0.12304 =
         0.21249   -0.00262   -0.02806    0.04880
AFIX  33
H44A  2    0.881205   -0.008366    0.522234    10.50000   -1.50000
H44B  2    0.893542    0.018745    0.471725    10.50000   -1.50000
H44C  2    0.922740    0.054029    0.520312    10.50000   -1.50000
AFIX   0
C45   1    0.821919    0.090290    0.532678    10.50000    0.16055    0.10309 =
         0.23071    0.00142   -0.02300    0.03573
AFIX  33
H45A  2    0.824504    0.035015    0.544571    10.50000   -1.50000
H45B  2    0.826776    0.127513    0.559820    10.50000   -1.50000
H45C  2    0.790730    0.098782    0.513741    10.50000   -1.50000
AFIX   0
SAME 0.02 0.04 O1 > C5
O19   7    0.729307    0.330824    0.428376    10.50000    0.11432    0.12583 =
         0.15427   -0.04146    0.02542    0.00581
O20   7    0.782453    0.378300    0.389616    10.50000    0.12370    0.16781 =
         0.12427   -0.04092    0.00748    0.00124
C46   1    0.742845    0.348697    0.390221    10.50000    0.11936    0.13943 =
         0.15046   -0.03512    0.01763    0.01797
C47   1    0.713889    0.341293    0.342616    10.50000    0.15225    0.17541 =
         0.17257   -0.05201   -0.00160    0.02044
AFIX  43
H47   2    0.725151    0.371939    0.318744    10.50000   -1.20000
AFIX   0
C48   1    0.676891    0.302341    0.326809    10.50000    0.16603    0.24032 =
         0.21835   -0.02663    0.01427   -0.00275
C49   1    0.650876    0.303124    0.275802    10.50000    0.22919    0.22188 =
         0.24128   -0.04755   -0.04177   -0.05294
AFIX  33
H49A  2    0.623504    0.267934    0.273131    10.50000   -1.50000
H49B  2    0.640669    0.357909    0.266906    10.50000   -1.50000
H49C  2    0.671596    0.284037    0.254314    10.50000   -1.50000
AFIX   0
C50   1    0.645971    0.263835    0.359055    10.50000    0.24896    0.29779 =
         0.31730    0.00468    0.09564   -0.02688
AFIX  33
H50A  2    0.619426    0.236997    0.339245    10.50000   -1.50000
H50B  2    0.664277    0.224461    0.380097    10.50000   -1.50000
H50C  2    0.634386    0.305359    0.378497    10.50000   -1.50000
AFIX   0
SAME 0.02 0.04 O1 > C5
O21   7    0.872869    0.416028    0.386649    10.50000    0.12639    0.18150 =
         0.15896   -0.03824    0.03039    0.01168
O22   7    0.871272    0.538104    0.352277    10.50000    0.17502    0.22063 =
         0.16024   -0.00625    0.05068   -0.00004
C51   1    0.878657    0.463958    0.353449    10.50000    0.14627    0.22432 =
         0.16311   -0.01719    0.03393    0.01532
C52   1    0.904433    0.432177    0.317476    10.50000    0.14938    0.26761 =
         0.16618   -0.03020    0.04054    0.02141
AFIX  43
H52   2    0.915655    0.472481    0.298656    10.50000   -1.20000
AFIX   0
C53   1    0.914791    0.361182    0.306416    10.50000    0.15643    0.28150 =
         0.14455   -0.04361    0.03535    0.02670
C54   1    0.911071    0.287188    0.335675    10.50000    0.18804    0.27155 =
         0.14238   -0.05792    0.02801   -0.00635
AFIX  33
H54A  2    0.921180    0.240459    0.319148    10.50000   -1.50000
H54B  2    0.931073    0.292973    0.367055    10.50000   -1.50000
H54C  2    0.878531    0.279831    0.339923    10.50000   -1.50000
AFIX   0
C55   1    0.940321    0.347890    0.265163    10.50000    0.19143    0.32394 =
         0.16007   -0.05765    0.07785   -0.00525
AFIX  33
H55A  2    0.945546    0.290345    0.261466    10.50000   -1.50000
H55B  2    0.921542    0.368946    0.235732    10.50000   -1.50000
H55C  2    0.970499    0.375723    0.271430    10.50000   -1.50000
AFIX   0
SAME 0.02 0.04 O1 > C5
O23   7    0.884669    0.463387    0.484341    10.50000    0.10482    0.17455 =
         0.15656   -0.03046   -0.00540    0.01635
O24   7    0.899868    0.579813    0.451403    10.50000    0.10750    0.20533 =
         0.18237   -0.01630    0.02304    0.00932
C56   1    0.907247    0.526310    0.482530    10.50000    0.09507    0.19423 =
         0.16008   -0.04713    0.02700    0.01195
C57   1    0.946461    0.545988    0.520606    10.50000    0.09472    0.28551 =
         0.16886   -0.05691    0.01075    0.01996
AFIX  43
H57   2    0.957625    0.599321    0.519117    10.50000   -1.20000
AFIX   0
C58   1    0.968287    0.505543    0.555074    10.50000    0.13201    0.34956 =
         0.19248   -0.02262    0.02613    0.03898
C59   1    1.007563    0.539367    0.589725    10.50000    0.13969    0.45216 =
         0.15471   -0.04886    0.01122    0.01846
AFIX  33
H59A  2    1.019588    0.498471    0.613495    10.50000   -1.50000
H59B  2    1.032575    0.556315    0.572703    10.50000   -1.50000
H59C  2    0.996491    0.585677    0.605885    10.50000   -1.50000
AFIX   0
C60   1    0.949126    0.426084    0.569603    10.50000    0.21857    0.36579 =
         0.30521    0.03766   -0.02904    0.01505
AFIX  33
H60A  2    0.970653    0.403607    0.596815    10.50000   -1.50000
H60B  2    0.918451    0.434815    0.578750    10.50000   -1.50000
H60C  2    0.945929    0.388638    0.542605    10.50000   -1.50000
AFIX   0
SAME 0.02 0.04 O1 > C5
O25   7    0.894192    0.682859    0.381932    10.50000    0.15579    0.22521 =
         0.16794    0.01845    0.04519   -0.03414
O26   7    0.869448    0.806699    0.392372    10.50000    0.12521    0.19089 =
         0.14943    0.03751    0.03223   -0.03491
C61   1    0.894642    0.757101    0.377803    10.50000    0.12549    0.22414 =
         0.16133    0.03934    0.04012   -0.02606
C62   1    0.934858    0.787389    0.356373    10.50000    0.16142    0.29165 =
         0.18382    0.05023    0.06196   -0.03454
AFIX  43
H62   2    0.956063    0.746750    0.350403    10.50000   -1.20000
AFIX   0
C63   1    0.945982    0.857260    0.344656    10.50000    0.15833    0.29913 =
         0.19381    0.07514    0.05296   -0.01645
C64   1    0.921833    0.930949    0.358431    10.50000    0.20186    0.30206 =
         0.16892    0.01856    0.03313   -0.03323
AFIX  33
H64A  2    0.935526    0.978540    0.345996    10.50000   -1.50000
H64B  2    0.888441    0.928099    0.344910    10.50000   -1.50000
H64C  2    0.925747    0.934371    0.393390    10.50000   -1.50000
AFIX   0
C65   1    0.981521    0.863922    0.310667    10.50000    0.16113    0.29578 =
         0.26062    0.07931    0.07949   -0.00789
AFIX  33
H65A  2    0.987105    0.920591    0.304442    10.50000   -1.50000
H65B  2    1.010976    0.838582    0.325369    10.50000   -1.50000
H65C  2    0.969215    0.836854    0.280449    10.50000   -1.50000
AFIX   0
SAME 0.02 0.04 O1 > C5
O27   7    0.798113    0.636856    0.346851    10.50000    0.17208    0.18944 =
         0.10406   -0.00125    0.01296   -0.02773
O28   7    0.770709    0.755043    0.368542    10.50000    0.09435    0.20284 =
         0.08931    0.01793    0.01442    0.00335
C66   1    0.770143    0.694991    0.341381    10.50000    0.14451    0.18999 =
         0.10042    0.02989    0.02075   -0.03385
C67   1    0.733832    0.693585    0.298257    10.50000    0.18424    0.19037 =
         0.10205    0.03290    0.01048   -0.06431
AFIX  43
H67   2    0.716809    0.742461    0.293984    10.50000   -1.20000
AFIX   0
C68   1    0.719365    0.642786    0.264903    10.50000    0.18619    0.19567 =
         0.11319    0.01964    0.00917   -0.04763
C69   1    0.744908    0.567600    0.257559    10.50000    0.22850    0.26565 =
         0.12775    0.00470    0.02598    0.02652
AFIX  33
H69A  2    0.727607    0.538121    0.230233    10.50000   -1.50000
H69B  2    0.776165    0.580926    0.251231    10.50000   -1.50000
H69C  2    0.747760    0.534281    0.286379    10.50000   -1.50000
AFIX   0
C70   1    0.678633    0.655095    0.224864    10.50000    0.17831    0.18833 =
         0.14315    0.03169   -0.00295   -0.07109
AFIX  33
H70A  2    0.674819    0.607570    0.204235    10.50000   -1.50000
H70B  2    0.650080    0.663637    0.238290    10.50000   -1.50000
H70C  2    0.684486    0.702091    0.206006    10.50000   -1.50000
AFIX   0
SAME 0.02 0.04 O1 > C5
O29   7    0.797137    0.902844    0.406136    10.50000    0.14007    0.14415 =
         0.13788    0.03978    0.02268   -0.00741
O30   7    0.765008    0.949958    0.466572    10.50000    0.20913    0.09938 =
         0.12393    0.00520    0.04180   -0.04184
C71   1    0.781484    0.955882    0.429344    10.50000    0.16029    0.12162 =
         0.12874    0.01644    0.03017   -0.06857
C72   1    0.776058    1.036978    0.407230    10.50000    0.19431    0.11269 =
         0.12515    0.01279    0.04266   -0.05290
AFIX  43
H72   2    0.754840    1.072100    0.418924    10.50000   -1.20000
AFIX   0
C73   1    0.796958    1.065451    0.373755    10.50000    0.26015    0.11272 =
         0.12727    0.00165    0.07025   -0.05334
C74   1    0.792727    1.152638    0.359098    10.50000    0.28430    0.10481 =
         0.10233    0.00682    0.04649   -0.05334
AFIX  33
H74A  2    0.810860    1.162310    0.333522    10.50000   -1.50000
H74B  2    0.759786    1.165650    0.347550    10.50000   -1.50000
H74C  2    0.804791    1.186486    0.386718    10.50000   -1.50000
AFIX   0
C75   1    0.838462    1.028148    0.356761    10.50000    0.36964    0.11481 =
         0.22807   -0.02968    0.18598   -0.04539
AFIX  33
H75A  2    0.847513    1.061264    0.331306    10.50000   -1.50000
H75B  2    0.864686    1.024683    0.383542    10.50000   -1.50000
H75C  2    0.830186    0.974232    0.344380    10.50000   -1.50000
AFIX   0
SAME 0.02 0.04 O1 > C5
O31   7    0.859958    0.826977    0.480356    10.50000    0.14470    0.12019 =
         0.13199    0.02132   -0.01009   -0.05363
O32   7    0.817887    0.851494    0.540784    10.50000    0.16044    0.18948 =
         0.10134    0.00671   -0.01003   -0.07334
C76   1    0.854929    0.847078    0.522552    10.50000    0.14361    0.13985 =
         0.11949    0.03051   -0.02520   -0.06957
C77   1    0.901375    0.856386    0.555142    10.50000    0.18062    0.19965 =
         0.15613    0.00393   -0.06428   -0.06384
AFIX  43
H77   2    0.899906    0.856574    0.588347    10.50000   -1.20000
AFIX   0
C78   1    0.943003    0.864174    0.545088    10.50000    0.15943    0.23438 =
         0.21243   -0.02514   -0.08871   -0.05012
C79   1    0.956411    0.874298    0.495737    10.50000    0.13158    0.20694 =
         0.28122   -0.03225   -0.02047    0.00440
AFIX  33
H79A  2    0.990489    0.878769    0.499040    10.50000   -1.50000
H79B  2    0.945596    0.827671    0.475848    10.50000   -1.50000
H79C  2    0.941765    0.922960    0.480615    10.50000   -1.50000
AFIX   0
C80   1    0.986639    0.886144    0.580492    10.50000    0.23195    0.24036 =
         0.36291   -0.01627   -0.19923   -0.04918
AFIX  33
H80A  2    1.013566    0.888144    0.563879    10.50000   -1.50000
H80B  2    0.982302    0.938735    0.594513    10.50000   -1.50000
H80C  2    0.992197    0.845724    0.605920    10.50000   -1.50000
AFIX   0

O37   7    0.807899    0.844326    0.634493    10.50000    0.14659    0.18730 =
         0.12790   -0.02573   -0.01831   -0.02062
AFIX   3
H37A  2    0.783699    0.813426    0.634293    10.50000   -1.50000
H37B  2    0.813509    0.842036    0.605363    10.50000   -1.50000
AFIX   0
HKLF 4


REM  gt13-19_col1__a.res in I2/a
REM wR2 = 0.3631, GooF = S = 1.674, Restrained GooF = 1.657 for all data
REM R1 = 0.1144 for 10877 Fo > 4sig(Fo) and 0.1202 for all 13310 data
REM 1417 parameters refined using 4513 restraints

END

WGHT      0.2000      0.0000

REM Highest difference peak  1.028,  deepest hole -0.592,  1-sigma level  0.145
Q1    1   0.8994  0.3479  0.5804  11.00000  0.05    1.03
Q2    1   0.9670  0.8838  0.4601  11.00000  0.05    0.93
Q3    1   0.5814  0.2817  0.4155  11.00000  0.05    0.86
Q4    1   1.1762  0.5136  0.7829  11.00000  0.05    0.83
Q5    1   0.9956  0.8796  0.5227  11.00000  0.05    0.82
Q6    1   0.7235  0.8760  0.5149  11.00000  0.05    0.76
Q7    1   0.8206  0.5591  0.2403  11.00000  0.05    0.76
Q8    1   0.5969  0.8330  0.2938  11.00000  0.05    0.75
Q9    1   0.4380  0.7054  0.6577  11.00000  0.05    0.63
Q10   1   0.5693  0.4009  0.2842  11.00000  0.05    0.62
Q11   1   0.7738  0.3366  0.7015  11.00000  0.05    0.54
Q12   1   0.5217  0.6212  0.4784  11.00000  0.05    0.51
Q13   1   0.7993  0.7864  0.4395  11.00000  0.05    0.44
Q14   1   0.6039  0.5274  0.3215  11.00000  0.05    0.41
Q15   1   0.7179  1.0073  0.6746  11.00000  0.05    0.40
Q16   1   0.8400  0.7220  0.7604  11.00000  0.05    0.39
Q17   1   0.8594  0.1047  0.5219  11.00000  0.05    0.38
Q18   1   0.6989  0.8932  0.4560  11.00000  0.05    0.38
Q19   1   0.6841  0.2919  0.2625  11.00000  0.05    0.38
Q20   1   0.9167  1.0195  0.3378  11.00000  0.05    0.38
Q21   1   0.5777  0.4515  0.2678  11.00000  0.05    0.37
Q22   1   0.6838  0.4232  0.5421  11.00000  0.05    0.37
Q23   1   0.5570  0.7024  0.4996  11.00000  0.05    0.36
;
_shelx_res_checksum                33728
_shelx_hkl_file
;
   0   0   4   71.54    3.03
   0   0  -4   71.53    3.03
   0   0   4   69.91    3.02
   0   0  -4   66.56    3.02
   0   0  -4   68.38    3.02
   0   0   4   65.16    3.02
   0   0  -4   72.09    3.02
   0   0   6   27.80    1.18
   0   0  -6   31.63    1.18
   0   0  -6   21.50    1.16
   0   0   6   24.22    1.16
   0   0  -6   30.64    1.17
   0   0   6   29.02    1.16
   0   0   6   26.21    1.17
   0   0  -6   25.25    1.16
   0   0  -8  726.75   31.54
   0   0   8  713.74   31.54
   0   0  -8  700.19   31.52
   0   0   8  743.95   31.52
   0   0  -8  713.22   31.53
   0   0   8  737.85   31.53
   0   0 -10   20.03    0.98
   0   0  10   22.57    0.96
   0   0 -10   19.92    0.97
   0   0  10   23.03    0.98
   0   0 -12  205.05    9.08
   0   0  12  208.13    9.09
   0   0  12  211.51    9.10
   0   0 -12  204.67    9.10
   0   0 -14  407.81   17.73
   0   0  14  389.65   17.74
   0   0 -14  406.10   17.75
   0   0  14  419.87   17.75
   0   0 -16   71.50    3.24
   0   0  16   72.09    3.25
   0   0 -16   72.12    3.26
   0   0  16   77.02    3.27
   0   0 -18   43.41    1.82
   0   0  18   37.10    1.82
   0   0  18   40.57    1.84
   0   0 -18   39.43    1.83
   0   0 -20   40.27    1.89
   0   0  20   39.13    1.91
   0   0 -20   43.08    1.93
   0   0 -22    5.65    0.31
   0   0  22    5.39    0.34
   0   0 -24   20.18    0.94
   0   0 -24   18.40    0.91
   0   0  24   17.86    0.94
   0   0  24   20.18    0.97
   0   0 -24   19.70    0.95
   0   0 -26    1.21    0.16
   0   0 -26    0.80    0.11
   0   0  26    1.16    0.16
   0   0 -26    1.06    0.15
   0   0  26    1.19    0.17
   0   0 -28    3.90    0.28
   0   0 -28    3.05    0.22
   0   0  28    2.88    0.25
   0   0 -28    4.07    0.28
   0   0  28    3.60    0.29
   0   0 -30    0.89    0.15
   0   0  30    0.76    0.15
   0   0 -32    0.40    0.09
   0   0 -32    0.48    0.13
   0   0 -32    0.56    0.13
   0   0 -34    0.14    0.12
   0   0 -34    0.13    0.08
   0   0  34    0.36    0.14
   0   0 -34    0.44    0.13
   0   0 -36   -0.01    0.12
   0   0  36   -0.02    0.13
   0   1   3  228.72   15.88
   0  -1  -3  160.80   15.87
   0  -1   3  431.50   15.88
   0  -1   3  420.66   15.88
   0  -1  -3  444.08   15.88
   0   1  -3  431.01   15.88
   0   1   3  416.11   15.88
   0  -1   3  423.14   15.88
   0   1  -3  445.26   15.88
   0   1   3  428.98   15.88
   0  -1   3  466.36   15.88
   0  -1  -5   85.03    3.58
   0   1  -5   87.73    3.58
   0  -1   5   85.18    3.58
   0   1   5   82.37    3.58
   0   1  -5   71.98    3.57
   0  -1   5   78.53    3.57
   0   1   5   79.00    3.57
   0  -1  -5   86.76    3.58
   0  -1   5   82.59    3.57
   0   1  -5   78.55    3.57
   0  -1  -5   79.97    3.57
   0   1  -5   81.71    3.57
   0  -1   5   85.03    3.58
   0   1  -7  287.38   12.82
   0  -1  -7  291.79   12.83
   0  -1   7  291.85   12.83
   0   1   7  311.69   12.83
   0   1  -7  266.01   12.81
   0   1   7  298.06   12.80
   0  -1  -7  290.53   12.80
   0  -1   7  300.62   12.82
   0  -1  -7  291.52   12.82
   0  -1   7  284.28   12.81
   0   1  -7  300.95   12.81
   0  -1   7  299.30   12.82
   0   1   7  305.36   12.82
   0  -1   9   18.37    0.80
   0   1  -9   18.70    0.80
   0  -1  -9   17.69    0.80
   0  -1   9   16.13    0.78
   0   1  -9   17.81    0.78
   0  -1  -9   17.21    0.79
   0   1   9   16.95    0.79
   0  -1   9   15.73    0.79
   0   1  11   24.41    1.05
   0   1 -11   24.02    1.05
   0  -1 -11   20.21    1.01
   0   1 -11   23.88    1.03
   0  -1 -11   24.34    1.04
   0  -1  11   23.17    1.04
   0  -1 -13    8.84    0.44
   0  -1  13    9.11    0.44
   0   1  13    9.14    0.44
   0   1  13    8.92    0.45
   0   1 -13    8.05    0.44
   0  -1  13    9.09    0.45
   0  -1 -13    8.04    0.44
   0   1 -15    2.41    0.16
   0  -1 -15    2.30    0.17
   0   1  15    2.21    0.17
   0  -1  15    1.91    0.17
   0  -1 -15    2.25    0.17
   0   1 -15    2.53    0.18
   0  -1  15    2.52    0.18
   0   1 -17   24.06    1.13
   0  -1 -17   25.34    1.12
   0  -1  17   22.37    1.14
   0   1  17   24.79    1.15
   0  -1  17   25.39    1.16
   0  -1 -17   23.89    1.15
   0   1  17   24.50    1.16
   0   1 -17   26.31    1.16
   0   1 -19   57.54    2.62
   0  -1 -19   64.10    2.64
   0  -1 -19   63.27    2.60
   0   1  19   54.42    2.63
   0  -1  19   51.72    2.62
   0   1 -19   58.18    2.64
   0  -1  19   59.73    2.65
   0  -1 -19   57.72    2.64
   0  -1 -21    1.58    0.15
   0   1 -21    1.11    0.13
   0   1  21    1.43    0.15
   0  -1  21    1.26    0.14
   0   1  21    1.05    0.14
   0   1 -21    1.09    0.13
   0  -1 -23   38.79    1.63
   0   1 -23   38.45    1.62
   0   1 -23   31.59    1.59
   0  -1 -23   32.36    1.58
   0   1  23   32.90    1.62
   0  -1  23   31.06    1.61
   0   1  23   39.38    1.67
   0  -1 -23   37.08    1.64
   0  -1  23   39.75    1.66
   0  -1 -25   16.79    0.78
   0   1 -25   17.18    0.76
   0  -1 -25   13.72    0.71
   0   1 -25   13.72    0.73
   0  -1  25   13.43    0.75
   0   1  25   13.42    0.75
   0  -1 -25   15.50    0.77
   0  -1  25   16.57    0.79
   0   1 -25   15.23    0.77
   0   1  25   16.07    0.79
   0   1 -27   -0.05    0.11
   0  -1 -27   -0.01    0.11
   0  -1 -27    0.03    0.07
   0   1 -27   -0.02    0.08
   0   1  27    0.03    0.11
   0  -1  27   -0.14    0.11
   0   1 -27   -0.05    0.10
   0   1  27    0.01    0.11
   0  -1 -27   -0.04    0.10
   0  -1  27   -0.13    0.12
   0  -1 -29    0.45    0.13
   0   1 -29    0.23    0.12
   0   1 -29    0.40    0.10
   0  -1 -29    0.20    0.08
   0   1  29    0.14    0.12
   0  -1 -29    0.42    0.13
   0   1  29    0.37    0.14
   0   1 -29    0.39    0.12
   0  -1  29    0.37    0.13
   0  -1 -31    0.08    0.11
   0   1 -31    0.04    0.11
   0  -1 -31   -0.06    0.07
   0  -1  31    0.23    0.13
   0  -1  31    0.15    0.12
   0  -1 -31   -0.09    0.10
   0   1  31    0.28    0.13
   0   1 -31    0.04    0.09
   0  -1 -33   -0.15    0.12
   0   1 -33    0.05    0.11
   0   1 -33    0.08    0.08
   0  -1 -33    0.05    0.07
   0  -1  33    0.04    0.12
   0   1  33    0.03    0.12
   0   1 -33    0.11    0.10
   0  -1  33    0.14    0.12
   0  -1 -33    0.09    0.11
   0  -1 -35    0.20    0.13
   0  -1  35   -0.06    0.13
   0   1  35   -0.03    0.13
   0   1 -35    0.06    0.08
   0   1 -37    0.10    0.12
   0  -1 -37   -0.03    0.12
   0   1  37    0.05    0.13
   0  -1  37   -0.12    0.14
   0  -2   0   12.99    0.57
   0   2   0   12.22    0.57
   0  -2   0   11.80    0.57
   0   2   0   11.57    0.57
   0   2  -2  371.58   16.52
   0   2   2  369.95   16.52
   0   2   2  363.93   16.52
   0  -2  -2  374.21   16.52
   0  -2   2  397.23   16.53
   0   2  -2  362.81   16.52
   0   2   2  403.21   16.53
   0  -2   2  395.49   16.53
   0   2  -2  393.46   16.52
   0  -2  -4    0.17    0.03
   0   2   4    0.17    0.03
   0  -2   4    0.51    0.05
   0   2   4    0.25    0.04
   0  -2   4    0.18    0.04
   0   2  -4    0.49    0.04
   0  -2   4    0.58    0.04
   0  -2  -4    0.37    0.05
   0  -2   4    0.24    0.05
   0   2  -4    0.22    0.04
   0   2  -6  101.29    4.51
   0   2   6  102.59    4.51
   0  -2  -6   99.69    4.51
   0  -2   6  107.26    4.51
   0  -2   6  105.21    4.52
   0  -2   6   98.88    4.50
   0   2  -6   99.45    4.50
   0  -2  -6  107.96    4.52
   0  -2   6  105.99    4.51
   0   2   6  105.51    4.51
   0   2  -8    4.08    0.22
   0  -2   8    4.43    0.22
   0   2   8    4.64    0.22
   0  -2  -8    4.41    0.22
   0  -2   8    3.39    0.22
   0   2  -8    4.18    0.21
   0  -2  -8    4.24    0.22
   0  -2   8    4.43    0.21
   0  -2   8    3.73    0.21
   0   2  10    6.84    0.37
   0  -2  10    7.18    0.37
   0   2 -10    6.39    0.36
   0  -2 -10    7.29    0.33
   0  -2  10    8.17    0.37
   0  -2 -10    6.94    0.37
   0   2  10    8.16    0.37
   0  -2  10    7.80    0.37
   0  -2 -12    5.78    0.29
   0   2 -12    5.40    0.27
   0  -2 -12    5.24    0.29
   0   2 -12    5.41    0.28
   0   2  12    5.86    0.30
   0  -2 -12    5.48    0.25
   0   2  12    5.77    0.29
   0  -2  12    5.32    0.28
   0  -2 -14  107.60    4.74
   0   2 -14  109.36    4.72
   0   2  14  115.55    4.75
   0  -2  14  112.81    4.74
   0   2 -14  111.30    4.74
   0  -2 -14  105.52    4.74
   0  -2 -14   96.30    4.69
   0  -2 -14  113.62    4.70
   0  -2  14  100.61    4.73
   0   2  14  111.57    4.73
   0   2 -16   20.90    0.95
   0  -2 -16   21.24    0.97
   0  -2 -16   21.23    0.93
   0   2  16   19.94    0.96
   0  -2  16   18.98    0.96
   0  -2  16   22.09    0.98
   0   2 -16   20.34    0.97
   0  -2 -16   19.39    0.97
   0   2  16   19.53    0.97
   0  -2 -18    3.74    0.23
   0   2 -18    3.62    0.22
   0  -2 -18    3.37    0.19
   0   2  18    3.27    0.23
   0  -2  18    2.96    0.22
   0  -2  18    3.51    0.24
   0   2 -18    3.31    0.23
   0  -2 -18    3.37    0.23
   0   2 -20    5.61    0.31
   0  -2 -20    5.31    0.28
   0  -2  20    5.42    0.33
   0   2  20    5.47    0.33
   0  -2  20    5.95    0.34
   0   2 -20    5.55    0.33
   0   2 -22    0.33    0.10
   0  -2 -22    0.43    0.12
   0  -2  22    0.34    0.12
   0   2  22    0.37    0.12
   0   2 -22    0.29    0.10
   0   2  22    0.36    0.12
   0  -2 -22    0.30    0.10
   0   2 -24   10.45    0.49
   0  -2 -24   10.39    0.51
   0  -2 -24    8.11    0.44
   0   2 -24    8.17    0.47
   0   2  24    8.05    0.49
   0  -2  24    8.32    0.49
   0   2  24   10.12    0.53
   0  -2  24    9.79    0.52
   0  -2 -24    9.07    0.51
   0  -2 -26    5.81    0.35
   0   2 -26    5.48    0.31
   0  -2 -26    3.86    0.26
   0   2  26    4.23    0.31
   0   2 -26    5.33    0.33
   0  -2  26    5.58    0.35
   0   2  26    5.40    0.36
   0  -2 -26    5.45    0.34
   0  -2 -28    0.40    0.13
   0   2 -28    0.42    0.12
   0  -2 -28    0.15    0.07
   0   2 -28    0.35    0.10
   0   2  28    0.16    0.11
   0  -2  28   -0.04    0.12
   0   2 -28    0.07    0.10
   0   2  28    0.41    0.13
   0  -2 -28    0.15    0.11
   0  -2  28    0.19    0.11
   0   2 -30    0.65    0.14
   0  -2 -30    0.51    0.14
   0   2 -30    0.27    0.10
   0  -2 -30    0.31    0.08
   0  -2  30    0.48    0.14
   0   2  30    0.32    0.13
   0  -2 -30    0.52    0.13
   0   2  30    0.47    0.14
   0   2 -30    0.43    0.12
   0  -2 -32    0.23    0.12
   0   2 -32    0.10    0.11
   0   2 -32    0.13    0.09
   0  -2 -32    0.08    0.06
   0   2  32    0.06    0.12
   0  -2  32    0.07    0.12
   0  -2  32    0.33    0.13
   0   2 -32    0.05    0.09
   0  -2 -32    0.30    0.12
   0   2 -34    0.33    0.13
   0  -2  34    0.23    0.13
   0   2 -34    0.17    0.10
   0  -2 -36   -0.10    0.12
   0   2 -36    0.04    0.12
   0   2 -36    0.02    0.09
   0   2  36   -0.06    0.11
   0  -2  36   -0.07    0.12
   0  -3   1  131.10    5.62
   0   3   1  112.39    5.62
   0   3  -1  125.10    5.61
   0  -3  -1  124.68    5.62
   0  -3   1  126.41    5.62
   0   3   1  130.22    5.61
   0  -3  -1  134.04    5.62
   0   3  -1  120.98    5.62
   0  -3  -1  136.43    5.63
   0   3   1  143.15    5.63
   0  -3   1  135.81    5.63
   0   3  -1  134.00    5.63
   0  -3  -3 1324.61   63.28
   0   3  -3 1439.33   63.27
   0   3  -3 1423.50   63.27
   0   3   3 1383.08   63.28
   0   3   3 1343.08   63.27
   0   3  -3 1425.76   63.27
   0  -3   3 1549.40   63.27
   0  -3  -3 1464.30   63.27
   0   3  -3 1358.90   63.28
   0   3   3 1608.09   63.27
   0   3   3 1512.93   63.29
   0   3  -3 1407.03   63.28
   0  -3   3 1443.59   63.29
   0  -3   5   67.66    2.87
   0  -3  -5   62.27    2.87
   0   3   5   64.80    2.87
   0  -3   5   64.45    2.88
   0   3   5   63.65    2.87
   0  -3   5   65.43    2.86
   0   3  -5   64.53    2.86
   0  -3   5   68.29    2.87
   0   3   7  147.34    6.49
   0  -3   7  143.13    6.49
   0  -3  -7  145.44    6.49
   0   3  -7  151.14    6.48
   0  -3   7  152.69    6.50
   0  -3  -7  147.81    6.49
   0  -3   7  146.58    6.47
   0  -3   7  153.57    6.49
   0   3   7  144.87    6.49
   0   3   9    7.10    0.34
   0   3  -9    6.80    0.34
   0  -3   9    6.33    0.34
   0  -3   9    6.83    0.34
   0  -3  -9    7.12    0.35
   0   3  -9    6.32    0.32
   0  -3   9    7.00    0.34
   0   3  11    7.62    0.36
   0  -3  11    7.44    0.35
   0  -3 -11    6.64    0.35
   0  -3 -11    6.26    0.30
   0  -3  11    7.37    0.35
   0  -3 -11    6.86    0.30
   0  -3 -11    8.34    0.37
   0   3 -11    6.36    0.33
   0   3 -13   21.35    0.97
   0  -3 -13   23.90    1.01
   0  -3  13   22.83    1.00
   0   3 -13   21.71    0.99
   0   3  13   21.53    1.00
   0  -3 -13   20.99    1.00
   0  -3  13   22.26    0.99
   0  -3 -13   19.96    0.95
   0  -3 -13   21.41    0.95
   0   3  13   22.24    1.00
   0  -3  13   21.91    0.99
   0  -3 -15    0.05    0.08
   0   3 -15   -0.02    0.07
   0  -3 -15    0.04    0.04
   0  -3  15    0.08    0.08
   0   3  15    0.20    0.09
   0  -3 -15    0.14    0.07
   0  -3  15   -0.01    0.08
   0   3  15   -0.02    0.08
   0   3 -15    0.01    0.07
   0  -3 -17   68.77    2.77
   0   3 -17   61.68    2.73
   0  -3  17   54.93    2.75
   0   3  17   60.85    2.75
   0  -3  17   59.71    2.76
   0  -3 -17   60.35    2.76
   0   3  17   61.62    2.77
   0   3 -17   64.75    2.76
   0  -3 -19   92.95    3.87
   0   3 -19   89.80    3.84
   0  -3 -19   83.10    3.80
   0  -3  19   83.07    3.86
   0   3  19   84.03    3.86
   0   3 -19   88.19    3.86
   0   3  19   89.65    3.88
   0  -3  19   88.79    3.87
   0   3 -21    9.63    0.48
   0  -3 -21    8.58    0.44
   0  -3  21    9.27    0.50
   0   3  21    9.92    0.50
   0  -3  21    9.85    0.51
   0  -3 -21    9.49    0.51
   0   3  21    9.94    0.52
   0   3 -21    9.03    0.49
   0   3 -23    1.30    0.14
   0  -3 -23    1.42    0.16
   0  -3 -23    1.19    0.10
   0  -3  23    1.04    0.16
   0   3  23    1.13    0.15
   0  -3 -23    1.38    0.16
   0   3  23    1.43    0.17
   0   3 -23    1.43    0.15
   0  -3 -25    0.32    0.12
   0   3 -25    0.36    0.11
   0   3 -25    0.34    0.10
   0   3  25    0.28    0.11
   0   3  25    0.48    0.14
   0  -3 -25    0.29    0.11
   0  -3  25    0.48    0.12
   0  -3 -27    2.12    0.21
   0   3 -27    1.47    0.16
   0  -3 -27    1.15    0.11
   0   3 -27    1.66    0.17
   0  -3  27    1.58    0.19
   0   3  27    1.37    0.18
   0   3 -27    1.99    0.18
   0   3  27    1.55    0.20
   0  -3 -27    1.74    0.19
   0  -3  27    1.85    0.20
   0  -3 -29    0.08    0.11
   0   3 -29    0.22    0.11
   0   3 -29    0.19    0.11
   0  -3 -29    0.08    0.06
   0   3  29    0.18    0.12
   0  -3  29    0.13    0.13
   0  -3 -29    0.31    0.12
   0   3  29    0.38    0.15
   0  -3  29    0.20    0.12
   0   3 -29    0.14    0.10
   0  -3 -31    1.55    0.20
   0   3 -31    1.24    0.18
   0   3 -31    1.18    0.15
   0  -3  31    1.11    0.19
   0   3  31    1.31    0.18
   0  -3  31    1.52    0.19
   0   3 -31    1.44    0.17
   0  -3 -31    1.89    0.21
   0   3 -33    0.11    0.11
   0  -3 -33    0.37    0.14
   0   3  33    0.29    0.13
   0  -3  33    0.32    0.14
   0   3 -33    0.18    0.10
   0  -3 -35    0.03    0.12
   0   3 -35   -0.01    0.10
   0  -3  35    0.09    0.13
   0  -4   0 2122.49   99.28
   0   4   0 2233.21   99.28
   0  -4   0 2442.83   99.30
   0   4   0 2286.73   99.28
   0  -4   0 2354.92   99.28
   0   4  -2  993.04   41.07
   0   4   2  929.01   41.07
   0  -4  -2  929.13   41.07
   0  -4  -2  895.24   41.08
   0   4   2  950.23   41.08
   0  -4   2  922.78   41.09
   0  -4  -2  902.47   41.10
   0  -4   2  894.28   41.10
   0   4  -2  983.55   41.08
   0  -4  -2  903.21   41.09
   0  -4   2  953.10   41.08
   0   4  -4  146.22    6.28
   0  -4  -4  149.65    6.29
   0   4   4  136.81    6.29
   0   4  -4  140.57    6.28
   0  -4   4  144.09    6.29
   0   4   4  142.92    6.28
   0  -4  -4  144.56    6.30
   0  -4   4  143.96    6.30
   0  -4   6   78.78    3.40
   0   4   6   77.89    3.40
   0  -4  -6   78.44    3.40
   0  -4   6   81.68    3.42
   0   4   6   73.81    3.41
   0  -4   6   75.88    3.39
   0  -4   6   75.63    3.41
   0  -4   8   99.78    4.29
   0   4  -8   97.09    4.29
   0   4   8  101.23    4.29
   0  -4   8  101.42    4.31
   0  -4   8   98.50    4.28
   0   4  -8   91.89    4.28
   0  -4   8   96.08    4.30
   0  -4 -10  225.61    9.87
   0   4 -10  223.38    9.86
   0  -4  10  226.38    9.87
   0   4  10  221.42    9.87
   0  -4  10  229.91    9.88
   0  -4 -10  249.69    9.88
   0   4 -10  211.83    9.85
   0   4  10  229.40    9.87
   0  -4  12    2.65    0.18
   0   4  12    2.74    0.19
   0   4 -12    2.53    0.18
   0  -4 -12    2.78    0.18
   0  -4  12    2.95    0.19
   0  -4  12    3.37    0.20
   0  -4 -12    3.13    0.20
   0   4 -12    2.79    0.16
   0  -4 -14   28.87    1.33
   0   4 -14   29.66    1.33
   0  -4  14   29.18    1.33
   0   4  14   28.31    1.34
   0   4 -14   28.72    1.31
   0  -4 -14   30.15    1.34
   0   4  14   29.43    1.34
   0  -4  14   27.88    1.33
   0   4 -16   22.85    0.85
   0  -4 -16   23.58    0.90
   0   4  16   22.20    0.90
   0  -4 -16   22.04    0.89
   0   4 -16   22.62    0.88
   0  -4  16   23.34    0.89
   0  -4 -16   14.96    0.80
   0  -4 -16   17.89    0.80
   0   4  16   20.51    0.88
   0  -4  16   19.75    0.88
   0   4 -18  197.99    7.51
   0  -4 -18  213.05    7.56
   0   4  18  202.29    7.56
   0  -4  18  203.49    7.55
   0  -4 -18  200.02    7.55
   0   4 -18  197.54    7.53
   0  -4 -18  148.30    7.46
   0  -4 -18  159.50    7.46
   0  -4  18  183.03    7.53
   0   4  18  198.45    7.54
   0  -4 -20  113.39    4.44
   0   4 -20  108.73    4.40
   0   4  20   99.27    4.42
   0  -4  20   99.66    4.42
   0   4  20  111.50    4.45
   0  -4  20  110.48    4.43
   0   4 -20  107.32    4.42
   0  -4 -20  109.45    4.44
   0  -4 -22    0.67    0.13
   0  -4 -22    0.41    0.05
   0   4  22    0.58    0.13
   0   4  22    0.43    0.12
   0   4 -22    0.42    0.10
   0  -4 -22    0.51    0.11
   0  -4  22    0.64    0.12
   0   4 -24   10.29    0.46
   0   4  24   10.46    0.49
   0   4 -24    9.58    0.48
   0  -4 -26    3.26    0.25
   0   4 -26    3.00    0.22
   0  -4 -26    2.00    0.14
   0   4 -26    2.66    0.21
   0   4  26    3.06    0.24
   0  -4  26    2.43    0.23
   0   4  26    3.28    0.27
   0  -4 -26    2.99    0.25
   0  -4  26    3.93    0.27
   0  -4 -28    0.12    0.13
   0   4 -28   -0.06    0.11
   0  -4 -28    0.11    0.05
   0   4  28    0.02    0.12
   0  -4  28    0.13    0.13
   0   4 -28   -0.04    0.09
   0   4  28   -0.03    0.13
   0  -4 -28    0.18    0.11
   0  -4  28    0.04    0.12
   0  -4 -30    1.24    0.18
   0   4 -30    1.38    0.16
   0   4 -30    0.84    0.14
   0   4  30    0.97    0.16
   0  -4  30    0.92    0.17
   0  -4 -30    1.16    0.17
   0   4 -30    1.03    0.15
   0  -4  30    1.17    0.17
   0   4 -32    0.51    0.14
   0   4  32    0.66    0.15
   0  -4  32    0.63    0.16
   0   4 -32    0.58    0.13
   0  -4 -34    0.39    0.14
   0   4  34    0.31    0.13
   0  -4  34    0.27    0.14
   0   4 -34    0.31    0.11
   0   4 -36    0.04    0.11
   0  -4 -36    0.10    0.12
   0   4 -36   -0.04    0.10
   0  -4  36    0.02    0.14
   0  -5   1  715.01   32.53
   0  -5  -1  743.29   32.52
   0  -5  -1  789.69   32.54
   0  -5   1  802.57   32.54
   0  -5   1  729.01   32.52
   0  -5  -1  726.09   32.52
   0  -5  -3   26.58    1.33
   0  -5   3   29.78    1.32
   0   5  -3   29.22    1.32
   0  -5   3   32.74    1.31
   0  -5  -3   28.41    1.31
   0   5  -3   29.11    1.31
   0  -5   3   30.06    1.34
   0   5   3   30.38    1.31
   0  -5  -3   29.43    1.35
   0  -5   3   29.51    1.34
   0   5  -5 1192.26   51.88
   0   5   5 1190.42   51.88
   0   5  -5 1181.51   51.88
   0  -5  -5 1243.22   51.88
   0   5   5 1201.36   51.87
   0   5  -5 1123.40   51.87
   0  -5  -5 1179.77   51.90
   0  -5   5 1214.27   51.90
   0  -5   7  155.33    6.92
   0   5  -7  151.65    6.92
   0  -5  -7  154.15    6.92
   0   5   7  156.35    6.92
   0  -5   7  161.69    6.94
   0   5   7  168.04    6.94
   0   5  -7  153.74    6.91
   0  -5   7  175.02    6.94
   0   5  -9    0.84    0.08
   0  -5  -9    0.84    0.09
   0   5   9    0.69    0.09
   0  -5   9    0.92    0.09
   0  -5   9    0.96    0.11
   0   5  -9    0.72    0.08
   0   5   9    0.82    0.10
   0   5 -11    0.90    0.09
   0   5  11    0.93    0.10
   0  -5  11    0.88    0.10
   0  -5  11    0.87    0.11
   0   5 -11    1.04    0.08
   0  -5 -11    1.13    0.12
   0  -5  11    0.95    0.11
   0   5 -13   19.66    0.92
   0   5  13   18.80    0.93
   0  -5  13   19.99    0.92
   0  -5 -13   18.93    0.93
   0  -5  13   20.12    0.94
   0   5 -13   20.16    0.90
   0  -5 -13   20.90    0.94
   0  -5  13   19.57    0.93
   0  -5 -15    5.84    0.33
   0  -5  15    5.47    0.32
   0   5  15    5.22    0.32
   0   5 -15    5.39    0.30
   0  -5 -15    5.64    0.32
   0  -5  15    5.77    0.31
   0   5 -17   21.38    1.04
   0  -5 -17   24.79    1.09
   0  -5  17   21.03    1.07
   0   5  17   22.57    1.07
   0  -5  17   23.82    1.07
   0   5 -17   23.25    1.06
   0   5  17   23.42    1.09
   0  -5 -17   22.62    1.08
   0  -5 -19   11.74    0.58
   0   5  19    9.30    0.55
   0   5 -19   11.08    0.55
   0  -5 -19   11.28    0.57
   0   5  19   10.70    0.58
   0  -5  19   10.87    0.56
   0   5 -21    2.54    0.19
   0  -5 -21    2.78    0.23
   0   5  21    2.42    0.21
   0  -5  21    2.93    0.22
   0   5 -21    2.83    0.20
   0   5  21    2.81    0.23
   0  -5 -21    2.78    0.22
   0   5 -23   19.47    0.90
   0  -5 -23   20.65    0.94
   0  -5  23   15.57    0.91
   0   5  23   17.34    0.91
   0  -5  23   20.75    0.95
   0   5 -23   17.91    0.90
   0   5  23   20.09    0.96
   0  -5 -23   18.74    0.94
   0  -5 -25    2.73    0.22
   0   5 -25    2.62    0.17
   0   5 -25    2.81    0.19
   0   5  25    2.61    0.20
   0  -5 -25    2.72    0.22
   0   5 -25    2.52    0.18
   0   5  25    2.98    0.24
   0   5 -27    1.15    0.15
   0  -5 -27    1.55    0.19
   0   5 -27    1.09    0.15
   0  -5  27    1.14    0.18
   0   5  27    1.13    0.17
   0  -5 -27    1.12    0.17
   0  -5  27    1.51    0.17
   0   5  27    1.36    0.20
   0   5 -29    0.78    0.14
   0  -5 -29    0.94    0.16
   0   5  29    0.77    0.15
   0  -5  29    0.74    0.17
   0  -5 -29    1.05    0.17
   0   5 -29    0.91    0.14
   0  -5  29    1.03    0.16
   0   5 -31    0.37    0.12
   0   5  31    0.51    0.14
   0  -5  31    0.30    0.16
   0   5 -31    0.54    0.13
   0   5 -33    0.66    0.16
   0  -5 -33    0.42    0.15
   0  -5  33    0.25    0.16
   0   5  33    0.20    0.12
   0   5 -33    0.33    0.12
   0  -5 -35   -0.10    0.13
   0   5 -35   -0.04    0.11
   0   5 -35   -0.05    0.10
   0  -5  35    0.03    0.14
   0   5  35   -0.12    0.13
   0  -6   0    3.73    0.22
   0  -6   0    3.74    0.24
   0   6  -2  160.55    7.21
   0  -6   2  173.86    7.25
   0  -6  -2  163.96    7.27
   0  -6   2  187.87    7.27
   0  -6  -2  158.90    7.21
   0  -6   2  180.03    7.24
   0  -6  -2  163.67    7.24
   0  -6  -4  296.56   13.18
   0   6   4  299.12   13.18
   0  -6   4  322.64   13.21
   0   6   4  300.73   13.18
   0  -6  -4  298.55   13.20
   0  -6   4  303.64   13.22
   0   6  -6  441.77   20.23
   0  -6  -6  454.43   20.23
   0   6   6  477.53   20.23
   0   6  -6  455.33   20.23
   0   6   6  475.64   20.22
   0  -6  -6  487.25   20.26
   0   6   6  461.94   20.22
   0  -6   6  450.19   20.26
   0   6  -8    1.86    0.13
   0  -6   8    1.84    0.14
   0   6   8    1.79    0.14
   0  -6  -8    1.85    0.14
   0  -6   8    2.97    0.18
   0   6   8    2.87    0.17
   0   6   8    2.66    0.11
   0  -6  -8    2.18    0.17
   0   6   8    2.27    0.11
   0  -6   8    3.27    0.19
   0  -6 -10    1.14    0.10
   0   6  10    1.22    0.11
   0  -6  10    1.20    0.11
   0   6 -10    1.06    0.10
   0  -6  10    1.25    0.13
   0   6 -10    1.24    0.10
   0  -6  10    1.15    0.14
   0   6  10    1.13    0.12
   0   6 -12   36.02    1.71
   0  -6 -12   37.53    1.72
   0  -6  12   41.27    1.73
   0   6  12   39.84    1.73
   0  -6  12   40.91    1.74
   0  -6 -12   41.11    1.75
   0   6 -12   36.68    1.70
   0   6  12   36.85    1.73
   0  -6  12   35.97    1.73
   0  -6 -14   73.30    3.13
   0   6 -14   66.97    3.08
   0  -6  14   67.93    3.12
   0   6  14   68.22    3.12
   0   6 -14   70.18    3.10
   0   6  14   69.81    3.12
   0  -6  14   74.61    3.12
   0  -6 -14   69.38    3.12
   0  -6 -16    1.63    0.16
   0   6 -16    1.41    0.12
   0  -6  16    1.34    0.15
   0  -6 -16    1.44    0.14
   0   6  16    1.38    0.14
   0  -6  16    1.90    0.15
   0   6 -16    1.60    0.13
   0  -6 -18    0.54    0.12
   0   6 -18    0.54    0.09
   0   6  18    0.50    0.11
   0   6  18    0.25    0.10
   0   6 -18    0.46    0.09
   0  -6  18    0.50    0.10
   0  -6 -18    0.34    0.09
   0   6 -20    0.84    0.10
   0  -6 -20    0.90    0.15
   0  -6  20    0.80    0.14
   0   6  20    0.77    0.13
   0  -6  20    1.09    0.13
   0   6  20    0.96    0.14
   0  -6 -20    0.88    0.13
   0  -6 -22    0.73    0.15
   0   6 -22    0.84    0.11
   0  -6  22    0.55    0.14
   0   6  22    0.70    0.13
   0  -6 -22    0.72    0.13
   0  -6  22    0.62    0.12
   0   6 -22    0.81    0.12
   0   6  22    0.57    0.14
   0   6 -24    1.16    0.13
   0  -6 -24    1.03    0.16
   0  -6  24    0.87    0.16
   0   6  24    1.08    0.15
   0   6 -24    0.89    0.13
   0  -6 -24    0.90    0.14
   0  -6  24    1.27    0.16
   0   6  24    1.00    0.17
   0  -6 -26    0.89    0.16
   0   6 -26    1.04    0.13
   0   6 -26    0.67    0.13
   0  -6  26    0.94    0.17
   0   6  26    1.13    0.16
   0   6 -26    0.96    0.13
   0  -6 -26    1.00    0.16
   0   6  26    0.88    0.18
   0   6 -28    0.17    0.10
   0  -6  28    0.38    0.15
   0   6  28    0.23    0.12
   0   6 -28    0.18    0.11
   0   6  30   -0.10    0.12
   0  -6  30    0.10    0.13
   0   6 -32    0.28    0.11
   0  -6 -32    0.43    0.15
   0   6  32   -0.01    0.11
   0  -6  32    0.31    0.15
   0   6 -32    0.25    0.12
   0   6 -34    0.13    0.12
   0  -6 -34    0.10    0.13
   0   6 -34    0.10    0.11
   0   6  34    0.01    0.12
   0  -6  34    0.17    0.15
   0  -7   1    4.87    0.25
   0  -7  -1    4.46    0.21
   0  -7  -1    4.46    0.27
   0  -7  -1    4.53    0.24
   0  -7   1    4.29    0.24
   0   7  -3   72.72    3.32
   0   7   3   76.35    3.32
   0  -7   3   72.72    3.36
   0   7  -3   77.58    3.32
   0  -7  -3   78.79    3.38
   0  -7  -3   78.90    3.36
   0   7   5  306.54   13.13
   0   7  -5  286.32   13.12
   0  -7   5  317.55   13.13
   0  -7  -5  291.40   13.12
   0  -7   5  314.19   13.16
   0  -7  -5  294.55   13.16
   0  -7   5  301.03   13.17
   0   7  -7  255.10   11.76
   0   7   7  271.47   11.76
   0  -7  -7  259.94   11.76
   0   7  -7  258.95   11.75
   0   7   7  279.02   11.79
   0  -7   7  286.68   11.80
   0   7   7  273.16   11.74
   0  -7  -7  287.81   11.79
   0   7   7  274.16   11.75
   0  -7   7  251.14   11.79
   0   7  -9   15.59    0.81
   0   7   9   18.28    0.83
   0  -7  -9   16.87    0.82
   0  -7   9   18.21    0.82
   0   7   9   18.12    0.84
   0   7   9   18.21    0.79
   0  -7   9   19.31    0.86
   0  -7  -9   18.59    0.85
   0  -7   9   17.50    0.85
   0   7 -11   30.82    1.33
   0   7 -11   30.57    1.34
   0  -7 -11   29.77    1.35
   0   7  11   27.84    1.35
   0  -7  11   29.80    1.35
   0  -7  11   30.03    1.37
   0  -7 -11   30.77    1.38
   0  -7  11   28.01    1.37
   0   7  11   28.10    1.37
   0  -7  13   41.03    1.75
   0   7 -13   39.36    1.74
   0   7  13   41.25    1.77
   0  -7 -13   37.27    1.75
   0   7 -13   37.33    1.73
   0   7  13   41.48    1.77
   0  -7  13   33.73    1.76
   0   7 -15    8.59    0.38
   0   7  15    8.63    0.41
   0  -7  15    9.14    0.39
   0  -7 -15    9.41    0.42
   0   7  15    8.15    0.40
   0  -7 -17    9.27    0.49
   0   7 -17    9.25    0.47
   0  -7  17    9.08    0.48
   0   7  17    9.71    0.50
   0   7 -17    8.76    0.45
   0  -7 -17    9.61    0.51
   0  -7 -19   19.93    0.96
   0  -7  19   21.25    0.95
   0   7 -19   19.30    0.93
   0   7  19   19.94    0.97
   0   7 -19   20.10    0.92
   0  -7 -19   20.73    0.98
   0  -7  21    5.98    0.36
   0   7  21    6.47    0.39
   0  -7 -21    6.08    0.37
   0   7 -21    5.92    0.33
   0  -7 -21    6.50    0.38
   0  -7  21    5.37    0.37
   0   7  21    5.83    0.36
   0   7  23    0.90    0.16
   0   7 -23    1.05    0.13
   0  -7 -23    0.57    0.13
   0  -7  23    0.98    0.14
   0   7 -23    0.87    0.12
   0  -7 -23    1.04    0.16
   0  -7  23    0.90    0.16
   0   7  23    0.90    0.14
   0   7 -25    4.65    0.29
   0  -7 -25    4.88    0.33
   0  -7  25    5.15    0.31
   0   7  25    4.50    0.35
   0   7 -25    4.72    0.28
   0  -7 -25    5.20    0.34
   0   7 -25    4.46    0.31
   0   7  25    4.25    0.31
   0  -7 -27    0.79    0.15
   0   7 -27    0.48    0.12
   0   7  27    0.86    0.16
   0  -7  27    0.43    0.15
   0  -7 -27    0.89    0.16
   0   7 -29    0.06    0.11
   0  -7  29    0.09    0.14
   0   7 -29    0.24    0.10
   0  -7 -29    0.15    0.12
   0  -7  31    0.42    0.16
   0   7  31    0.32    0.14
   0   7 -31    0.39    0.12
   0  -7 -31    0.62    0.16
   0  -7  33   -0.13    0.14
   0   7  33   -0.04    0.12
   0  -7 -33    0.09    0.13
   0   7 -33    0.08    0.10
   0   7 -35    0.01    0.10
   0  -7  35   -0.14    0.15
   0   7  35   -0.08    0.12
   0  -7 -35    0.03    0.12
   0   7 -35    0.09    0.12
   0  -8   0    0.71    0.13
   0  -8   0    0.40    0.08
   0   8   2    2.09    0.12
   0  -8   2    2.91    0.18
   0  -8   2    3.99    0.23
   0  -8  -2    3.52    0.22
   0  -8  -2    2.46    0.17
   0   8  -4   37.01    1.59
   0   8   4   36.58    1.60
   0  -8   4   39.45    1.65
   0  -8  -4   33.09    1.60
   0  -8   4   37.06    1.66
   0   8  -4   36.45    1.59
   0  -8  -4   34.84    1.66
   0  -8   4   36.61    1.62
   0  -8  -4   36.58    1.64
   0   8  -6   40.06    1.72
   0  -8   6   39.44    1.71
   0   8   6   39.41    1.71
   0   8  -6   36.89    1.70
   0  -8  -6   37.23    1.71
   0  -8   6   39.76    1.75
   0   8   6   36.38    1.71
   0  -8  -6   42.27    1.75
   0  -8   6   38.51    1.76
   0   8  -8   95.13    4.39
   0  -8  -8   97.10    4.39
   0   8  -8   96.50    4.39
   0  -8   8   99.53    4.39
   0   8   8   97.34    4.40
   0   8   8  103.07    4.43
   0   8   8  103.16    4.38
   0  -8   8  102.74    4.43
   0  -8  -8  108.95    4.43
   0  -8   8  100.35    4.44
   0   8 -10   33.27    1.44
   0  -8  10   32.23    1.45
   0  -8 -10   32.66    1.45
   0   8  10   32.23    1.41
   0   8  10   31.31    1.47
   0  -8  10   32.56    1.49
   0   8  10   30.90    1.41
   0  -8 -12   10.42    0.53
   0  -8  12   11.24    0.53
   0   8  12   11.69    0.55
   0  -8 -12   11.76    0.57
   0   8  12   11.08    0.56
   0  -8  14    0.26    0.08
   0   8 -14    0.28    0.08
   0  -8 -14    0.15    0.08
   0   8  14    0.24    0.09
   0   8  14    0.16    0.10
   0  -8 -14    0.23    0.12
   0   8  16    3.69    0.24
   0   8 -16    3.35    0.21
   0  -8 -16    3.48    0.23
   0  -8  16    3.05    0.21
   0   8 -16    3.22    0.20
   0  -8 -16    3.62    0.26
   0   8  16    2.82    0.23
   0  -8  16    2.87    0.24
   0   8  18    0.16    0.10
   0   8 -18    0.26    0.08
   0  -8 -18    0.06    0.07
   0  -8  18    0.28    0.09
   0   8 -18    0.13    0.07
   0  -8 -18    0.24    0.11
   0  -8  18    0.30    0.12
   0   8  18    0.17    0.11
   0  -8 -20    0.45    0.11
   0   8  20    0.50    0.12
   0   8 -20    0.37    0.09
   0   8 -20    0.53    0.09
   0  -8 -20    0.50    0.14
   0  -8  20    0.36    0.13
   0   8  22    2.37    0.22
   0  -8 -22    2.01    0.20
   0  -8  22    2.35    0.19
   0   8 -22    2.07    0.16
   0  -8 -22    2.04    0.21
   0  -8  22    1.63    0.20
   0   8  22    2.16    0.20
   0  -8  24    0.45    0.11
   0   8 -24    0.45    0.09
   0   8  24    0.37    0.13
   0  -8 -24    0.32    0.11
   0   8 -24    0.66    0.10
   0  -8 -24    0.60    0.14
   0  -8  24    0.55    0.15
   0   8  24    0.40    0.12
   0  -8 -26   -0.02    0.10
   0   8 -26    0.05    0.10
   0   8  26    0.11    0.11
   0  -8  26    0.10    0.13
   0   8 -26    0.21    0.09
   0  -8 -26    0.32    0.14
   0   8 -28   -0.04    0.11
   0  -8  28   -0.13    0.13
   0  -8 -28    0.08    0.11
   0   8 -28    0.04    0.08
   0   8 -30   -0.01    0.11
   0  -8  30    0.05    0.14
   0   8  30    0.15    0.12
   0  -8 -30    0.14    0.13
   0   8 -30    0.14    0.10
   0   8  32   -0.04    0.12
   0  -8  32   -0.08    0.15
   0   8 -32   -0.01    0.10
   0   8 -34   -0.08    0.11
   0   8  34    0.09    0.13
   0  -8 -34    0.09    0.12
   0  -9  -1   52.18    2.26
   0  -9   1   47.24    2.25
   0  -9  -3   76.31    3.32
   0   9  -3   72.92    3.23
   0  -9   3   72.27    3.31
   0  -9  -3   74.68    3.28
   0  -9   3   76.69    3.27
   0   9  -3   73.74    3.23
   0   9  -5    2.01    0.11
   0  -9   5    1.92    0.18
   0  -9  -5    2.10    0.12
   0  -9  -5    1.96    0.16
   0   9   5    2.12    0.12
   0   9  -5    2.16    0.11
   0   9  -7   22.69    1.04
   0   9  -7   23.33    1.03
   0  -9  -7   22.82    1.04
   0   9   7   22.51    1.04
   0   9  -7   23.83    1.03
   0  -9   7   20.60    1.08
   0  -9  -7   22.57    1.07
   0   9  -9    0.78    0.08
   0  -9  -9    0.78    0.08
   0   9  -9    0.97    0.08
   0  -9   9    0.89    0.09
   0   9   9    0.80    0.11
   0   9   9    0.86    0.07
   0  -9  -9    0.69    0.11
   0   9   9    0.82    0.07
   0  -9   9    0.70    0.13
   0   9  11   26.82    1.14
   0   9 -11   25.39    1.11
   0   9  11   28.50    1.16
   0   9  11   23.54    1.08
   0  -9 -11   31.13    1.18
   0   9  11   23.44    1.08
   0   9 -11   26.63    1.12
   0  -9 -13   48.54    2.17
   0  -9  13   46.92    2.16
   0   9  13   49.90    2.18
   0   9 -13   48.38    2.15
   0  -9 -13   53.73    2.21
   0  -9  13   42.31    2.20
   0   9  13   48.81    2.19
   0   9 -15   20.65    0.99
   0   9  15   22.93    1.03
   0  -9  15   21.30    1.00
   0  -9 -15   20.00    1.01
   0   9 -15   22.83    0.98
   0  -9 -15   23.07    1.05
   0  -9  15   19.46    1.04
   0   9  15   20.08    1.02
   0  -9  17    0.54    0.09
   0   9 -17    0.46    0.08
   0   9  17    0.35    0.11
   0  -9 -17    0.45    0.10
   0   9 -17    0.46    0.08
   0  -9  17    0.74    0.14
   0   9  17    0.54    0.12
   0  -9  19    1.65    0.15
   0   9 -19    1.49    0.13
   0   9  19    1.79    0.18
   0  -9 -19    1.55    0.16
   0   9 -19    1.70    0.13
   0  -9 -19    1.64    0.18
   0  -9  19    1.04    0.18
   0   9  19    1.20    0.16
   0  -9 -21    0.01    0.08
   0   9  21    0.08    0.10
   0   9 -21   -0.01    0.07
   0  -9 -21   -0.06    0.11
   0   9 -21    0.04    0.07
   0  -9  21    0.05    0.12
   0  -9  23    1.22    0.14
   0  -9 -23    1.24    0.16
   0   9  23    1.14    0.18
   0  -9 -23    1.36    0.17
   0  -9  23    0.79    0.16
   0  -9 -25    2.22    0.21
   0  -9 -25    2.26    0.22
   0   9 -25    1.72    0.19
   0  -9  25    1.78    0.22
   0   9  25    2.12    0.21
   0   9 -25    1.95    0.16
   0   9 -27    0.49    0.13
   0  -9  27    0.45    0.16
   0   9 -27    0.50    0.10
   0   9 -29    0.06    0.11
   0   9  29    0.04    0.11
   0  -9  29    0.08    0.14
   0  -9 -29    0.15    0.13
   0   9 -29    0.11    0.09
   0   9 -31   -0.05    0.10
   0  -9  31   -0.02    0.14
   0   9  31    0.07    0.12
   0   9 -31    0.12    0.09
   0  -9 -31    0.11    0.12
   0   9  33    0.04    0.12
   0 -10   0    0.23    0.08
   0 -10   0    0.38    0.12
   0 -10   2    0.08    0.07
   0 -10   2    0.14    0.11
   0 -10  -2    0.07    0.10
   0 -10  -2    0.05    0.02
   0  10   4   69.07    3.00
   0 -10  -4   75.92    3.06
   0 -10   4   74.20    3.03
   0 -10  -4   68.65    3.00
   0 -10  -4   75.62    3.09
   0  10  -4   64.12    2.99
   0 -10   4   70.26    3.09
   0  10  -6  135.73    5.56
   0 -10  -6  136.06    5.62
   0  10  -6  115.73    5.56
   0 -10   6  129.31    5.65
   0 -10  -8   88.64    3.95
   0  10   8   93.13    3.96
   0  10  -8   91.14    3.94
   0 -10   8   85.57    4.01
   0 -10  -8   94.29    4.00
   0  10   8   85.87    3.95
   0  10 -10    0.22    0.05
   0 -10  10    0.24    0.06
   0  10  10    0.19    0.06
   0  10  10    0.11    0.09
   0  10  10    0.05    0.04
   0  10  10    0.11    0.04
   0 -10 -10    0.09    0.09
   0  10 -10    0.16    0.06
   0 -10 -12    0.10    0.07
   0  10 -12    0.08    0.05
   0  10  12    0.12    0.07
   0  10  12    0.08    0.09
   0  10  12    0.11    0.02
   0  10  12    0.09    0.02
   0 -10 -12    0.10    0.10
   0 -10  12    0.12    0.12
   0 -10 -14   29.06    1.31
   0 -10  14   28.43    1.29
   0  10  14   29.98    1.32
   0  10 -14   29.56    1.28
   0 -10 -14   31.90    1.35
   0  10  14   27.84    1.33
   0 -10 -16    2.01    0.17
   0 -10  16    2.04    0.16
   0  10 -16    1.93    0.14
   0  10 -16    2.46    0.15
   0 -10 -16    2.12    0.20
   0 -10  16    1.30    0.18
   0  10  16    1.70    0.18
   0  10  18    8.10    0.45
   0 -10  18    8.59    0.42
   0  10 -18    7.42    0.40
   0  10 -18    7.61    0.39
   0 -10 -18    8.66    0.47
   0  10  18    7.78    0.44
   0 -10 -20    0.06    0.09
   0  10 -20   -0.02    0.06
   0  10  20   -0.10    0.10
   0 -10  20    0.02    0.08
   0  10 -20    0.03    0.07
   0  10  20    0.01    0.10
   0 -10 -22    3.11    0.25
   0  10  22    3.54    0.28
   0  10 -22    3.33    0.21
   0 -10 -22    3.67    0.28
   0  10  22    3.15    0.26
   0 -10  22    2.74    0.27
   0 -10 -24    0.75    0.13
   0 -10  24    0.39    0.15
   0 -10 -24    0.51    0.14
   0  10 -24    0.61    0.10
   0 -10  26    0.11    0.13
   0  10 -26    0.05    0.08
   0  10 -28    0.01    0.11
   0  10  28   -0.05    0.11
   0 -10  28    0.02    0.13
   0  10 -28    0.06    0.09
   0 -10 -28    0.01    0.13
   0  10 -30    0.17    0.11
   0 -10  30    0.17    0.15
   0  10  30    0.01    0.12
   0 -10 -30   -0.12    0.13
   0  10 -32   -0.01    0.12
   0 -10  32    0.09    0.15
   0  10  32    0.10    0.12
   0 -10 -32   -0.05    0.13
   0 -11   1  492.89   23.22
   0 -11  -1  548.38   23.23
   0 -11   1  549.47   23.18
   0 -11  -1  522.15   23.19
   0 -11  -3   70.87    3.00
   0 -11  -3   65.18    2.89
   0 -11   3   71.22    3.00
   0 -11   3   74.99    2.94
   0 -11  -3   70.23    2.96
   0  11   3   63.00    2.89
   0 -11  -5    1.64    0.09
   0 -11   5    1.45    0.17
   0  11  -5    1.44    0.08
   0  11  -5    1.54    0.08
   0  11   5    1.41    0.09
   0  11  -7   12.16    0.55
   0  11  -7   11.08    0.52
   0  11   7   10.58    0.53
   0 -11  -7   11.20    0.53
   0  11   7   12.09    0.54
   0 -11  -7   11.71    0.58
   0  11   9    0.90    0.08
   0 -11  -9    1.10    0.14
   0  11  -9    1.25    0.11
   0  11  -9    1.09    0.08
   0  11   9    0.83    0.13
   0  11  -9    1.21    0.09
   0 -11   9    0.87    0.16
   0  11 -11   17.68    0.79
   0  11 -11   17.53    0.77
   0 -11  11   18.73    0.78
   0 -11 -11   18.14    0.79
   0  11  11   18.71    0.80
   0  11  11   16.54    0.82
   0  11  11   14.48    0.75
   0 -11 -11   19.15    0.84
   0  11  11   16.55    0.75
   0 -11  11   13.86    0.83
   0  11 -13    5.52    0.31
   0 -11  13    6.65    0.32
   0  11  13    6.09    0.33
   0 -11 -13    5.87    0.33
   0  11 -13    5.69    0.30
   0  11  13    6.84    0.37
   0 -11 -13    5.99    0.37
   0 -11  13    4.92    0.37
   0 -11  15    4.34    0.25
   0 -11 -15    4.53    0.27
   0  11 -15    3.95    0.24
   0 -11 -15    4.80    0.32
   0 -11  15    3.58    0.31
   0  11  15    5.03    0.30
   0 -11  17    7.60    0.38
   0  11  17    8.11    0.42
   0  11 -17    6.57    0.36
   0 -11 -17    6.94    0.43
   0  11  17    7.16    0.41
   0 -11 -19    3.07    0.23
   0  11 -19    3.25    0.21
   0 -11  19    3.13    0.22
   0  11  19    3.81    0.27
   0  11 -19    3.50    0.21
   0 -11 -19    3.58    0.27
   0  11  19    3.08    0.25
   0  11  21    0.03    0.10
   0 -11 -21    0.05    0.09
   0  11 -21    0.02    0.07
   0 -11  21   -0.03    0.14
   0  11  21    0.13    0.11
   0 -11 -23    0.08    0.09
   0  11  23    0.01    0.10
   0 -11  23    0.06    0.13
   0  11 -23    0.04    0.07
   0 -11 -23    0.11    0.12
   0  11 -25    0.10    0.11
   0 -11  25   -0.02    0.15
   0  11 -25    0.09    0.08
   0 -11 -25    0.18    0.13
   0 -11  27    0.76    0.18
   0  11 -27    0.54    0.11
   0 -11 -27    0.87    0.17
   0  11 -29    0.08    0.12
   0  11  29    0.21    0.12
   0 -11 -29    0.33    0.14
   0  11 -31    0.01    0.11
   0 -11  31   -0.02    0.14
   0  11  31   -0.09    0.12
   0 -11 -31    0.22    0.14
   0 -12   0   62.07    3.00
   0 -12   0   68.68    2.96
   0 -12   2    7.51    0.47
   0 -12  -2    8.20    0.47
   0 -12   2    7.48    0.41
   0 -12  -2    8.79    0.44
   0 -12   4    0.47    0.13
   0 -12  -4    0.62    0.05
   0 -12  -4    0.50    0.12
   0 -12  -4    0.69    0.11
   0 -12   4    0.47    0.09
   0  12   4    0.50    0.04
   0  12  -6    0.37    0.04
   0 -12  -6    0.43    0.05
   0  12   6    0.47    0.08
   0  12   6    0.40    0.05
   0  12  -6    0.47    0.04
   0  12  -8    5.52    0.31
   0  12   8    5.67    0.29
   0 -12  -8    5.61    0.28
   0 -12   8    4.76    0.36
   0  12  -8    5.72    0.27
   0 -12  -8    6.13    0.34
   0 -12 -10    0.74    0.12
   0  12  10    0.41    0.07
   0  12 -10    0.64    0.10
   0  12 -10    0.54    0.06
   0  12  10    0.68    0.08
   0  12  10    0.50    0.12
   0 -12 -10    0.48    0.07
   0  12 -10    0.55    0.07
   0 -12  10    0.82    0.16
   0 -12 -12    0.36    0.11
   0  12  12    0.31    0.05
   0  12 -12    0.49    0.09
   0  12 -12    0.46    0.06
   0  12  12    0.54    0.11
   0  12 -12    0.49    0.07
   0 -12  12    0.37    0.14
   0  12 -14   -0.01    0.07
   0  12 -14    0.07    0.05
   0 -12 -14    0.04    0.06
   0 -12  14    0.10    0.06
   0  12  14    0.02    0.10
   0 -12  14    0.03    0.13
   0 -12 -14    0.06    0.10
   0  12 -16    3.54    0.21
   0  12  16    3.64    0.25
   0 -12 -16    4.11    0.29
   0  12  16    3.49    0.26
   0  12  18    2.25    0.20
   0 -12 -18    2.15    0.19
   0  12 -18    2.42    0.16
   0 -12 -18    2.56    0.23
   0  12  18    2.23    0.20
   0 -12  18    2.07    0.24
   0 -12 -20    1.08    0.14
   0  12  20    1.04    0.15
   0  12 -20    1.00    0.11
   0 -12 -20    1.40    0.18
   0  12  20    0.94    0.15
   0 -12  20    0.73    0.17
   0 -12 -22   -0.04    0.08
   0 -12 -22    0.11    0.13
   0 -12  22    0.16    0.14
   0  12  22   -0.01    0.11
   0  12 -22   -0.01    0.07
   0 -12  24    1.41    0.21
   0  12  24    1.69    0.19
   0  12 -24    1.55    0.14
   0  12  26    0.42    0.14
   0 -12  26    0.63    0.18
   0  12 -26    0.54    0.14
   0 -12 -26    0.73    0.16
   0 -12 -28   -0.06    0.13
   0 -12  30    0.02    0.16
   0  12  30    0.11    0.11
   0 -12 -30    0.02    0.12
   0  12 -30    0.03    0.11
   0 -13  -1    3.57    0.30
   0 -13   1    3.38    0.29
   0 -13  -1    3.58    0.25
   0 -13   1    3.56    0.24
   0 -13  -3    0.54    0.17
   0 -13   3    0.43    0.11
   0 -13  -3    0.40    0.14
   0 -13   5    3.98    0.33
   0 -13  -5    4.74    0.23
   0  13   5    5.51    0.29
   0 -13  -5    4.97    0.30
   0  13   5    4.66    0.23
   0  13  -7    0.56    0.10
   0  13   7    0.41    0.06
   0  13  -7    0.36    0.04
   0 -13   7    0.37    0.14
   0  13  -7    0.44    0.04
   0 -13  -7    0.40    0.06
   0 -13  -7    0.47    0.11
   0  13   7    0.55    0.09
   0  13  -9    4.45    0.24
   0  13   9    3.52    0.21
   0  13  -9    3.97    0.19
   0  13   9    3.84    0.27
   0 -13   9    3.71    0.30
   0  13  -9    3.74    0.19
   0 -13  -9    3.38    0.20
   0  13   9    3.80    0.22
   0  13 -11    2.68    0.18
   0  13 -11    2.65    0.15
   0  13  11    2.37    0.17
   0  13  11    2.57    0.21
   0 -13 -11    2.57    0.17
   0  13 -11    3.04    0.16
   0 -13 -11    2.56    0.22
   0  13  11    2.31    0.15
   0 -13 -13    0.92    0.16
   0  13  13    0.81    0.06
   0  13 -13    0.75    0.11
   0  13 -13    0.76    0.08
   0 -13 -13    0.88    0.10
   0  13  13    1.01    0.12
   0  13  13    0.82    0.14
   0  13 -13    0.75    0.10
   0 -13  13    0.66    0.17
   0  13 -15    0.09    0.09
   0 -13  15    0.14    0.08
   0 -13 -15    0.14    0.09
   0  13  15    0.18    0.10
   0  13 -15    0.15    0.07
   0  13  15    0.16    0.12
   0 -13 -15   -0.01    0.13
   0 -13  15    0.20    0.16
   0  13 -17    0.15    0.08
   0 -13 -17    0.05    0.08
   0  13  17   -0.01    0.09
   0  13  17    0.13    0.12
   0 -13 -17    0.04    0.12
   0 -13  17    0.03    0.15
   0 -13 -19    0.24    0.09
   0  13  19    0.13    0.10
   0 -13 -19    0.34    0.13
   0  13  19    0.23    0.11
   0 -13  19    0.08    0.14
   0  13 -19    0.19    0.08
   0 -13 -21    0.15    0.12
   0  13  21    0.06    0.11
   0 -13  21    0.03    0.14
   0  13 -21    0.01    0.07
   0 -13  23    0.42    0.17
   0  13  23    0.55    0.14
   0  13 -23    0.29    0.12
   0 -13 -23    0.59    0.15
   0  13  25    0.77    0.15
   0 -13 -25    0.58    0.16
   0  13 -25    0.61    0.14
   0  13  27    0.03    0.12
   0 -13  27   -0.05    0.15
   0  13 -27   -0.01    0.11
   0 -13 -27    0.03    0.13
   0 -13  29    0.02    0.15
   0 -13 -29    0.11    0.12
   0 -14   0    0.34    0.14
   0 -14   0    0.39    0.10
   0 -14  -2    0.08    0.13
   0 -14   2   -0.03    0.08
   0 -14  -2    0.02    0.09
   0  14   4    1.37    0.14
   0 -14  -4    1.60    0.16
   0 -14   6    6.15    0.41
   0 -14  -6    6.84    0.38
   0  14   6    5.91    0.29
   0  14  -8    0.24    0.09
   0  14   8    0.08    0.05
   0  14  -8    0.05    0.03
   0  14  -8    0.05    0.03
   0 -14  -8    0.10    0.05
   0 -14   8   -0.11    0.14
   0  14   8    0.09    0.07
   0 -14  -8    0.04    0.10
   0 -14 -10    1.07    0.15
   0  14  10    0.90    0.09
   0  14 -10    0.88    0.11
   0  14  10    0.71    0.09
   0  14 -10    0.76    0.06
   0  14  10    1.18    0.15
   0  14 -10    0.61    0.06
   0 -14 -10    0.84    0.08
   0 -14  10    0.66    0.17
   0  14  12    0.94    0.08
   0 -14 -12    0.93    0.15
   0  14  12    0.86    0.10
   0  14 -12    0.80    0.07
   0  14  12    0.93    0.14
   0 -14 -12    0.79    0.09
   0  14 -12    0.87    0.08
   0 -14  12    0.63    0.17
   0 -14 -14    0.18    0.13
   0  14 -14    0.14    0.09
   0  14  14    0.12    0.08
   0  14  14    0.12    0.13
   0  14 -14    0.15    0.07
   0 -14 -14    0.12    0.07
   0 -14  14    0.13    0.15
   0 -14 -16    0.05    0.12
   0  14 -16    0.04    0.07
   0 -14 -16    0.13    0.07
   0  14  16    0.07    0.08
   0  14  16    0.14    0.11
   0  14 -16    0.11    0.07
   0 -14  16    0.05    0.15
   0  14 -18    1.07    0.12
   0 -14 -18    1.28    0.14
   0  14  18    1.07    0.15
   0 -14 -18    1.46    0.18
   0 -14  18    1.12    0.20
   0 -14 -20    0.86    0.16
   0 -14  20    0.51    0.18
   0  14 -20    0.74    0.10
   0  14  22    0.07    0.11
   0 -14  22   -0.02    0.14
   0  14 -22    0.04    0.11
   0 -14 -22    0.25    0.13
   0  14  24    0.36    0.13
   0  14 -24    0.29    0.12
   0 -14 -24    0.30    0.14
   0  14  26    0.38    0.13
   0 -14  26    0.49    0.19
   0  14 -26    0.41    0.14
   0 -14 -26    0.31    0.14
   0  14  28    0.14    0.12
   0 -14  28    0.02    0.16
   0  14 -28    0.03    0.12
   0 -15   1    5.13    0.38
   0  15  -1    5.81    0.34
   0 -15  -1    5.31    0.33
   0 -15   3    3.41    0.31
   0 -15  -3    3.42    0.31
   0  15   3    4.27    0.27
   0 -15  -3    4.13    0.28
   0 -15   3    4.32    0.26
   0 -15  -5    2.59    0.21
   0  15   5    2.36    0.18
   0  15  -7    1.73    0.15
   0  15   7    1.10    0.07
   0 -15   7    1.27    0.20
   0 -15  -7    0.91    0.07
   0 -15  -7    1.35    0.15
   0  15   7    1.36    0.13
   0  15  -9    0.66    0.11
   0  15  -9    0.35    0.03
   0  15   9    0.47    0.06
   0  15   9    0.45    0.12
   0  15  -9    0.22    0.03
   0 -15  -9    0.63    0.06
   0 -15   9    0.46    0.15
   0  15   9    0.49    0.09
   0 -15  -9    0.37    0.12
   0  15 -11    0.12    0.09
   0  15  11    0.03    0.06
   0  15 -11    0.05    0.04
   0  15  11   -0.08    0.11
   0 -15  11   -0.03    0.14
   0  15 -11    0.00    0.04
   0 -15 -11    0.00    0.05
   0  15  11    0.00    0.05
   0 -15 -11    0.07    0.11
   0  15  13    0.02    0.04
   0  15 -13   -0.07    0.08
   0  15  13   -0.01    0.07
   0  15  13   -0.01    0.10
   0 -15 -13   -0.04    0.06
   0  15 -13    0.01    0.04
   0 -15  13    0.02    0.14
   0 -15 -15    1.57    0.19
   0  15  15    1.88    0.16
   0  15 -15    1.67    0.14
   0 -15 -15    1.54    0.14
   0  15 -15    1.82    0.13
   0  15  15    1.60    0.18
   0 -15 -17    5.15    0.34
   0 -15 -17    4.58    0.29
   0 -15  17    4.02    0.37
   0  15 -17    4.97    0.28
   0  15  17    5.22    0.33
   0  15 -17    4.53    0.28
   0 -15  19    1.11    0.21
   0  15  19    1.46    0.18
   0  15  21    0.33    0.13
   0 -15 -21    0.26    0.13
   0 -15  23    0.15    0.16
   0  15  23    0.01    0.11
   0  15 -23    0.09    0.11
   0 -15 -23   -0.03    0.12
   0  15  25    0.21    0.12
   0 -15  25   -0.02    0.16
   0  15 -25    0.04    0.11
   0 -15 -25    0.42    0.14
   0  15  27    0.05    0.11
   0 -15  27    0.14    0.16
   0  15 -27    0.08    0.11
   0 -15 -27    0.23    0.14
   0 -16   0   16.09    0.79
   0  16   0   16.47    0.79
   0  16   2    6.72    0.38
   0 -16   2    6.44    0.37
   0 -16  -2    6.49    0.38
   0  16  -2    6.97    0.39
   0 -16   4    0.85    0.19
   0 -16  -4    0.73    0.14
   0  16  -4    0.92    0.14
   0  16   4    0.82    0.13
   0  16   6    8.65    0.45
   0 -16  -6    9.00    0.48
   0 -16  -8    0.43    0.05
   0 -16   8    0.83    0.18
   0 -16  -8    1.35    0.16
   0  16   8    1.18    0.12
   0  16   8    0.60    0.05
   0  16 -10    0.61    0.10
   0  16  10    0.56    0.07
   0  16 -10    0.14    0.02
   0 -16 -10    0.42    0.05
   0 -16  10    0.29    0.16
   0 -16 -10    0.71    0.14
   0  16  10    0.45    0.08
   0  16 -12   -0.01    0.08
   0  16  12   -0.03    0.06
   0  16  12   -0.04    0.10
   0  16 -12   -0.01    0.03
   0 -16 -12    0.02    0.05
   0 -16  12    0.15    0.15
   0  16  12   -0.02    0.05
   0 -16 -12    0.03    0.10
   0 -16 -14    0.06    0.11
   0  16 -14    0.02    0.10
   0  16 -14    0.12    0.08
   0  16  14    0.01    0.07
   0  16  14    0.06    0.10
   0  16 -14    0.09    0.04
   0 -16 -14    0.13    0.06
   0 -16  14   -0.02    0.14
   0  16 -16    0.42    0.13
   0  16 -16    0.31    0.09
   0  16 -16    0.41    0.07
   0 -16 -16    0.37    0.08
   0 -16  16    0.12    0.14
   0  16 -18    0.47    0.13
   0 -16 -18    0.49    0.15
   0 -16  18    0.20    0.16
   0  16  18    0.45    0.13
   0  16  20   -0.03    0.10
   0 -16 -20   -0.04    0.11
   0  16 -20    0.08    0.11
   0  16  22   -0.03    0.11
   0 -16 -22    0.16    0.13
   0  16  24    0.08    0.12
   0 -16  24    0.02    0.16
   0  16 -24   -0.01    0.11
   0 -16 -24    0.18    0.13
   0  17  -1    1.58    0.17
   0 -17   1    1.57    0.16
   0 -17  -1    1.45    0.16
   0  17   1    1.43    0.16
   0 -17   1    1.12    0.20
   0 -17  -1    1.29    0.20
   0  17   3    0.24    0.10
   0  17  -3    0.21    0.11
   0 -17   3   -0.03    0.15
   0 -17  -5    2.91    0.23
   0  17  -5    2.55    0.23
   0  17   5    2.78    0.21
   0 -17   5    2.03    0.25
   0  17  -7    4.90    0.30
   0 -17   7    4.31    0.35
   0 -17  -7    4.98    0.33
   0  17   7    4.59    0.29
   0  17  -7    4.54    0.32
   0  17  -9   -0.04    0.09
   0  17   9    0.00    0.02
   0  17   9    0.02    0.11
   0 -17   9   -0.02    0.14
   0 -17  -9    0.00    0.02
   0 -17  -9   -0.05    0.10
   0  17  -9   -0.04    0.11
   0  17   9    0.05    0.07
   0  17 -11   -0.01    0.08
   0 -17 -11    0.12    0.04
   0 -17  11    0.05    0.14
   0 -17 -11    0.20    0.11
   0  17 -11    0.10    0.11
   0  17  11    0.15    0.06
   0  17  11    0.05    0.04
   0  17 -13    2.27    0.16
   0  17  13    1.95    0.12
   0 -17  13    1.88    0.24
   0 -17 -13    1.93    0.12
   0 -17 -13    2.24    0.21
   0 -17 -15    0.85    0.09
   0 -17  15    1.00    0.20
   0  17 -15    0.51    0.07
   0 -17 -15    0.95    0.16
   0  17 -15    1.00    0.15
   0  17  15    0.80    0.15
   0 -17 -17   -0.01    0.12
   0  17 -17    0.04    0.11
   0  17  17    0.05    0.11
   0  17 -19   -0.05    0.11
   0 -17  19   -0.08    0.15
   0  17  19    0.20    0.12
   0  17  21    0.03    0.11
   0 -17  21   -0.08    0.17
   0 -17 -21    0.18    0.13
   0  17 -21    0.03    0.10
   0 -17  23    0.04    0.16
   0  17  23    0.03    0.11
   0  17 -23    0.10    0.12
   0 -17 -23    0.07    0.13
   0  18   0    0.26    0.11
   0 -18   0    0.24    0.10
   0 -18   0    0.02    0.15
   0  18  -2    0.20    0.11
   0  18   2    0.31    0.11
   0 -18  -2    0.32    0.12
   0 -18   2    0.18    0.09
   0 -18   2    0.32    0.15
   0 -18  -4    0.11    0.11
   0  18   4    0.12    0.09
   0 -18   4    0.12    0.14
   0  18  -6    1.17    0.14
   0 -18   6    0.82    0.19
   0  18  -6    0.81    0.15
   0 -18  -6    0.85    0.15
   0  18   6    1.01    0.13
   0  18  -8    2.65    0.21
   0 -18  -8    2.29    0.22
   0  18  -8    2.68    0.23
   0  18   8    2.54    0.19
   0  18   8    2.13    0.21
   0  18 -10    0.74    0.12
   0 -18  10    0.39    0.17
   0 -18 -10    0.62    0.14
   0  18 -10    0.63    0.14
   0  18  10    0.65    0.10
   0  18 -12    0.63    0.12
   0  18  12    0.39    0.06
   0 -18 -12    0.18    0.05
   0 -18  12    0.41    0.17
   0 -18 -12    0.34    0.13
   0  18 -12    0.46    0.14
   0  18  12    0.37    0.13
   0 -18 -14    0.41    0.07
   0 -18 -14    0.59    0.15
   0 -18  16   -0.10    0.17
   0 -18 -16   -0.11    0.12
   0  18 -16    0.09    0.11
   0  18  16    0.09    0.10
   0 -18 -18    0.10    0.12
   0  18 -18    0.13    0.10
   0 -18  18    0.12    0.15
   0  18  18    0.12    0.11
   0  18  20    0.10    0.11
   0 -18  20    0.02    0.16
   0  18 -20    0.11    0.12
   0 -18 -20   -0.06    0.13
   0  19   1    0.18    0.10
   0  19  -1    0.20    0.11
   0 -19  -1    0.29    0.12
   0 -19   1    0.28    0.11
   0 -19   1    0.23    0.15
   0 -19  -1   -0.07    0.14
   0  19  -3    0.83    0.14
   0 -19  -3    0.85    0.15
   0 -19   3    0.44    0.16
   0 -19  -5    0.61    0.14
   0  19   5    0.72    0.12
   0 -19   5    0.66    0.19
   0  19  -7    0.15    0.11
   0 -19   7    0.10    0.16
   0  19   7   -0.02    0.09
   0 -19  -7    0.01    0.12
   0  19  -7    0.04    0.13
   0  19   9    0.28    0.13
   0  19  -9    0.24    0.11
   0 -19  -9    0.44    0.15
   0  19  -9    0.35    0.14
   0 -19   9    0.28    0.18
   0  19  11    0.19    0.12
   0  19 -11    0.07    0.11
   0 -19  11    0.07    0.15
   0 -19 -13   -0.03    0.11
   0  19 -13   -0.03    0.12
   0  19  13   -0.01    0.11
   0  19  15    0.11    0.11
   0 -19 -15    0.08    0.12
   0 -19  15    0.21    0.16
   0  19 -17    0.08    0.11
   0 -19 -17    0.07    0.11
   0 -19  17    0.08    0.16
   0  19  19   -0.05    0.13
   0  19 -19   -0.07    0.12
   0 -19 -19    0.18    0.14
   0 -19  19    0.14    0.17
   0  20   0   -0.01    0.09
   0 -20   0    0.10    0.09
   0 -20   0    0.09    0.15
   0 -20  -2   -0.01    0.10
   0  20  -2    0.09    0.09
   0 -20   2    0.07    0.15
   0  20   4    0.06    0.09
   0 -20  -4    0.18    0.12
   0  20  -4    0.05    0.11
   0 -20   4    0.09    0.14
   0  20  -6    0.32    0.11
   0  20   6    0.01    0.08
   0  20  -6    0.13    0.12
   0 -20  -6    0.12    0.11
   0 -20   6    0.20    0.16
   0  20   8   -0.01    0.10
   0 -20  -8   -0.01    0.11
   0  20  -8   -0.05    0.12
   0 -20   8    0.11    0.15
   0  20 -10    0.18    0.12
   0  20  10    0.30    0.12
   0  20  12    0.19    0.12
   0 -20 -12    0.01    0.12
   0  20 -12    0.34    0.14
   0 -20  12    0.12    0.16
   0  20  14   -0.05    0.12
   0  20 -14   -0.01    0.11
   0 -20 -14    0.06    0.11
   0 -20  14   -0.06    0.16
   0  20  16   -0.01    0.11
   0  20 -16   -0.06    0.12
   0 -20 -16    0.22    0.13
   0 -20  16    0.08    0.16
   0  21  -1    0.12    0.10
   0  21   1   -0.04    0.10
   0 -21   1    0.20    0.18
   0  21  -3    0.23    0.12
   0  21   3    0.23    0.11
   0 -21  -3    0.18    0.12
   0 -21   3    0.13    0.16
   0  21  -5    0.58    0.13
   0  21   5    0.56    0.13
   0  21  -5    0.47    0.13
   0 -21  -5    0.42    0.14
   0 -21   5    0.23    0.17
   0  21  -7    0.78    0.16
   0 -21  -7    0.67    0.15
   0  21   7    0.57    0.15
   0  21   9    0.04    0.10
   0  21  -9    0.16    0.13
   0 -21  -9    0.14    0.12
   0 -21   9    0.19    0.16
   0  21  11    0.01    0.10
   0 -21  11    0.06    0.15
   0  21 -11    0.18    0.13
   0 -21 -11    0.12    0.12
   0 -22   2    0.04    0.16
   0  22   2    0.43    0.12
   0  22  -2    0.18    0.11
   0 -22  -2    0.14    0.10
   0  22   4    0.01    0.09
   0  22  -4   -0.03    0.10
  -1   0  37   -0.02    0.13
   1   0 -37    0.01    0.12
   1   0 -35   -0.02    0.07
  -1   0  35   -0.19    0.13
   1   0 -33    0.04    0.08
   1   0 -33   -0.09    0.12
   1   0 -33    0.15    0.11
   1   0 -31   -0.04    0.10
   1   0 -31    0.03    0.07
  -1   0  31    0.01    0.11
   1   0 -31    0.03    0.09
  -1   0  31    0.03    0.11
   1   0 -29    0.04    0.08
  -1   0  29   -0.12    0.12
  -1   0  29   -0.07    0.13
   1   0 -27   -0.03    0.11
   1   0 -27   -0.03    0.08
  -1   0  27    0.02    0.11
  -1   0  27   -0.03    0.11
   1   0 -27    0.01    0.10
   1   0 -25   -0.10    0.11
   1   0 -25    0.02    0.08
  -1   0  25   -0.02    0.11
  -1   0  25   -0.04    0.11
   1   0 -25    0.09    0.10
   1   0 -23    0.06    0.11
   1   0 -23   -0.08    0.09
  -1   0  23    0.05    0.11
   1   0 -23    0.09    0.10
  -1   0  23   -0.02    0.12
   1   0 -21   -0.01    0.09
   1   0 -21    0.07    0.07
  -1   0  21   -0.04    0.09
   1   0 -21    0.01    0.08
  -1   0  21    0.07    0.10
   1   0 -19    0.01    0.08
   1   0 -19    0.10    0.06
  -1   0  19    0.05    0.08
  -1   0  19   -0.03    0.08
   1   0 -19    0.07    0.08
   1   0 -17    0.06    0.07
  -1   0  17    0.01    0.07
   1   0 -15    0.02    0.07
   1   0 -15    0.03    0.06
  -1   0  15   -0.07    0.08
   1   0 -15    0.01    0.07
  -1   0  15   -0.01    0.07
  -1   0  13    0.08    0.07
  -1   0  13    0.01    0.07
   1   0 -11    0.05    0.05
   1   0 -11    0.07    0.05
  -1   0  11   -0.03    0.06
   1   0  -9   -0.01    0.04
  -1   0   9    0.01    0.04
   1   0  -9    0.02    0.03
   1   0  -9    0.00    0.04
  -1   0   9    0.02    0.05
  -1   0   7    0.07    0.05
   1   0  -7    0.05    0.04
   1   0  -7    0.02    0.03
   1   0  -7    0.00    0.04
  -1   0   7    0.06    0.03
   1   0  -5    0.37    0.04
  -1   0   5    0.05    0.03
   1   0  -5    0.07    0.03
   1   0  -5    0.26    0.04
   1   0  -5    0.30    0.05
  -1   0   5    0.52    0.05
  -1   0   3    0.06    0.02
   1   0  -3    0.05    0.02
  -1   0   3    0.01    0.01
   1   0  -3    0.02    0.02
  -1   0   3    0.08    0.02
   1   0   3    0.02    0.02
  -1   0  -3    0.02    0.01
  -1   0  -3    0.02    0.02
  -1   0  -3    0.02    0.02
   1   0   3    0.03    0.02
   1   0   5    0.11    0.04
   1   0   5    0.10    0.03
  -1   0  -5    0.13    0.03
   1   0   5    0.03    0.03
  -1   0  -5    0.01    0.04
  -1   0  -5    0.19    0.04
   1   0   5    0.28    0.04
  -1   0  -7    0.05    0.04
   1   0   7    0.01    0.04
  -1   0  -7    0.02    0.03
   1   0   7    0.02    0.03
  -1   0  -7    0.10    0.04
   1   0   7    0.16    0.04
  -1   0  -9    0.13    0.05
   1   0   9    0.20    0.06
  -1   0  -9    0.08    0.04
  -1   0  -9    0.04    0.05
   1   0   9    0.25    0.06
  -1   0 -11   -0.04    0.05
   1   0  11    0.04    0.05
   1   0  11    0.02    0.05
  -1   0 -11   -0.03    0.05
   1   0  11    0.12    0.06
   1   0  13    0.05    0.08
   1   0  13    0.04    0.06
  -1   0 -13    0.04    0.07
   1   0  13    0.08    0.08
   1   0  15   -0.01    0.08
  -1   0 -15    0.02    0.07
   1   0  15    0.00    0.06
   1   0  15   -0.06    0.08
  -1   0 -17   -0.01    0.07
   1   0  17    0.01    0.07
   1   0  17   -0.02    0.07
  -1   0 -17    0.02    0.07
  -1   0 -19    0.01    0.08
   1   0  19    0.06    0.08
   1   0  19    0.05    0.09
  -1   0 -19    0.01    0.08
  -1   0 -21    0.04    0.09
   1   0  21    0.09    0.10
   1   0  21    0.02    0.10
  -1   0 -21    0.03    0.09
  -1   0 -23    0.04    0.10
  -1   0 -23   -0.07    0.08
   1   0  23    0.01    0.10
   1   0  23    0.01    0.12
  -1   0 -23   -0.02    0.10
  -1   0 -25    0.06    0.11
  -1   0 -25    0.08    0.08
   1   0  25    0.01    0.11
  -1   0 -25    0.08    0.10
   1   0  25    0.17    0.11
  -1   0 -27    0.06    0.08
  -1   0 -27   -0.01    0.11
   1   0  27   -0.10    0.11
  -1   0 -27    0.01    0.10
  -1   0 -29   -0.03    0.12
  -1   0 -29   -0.06    0.08
   1   0  29    0.12    0.11
   1   0  29    0.02    0.12
  -1   0 -31   -0.01    0.08
   1   0  31   -0.05    0.12
   1   0  31   -0.03    0.11
  -1   0 -31    0.01    0.09
  -1   0 -33    0.03    0.11
  -1   0 -33   -0.05    0.08
   1   0  33   -0.05    0.12
  -1   0 -33    0.04    0.10
   1   0  35    0.06    0.12
  -1   0 -35   -0.07    0.13
   1   0  37   -0.11    0.13
  -1   0 -37    0.10    0.12
   1   1 -36   -0.01    0.12
   1  -1 -36    0.26    0.13
   1   1 -36    0.05    0.08
  -1   1  36    0.09    0.13
  -1  -1  36   -0.01    0.12
   1   1 -34    0.43    0.13
   1  -1 -34    0.42    0.13
   1   1 -34    0.15    0.09
  -1  -1  34    0.39    0.14
   1   1 -34    0.50    0.13
   1   1 -32    1.05    0.16
   1   1 -32    0.69    0.12
   1  -1 -32    0.66    0.10
  -1  -1  32    0.73    0.17
  -1   1  32    1.16    0.19
   1   1 -32    0.91    0.15
  -1  -1  32    0.95    0.17
   1  -1 -32    0.91    0.16
   1  -1 -30   -0.01    0.11
   1   1 -30    0.04    0.11
   1   1 -30    0.08    0.08
   1  -1 -30   -0.04    0.07
  -1   1  30    0.17    0.11
  -1  -1  30    0.05    0.11
   1  -1 -30   -0.06    0.10
  -1   1  30    0.04    0.12
   1  -1 -28    0.39    0.13
   1   1 -28    0.20    0.09
   1  -1 -28    0.26    0.08
  -1  -1  28    0.31    0.13
  -1   1  28    0.35    0.12
   1   1 -28    0.37    0.12
  -1  -1  28    0.27    0.13
  -1   1  28    0.68    0.15
   1  -1 -26    3.84    0.27
   1   1 -26    3.57    0.26
   1  -1 -26    2.80    0.21
   1   1 -26    3.09    0.22
  -1  -1  26    2.89    0.25
  -1   1  26    3.12    0.26
   1   1 -26    3.54    0.26
  -1  -1  26    4.02    0.29
  -1   1  26    4.15    0.29
   1  -1 -26    3.28    0.26
   1   1 -24    6.24    0.37
   1  -1 -24    6.56    0.39
   1  -1 -24    5.62    0.33
  -1  -1  24    5.96    0.38
  -1   1  24    6.42    0.39
   1  -1 -24    6.53    0.39
   1   1 -24    6.60    0.39
  -1   1  24    6.92    0.41
  -1  -1  24    7.04    0.40
   1  -1 -22    0.05    0.10
   1   1 -22   -0.02    0.10
   1   1 -22   -0.03    0.08
   1  -1 -22    0.09    0.07
  -1  -1  22    0.08    0.11
  -1   1  22    0.05    0.11
  -1   1  22   -0.07    0.10
   1   1 -22   -0.01    0.09
   1  -1 -22    0.04    0.09
  -1  -1  22    0.05    0.10
   1   1 -20    1.03    0.12
   1  -1 -20    1.00    0.13
   1   1 -20    1.06    0.11
   1  -1 -20    0.67    0.08
  -1   1  20    0.67    0.12
  -1  -1  20    0.91    0.13
   1  -1 -20    0.95    0.12
  -1   1  20    0.75    0.13
  -1  -1  20    0.85    0.12
   1   1 -20    0.87    0.12
   1   1 -18   25.92    1.14
   1  -1 -18   25.76    1.16
   1  -1 -18   25.61    1.12
   1   1 -18   24.70    1.13
  -1  -1  18   23.16    1.15
  -1   1  18   23.37    1.15
   1   1 -18   25.11    1.16
  -1  -1  18   23.68    1.16
  -1   1  18   24.05    1.17
   1  -1 -18   24.32    1.16
   1   1 -16   24.14    1.14
   1  -1 -16   26.10    1.13
  -1   1  16   26.20    1.16
  -1  -1  16   25.02    1.16
   1  -1 -16   23.16    1.16
  -1  -1  16   24.32    1.17
   1   1 -16   24.59    1.16
  -1   1  16   25.03    1.17
   1   1 -14    0.05    0.07
   1  -1 -14   -0.02    0.07
  -1  -1  14    0.06    0.07
  -1   1  14    0.11    0.08
   1  -1 -14    0.11    0.07
  -1  -1  14    0.05    0.07
  -1   1  14    0.09    0.08
   1  -1 -14    0.08    0.05
  -1  -1  12    0.44    0.09
   1   1 -12    0.36    0.07
  -1   1  12    0.72    0.09
   1  -1 -12    0.50    0.08
   1  -1 -12    0.60    0.06
  -1   1  12    0.45    0.08
  -1  -1  12    0.46    0.08
   1  -1 -10   19.08    0.90
   1   1 -10   19.70    0.89
  -1   1  10   20.32    0.91
   1  -1 -10   18.81    0.91
   1   1 -10   19.52    0.91
  -1  -1  10   19.52    0.91
   1  -1 -10   19.68    0.88
   1  -1 -10   20.81    0.88
  -1  -1  10   20.05    0.90
  -1   1  10   18.83    0.90
   1  -1  -8  101.71    4.53
   1   1  -8   99.94    4.52
  -1  -1   8  101.39    4.51
   1   1  -8  106.87    4.53
   1  -1  -8  104.76    4.53
  -1  -1   8   95.58    4.53
  -1   1   8  100.54    4.53
   1  -1  -8   99.35    4.51
   1  -1  -8  111.80    4.51
  -1  -1   8  105.20    4.53
  -1   1   6    5.22    0.28
  -1  -1   6    4.73    0.27
   1  -1  -6    5.24    0.28
   1   1  -6    5.34    0.27
  -1   1   6    6.05    0.29
  -1  -1   6    5.67    0.29
   1   1  -6    5.61    0.29
   1  -1  -6    5.53    0.29
   1  -1  -6    6.80    0.27
   1   1  -6    6.85    0.28
   1  -1  -6    5.88    0.27
  -1  -1   6    7.05    0.29
  -1   1   6    6.59    0.29
  -1   1   4  603.61   25.47
   1  -1  -4  574.21   25.47
   1   1  -4  542.58   25.47
  -1  -1   4  615.67   25.47
   1   1  -4  585.02   25.46
  -1  -1   4  579.76   25.45
   1  -1  -4  530.00   25.46
   1   1  -4  584.11   25.45
  -1   1   4  589.22   25.46
   1   1  -4  615.60   25.46
  -1   1   4  590.83   25.46
  -1  -1   2   63.75    3.05
   1   1  -2   66.14    3.05
   1  -1  -2   66.34    3.05
  -1  -1   2   73.91    3.05
   1   1  -2   75.20    3.05
  -1   1   2   72.64    3.05
   1  -1   2  588.30   18.06
   1   1   2  569.19   18.06
  -1  -1  -2  505.13   18.06
  -1   1  -2  572.91   18.06
  -1   1  -2  572.46   18.06
   1  -1   2  590.93   18.06
   1  -1   2  580.59   18.07
  -1  -1  -4  507.71   22.14
   1  -1   4  467.07   22.14
  -1   1  -4  495.22   22.13
   1   1   4  491.09   22.14
  -1   1  -4  491.45   22.13
   1  -1   4  518.36   22.13
   1   1   4  459.48   22.13
  -1   1  -4  513.80   22.13
   1  -1   4  515.94   22.13
  -1  -1  -4  518.46   22.13
  -1   1  -4  529.23   22.13
   1  -1   4  523.70   22.13
  -1  -1  -4  508.71   22.13
   1   1   4  538.49   22.13
   1   1   6 2346.17   96.77
   1  -1   6 2000.72   96.77
  -1   1  -6 2199.64   96.77
  -1  -1  -6 1901.38   96.77
   1  -1   6 2130.84   96.76
  -1  -1  -6 2293.48   96.75
   1   1   6 2414.60   96.75
  -1   1  -6 2156.26   96.76
  -1   1  -6 2157.20   96.76
   1  -1   6 2178.53   96.76
  -1  -1  -6 2165.47   96.76
  -1   1  -6 2221.41   96.76
   1  -1   6 2330.81   96.76
   1   1   6 2252.83   96.77
   1  -1   8  491.70   21.73
   1   1   8  439.83   21.73
  -1  -1  -8  496.13   21.73
  -1   1  -8  528.35   21.73
   1  -1   8  510.48   21.72
  -1  -1  -8  492.30   21.70
  -1   1  -8  480.37   21.71
  -1  -1  -8  460.73   21.72
   1  -1   8  546.45   21.72
   1   1   8  528.63   21.72
   1   1  10  259.39   10.71
  -1  -1 -10  249.36   10.71
   1  -1  10  246.16   10.71
  -1   1 -10  247.45   10.71
  -1  -1 -10  235.16   10.68
   1  -1  10  246.80   10.70
   1   1  10  233.71   10.68
  -1  -1 -10  247.41   10.70
  -1   1 -10  243.28   10.70
   1  -1  10  248.30   10.70
   1   1  10  252.28   10.70
  -1  -1 -12   44.62    2.10
   1   1  12   48.77    2.11
   1  -1  12   50.25    2.11
  -1   1 -12   48.14    2.10
   1  -1  12   46.75    2.09
   1   1  12   45.16    2.07
  -1   1 -12   49.03    2.09
  -1  -1 -12   45.86    2.09
   1   1  12   45.03    2.09
   1  -1  12   46.67    2.09
  -1  -1 -14   33.68    1.55
   1   1  14   34.28    1.56
   1  -1  14   32.84    1.53
  -1  -1 -14   35.85    1.54
   1  -1  14   32.45    1.54
   1   1  14   35.15    1.54
  -1   1 -16    5.97    0.35
  -1  -1 -16    6.18    0.36
   1   1  16    5.99    0.36
   1  -1  16    6.50    0.36
   1  -1  16    7.36    0.35
  -1  -1 -16    6.46    0.35
  -1   1 -16    6.38    0.34
   1  -1  16    7.08    0.36
   1   1  16    6.45    0.35
  -1   1 -18   26.28    1.16
   1  -1  18   24.96    1.17
   1   1  18   24.89    1.17
   1  -1  18   24.70    1.18
  -1   1 -18   24.10    1.17
  -1  -1 -20    7.82    0.40
  -1   1 -20    7.06    0.38
   1   1  20    6.61    0.39
   1  -1  20    6.02    0.38
  -1  -1 -20    6.40    0.39
   1   1  20    7.52    0.42
  -1   1 -20    6.61    0.39
   1  -1  20    7.82    0.41
  -1   1 -22    0.51    0.11
  -1  -1 -22    0.36    0.12
  -1  -1 -22    0.28    0.08
   1  -1  22    0.27    0.11
   1   1  22    0.44    0.12
  -1   1 -22    0.53    0.11
   1   1  22    0.46    0.12
   1  -1  22    0.52    0.12
  -1  -1 -22    0.35    0.11
  -1  -1 -24    0.59    0.12
  -1   1 -24    0.60    0.12
  -1   1 -24    0.35    0.10
  -1  -1 -24    0.39    0.09
   1   1  24    0.39    0.13
   1  -1  24    0.38    0.12
   1   1  24    0.52    0.14
   1  -1  24    0.54    0.14
  -1   1 -24    0.52    0.12
  -1  -1 -24    0.46    0.12
  -1  -1 -26    3.17    0.24
  -1   1 -26    2.97    0.23
  -1   1 -26    2.54    0.20
  -1  -1 -26    2.46    0.18
   1   1  26    2.35    0.22
   1  -1  26    2.92    0.25
   1   1  26    2.06    0.23
  -1  -1 -26    2.86    0.23
  -1   1 -26    2.68    0.22
  -1  -1 -28    1.32    0.17
  -1   1 -28    1.39    0.16
  -1   1 -28    1.08    0.14
   1   1  28    0.68    0.16
   1  -1  28    1.12    0.17
   1   1  28    1.44    0.19
  -1   1 -28    1.21    0.16
   1  -1  28    1.15    0.17
  -1  -1 -30    0.82    0.15
  -1   1 -30    0.84    0.15
  -1   1 -30    0.43    0.10
  -1  -1 -30    0.57    0.10
   1  -1  30    0.27    0.13
  -1  -1 -30    0.65    0.13
   1   1  30    0.80    0.16
   1  -1  30    1.01    0.16
  -1  -1 -32    0.05    0.11
  -1   1 -32    0.24    0.12
  -1  -1 -32    0.05    0.07
  -1   1 -32    0.12    0.09
   1  -1  32    0.08    0.12
  -1   1 -32    0.04    0.09
  -1  -1 -32   -0.04    0.10
   1  -1  32    0.07    0.11
  -1   1 -34    0.38    0.13
  -1  -1 -34    0.59    0.15
  -1   1 -34    0.44    0.11
   1   1  34    0.52    0.14
   1  -1  34    0.61    0.16
  -1   1 -34    0.60    0.14
  -1   1 -36    0.04    0.12
  -1  -1 -36    0.10    0.12
   1  -1  36    0.18    0.14
   1   1  36   -0.03    0.13
  -1   1 -36   -0.01    0.09
   1   2 -37   -0.01    0.11
   1  -2 -37    0.01    0.13
  -1   2  37    0.01    0.13
  -1  -2  37    0.01    0.13
   1   2 -37    0.23    0.10
   1  -2 -35   -0.09    0.12
   1   2 -35    0.10    0.12
   1   2 -35    0.03    0.08
  -1  -2  35   -0.10    0.12
   1   2 -33    0.06    0.11
   1   2 -33    0.04    0.09
  -1   2  33    0.10    0.12
  -1  -2  33   -0.01    0.12
  -1  -2  33    0.03    0.12
   1   2 -33    0.08    0.09
   1   2 -31   -0.05    0.11
   1  -2 -31   -0.08    0.11
   1   2 -31   -0.01    0.09
   1  -2 -31   -0.01    0.06
  -1   2  31   -0.05    0.11
  -1  -2  31    0.05    0.12
  -1   2  31    0.04    0.13
   1  -2 -31    0.03    0.10
  -1  -2  31    0.09    0.12
   1   2 -29    0.21    0.11
   1  -2 -29    0.02    0.11
   1   2 -29    0.03    0.09
   1  -2 -29    0.06    0.06
  -1   2  29    0.12    0.12
   1   2 -29    0.15    0.10
   1  -2 -29    0.01    0.09
  -1   2  29    0.19    0.12
  -1  -2  29   -0.03    0.11
   1   2 -27    0.05    0.10
   1  -2 -27    0.11    0.12
   1   2 -27   -0.03    0.09
  -1   2  27    0.07    0.11
  -1  -2  27    0.06    0.12
   1   2 -27    0.10    0.10
   1  -2 -27   -0.04    0.10
  -1   2  27   -0.06    0.12
  -1  -2  27    0.04    0.12
   1  -2 -25    1.34    0.17
   1  -2 -25    1.19    0.11
  -1  -2  25    1.11    0.17
  -1   2  25    1.58    0.17
   1  -2 -25    1.34    0.17
   1   2 -25    1.39    0.16
  -1  -2  25    1.63    0.18
  -1   2  25    1.50    0.18
   1   2 -23    3.08    0.22
   1  -2 -23    3.10    0.24
   1  -2 -23    2.76    0.18
   1   2 -23    2.96    0.22
  -1  -2  23    2.80    0.24
  -1   2  23    2.96    0.24
  -1  -2  23    3.30    0.25
  -1   2  23    3.95    0.27
   1   2 -23    3.15    0.24
   1  -2 -23    3.33    0.25
   1   2 -21    0.02    0.08
   1  -2 -21    0.07    0.09
   1  -2 -21   -0.06    0.06
   1   2 -21    0.04    0.07
  -1  -2  21    0.09    0.11
  -1   2  21    0.10    0.10
  -1  -2  21   -0.02    0.09
   1   2 -21    0.15    0.09
  -1   2  21   -0.02    0.10
   1   2 -19   14.80    0.71
  -1   2  19   14.35    0.72
  -1  -2  19   14.71    0.73
   1  -2 -19   13.86    0.73
  -1   2  19   15.07    0.74
   1   2 -19   14.27    0.72
  -1  -2  19   15.74    0.74
   1  -2 -17   30.15    1.41
   1   2 -17   30.02    1.39
   1  -2 -17   31.57    1.36
  -1   2  17   30.96    1.41
  -1  -2  17   30.63    1.41
  -1   2  17   28.66    1.41
   1   2 -17   29.90    1.41
   1  -2 -17   30.45    1.41
  -1  -2  17   30.64    1.41
   1  -2 -15  143.96    6.07
   1   2 -15  134.97    6.04
   1  -2 -15  131.56    6.06
  -1  -2  15  133.12    6.07
  -1   2  15  134.66    6.07
   1  -2 -15  140.01    6.02
  -1   2  15  138.62    6.06
  -1  -2  15  137.96    6.06
   1   2 -13   38.88    1.83
   1  -2 -13   43.20    1.86
   1  -2 -13   39.91    1.85
  -1   2  13   38.70    1.86
   1  -2 -13   39.97    1.81
   1  -2 -13   42.84    1.81
  -1   2  13   41.92    1.85
  -1  -2  13   42.53    1.85
  -1  -2  11   94.04    4.17
   1  -2 -11   89.50    4.17
  -1   2  11   96.22    4.18
   1   2 -11   95.82    4.17
   1  -2 -11   90.70    4.14
   1  -2 -11   99.88    4.14
   1   2 -11   92.77    4.15
   1   2  -9   44.73    2.00
   1  -2  -9   45.62    2.00
  -1   2   9   47.87    2.01
  -1  -2   9   44.60    2.00
   1  -2  -9   42.41    1.97
  -1  -2   9   46.37    2.00
   1  -2  -9   49.76    2.01
   1  -2  -7  429.60   18.74
  -1  -2   7  438.59   18.74
  -1   2   7  435.29   18.74
   1   2  -7  436.78   18.74
   1   2  -7  423.17   18.73
  -1  -2   7  400.38   18.72
   1  -2  -7  451.41   18.74
  -1   2   7  420.17   18.74
  -1  -2   7  460.01   18.74
  -1  -2   5  303.55   11.89
   1   2  -5  278.22   11.88
  -1   2   5  265.95   11.88
   1   2  -5  273.37   11.88
   1   2  -5  294.53   11.87
   1  -2  -5  290.17   11.89
  -1  -2   5  298.45   11.87
   1   2  -5  273.19   11.88
  -1  -2   5  311.05   11.89
  -1   2   5  282.86   11.88
  -1   2   3 1116.54   52.16
  -1  -2   3 1273.46   52.16
   1   2  -3 1206.91   52.16
   1  -2  -3 1135.91   52.16
   1  -2  -3 1163.93   52.17
   1   2  -3 1251.15   52.17
  -1  -2   3 1224.25   52.17
  -1   2   3 1217.06   52.16
  -1   2   1 1739.40   78.70
   1  -2  -1 1921.56   78.69
  -1   2   1 1784.09   78.69
  -1   2   1 1780.64   78.70
   1  -2  -1 1728.83   78.70
   1   2  -1 1818.43   78.70
   1   2   1 1574.08   71.48
  -1  -2  -1 1553.33   71.48
  -1   2  -1 1726.95   71.48
   1  -2   1 1713.12   71.49
   1   2   1 1403.59   71.48
  -1  -2  -1 1489.68   71.49
  -1   2  -1 1818.68   71.49
   1  -2   1 1948.55   71.49
  -1  -2  -1 1691.22   71.50
  -1   2  -1 1730.66   71.49
   1   2   3 1237.15   58.98
   1  -2   3 1690.47   58.98
   1  -2   3 1676.97   58.99
   1   2   3 1182.89   58.98
   1  -2   3 1605.87   58.98
  -1   2  -3 1663.50   58.98
   1  -2   3 1674.73   58.99
  -1   2  -3 1698.05   58.99
   1   2   5  283.87   12.74
   1  -2   5  267.91   12.73
  -1  -2  -5  292.60   12.74
  -1   2  -5  298.77   12.73
   1  -2   5  277.70   12.74
  -1   2  -5  292.14   12.73
  -1  -2  -5  296.94   12.74
   1  -2   5  282.56   12.73
   1  -2   5  315.29   12.73
  -1   2  -5  302.18   12.73
  -1   2  -7   54.73    2.24
   1  -2   7   47.62    2.24
  -1  -2  -7   50.85    2.24
   1  -2   7   47.34    2.24
  -1  -2  -7   52.50    2.24
   1  -2   7   52.53    2.23
  -1   2  -7   50.67    2.23
   1  -2   7   49.17    2.23
   1   2   7   49.03    2.24
   1   2   9    0.96    0.10
  -1  -2  -9    1.25    0.10
   1  -2   9    1.27    0.10
  -1   2  -9    1.21    0.10
   1  -2   9    1.42    0.10
  -1  -2  -9    1.24    0.07
   1   2   9    1.20    0.07
  -1  -2  -9    1.58    0.11
  -1   2  -9    1.57    0.09
   1  -2   9    1.59    0.11
   1   2   9    1.42    0.10
  -1  -2 -11   35.82    1.72
   1  -2  11   36.43    1.72
   1   2  11   37.71    1.73
  -1   2 -11   39.36    1.72
   1  -2  11   39.86    1.72
   1   2  11   38.35    1.69
  -1  -2 -11   36.94    1.69
  -1  -2 -11   40.78    1.72
   1   2  11   41.41    1.72
   1  -2  11   38.84    1.72
  -1   2 -13  101.83    4.33
   1  -2  13  100.83    4.33
   1   2  13  104.29    4.34
  -1  -2 -13   97.30    4.33
  -1  -2 -13   90.71    4.29
   1  -2  13  104.57    4.33
  -1  -2 -13  105.50    4.33
   1  -2  13  102.61    4.32
   1   2  13   88.06    4.32
   1  -2  15  128.06    5.48
  -1  -2 -15  116.24    5.47
   1   2  15  118.62    5.48
   1  -2  15  129.14    5.47
  -1   2 -15  127.74    5.46
  -1  -2 -15  126.86    5.48
   1   2  15  127.06    5.47
   1  -2  15  116.34    5.47
  -1   2 -17  156.31    6.62
  -1  -2 -17  161.13    6.64
   1   2  17  155.33    6.63
   1  -2  17  134.85    6.62
  -1   2 -17  142.80    6.63
   1  -2  17  150.33    6.64
   1   2  17  150.99    6.65
  -1  -2 -17  151.75    6.64
  -1  -2 -19    7.61    0.41
  -1   2 -19    6.93    0.39
   1  -2  19    7.87    0.41
   1   2  19    7.53    0.41
  -1   2 -19    7.15    0.41
  -1  -2 -19    6.95    0.41
   1   2  19    7.69    0.43
   1  -2  19    7.85    0.42
  -1   2 -21    0.12    0.08
  -1  -2 -21    0.00    0.06
   1  -2  21    0.01    0.10
   1   2  21    0.15    0.10
   1   2  21    0.09    0.10
  -1   2 -21    0.05    0.08
   1  -2  21    0.19    0.09
  -1  -2 -21    0.17    0.09
  -1  -2 -23    3.27    0.24
  -1   2 -23    2.71    0.20
  -1  -2 -23    2.31    0.17
   1   2  23    2.31    0.21
   1  -2  23    2.54    0.22
  -1  -2 -23    2.96    0.23
  -1   2 -23    2.68    0.21
   1   2  23    3.02    0.24
  -1  -2 -25    0.65    0.14
  -1   2 -25    0.89    0.13
  -1  -2 -25    0.50    0.08
   1   2  25    0.54    0.13
   1  -2  25    0.43    0.13
  -1  -2 -25    0.63    0.12
   1   2  25    0.73    0.15
  -1   2 -25    0.97    0.13
   1  -2  25    0.77    0.14
  -1  -2 -27    0.70    0.14
  -1   2 -27    0.70    0.12
   1   2  27    0.46    0.13
   1  -2  27    0.56    0.14
   1   2  27    0.41    0.13
   1  -2  27    0.72    0.14
  -1   2 -27    0.61    0.12
  -1   2 -29    0.13    0.11
  -1  -2 -29    0.15    0.12
  -1   2 -29   -0.01    0.09
  -1  -2 -29    0.11    0.07
   1  -2  29    0.23    0.13
   1   2  29    0.06    0.11
  -1   2 -29    0.10    0.09
  -1  -2 -29    0.14    0.11
   1   2  29    0.16    0.12
  -1   2 -31    0.07    0.11
  -1  -2 -31    0.08    0.12
  -1  -2 -31    0.01    0.06
  -1   2 -31    0.01    0.09
   1  -2  31    0.15    0.13
  -1  -2 -31    0.03    0.11
   1  -2  31   -0.02    0.12
   1   2  31   -0.02    0.11
  -1   2 -33    0.09    0.12
  -1   2 -33    0.02    0.08
   1  -2  33   -0.04    0.13
   1   2  33   -0.18    0.12
  -1   2 -33    0.01    0.07
   1  -2  33   -0.08    0.12
   1   2  35   -0.12    0.12
   1  -2  35   -0.04    0.12
  -1   2 -35    0.04    0.09
   1  -3 -36    0.01    0.12
   1   3 -36    0.21    0.12
  -1   3  36    0.09    0.13
  -1  -3  36    0.06    0.13
   1   3 -36   -0.01    0.09
   1  -3 -34    0.08    0.12
   1   3 -34    0.14    0.11
  -1   3  34    0.08    0.12
  -1  -3  34   -0.09    0.13
   1   3 -32    0.05    0.11
   1  -3 -32    0.21    0.13
   1   3 -32    0.16    0.10
  -1   3  32    0.24    0.13
  -1  -3  32    0.25    0.14
   1   3 -32    0.18    0.10
  -1  -3  32    0.15    0.12
   1  -3 -30    0.52    0.14
   1   3 -30    0.59    0.14
   1   3 -30    0.38    0.11
   1  -3 -30    0.37    0.07
  -1   3  30    0.36    0.13
  -1  -3  30    0.46    0.14
   1   3 -30    0.62    0.12
   1  -3 -30    0.53    0.14
  -1   3  30    0.66    0.16
   1   3 -28    1.43    0.16
   1  -3 -28    1.60    0.18
   1  -3 -28    0.78    0.09
   1   3 -28    1.12    0.14
  -1  -3  28    0.89    0.17
  -1   3  28    1.10    0.16
  -1  -3  28    1.33    0.17
   1  -3 -28    0.81    0.15
  -1   3  28    1.16    0.18
   1   3 -28    1.19    0.15
   1  -3 -26    0.16    0.12
   1   3 -26    0.05    0.09
   1   3 -26    0.12    0.09
  -1   3  26    0.11    0.11
  -1  -3  26    0.18    0.11
   1  -3 -26    0.18    0.10
   1   3 -26    0.12    0.09
  -1   3  26    0.12    0.12
   1  -3 -24    4.14    0.28
   1   3 -24    3.97    0.25
   1  -3 -24    2.98    0.19
   1   3 -24    3.90    0.25
  -1  -3  24    3.15    0.26
  -1   3  24    3.11    0.25
   1  -3 -24    3.52    0.27
  -1   3  24    4.07    0.29
   1   3 -24    3.78    0.26
  -1  -3  24    4.08    0.28
   1   3 -22    2.65    0.19
   1  -3 -22    2.64    0.22
   1  -3 -22    2.34    0.15
   1   3 -22    2.36    0.19
  -1   3  22    2.83    0.21
  -1  -3  22    2.46    0.21
  -1  -3  22    2.89    0.22
  -1   3  22    2.57    0.22
   1  -3 -22    2.80    0.22
   1   3 -22    2.49    0.20
   1  -3 -20   62.82    2.52
   1   3 -20   53.09    2.48
   1  -3 -20   52.52    2.44
  -1  -3  20   49.89    2.50
  -1   3  20   56.20    2.50
  -1   3  20   59.18    2.53
   1  -3 -20   57.62    2.52
   1   3 -20   56.76    2.50
  -1  -3  20   58.79    2.51
   1   3 -18   64.62    2.93
   1  -3 -18   66.59    2.96
   1   3 -18   68.31    2.95
   1  -3 -18   66.71    2.96
  -1  -3  18   68.55    2.96
  -1   3  18   72.20    2.98
   1  -3 -18   63.18    2.90
  -1   3  18   67.22    2.95
  -1  -3  18   62.98    2.95
   1   3 -16   77.74    3.36
   1  -3 -16   79.17    3.38
   1  -3 -16   74.10    3.38
  -1   3  16   77.74    3.39
  -1  -3  16   80.38    3.39
   1  -3 -16   67.08    3.33
   1  -3 -16   79.18    3.33
  -1  -3  16   79.07    3.38
  -1   3  16   81.09    3.38
   1   3 -14  250.42   11.08
   1  -3 -14  268.78   11.11
   1   3 -14  255.22   11.10
   1  -3 -14  250.38   11.11
  -1  -3  14  265.27   11.11
  -1   3  14  263.35   11.12
   1  -3 -14  237.70   11.06
   1  -3 -14  259.34   11.06
  -1   3  14  255.77   11.11
  -1  -3  14  256.22   11.11
   1  -3 -12    3.26    0.20
   1   3 -12    3.00    0.17
  -1   3  12    3.27    0.20
  -1  -3  12    3.35    0.20
   1   3 -12    3.03    0.18
   1  -3 -12    3.03    0.19
   1  -3 -12    2.53    0.14
   1  -3 -12    3.07    0.14
  -1  -3  12    2.87    0.19
   1   3 -10   21.96    1.02
  -1  -3  10   23.17    1.02
   1  -3 -10   22.39    1.02
  -1   3  10   20.28    1.02
  -1  -3  10   24.71    1.03
  -1   3  10   23.50    1.02
   1  -3 -10   24.07    1.03
   1   3 -10   20.49    1.00
   1   3  -8  401.82   18.79
  -1  -3   8  443.51   18.79
  -1   3   8  426.32   18.79
   1  -3  -8  433.65   18.79
  -1  -3   8  434.44   18.80
  -1   3   8  427.39   18.79
   1   3  -8  435.03   18.77
   1  -3  -8  431.66   18.80
   1   3  -6   53.53    2.30
   1  -3  -6   52.27    2.29
  -1  -3   6   48.80    2.30
  -1  -3   6   51.59    2.28
   1  -3  -6   49.52    2.30
  -1  -3   6   54.65    2.30
  -1   3   6   53.81    2.30
  -1  -3   4  352.74   15.25
  -1   3   4  342.96   15.25
   1  -3  -4  350.90   15.25
   1   3  -4  362.33   15.25
  -1   3   4  330.97   15.25
   1   3  -4  349.10   15.24
  -1  -3   4  351.05   15.26
  -1   3   2  612.27   29.14
  -1  -3   2  699.72   29.13
   1   3  -2  669.26   29.13
   1  -3  -2  603.98   29.14
   1   3  -2  674.99   29.13
  -1   3   2  682.53   29.15
   1   3  -2  633.00   29.13
  -1  -3   2  706.33   29.15
   1   3  -2  668.18   29.15
   1  -3  -2  688.93   29.13
  -1   3   2  694.17   29.13
   1   3  -2  650.80   29.14
   1   3   0   40.41    1.67
  -1   3   0   37.19    1.67
   1  -3   0   36.13    1.67
   1  -3   0   42.38    1.68
   1   3   0   39.60    1.69
  -1   3   0   41.17    1.68
   1  -3   0   37.55    1.67
   1   3   0   37.55    1.67
  -1   3   0   34.67    1.67
  -1  -3   0   36.15    1.67
   1   3   2  770.81   34.50
  -1   3  -2  804.82   34.50
  -1  -3  -2  747.86   34.51
   1   3   2  738.75   34.51
  -1  -3  -2  790.85   34.50
   1   3   2  842.19   34.50
  -1   3  -2  769.79   34.51
  -1  -3  -2  860.81   34.52
   1   3   2  812.68   34.52
   1  -3   2  786.84   34.51
  -1   3  -2  789.97   34.51
   1   3   4    5.98    0.34
  -1  -3  -4    6.94    0.34
   1  -3   4    6.68    0.33
   1  -3   4    6.44    0.35
  -1  -3  -4    6.69    0.34
   1  -3   4    7.33    0.33
  -1   3  -4    7.83    0.34
   1  -3   4    9.40    0.35
  -1   3  -4    8.51    0.34
   1  -3   6    0.28    0.05
  -1  -3  -6    0.11    0.04
  -1   3  -6    0.21    0.05
   1  -3   6    0.35    0.06
  -1   3  -6    0.34    0.05
   1  -3   6    0.25    0.05
  -1  -3  -6    0.26    0.06
  -1  -3  -8  199.62    8.68
  -1   3  -8  202.80    8.68
   1   3   8  183.74    8.68
   1  -3   8  189.74    8.68
   1  -3   8  200.50    8.69
  -1  -3  -8  199.51    8.69
   1  -3   8  209.25    8.68
  -1   3 -10   97.74    4.28
   1   3  10   98.45    4.28
  -1  -3 -10   88.34    4.28
   1  -3  10   99.30    4.28
  -1  -3 -10  107.35    4.29
  -1   3 -10   90.91    4.26
   1  -3  10   98.75    4.28
   1   3  10   99.49    4.28
  -1   3 -12   45.87    2.01
   1  -3  12   46.01    2.02
  -1  -3 -12   44.36    2.02
   1   3  12   45.74    2.02
  -1  -3 -12   42.76    1.97
   1  -3  12   47.47    2.02
  -1   3 -12   43.29    2.00
  -1  -3 -12   47.58    2.02
   1   3  12   47.95    2.02
   1  -3  12   47.43    2.02
  -1  -3 -14   75.13    3.23
   1   3  14   74.67    3.23
  -1   3 -14   75.18    3.22
  -1  -3 -14   67.38    3.17
  -1   3 -14   77.60    3.21
  -1  -3 -14   78.54    3.23
   1  -3  14   69.14    3.22
   1   3  14   77.62    3.23
  -1  -3 -16  278.78   11.03
  -1   3 -16  279.25   11.00
  -1  -3 -16  253.35   11.02
   1  -3  16  281.94   11.03
   1  -3  16  263.55   11.02
  -1  -3 -16  260.16   10.97
   1  -3  16  248.30   11.01
   1   3  16  259.50   11.02
  -1  -3 -18   33.43    1.41
  -1   3 -18   32.00    1.38
  -1  -3 -18   29.26    1.34
   1  -3  18   27.89    1.39
   1   3  18   30.02    1.39
  -1  -3 -18   28.08    1.40
   1   3  18   32.71    1.42
  -1   3 -18   30.16    1.39
   1  -3  18   29.73    1.40
  -1  -3 -20   10.64    0.50
  -1   3 -20    8.99    0.45
  -1  -3 -20    7.72    0.41
   1  -3  20    7.91    0.46
   1   3  20    8.32    0.47
  -1  -3 -20    9.27    0.48
   1   3  20    9.22    0.49
  -1   3 -20    8.78    0.46
   1  -3  20    9.81    0.49
  -1   3 -22    6.51    0.37
  -1  -3 -22    5.90    0.32
   1   3  22    7.49    0.39
  -1   3 -22    6.66    0.38
   1   3  22    7.09    0.41
   1  -3  22    6.96    0.40
  -1  -3 -24    0.77    0.14
  -1   3 -24    0.91    0.12
  -1  -3 -24    0.62    0.08
   1  -3  24    0.68    0.14
   1   3  24    0.83    0.14
   1  -3  24    0.86    0.14
  -1  -3 -24    0.94    0.14
  -1   3 -24    0.99    0.12
   1   3  24    0.67    0.14
  -1   3 -26    0.21    0.10
  -1  -3 -26    0.26    0.12
   1  -3  26    0.15    0.11
   1   3  26    0.30    0.13
   1  -3  26    0.04    0.10
  -1   3 -26    0.35    0.10
   1   3  26    0.24    0.13
  -1  -3 -28    0.35    0.13
  -1   3 -28    0.14    0.11
  -1  -3 -28    0.19    0.06
  -1   3 -28    0.22    0.10
   1  -3  28    0.15    0.12
   1   3  28    0.42    0.13
   1   3  28    0.36    0.14
  -1   3 -28    0.34    0.11
   1  -3  28    0.23    0.12
  -1  -3 -28    0.29    0.12
  -1   3 -30    0.15    0.11
  -1  -3 -30    0.40    0.15
  -1   3 -30    0.18    0.11
  -1  -3 -30    0.11    0.06
   1  -3  30    0.15    0.13
   1   3  30    0.10    0.12
  -1   3 -30    0.16    0.10
   1   3  30    0.09    0.12
  -1  -3 -30    0.26    0.12
  -1  -3 -32    0.51    0.15
  -1   3 -32    0.38    0.13
   1  -3  32    0.37    0.13
  -1   3 -32    0.30    0.11
  -1  -3 -34    0.13    0.13
  -1   3 -34    0.16    0.12
   1  -3  34    0.04    0.13
   1   3  34    0.19    0.14
  -1   3 -34    0.03    0.10
   1  -3  36    0.05    0.12
   1   3  36    0.11    0.13
  -1   3 -36   -0.04    0.10
  -1  -4  35    0.11    0.15
  -1   4  35    0.04    0.12
   1  -4 -35   -0.07    0.12
   1   4 -35   -0.01    0.12
   1  -4 -33    0.66    0.16
  -1   4  33    0.48    0.14
  -1  -4  33    0.69    0.17
   1   4 -33    0.28    0.11
   1  -4 -31    0.63    0.15
   1   4 -31    0.57    0.14
   1   4 -31    0.48    0.12
  -1  -4  31    0.55    0.16
  -1   4  31    0.69    0.15
   1  -4 -29    0.82    0.16
   1   4 -29    0.86    0.14
   1   4 -29    0.74    0.14
  -1  -4  29    0.66    0.15
  -1   4  29    0.85    0.15
  -1   4  29    0.88    0.18
   1  -4 -29    0.93    0.17
  -1  -4  29    1.00    0.16
   1   4 -29    0.76    0.13
   1  -4 -27    8.52    0.43
   1   4 -27    8.89    0.40
   1   4 -27    6.46    0.38
   1  -4 -27    4.81    0.30
  -1  -4  27    6.08    0.40
  -1   4  27    7.12    0.41
  -1  -4  27    8.10    0.43
   1   4 -27    7.09    0.40
  -1   4  27    7.95    0.46
   1  -4 -27    7.44    0.43
   1   4 -25    6.45    0.32
   1  -4 -25    6.23    0.35
   1  -4 -25    4.02    0.24
   1   4 -25    5.09    0.32
  -1   4  25    5.39    0.34
   1   4 -25    5.02    0.32
  -1   4  25    5.95    0.38
   1  -4 -25    5.42    0.35
  -1  -4  25    6.29    0.35
   1   4 -23    4.80    0.27
  -1   4  23    4.87    0.32
  -1  -4  23    4.26    0.29
   1  -4 -23    4.36    0.30
   1   4 -23    4.46    0.28
   1  -4 -23    3.55    0.20
   1   4 -23    4.39    0.28
  -1  -4  23    4.02    0.29
  -1   4  23    4.21    0.29
   1  -4 -21    2.45    0.20
   1  -4 -21    2.54    0.20
  -1  -4  21    2.76    0.21
   1   4 -21    2.28    0.18
  -1   4  21    2.53    0.21
   1  -4 -21    1.99    0.11
  -1   4  21    2.43    0.19
  -1  -4  21    2.61    0.21
   1  -4 -19    0.88    0.14
   1   4 -19    0.85    0.10
  -1   4  19    0.97    0.14
   1   4 -19    1.08    0.13
  -1  -4  19    1.08    0.14
   1  -4 -19    0.88    0.13
   1  -4 -19    0.70    0.06
   1  -4 -19    0.85    0.06
  -1   4  19    1.03    0.14
  -1  -4  19    0.91    0.14
   1  -4 -17    4.95    0.28
   1   4 -17    4.39    0.24
  -1  -4  17    5.17    0.27
   1  -4 -17    4.27    0.26
  -1   4  17    4.82    0.28
   1  -4 -17    3.50    0.19
   1  -4 -17    3.95    0.19
  -1  -4  17    4.40    0.26
  -1   4  17    4.66    0.27
   1  -4 -15   50.20    1.92
   1   4 -15   46.18    1.87
   1  -4 -15   46.69    1.90
   1   4 -15   46.85    1.90
   1  -4 -15   37.81    1.83
   1  -4 -15   42.52    1.83
  -1  -4  15   43.71    1.90
   1   4 -13    8.08    0.40
   1  -4 -13    8.75    0.44
  -1  -4  13    8.67    0.44
  -1   4  13    7.97    0.43
   1   4 -13    8.39    0.42
  -1   4  13    8.36    0.43
   1  -4 -13    7.73    0.43
  -1  -4  13    9.10    0.43
   1  -4 -11   98.80    4.07
   1   4 -11   87.53    4.03
  -1  -4  11   90.30    4.07
  -1   4  11   95.68    4.06
   1  -4 -11   88.88    4.06
  -1  -4  11   89.75    4.06
  -1   4  11   94.19    4.07
   1   4 -11   94.62    4.06
   1  -4  -9  650.16   23.49
  -1  -4   9  629.74   23.45
   1   4  -9  633.00   23.45
  -1   4   9  632.49   23.48
  -1  -4   9  615.56   23.48
  -1  -4   9  636.26   23.48
  -1   4   9  601.46   23.48
   1   4  -7  133.93    5.92
  -1   4   7  131.20    5.94
   1   4  -7  137.80    5.93
  -1  -4   7  141.06    5.94
   1  -4  -7  143.53    5.94
   1  -4  -7  137.60    5.95
  -1  -4   7  126.33    5.94
  -1   4   7  129.72    5.94
   1  -4  -5   61.96    2.84
  -1  -4   5   66.59    2.84
  -1   4   5   66.77    2.83
   1  -4  -5   62.58    2.83
  -1   4   5   62.03    2.85
  -1  -4   5   66.91    2.86
  -1   4   3   94.30    4.48
   1   4  -3  105.54    4.48
   1  -4  -3  100.35    4.48
   1  -4  -3  109.02    4.50
  -1  -4   3  105.30    4.48
  -1  -4   3  104.82    4.50
   1  -4  -3  102.16    4.48
   1   4  -1 2290.95   98.47
  -1   4   1 2276.52   98.47
   1  -4  -1 2324.99   98.47
  -1  -4   1 2649.96   98.46
  -1  -4   1 2177.77   98.49
   1   4  -1 2471.67   98.46
   1  -4  -1 2238.16   98.48
  -1   4   1 2195.56   98.47
   1  -4  -1 2141.94   98.47
   1   4  -1 2628.47   98.47
  -1  -4   1 2283.44   98.47
   1   4   1  961.29   41.25
   1   4   1 1045.71   41.24
   1  -4   1  961.96   41.26
   1   4   1 1033.73   41.25
  -1   4  -1  959.11   41.26
   1  -4   1 1048.21   41.27
  -1  -4  -1 1048.10   41.27
  -1   4  -1 1001.52   41.25
  -1  -4  -1  959.65   41.26
   1  -4   1 1033.35   41.26
  -1  -4  -3  201.99    8.90
  -1  -4  -3  220.26    8.89
   1   4   3  217.74    8.89
   1  -4   3  205.76    8.89
  -1   4  -3  207.74    8.89
   1  -4   3  192.90    8.91
  -1   4  -3  200.35    8.89
   1   4   3  192.93    8.89
   1  -4   3  176.01    8.90
  -1  -4  -5    0.10    0.05
  -1   4  -5    0.31    0.05
   1  -4   5    0.27    0.04
  -1  -4  -5    0.31    0.04
   1   4   5    0.17    0.02
   1  -4   5    0.13    0.05
   1   4   5    0.18    0.02
   1  -4   5    0.34    0.06
   1   4   7  224.13   10.28
   1  -4   7  241.98   10.27
   1  -4   7  233.92   10.29
   1   4   7  224.92   10.28
   1  -4   7  248.29   10.28
   1  -4   9   45.55    1.89
   1   4   9   41.36    1.89
  -1   4  -9   40.33    1.89
  -1  -4  -9   40.78    1.89
   1  -4   9   46.44    1.90
  -1  -4  -9   43.14    1.90
  -1   4  -9   39.34    1.88
   1  -4   9   44.74    1.90
  -1  -4 -11  117.06    5.24
   1  -4  11  123.57    5.24
  -1   4 -11  121.36    5.23
   1   4  11  115.18    5.24
   1  -4  11  120.84    5.25
  -1  -4 -11  125.27    5.25
  -1   4 -11  109.68    5.22
   1  -4  11  121.75    5.24
   1   4  11  121.14    5.24
  -1  -4 -13    7.33    0.40
   1  -4  13    7.67    0.40
  -1   4 -13    7.60    0.40
   1   4  13    8.39    0.41
   1  -4  13    7.96    0.41
  -1  -4 -13    8.17    0.42
  -1   4 -13    7.43    0.38
   1  -4  13    8.04    0.41
   1   4  13    7.92    0.41
  -1  -4 -15   34.39    1.40
  -1   4 -15   35.41    1.39
  -1  -4 -15   35.70    1.40
  -1   4 -15   33.42    1.36
   1   4  15   35.39    1.39
   1  -4  15   34.05    1.39
  -1   4 -17   31.68    1.21
  -1  -4 -17   33.56    1.26
   1  -4  17   31.27    1.24
  -1  -4 -17   29.06    1.24
   1   4  17   31.86    1.26
  -1  -4 -17   23.20    1.16
   1  -4  17   27.60    1.23
  -1  -4 -17   25.07    1.16
   1  -4  17   27.42    1.23
   1   4  17   28.65    1.23
  -1   4 -19    7.58    0.36
  -1  -4 -19    8.76    0.41
  -1  -4 -19    8.10    0.39
  -1   4 -19    7.18    0.37
   1  -4  19    7.77    0.38
   1   4  19    7.90    0.40
  -1  -4 -19    5.26    0.29
  -1  -4 -19    5.97    0.30
   1   4  19    7.41    0.38
  -1  -4 -21    0.04    0.11
  -1   4 -21    0.08    0.09
  -1  -4 -21    0.01    0.04
   1   4  21    0.01    0.10
   1  -4  21    0.19    0.11
  -1   4 -21    0.13    0.08
  -1  -4 -21    0.02    0.09
   1  -4  21    0.17    0.09
   1   4  21   -0.02    0.11
  -1  -4 -23    1.43    0.17
   1  -4  23    0.92    0.15
   1   4  23    1.00    0.15
   1  -4  23    0.99    0.15
  -1  -4 -23    1.49    0.17
  -1   4 -23    1.25    0.14
   1   4  23    1.26    0.17
  -1   4 -25    1.23    0.14
  -1  -4 -25    0.92    0.08
   1   4  25    1.44    0.16
   1  -4  25    1.13    0.17
  -1   4 -25    1.09    0.14
   1   4  25    1.55    0.19
   1  -4  25    1.49    0.16
  -1   4 -27    8.70    0.43
  -1  -4 -27   10.03    0.48
  -1  -4 -27    5.10    0.35
  -1   4 -27    7.27    0.42
   1   4  27    7.42    0.44
   1  -4  27    7.53    0.45
  -1  -4 -27    8.79    0.48
   1  -4  27    9.57    0.47
  -1   4 -27    8.94    0.44
   1   4  27    8.83    0.50
  -1  -4 -29    3.31    0.27
  -1   4 -29    3.09    0.24
  -1   4 -29    2.46    0.23
   1   4  29    2.94    0.25
   1  -4  29    2.56    0.25
  -1  -4 -29    3.30    0.28
   1   4  29    3.03    0.29
   1  -4  29    3.84    0.29
  -1   4 -29    3.24    0.24
  -1   4 -31   -0.12    0.11
  -1  -4 -31    0.14    0.13
   1  -4  31   -0.17    0.14
   1   4  31   -0.13    0.11
  -1   4 -31   -0.02    0.10
  -1  -4 -33    0.13    0.12
  -1   4 -33    0.28    0.12
   1   4  33    0.31    0.13
   1  -4  33    0.09    0.14
  -1   4 -33    0.23    0.11
  -1   4 -35    0.11    0.12
  -1  -4 -35    0.31    0.14
   1  -4  35    0.03    0.15
  -1   4 -35    0.17    0.11
  -1   5  36   -0.06    0.13
  -1  -5  36    0.03    0.15
   1  -5 -36   -0.03    0.13
   1   5 -36    0.05    0.11
   1   5 -34    0.17    0.12
   1  -5 -34   -0.07    0.13
  -1  -5  34   -0.02    0.14
  -1   5  34    0.20    0.13
   1   5 -34    0.18    0.11
   1  -5 -32    0.79    0.16
   1   5 -32    0.90    0.16
  -1   5  32    0.83    0.16
   1   5 -32    0.86    0.14
   1   5 -30    0.09    0.11
   1  -5 -30    0.18    0.13
   1   5 -30    0.03    0.10
  -1   5  30    0.15    0.13
  -1  -5  30    0.17    0.14
   1  -5 -28    1.11    0.17
   1   5 -28    1.06    0.14
   1   5 -28    0.86    0.14
  -1   5  28    0.90    0.16
  -1  -5  28    0.93    0.18
  -1   5  28    0.87    0.18
   1   5 -28    1.06    0.14
   1  -5 -28    1.39    0.18
  -1  -5  28    1.01    0.16
   1  -5 -26    1.67    0.19
   1   5 -26    1.67    0.15
  -1   5  26    1.55    0.19
   1  -5 -26    1.79    0.19
   1   5 -26    1.51    0.15
  -1  -5  26    1.48    0.17
   1   5 -26    1.93    0.17
  -1  -5  26    1.32    0.18
  -1   5  26    1.45    0.17
   1   5 -24    1.97    0.15
   1  -5 -24    1.77    0.18
  -1  -5  24    1.21    0.15
   1   5 -24    1.40    0.14
  -1   5  24    1.41    0.18
   1   5 -24    1.27    0.15
  -1   5  24    1.31    0.16
   1  -5 -22    4.23    0.29
  -1   5  22    3.98    0.30
   1   5 -22    4.00    0.27
  -1  -5  22    4.27    0.28
  -1   5  22    3.62    0.28
   1  -5 -22    4.30    0.30
   1   5 -22    3.89    0.25
   1   5 -20    2.43    0.19
  -1   5  20    2.52    0.22
  -1  -5  20    2.82    0.21
   1  -5 -20    2.30    0.20
  -1   5  20    2.01    0.19
  -1  -5  20    1.90    0.20
   1   5 -20    2.31    0.17
   1  -5 -20    2.42    0.21
  -1  -5  18    5.38    0.31
  -1   5  18    5.51    0.32
   1  -5 -18    5.49    0.31
  -1   5  18    4.40    0.30
  -1  -5  18    4.14    0.30
   1  -5 -18    4.88    0.31
  -1   5  16    0.07    0.08
   1   5 -16    0.06    0.07
   1  -5 -16    0.09    0.07
  -1  -5  16   -0.02    0.08
   1  -5 -16    0.03    0.08
   1   5 -14    3.11    0.20
   1  -5 -14    3.09    0.21
  -1  -5  14    3.40    0.21
  -1   5  14    3.61    0.22
  -1  -5  14    3.38    0.22
   1   5 -14    2.82    0.18
   1  -5 -14    3.44    0.22
  -1  -5  12    5.08    0.29
   1  -5 -12    5.46    0.29
   1   5 -12    5.55    0.28
  -1   5  12    5.52    0.29
   1  -5 -12    5.35    0.30
   1   5 -12    4.91    0.26
  -1   5  12    4.98    0.29
  -1   5  10    0.30    0.07
   1  -5 -10    0.08    0.06
  -1  -5  10    0.40    0.08
   1   5 -10    0.23    0.07
  -1   5  10    0.44    0.09
  -1  -5  10    0.58    0.10
   1   5 -10    0.27    0.05
   1  -5 -10    0.38    0.09
  -1  -5   8   80.39    3.34
   1  -5  -8   75.39    3.34
  -1   5   8   77.16    3.34
  -1  -5   8   76.58    3.32
   1   5  -8   70.76    3.32
  -1   5   8   75.98    3.35
  -1  -5   8   77.31    3.36
   1   5  -6  405.12   18.09
  -1   5   6  431.42   18.10
   1  -5  -6  423.83   18.10
  -1   5   6  390.32   18.11
   1  -5  -6  423.63   18.08
  -1   5   6  421.70   18.08
   1  -5  -6  430.41   18.12
   1   5  -6  393.00   18.08
  -1  -5   6  402.96   18.12
   1  -5  -4  851.70   37.35
   1   5  -4  829.98   37.36
   1  -5  -4  895.62   37.36
  -1   5   4  891.16   37.35
   1  -5  -4  824.60   37.38
   1   5  -4  823.03   37.35
  -1  -5   4  862.09   37.39
   1  -5  -2  320.77   13.77
   1   5  -2  326.41   13.77
   1  -5  -2  311.27   13.78
  -1   5   2  305.71   13.78
   1   5  -2  299.56   13.78
   1  -5  -2  291.23   13.79
  -1  -5   2  330.92   13.78
   1   5  -2  316.93   13.77
  -1  -5   2  297.14   13.81
   1  -5  -2  331.12   13.81
   1  -5   0    2.47    0.14
   1  -5   0    2.40    0.15
  -1  -5   0    1.92    0.16
   1   5   0    0.98    0.10
  -1  -5   0    3.06    0.11
  -1  -5   0    3.72    0.14
   1  -5   0    3.53    0.15
   1   5   2    1.03    0.09
   1   5   2    1.39    0.10
   1  -5   2    1.73    0.13
  -1  -5  -2    2.77    0.17
   1  -5   2    2.71    0.15
  -1  -5  -2    1.45    0.09
  -1  -5  -2    2.25    0.14
   1  -5   2    2.59    0.13
  -1  -5  -4  228.57    9.96
   1   5   4  226.25    9.96
   1  -5   4  233.35    9.96
  -1   5  -4  220.89    9.95
   1  -5   4  240.84    9.98
   1   5   4  236.05    9.95
  -1  -5  -4  230.21    9.98
   1   5   4  220.45    9.95
  -1   5  -4  223.97    9.96
   1  -5   4  223.01    9.98
  -1   5  -6  374.35   16.60
  -1  -5  -6  391.38   16.62
   1   5   6  397.38   16.61
   1   5   6  380.14   16.58
   1   5   6  372.80   16.58
   1  -5   6  384.96   16.62
   1   5   8  461.55   19.22
   1  -5   8  454.13   19.22
  -1  -5  -8  415.57   19.21
   1  -5   8  416.60   19.23
   1   5   8  442.55   19.22
  -1  -5  -8  471.19   19.24
  -1   5  -8  424.95   19.20
   1  -5   8  442.24   19.23
  -1   5 -10    0.73    0.08
   1   5  10    0.81    0.09
  -1  -5 -10    0.19    0.05
   1  -5  10    0.51    0.08
   1  -5  10    1.05    0.11
  -1   5 -10    0.66    0.08
   1  -5  10    0.98    0.11
   1  -5  12   14.47    0.66
  -1   5 -12   14.46    0.65
   1   5  12   13.96    0.66
  -1  -5 -12   13.00    0.66
   1  -5  12   13.34    0.67
  -1   5 -12   13.39    0.64
  -1  -5 -12   15.38    0.68
   1  -5  12   11.97    0.66
   1  -5  14   30.79    1.38
  -1   5 -14   30.74    1.38
  -1  -5 -14   29.01    1.38
   1  -5  14   29.85    1.39
   1  -5  14   28.05    1.39
   1   5  14   29.71    1.39
  -1   5 -14   30.30    1.36
  -1  -5 -14   33.77    1.41
   1   5  16   22.75    1.02
  -1   5 -16   21.27    0.99
   1  -5  16   18.33    0.99
   1   5  16   21.53    1.00
  -1   5 -16   20.68    0.97
  -1  -5 -16   22.57    1.01
  -1  -5 -18   15.62    0.78
   1   5  18   16.30    0.80
   1  -5  18   16.16    0.78
  -1   5 -18   15.14    0.76
   1   5  18   15.71    0.78
  -1  -5 -18   17.32    0.80
  -1   5 -18   15.40    0.75
   1   5  20    0.14    0.10
   1  -5  20    0.05    0.08
  -1  -5 -20    0.19    0.09
  -1   5 -20    0.12    0.08
   1   5  20    0.19    0.11
   1  -5  20    0.07    0.10
  -1  -5 -20    0.30    0.11
  -1   5 -22    0.23    0.09
   1  -5  22    0.21    0.10
  -1  -5 -22    0.11    0.10
  -1  -5 -22    0.18    0.12
  -1   5 -22    0.14    0.09
   1  -5  22    0.11    0.12
   1   5  22    0.06    0.09
  -1   5 -24    0.33    0.10
  -1  -5 -24    0.42    0.13
  -1   5 -24    0.26    0.10
   1   5  24    0.24    0.13
   1  -5  24    0.36    0.11
  -1  -5 -24    0.11    0.02
  -1  -5 -24    0.11    0.02
   1   5  24    0.34    0.13
   1  -5  24    0.40    0.13
  -1   5 -26    0.73    0.12
   1   5  26    0.36    0.12
   1  -5  26    0.53    0.15
  -1  -5 -26    0.80    0.14
   1  -5  26    0.56    0.13
  -1   5 -26    0.71    0.12
   1   5  26    0.75    0.16
  -1   5 -28    1.54    0.16
  -1  -5 -28    1.43    0.20
  -1   5 -28    1.33    0.17
   1   5  28    1.32    0.18
   1  -5  28    1.15    0.19
   1  -5  28    1.79    0.19
   1   5  28    1.26    0.20
  -1   5 -28    1.64    0.17
  -1  -5 -28    1.38    0.19
  -1  -5 -30   -0.03    0.13
  -1   5 -30   -0.02    0.10
   1  -5  30    0.03    0.13
  -1   5 -30    0.09    0.10
  -1  -5 -32    0.39    0.13
   1   5  32    0.43    0.13
  -1   5 -32    0.26    0.12
  -1   5 -34    0.36    0.13
  -1  -5 -34    0.22    0.14
   1  -5  34   -0.06    0.14
   1   5  34    0.30    0.14
  -1   5 -34    0.17    0.11
   1  -5  36    0.05    0.14
  -1  -5 -36    0.02    0.12
  -1   5 -36   -0.10    0.12
   1   6 -35    0.05    0.11
   1  -6 -35    0.01    0.12
  -1   6  35    0.11    0.13
  -1  -6  35    0.10    0.14
   1   6 -35   -0.04    0.10
   1   6 -33    0.23    0.12
   1  -6 -33    0.16    0.13
  -1   6  33    0.24    0.13
  -1  -6  33    0.11    0.14
   1   6 -33    0.18    0.11
   1   6 -31    0.51    0.13
   1  -6 -31    0.74    0.16
  -1   6  31    0.76    0.16
  -1  -6  31    0.49    0.15
   1   6 -31    0.72    0.14
   1  -6 -29    0.09    0.11
   1   6 -29    0.01    0.10
  -1   6  29    0.06    0.11
  -1  -6  29    0.04    0.13
   1   6 -27    3.66    0.24
   1   6 -27    3.08    0.25
  -1  -6  27    2.85    0.27
  -1   6  27    3.20    0.26
   1  -6 -27    2.95    0.27
  -1  -6  27    3.72    0.27
   1   6 -27    3.66    0.25
  -1   6  27    3.73    0.30
   1  -6 -25    2.03    0.21
   1   6 -25    2.00    0.17
   1   6 -25    1.69    0.18
  -1   6  25    1.67    0.19
  -1  -6  25    1.93    0.21
  -1   6  25    2.06    0.22
  -1  -6  25    2.08    0.19
   1   6 -25    1.85    0.17
   1  -6 -25    1.84    0.20
   1  -6 -23    0.15    0.12
   1   6 -23    0.05    0.08
   1   6 -23    0.02    0.10
  -1  -6  23   -0.01    0.12
  -1   6  23    0.11    0.11
  -1  -6  23   -0.03    0.10
   1   6 -23    0.09    0.08
  -1   6  23   -0.01    0.11
   1  -6 -21    2.64    0.22
   1   6 -21    2.37    0.17
  -1   6  21    2.25    0.21
  -1   6  21    2.58    0.22
  -1  -6  21    2.49    0.20
   1  -6 -21    2.35    0.21
   1   6 -21    2.62    0.20
   1   6 -19   15.22    0.71
   1  -6 -19   14.70    0.75
   1  -6 -19   14.93    0.75
   1   6 -19   15.53    0.73
  -1  -6  19   15.69    0.74
  -1   6  19   15.93    0.76
   1   6 -17   25.77    1.15
   1  -6 -17   28.28    1.21
  -1   6  17   24.05    1.19
  -1  -6  17   23.08    1.19
   1   6 -17   24.72    1.17
  -1   6  17   26.89    1.21
   1  -6 -17   25.06    1.19
   1  -6 -15   26.48    1.17
   1   6 -15   23.39    1.12
  -1   6  15   25.20    1.16
  -1  -6  15   23.00    1.16
  -1   6  15   27.10    1.17
  -1  -6  15   24.71    1.15
   1   6 -15   25.17    1.14
   1   6 -13   12.41    0.54
   1  -6 -13   15.76    0.60
  -1  -6  13   13.23    0.59
  -1   6  13   14.52    0.59
   1   6 -13   13.81    0.56
  -1  -6  13   13.74    0.57
   1   6 -11   61.75    2.74
   1   6 -11   66.41    2.75
  -1   6  11   59.23    2.76
   1  -6 -11   59.89    2.76
  -1  -6  11   67.08    2.76
   1  -6 -11   65.69    2.78
  -1  -6  11   54.58    2.77
  -1   6  11   60.32    2.77
   1   6  -9  107.24    5.01
  -1  -6   9  113.45    5.03
   1  -6  -9  106.39    5.03
  -1   6   9  122.60    5.04
  -1   6   9  120.88    5.05
   1  -6  -9  125.26    5.06
  -1  -6   9  117.03    5.05
   1   6  -7  143.55    6.29
  -1   6   7  141.66    6.30
   1  -6  -7  141.32    6.30
  -1  -6   7  152.15    6.30
  -1   6   7  140.84    6.31
  -1   6   7  145.40    6.28
   1   6  -7  137.10    6.28
   1  -6  -7  161.58    6.33
  -1  -6   7  133.27    6.33
  -1  -6   5   77.37    3.18
   1   6  -5   70.01    3.18
  -1   6   5   69.57    3.18
   1  -6  -5   73.92    3.18
  -1   6   5   70.86    3.17
   1   6  -5   71.43    3.18
  -1  -6   5   76.39    3.22
   1   6  -3   12.44    0.54
  -1   6   3   12.40    0.54
   1  -6  -3   12.55    0.54
   1  -6  -3   10.63    0.55
   1  -6  -3   11.92    0.57
  -1  -6   3   11.13    0.55
   1   6  -3   11.22    0.54
   1  -6  -3   11.36    0.58
  -1  -6   3   10.86    0.58
   1   6  -3   12.42    0.54
   1  -6  -1   42.61    1.73
   1  -6  -1   38.85    1.73
  -1  -6   1   38.71    1.72
   1  -6  -1   39.23    1.75
  -1  -6   1   43.27    1.76
  -1  -6   1   36.32    1.70
   1  -6   1   93.32    4.13
   1  -6   1  106.46    4.15
  -1  -6  -1   93.85    4.15
  -1  -6  -1   93.74    4.10
  -1  -6  -1   88.02    4.12
   1  -6   1   91.72    4.12
   1   6   3  163.07    7.61
  -1   6  -3  181.41    7.60
   1  -6   3  185.05    7.61
   1  -6   3  164.13    7.64
  -1  -6  -3  173.47    7.61
   1  -6   3  165.01    7.65
  -1  -6  -3  174.51    7.66
   1   6   3  162.38    7.61
   1  -6   3  167.73    7.62
  -1  -6  -3  187.09    7.64
  -1   6  -5   58.44    2.44
  -1  -6  -5   55.37    2.44
   1  -6   5   57.74    2.43
  -1   6  -5   54.21    2.43
   1   6   5   59.70    2.44
   1   6   5   50.20    2.43
   1  -6   5   55.37    2.46
   1   6   5   53.84    2.43
   1  -6   5   56.17    2.47
  -1  -6  -7   59.23    2.46
  -1   6  -7   58.85    2.43
   1   6   7   54.01    2.44
   1  -6   7   53.77    2.43
  -1   6  -7   53.28    2.42
  -1  -6  -7   53.98    2.43
   1   6   7   54.62    2.45
   1   6   7   54.55    2.41
   1  -6   7   55.74    2.46
   1   6   7   54.54    2.41
   1  -6   7   54.54    2.45
   1  -6   9  104.26    4.29
   1   6   9   93.69    4.29
  -1  -6  -9   90.42    4.29
   1   6   9  101.94    4.30
   1  -6   9  104.73    4.32
  -1   6  -9   88.26    4.28
  -1  -6  -9  102.57    4.32
   1  -6   9  103.53    4.31
   1   6  11    5.77    0.32
  -1   6 -11    6.04    0.31
   1  -6  11    6.17    0.32
  -1  -6 -11    6.56    0.33
   1  -6  11    6.30    0.35
  -1   6 -11    5.87    0.31
   1  -6  11    5.74    0.33
   1   6  11    6.53    0.34
  -1  -6 -13   96.75    4.34
   1  -6  13   99.51    4.33
  -1   6 -13  100.83    4.32
   1  -6  13  104.72    4.36
  -1   6 -13   94.62    4.31
  -1  -6 -13  103.81    4.36
   1  -6  13   88.52    4.34
  -1   6 -15   15.34    0.74
   1  -6  15   15.78    0.75
   1   6  15   16.15    0.77
   1  -6  15   15.77    0.77
  -1   6 -15   15.33    0.73
  -1  -6 -15   16.03    0.77
   1   6  15   15.06    0.76
  -1   6 -17    1.32    0.12
  -1  -6 -17    1.79    0.17
   1  -6  17    1.37    0.15
   1   6  17    1.32    0.14
  -1  -6 -17    1.27    0.14
   1   6  17    1.24    0.15
  -1   6 -17    1.40    0.12
  -1   6 -19   23.75    1.07
  -1  -6 -19   26.07    1.12
   1   6  19   21.60    1.09
   1  -6  19   19.57    1.09
   1  -6  19   24.29    1.09
  -1  -6 -19   23.15    1.10
   1   6  19   23.21    1.12
  -1   6 -19   22.82    1.08
  -1  -6 -21    6.89    0.41
  -1   6 -21    7.45    0.37
   1   6  21    6.73    0.40
   1  -6  21    6.06    0.40
   1  -6  21    7.43    0.40
  -1   6 -21    6.50    0.38
  -1  -6 -21    6.66    0.41
  -1  -6 -23    1.98    0.20
  -1   6 -23    1.62    0.15
   1  -6  23    1.63    0.19
   1   6  23    1.79    0.19
  -1   6 -23    1.79    0.16
   1  -6  23    1.80    0.17
   1   6  23    1.76    0.20
  -1  -6 -25    0.29    0.13
  -1   6 -25    0.40    0.10
   1  -6  25    0.05    0.12
   1   6  25    0.35    0.13
   1  -6  25    0.45    0.12
  -1   6 -25    0.23    0.09
  -1  -6 -25    0.18    0.11
   1   6  25    0.19    0.13
  -1   6 -27    4.61    0.29
  -1  -6 -27    4.95    0.33
  -1   6 -27    3.79    0.29
   1   6  27    3.78    0.30
   1  -6  27    3.71    0.31
   1   6  27    5.26    0.37
   1  -6  27    5.30    0.32
  -1   6 -27    4.99    0.30
  -1  -6 -27    4.44    0.33
  -1   6 -29    1.35    0.16
   1  -6  29    1.28    0.19
   1   6  29    0.95    0.16
  -1   6 -29    0.91    0.15
  -1   6 -31    0.13    0.11
  -1  -6 -31    0.13    0.13
   1  -6  31    0.07    0.13
   1   6  31   -0.03    0.12
  -1   6 -31    0.09    0.11
  -1  -6 -33    0.22    0.13
  -1   6 -33    0.12    0.11
   1   6  33   -0.01    0.12
   1  -6  33   -0.03    0.13
  -1   6 -33    0.16    0.12
  -1   6 -35    0.04    0.12
  -1  -6 -35    0.10    0.13
   1   6  35    0.10    0.12
   1  -6  35    0.11    0.15
  -1   6 -35    0.19    0.12
   1   7 -34    0.20    0.12
   1  -7 -34    0.05    0.12
  -1  -7  34    0.07    0.15
  -1   7  34    0.20    0.12
   1   7 -34   -0.01    0.10
   1  -7 -32    0.13    0.13
   1   7 -32    0.27    0.11
  -1   7  32    0.11    0.13
  -1  -7  32    0.16    0.15
   1   7 -32    0.17    0.11
   1   7 -30   -0.04    0.10
   1  -7 -30    0.01    0.12
  -1   7  30   -0.08    0.12
  -1  -7  30   -0.02    0.14
   1   7 -30    0.01    0.11
   1   7 -28    1.51    0.16
   1  -7 -28    1.79    0.20
   1   7 -28    1.43    0.17
  -1   7  28    1.43    0.18
  -1  -7  28    1.37    0.20
   1   7 -26    1.79    0.16
   1  -7 -26    1.89    0.20
   1   7 -26    1.66    0.18
  -1   7  26    2.11    0.20
  -1  -7  26    1.71    0.21
   1   7 -26    1.55    0.16
  -1   7  26    1.96    0.22
   1  -7 -26    1.84    0.20
  -1  -7  26    2.08    0.19
   1   7 -24    1.25    0.13
   1  -7 -24    1.12    0.17
   1   7 -24    1.16    0.15
  -1   7  24    1.19    0.16
  -1  -7  24    1.16    0.18
   1  -7 -24    1.22    0.16
  -1  -7  24    1.27    0.15
  -1   7  24    1.31    0.18
   1   7 -24    1.30    0.14
   1   7 -22   11.65    0.56
   1  -7 -22   13.22    0.63
  -1  -7  22    9.34    0.60
   1   7 -22   10.83    0.58
  -1   7  22   11.76    0.63
  -1  -7  22   11.37    0.59
   1   7 -20   18.86    0.84
   1  -7 -20   18.59    0.89
   1  -7 -20   16.87    0.88
   1   7 -20   18.83    0.86
  -1  -7  20   18.46    0.87
   1  -7 -18    0.70    0.13
   1   7 -18    0.67    0.08
  -1   7  18    0.40    0.11
   1  -7 -18    0.63    0.11
   1   7 -18    0.69    0.10
  -1   7  18    0.62    0.12
   1   7 -16   16.26    0.67
  -1   7  16   16.57    0.71
  -1  -7  16   17.52    0.69
  -1   7  16   16.56    0.70
  -1  -7  16   15.25    0.70
   1  -7 -16   16.82    0.71
  -1  -7  14   15.69    0.77
  -1   7  14   17.90    0.79
   1   7 -14   15.28    0.76
   1  -7 -14   17.02    0.80
  -1  -7  14   15.12    0.80
  -1   7  14   17.18    0.79
   1  -7 -12    0.80    0.09
   1   7 -12    0.84    0.09
  -1  -7  12    0.80    0.09
  -1   7  12    0.57    0.10
   1   7 -12    0.90    0.08
  -1  -7  12    0.60    0.11
   1   7 -10   60.63    2.76
   1  -7 -10   60.20    2.77
  -1   7  10   63.26    2.78
  -1  -7  10   63.65    2.78
  -1   7  10   64.24    2.80
   1  -7 -10   68.19    2.81
  -1  -7  10   60.22    2.80
   1   7  -8  235.99   10.59
  -1  -7   8  247.04   10.60
   1  -7  -8  238.45   10.60
  -1   7   8  240.65   10.60
   1   7  -8  237.90   10.60
  -1   7   8  244.31   10.62
   1  -7  -8  268.87   10.64
  -1  -7   8  236.17   10.64
   1   7  -6   34.24    1.57
   1  -7  -6   34.20    1.57
   1   7  -6   35.26    1.57
  -1  -7   6   37.21    1.58
  -1   7   6   37.35    1.57
  -1   7   6   33.55    1.56
   1  -7  -6   37.21    1.60
  -1  -7   6   35.56    1.62
   1   7  -4   22.75    1.00
  -1   7   4   22.18    1.00
   1  -7  -4   23.45    1.02
  -1  -7   4   21.67    1.06
   1   7  -4   22.14    1.00
   1  -7  -4   23.02    1.04
  -1  -7   4   22.29    1.01
   1   7  -2   24.89    1.05
   1  -7  -2   23.85    1.08
   1   7  -2   23.87    1.05
  -1  -7   2   21.33    1.10
   1  -7  -2   21.91    1.10
   1  -7  -2   21.76    1.08
   1   7   0   19.60    0.87
   1  -7   0   21.40    0.91
   1  -7   0   18.82    0.90
  -1  -7   0   19.77    0.90
  -1  -7   0   19.60    0.87
  -1  -7   0   19.96    0.93
   1  -7   0   19.08    0.92
   1   7   2   34.22    1.45
  -1  -7  -2   29.90    1.45
   1  -7   2   31.26    1.50
  -1  -7  -2   33.55    1.51
   1  -7   2   35.83    1.48
  -1  -7  -2   33.97    1.48
   1  -7   4  272.78   12.14
  -1   7  -4  283.93   12.14
   1   7   4  280.99   12.15
  -1  -7  -4  253.61   12.15
   1  -7   4  297.75   12.19
  -1  -7  -4  296.12   12.20
   1   7   4  273.22   12.15
  -1  -7  -4  297.38   12.18
  -1   7  -6    5.18    0.30
  -1  -7  -6    5.10    0.29
  -1   7  -6    5.89    0.28
   1   7   6    6.05    0.30
   1  -7   6    6.31    0.29
   1  -7   6    6.65    0.34
   1   7   6    6.75    0.29
  -1  -7  -6    6.35    0.33
   1   7   6    5.78    0.28
   1  -7   6    5.31    0.33
  -1   7  -8  116.13    5.06
  -1   7  -8  112.40    5.06
   1   7   8  114.44    5.07
  -1  -7  -8  113.19    5.07
   1   7   8  116.41    5.04
   1   7   8  115.80    5.09
   1   7   8  114.83    5.04
  -1  -7  -8  125.06    5.10
   1  -7   8  108.52    5.09
  -1   7 -10  121.20    5.07
   1  -7  10  111.32    5.08
  -1  -7 -10  115.28    5.08
   1   7  10  114.85    5.08
   1   7  10  109.62    5.09
   1  -7  10  128.40    5.12
  -1   7 -10  107.80    5.07
  -1  -7 -10  125.43    5.11
   1  -7  10  111.57    5.10
   1  -7  12  106.18    4.24
  -1   7 -12   97.56    4.22
   1   7  12   92.48    4.24
  -1  -7 -12   91.60    4.23
   1  -7  12   98.20    4.26
  -1  -7 -12  100.42    4.26
  -1   7 -12   88.00    4.21
   1   7  12   96.24    4.25
   1   7  14    1.72    0.15
   1  -7  14    1.86    0.15
  -1   7 -14    1.77    0.13
  -1   7 -14    1.48    0.12
   1   7  14    1.83    0.16
  -1  -7 -16    5.63    0.33
   1  -7  16    4.94    0.32
   1   7  16    5.78    0.33
  -1  -7 -16    4.82    0.31
   1  -7  16    5.88    0.31
  -1   7 -16    4.92    0.29
  -1  -7 -18   10.44    0.53
  -1   7 -18    8.80    0.47
   1  -7  18    8.88    0.51
   1   7  18    9.26    0.50
  -1  -7 -18    9.29    0.50
   1   7  18    9.52    0.52
  -1   7 -18    8.88    0.47
   1  -7  18   10.92    0.51
  -1  -7 -20    0.63    0.14
  -1   7 -20    0.36    0.09
   1   7  20    0.44    0.12
   1  -7  20    0.36    0.12
   1  -7  20    0.46    0.11
  -1  -7 -20    0.40    0.11
  -1   7 -20    0.43    0.09
  -1   7 -22    4.32    0.25
  -1  -7 -22    4.58    0.31
   1  -7  22    3.20    0.28
   1   7  22    3.92    0.28
  -1   7 -22    4.03    0.26
   1  -7  22    4.26    0.28
   1   7  22    4.21    0.31
  -1  -7 -24    0.62    0.15
  -1   7 -24    0.55    0.11
   1   7  24    0.67    0.13
   1  -7  24    0.36    0.13
  -1   7 -24    0.56    0.11
   1   7  24    0.46    0.14
  -1  -7 -24    0.54    0.13
   1  -7  24    0.41    0.11
  -1  -7 -26    1.66    0.20
  -1   7 -26    1.68    0.16
   1   7  26    1.49    0.18
   1  -7  26    1.93    0.22
   1  -7  26    1.99    0.19
  -1   7 -26    1.72    0.16
   1   7  26    1.84    0.23
  -1  -7 -26    2.07    0.21
   1   7  28    3.00    0.25
   1  -7  28    2.58    0.26
  -1   7 -28    2.58    0.24
  -1   7 -30    0.73    0.13
   1  -7  30    0.42    0.15
   1   7  30    0.72    0.14
  -1   7 -30    0.60    0.14
  -1  -7 -32    0.04    0.12
  -1   7 -32    0.09    0.10
   1   7  32   -0.03    0.12
   1  -7  32   -0.03    0.14
  -1   7 -32   -0.03    0.11
  -1  -7 -34    0.12    0.13
  -1   7 -34   -0.04    0.11
   1   7  34    0.11    0.12
  -1   7 -34   -0.04    0.10
   1  -8 -33    0.02    0.13
  -1  -8  33   -0.17    0.15
  -1   8  33    0.22    0.12
   1   8 -33    0.01    0.10
   1   8 -31    0.02    0.09
  -1   8  31    0.01    0.12
  -1  -8  31    0.08    0.14
   1   8 -31    0.15    0.11
   1  -8 -29    0.51    0.14
   1   8 -29    0.43    0.11
  -1  -8  29    0.17    0.13
  -1   8  29    0.38    0.13
   1   8 -29    0.68    0.14
   1   8 -27    0.19    0.09
   1  -8 -27    0.41    0.12
   1   8 -27    0.40    0.12
  -1  -8  27    0.29    0.15
  -1   8  27    0.31    0.12
   1   8 -25    0.04    0.08
   1  -8 -25    0.10    0.11
   1   8 -25    0.11    0.11
  -1  -8  25    0.16    0.12
  -1   8  25    0.12    0.10
   1  -8 -25   -0.01    0.09
  -1   8  25    0.13    0.12
   1   8 -23    1.83    0.15
   1  -8 -23    2.07    0.20
  -1  -8  23    1.90    0.21
   1   8 -23    1.95    0.16
   1  -8 -23    1.85    0.19
  -1   8  23    2.08    0.21
  -1  -8  23    2.07    0.18
   1   8 -21    6.87    0.37
   1  -8 -21    7.27    0.42
  -1   8  21    6.78    0.41
  -1  -8  21    5.94    0.42
  -1  -8  21    7.59    0.40
  -1   8  21    6.45    0.42
   1   8 -21    7.22    0.38
   1   8 -19   22.16    1.06
   1  -8 -19   23.71    1.13
  -1   8  19   23.51    1.11
  -1  -8  19   25.68    1.11
   1   8 -19   24.17    1.09
   1  -8 -19   24.56    1.12
   1   8 -17    2.30    0.15
   1  -8 -17    2.36    0.20
  -1   8  17    2.16    0.19
   1  -8 -17    2.46    0.19
   1   8 -17    2.37    0.17
  -1   8  17    2.20    0.19
  -1  -8  17    2.50    0.18
   1   8 -15   20.20    0.95
  -1   8  15   21.32    0.99
  -1  -8  15   19.87    1.00
  -1  -8  15   21.84    0.98
   1  -8 -15   20.04    0.98
   1   8 -15   20.33    0.96
  -1   8  15   21.75    0.99
   1   8 -13  100.25    4.47
   1   8 -13  103.52    4.49
  -1  -8  13   98.72    4.50
  -1   8  13  102.95    4.51
   1  -8 -13  106.54    4.53
  -1   8  13  106.15    4.52
  -1  -8  13   94.82    4.53
   1  -8 -11    8.25    0.42
  -1  -8  11    8.20    0.42
  -1   8  11    8.99    0.44
   1   8 -11    8.30    0.42
  -1   8  11    8.81    0.45
   1  -8 -11    9.92    0.47
  -1  -8  11    7.33    0.45
   1   8  -9  298.34   13.81
  -1   8   9  308.02   13.82
   1  -8  -9  314.59   13.82
   1   8  -9  325.82   13.81
  -1   8   9  317.79   13.79
  -1   8   9  314.21   13.84
  -1   8   9  320.97   13.79
   1  -8  -9  347.05   13.85
  -1  -8   9  287.98   13.85
   1   8  -7  298.49   13.58
  -1   8   7  301.38   13.58
   1   8  -7  308.38   13.58
  -1  -8   7  323.45   13.58
   1  -8  -7  307.59   13.58
  -1   8   7  318.29   13.61
   1  -8  -7  329.88   13.62
  -1  -8   7  313.42   13.63
   1   8  -5  424.01   17.80
  -1   8   5  405.51   17.80
   1  -8  -5  376.68   17.80
   1   8  -5  422.66   17.80
  -1  -8   5  395.97   17.87
   1  -8  -5  424.99   17.84
  -1   8   3  201.91    9.09
   1   8  -3  211.99    9.09
   1  -8  -3  222.52    9.12
  -1  -8   3  210.60    9.16
   1  -8  -3  203.64    9.15
   1   8  -3  203.47    9.09
  -1  -8   3  214.97    9.12
   1  -8  -3  209.91    9.13
   1   8  -1    2.96    0.15
   1   8  -1    3.09    0.16
   1  -8  -1    3.94    0.21
   1  -8  -1    3.70    0.24
  -1  -8   1    3.95    0.25
   1  -8  -1    3.82    0.20
   1   8   1  249.69   11.26
   1  -8   1  275.53   11.31
  -1  -8  -1  261.64   11.33
   1  -8   1  259.51   11.33
  -1  -8  -1  261.02   11.30
   1  -8   1  264.40   11.30
   1   8   3  174.77    7.66
   1  -8   3  183.83    7.71
  -1  -8  -3  169.42    7.66
   1  -8   3  172.38    7.72
  -1  -8  -3  176.43    7.73
  -1  -8  -3  182.51    7.70
   1  -8   3  177.35    7.68
   1   8   5    0.63    0.07
  -1   8  -5    0.80    0.06
   1  -8   5    0.73    0.06
  -1  -8  -5    0.53    0.06
   1  -8   5    0.61    0.11
   1   8   5    0.50    0.07
  -1  -8  -5    0.80    0.11
   1  -8   5    0.34    0.12
  -1   8  -7  104.43    4.69
  -1  -8  -7  105.53    4.69
  -1   8  -7  110.82    4.68
   1   8   7  103.95    4.69
   1  -8   7  104.77    4.68
   1  -8   7  118.51    4.74
   1   8   7  104.52    4.68
  -1  -8  -7  116.60    4.73
   1   8   7  103.79    4.68
   1  -8   7  105.35    4.73
  -1   8  -9  276.86   12.38
  -1   8  -9  278.88   12.37
   1   8   9  283.73   12.39
  -1  -8  -9  273.07   12.38
   1   8   9  288.69   12.41
   1   8   9  283.36   12.35
   1   8   9  286.27   12.35
  -1  -8  -9  301.35   12.42
   1  -8   9  269.36   12.42
   1   8  11  109.62    4.72
   1  -8  11  111.27    4.70
  -1  -8 -11  104.61    4.71
   1   8  11  106.86    4.72
   1  -8  11  118.74    4.75
  -1  -8 -11  110.98    4.74
  -1   8 -11   94.89    4.69
  -1  -8 -13    4.13    0.25
   1  -8  13    4.40    0.24
  -1   8 -13    4.21    0.23
   1   8  13    4.47    0.26
   1  -8  13    3.97    0.27
  -1  -8 -13    4.46    0.28
   1   8  13    4.13    0.26
   1  -8  13    3.35    0.26
  -1   8 -15   43.98    1.93
   1   8  15   41.21    1.96
   1  -8  15   37.91    1.96
  -1   8 -15   42.04    1.93
   1  -8  15   47.54    1.95
   1   8  15   45.92    1.97
  -1  -8 -15   41.38    1.95
  -1  -8 -17   10.21    0.46
  -1   8 -17    9.10    0.40
   1  -8  17    8.41    0.45
  -1   8 -17    8.42    0.40
   1  -8  17    9.70    0.42
   1   8  17    9.63    0.45
  -1  -8 -19    4.02    0.29
  -1   8 -19    4.20    0.24
   1  -8  19    3.68    0.28
   1   8  19    3.46    0.27
  -1   8 -19    4.12    0.25
   1  -8  19    4.02    0.26
  -1  -8 -19    4.37    0.28
  -1  -8 -21    4.39    0.30
  -1   8 -21    3.98    0.24
   1   8  21    3.97    0.28
   1  -8  21    3.15    0.28
  -1   8 -21    3.91    0.25
   1   8  21    4.27    0.30
   1  -8  21    4.17    0.27
  -1  -8 -23    0.16    0.11
  -1   8 -23    0.08    0.08
   1  -8  23    0.21    0.12
   1   8  23   -0.01    0.10
   1   8  23    0.01    0.10
  -1  -8 -23    0.01    0.09
   1  -8  23    0.07    0.09
  -1   8 -23    0.06    0.07
  -1   8 -25    0.08    0.08
  -1  -8 -25    0.07    0.12
   1  -8  25   -0.03    0.13
   1   8  25    0.10    0.11
   1   8  25    0.17    0.12
  -1  -8 -25    0.22    0.11
  -1   8 -27    0.07    0.09
  -1  -8 -27    0.20    0.13
   1   8  27   -0.11    0.12
   1  -8  27    0.07    0.13
  -1   8 -27   -0.05    0.11
  -1   8 -29    0.34    0.10
  -1  -8 -29    0.47    0.15
   1   8  29    0.29    0.12
   1  -8  29    0.08    0.14
  -1   8 -29    0.51    0.13
   1   8  31    0.20    0.13
  -1  -8 -31    0.19    0.13
  -1   8 -31    0.17    0.11
  -1   8 -33    0.02    0.10
   1   8  33    0.01    0.12
  -1   8 -33    0.01    0.11
   1  -9 -34    0.03    0.13
  -1   9  34    0.10    0.13
   1   9 -34    0.09    0.11
   1  -9 -32    0.16    0.13
  -1  -9  32    0.10    0.15
  -1   9  32    0.36    0.14
   1   9 -32    0.23    0.13
   1   9 -30    0.17    0.09
   1  -9 -30    0.09    0.13
  -1   9  30    0.08    0.11
   1   9 -30    0.06    0.11
   1   9 -28   -0.05    0.09
   1  -9 -28    0.03    0.12
  -1   9  28   -0.07    0.12
  -1  -9  28   -0.02    0.14
   1   9 -28    0.09    0.11
   1  -9 -26   -0.03    0.13
   1   9 -26    0.03    0.07
   1   9 -26    0.06    0.10
  -1  -9  26    0.23    0.14
   1  -9 -24    0.90    0.16
   1   9 -24    0.65    0.10
   1   9 -24    0.73    0.13
  -1  -9  24    0.89    0.17
  -1   9  24    0.85    0.15
   1  -9 -24    0.79    0.13
   1  -9 -22   11.28    0.59
  -1   9  22    9.69    0.56
  -1   9  22   10.91    0.60
   1   9 -22   10.09    0.53
   1  -9 -22   10.70    0.58
  -1  -9  22   12.08    0.56
   1   9 -20    1.31    0.12
   1  -9 -20    1.52    0.17
  -1  -9  20    1.22    0.18
  -1   9  20    1.39    0.16
  -1  -9  20    1.08    0.13
   1   9 -20    1.35    0.13
  -1   9  20    1.24    0.16
   1   9 -18    0.35    0.07
   1  -9 -18    0.38    0.12
  -1  -9  18    0.15    0.12
  -1   9  18    0.36    0.11
   1  -9 -18    0.38    0.09
   1   9 -18    0.42    0.08
  -1  -9  18    0.37    0.09
  -1  -9  16   20.14    1.08
  -1   9  16   22.66    1.07
   1   9 -16   22.20    1.03
  -1  -9  16   23.69    1.05
  -1   9  16   23.13    1.07
   1  -9 -16   21.16    1.05
   1   9 -14  117.31    5.29
   1  -9 -14  127.24    5.36
  -1   9  14  119.75    5.34
   1  -9 -14  113.66    5.32
  -1   9  14  125.84    5.34
   1   9 -14  121.30    5.31
  -1  -9  14  122.04    5.32
   1   9 -12   25.38    1.18
  -1   9  12   25.61    1.20
   1  -9 -12   26.41    1.20
  -1  -9  12   24.60    1.19
   1  -9 -12   28.29    1.24
  -1  -9  12   24.96    1.23
  -1   9  12   28.75    1.23
   1   9 -10   30.11    1.29
   1  -9 -10   28.56    1.30
   1   9 -10   28.47    1.28
  -1   9  10   28.51    1.30
  -1   9  10   28.89    1.32
  -1   9  10   27.34    1.26
   1  -9 -10   31.67    1.34
  -1   9  10   28.78    1.27
  -1  -9  10   26.75    1.34
   1  -9  -8    6.47    0.33
  -1   9   8    5.86    0.28
   1   9  -8    5.85    0.29
  -1   9   8    5.28    0.29
   1   9  -8    5.96    0.28
   1  -9  -8    5.24    0.28
  -1   9   8    5.85    0.32
   1   9  -8    5.64    0.28
  -1  -9   8    5.14    0.34
   1  -9  -6   18.04    0.87
  -1   9   6   18.69    0.87
   1   9  -6   19.00    0.87
   1  -9  -6   19.90    0.91
   1   9  -6   21.34    0.87
  -1  -9   6   17.98    0.93
   1   9  -4   81.85    3.54
  -1  -9   4   74.84    3.60
   1   9  -4   79.30    3.53
  -1  -9   4   83.19    3.56
   1  -9  -4   81.34    3.58
   1   9  -2   59.08    2.50
   1  -9  -2   59.24    2.55
  -1  -9   2   59.04    2.59
   1  -9  -2   55.95    2.58
   1   9  -2   53.80    2.50
   1  -9  -2   59.34    2.55
  -1  -9   2   59.64    2.54
   1   9   0   77.86    3.55
   1  -9   0   88.24    3.61
   1  -9   0   84.61    3.63
  -1  -9   0   81.71    3.55
  -1  -9   0   84.57    3.64
  -1  -9   0   83.62    3.59
   1   9   2   50.28    2.24
   1  -9   2   54.34    2.29
   1  -9   2   47.01    2.31
  -1  -9  -2   58.68    2.33
  -1  -9  -2   49.13    2.24
   1  -9   2   54.35    2.28
   1   9   4   67.21    2.69
  -1   9  -4   61.97    2.67
   1  -9   4   66.82    2.74
  -1  -9  -4   60.83    2.69
   1  -9   4   60.66    2.75
  -1  -9  -4   67.08    2.76
  -1   9  -4   55.37    2.67
   1   9   4   63.86    2.71
  -1  -9  -4   62.93    2.73
  -1   9  -6   63.71    2.79
   1   9   6   64.45    2.78
  -1  -9  -6   61.28    2.77
  -1   9  -6   63.86    2.76
   1  -9   6   65.36    2.82
   1  -9   6   54.89    2.82
  -1   9  -6   64.66    2.76
  -1  -9  -6   63.56    2.81
   1   9   6   59.29    2.77
   1  -9   8    0.13    0.05
  -1   9  -8    0.12    0.04
   1  -9   8    0.15    0.09
  -1  -9  -8    0.09    0.08
   1   9   8    0.14    0.04
  -1   9  -8    0.19    0.07
   1   9  10   70.35    3.05
  -1  -9 -10   81.44    3.14
   1   9  10   75.98    3.10
   1  -9  10   77.29    3.09
  -1  -9 -10   69.32    3.09
  -1   9 -10   67.71    3.08
   1   9  10   62.22    3.06
   1   9  10   72.96    3.12
  -1   9 -12   18.19    0.81
   1  -9  12   17.87    0.81
  -1  -9 -12   18.00    0.82
   1   9  12   17.23    0.83
   1  -9  12   17.81    0.86
   1   9  12   17.39    0.84
  -1  -9 -12   17.16    0.85
   1  -9  12   14.38    0.84
  -1   9 -14   31.72    1.47
  -1  -9 -14   34.75    1.53
   1  -9  14   29.44    1.52
   1   9  14   31.68    1.51
  -1  -9 -14   31.24    1.50
   1  -9  14   34.96    1.49
   1   9  14   34.47    1.51
  -1   9 -16   47.02    2.11
  -1  -9 -16   47.83    2.16
   1  -9  16   41.32    2.16
   1   9  16   45.79    2.15
   1  -9  16   49.88    2.13
   1   9  16   50.23    2.16
  -1  -9 -16   46.24    2.14
  -1   9 -16   47.37    2.11
  -1   9 -18    0.57    0.09
   1  -9  18    0.52    0.13
   1   9  18    0.78    0.12
  -1   9 -18    0.53    0.09
   1   9  18    0.68    0.13
   1  -9  18    0.69    0.10
  -1  -9 -18    0.51    0.11
  -1   9 -20    1.29    0.12
  -1  -9 -20    1.43    0.17
   1  -9  20    1.01    0.17
   1   9  20    1.39    0.17
   1  -9  20    1.54    0.14
  -1  -9 -20    1.09    0.14
  -1   9 -20    1.39    0.13
  -1   9 -22    1.99    0.16
  -1  -9 -22    2.16    0.21
   1   9  22    1.77    0.19
  -1   9 -22    1.96    0.16
   1   9  22    2.41    0.22
  -1  -9 -22    1.97    0.19
   1  -9  22    1.96    0.17
  -1  -9 -24    0.59    0.14
   1  -9  24    0.32    0.13
   1   9  24    0.65    0.14
   1   9  24    0.94    0.17
  -1  -9 -24    0.73    0.14
   1   9  26    0.06    0.11
   1  -9  26    0.01    0.12
  -1  -9 -26   -0.10    0.12
  -1   9 -26   -0.04    0.09
  -1  -9 -28    0.11    0.13
  -1   9 -28    0.03    0.08
   1   9  28    0.01    0.11
   1  -9  28   -0.11    0.13
  -1   9 -28    0.05    0.11
  -1   9 -30    0.07    0.09
  -1  -9 -30    0.01    0.12
   1  -9  30   -0.16    0.15
   1   9  30    0.05    0.11
  -1   9 -30    0.03    0.10
  -1   9 -32    0.10    0.10
  -1  -9 -32    0.32    0.13
   1  -9  32   -0.02    0.15
   1   9  32    0.24    0.13
  -1   9 -32    0.07    0.11
   1 -10 -33    0.19    0.13
  -1  10  33    0.29    0.13
   1  10 -33    0.01    0.12
   1 -10 -31    0.47    0.16
  -1  10  31    0.03    0.12
  -1 -10  31    0.16    0.16
   1  10 -31    0.13    0.12
   1 -10 -29    0.22    0.14
  -1 -10  29   -0.02    0.14
  -1  10  29    0.01    0.10
   1  10 -29    0.14    0.12
   1 -10 -27    0.43    0.13
   1  10 -27    0.32    0.09
  -1 -10  27    0.14    0.14
   1  10 -27    0.53    0.13
   1  10 -25    1.33    0.13
   1 -10 -25    1.79    0.20
   1  10 -25    1.09    0.16
  -1 -10  25    1.22    0.19
  -1  10  25    1.36    0.17
   1  10 -23    0.28    0.08
   1 -10 -23    0.18    0.13
   1  10 -23    0.07    0.10
  -1 -10  23    0.11    0.12
  -1  10  23    0.12    0.11
   1 -10 -23    0.13    0.08
  -1  10  23    0.22    0.13
   1  10 -21    2.26    0.16
   1 -10 -21    2.69    0.23
  -1  10  21    1.99    0.20
  -1  10  21    2.25    0.21
  -1 -10  21    2.43    0.19
   1 -10 -21    2.04    0.20
   1  10 -21    2.02    0.16
   1  10 -19    0.39    0.08
  -1  10  19    0.10    0.10
  -1 -10  19    0.27    0.14
   1 -10 -19    0.43    0.10
  -1 -10  19    0.42    0.10
  -1  10  19    0.53    0.12
   1  10 -19    0.35    0.08
   1  10 -17    1.45    0.12
   1 -10 -17    1.57    0.18
  -1  10  17    1.36    0.15
   1  10 -17    1.28    0.12
  -1  10  17    1.35    0.15
  -1 -10  17    1.30    0.13
   1 -10 -17    1.58    0.15
   1 -10 -15    9.92    0.48
  -1  10  15    7.90    0.45
  -1 -10  15    6.81    0.46
  -1 -10  15    8.41    0.42
   1 -10 -15    7.77    0.43
  -1  10  15    8.67    0.45
   1  10 -13   32.74    1.53
  -1  10  13   36.22    1.56
  -1 -10  13   33.16    1.54
   1 -10 -13   34.96    1.56
   1 -10 -13   35.59    1.59
  -1  10  13   32.84    1.58
   1  10 -11    1.16    0.10
   1  10 -11    0.97    0.09
   1 -10 -11    0.91    0.10
  -1 -10  11    1.11    0.10
  -1  10  11    1.12    0.10
  -1  10  11    0.77    0.12
  -1  10  11    0.86    0.07
   1 -10 -11    1.14    0.14
  -1 -10  11    1.21    0.16
  -1  10   9    7.44    0.36
   1 -10  -9    7.48    0.41
   1  10  -9    7.32    0.37
  -1  10   9    7.36    0.37
   1  10  -9    7.48    0.36
   1 -10  -9    7.32    0.36
  -1  10   9    7.35    0.40
   1  10  -9    7.56    0.36
  -1 -10   9    6.28    0.42
   1  10  -7    8.09    0.39
  -1  10   7    8.35    0.40
   1 -10  -7    9.27    0.45
  -1 -10   7    8.15    0.48
   1  10  -5   79.29    3.37
  -1  10   5   75.13    3.37
   1 -10  -5   84.24    3.43
  -1 -10   5   79.28    3.45
   1  10  -5   74.54    3.37
   1 -10  -5   75.46    3.37
   1 -10  -3   21.70    0.90
   1  10  -3   18.50    0.83
  -1 -10   3   23.50    0.94
   1 -10  -3   21.76    0.93
   1 -10  -3   17.70    0.82
   1  10  -1    0.92    0.05
  -1 -10   1    0.98    0.15
   1 -10  -1    0.89    0.14
  -1 -10   1    0.88    0.10
   1 -10  -1    0.98    0.11
   1  10   1    7.26    0.35
   1 -10   1    9.10    0.42
  -1 -10  -1    7.55    0.36
   1 -10   1    8.92    0.45
  -1 -10  -1   10.44    0.47
   1 -10   1    8.93    0.41
  -1 -10  -1    8.42    0.41
   1  10   3   19.10    0.87
   1 -10   3   20.52    0.93
  -1 -10  -3   19.75    0.95
  -1 -10  -3   19.76    0.87
   1 -10   3   16.32    0.93
   1 -10   3   19.05    0.90
   1  10   3   20.30    0.90
   1  10   5   43.78    1.88
   1 -10   5   44.60    1.93
  -1  10  -5   41.07    1.86
   1 -10   5   38.74    1.94
  -1 -10  -5   47.00    1.93
   1  10   5   42.12    1.89
  -1  10  -7   44.94    1.98
  -1  10  -7   43.40    1.95
   1 -10   7   49.53    2.03
  -1 -10  -7   42.43    1.97
  -1  10  -7   42.87    1.95
   1  10   7   45.98    1.97
  -1 -10  -7   45.48    2.01
  -1 -10  -9    2.92    0.18
  -1  10  -9    3.29    0.17
   1 -10   9    3.12    0.18
   1  10   9    3.36    0.19
   1  10   9    3.09    0.22
   1 -10   9    3.72    0.24
  -1 -10  -9    3.39    0.23
   1  10   9    3.11    0.17
  -1  10 -11    0.93    0.10
  -1 -10 -11    0.85    0.13
   1  10  11    0.84    0.10
  -1  10 -11    0.89    0.08
  -1 -10 -11    0.80    0.09
   1 -10  11    0.83    0.09
   1  10  11    0.89    0.13
   1  10  11    0.71    0.05
   1 -10  11    0.60    0.14
  -1  10 -13   11.79    0.56
   1 -10  13   12.04    0.56
  -1 -10 -13   11.39    0.57
   1  10  13   12.34    0.59
  -1  10 -13   11.31    0.55
   1  10  13   10.65    0.59
  -1 -10 -13   11.56    0.61
   1 -10  13   10.78    0.61
  -1  10 -15   14.15    0.69
  -1 -10 -15   15.19    0.75
   1 -10  15   12.86    0.74
   1  10  15   15.56    0.74
   1  10  15   14.83    0.73
   1 -10  15   14.90    0.70
  -1 -10 -15   14.59    0.72
  -1  10 -17    2.50    0.17
  -1 -10 -17    2.66    0.23
   1  10  17    2.59    0.21
  -1 -10 -17    2.71    0.20
   1  10  17    2.62    0.21
   1 -10  17    3.06    0.19
  -1  10 -17    2.33    0.17
  -1 -10 -19    0.08    0.12
  -1  10 -19    0.11    0.07
   1 -10  19    0.09    0.13
   1  10  19    0.07    0.09
  -1 -10 -19    0.08    0.08
  -1  10 -19    0.06    0.06
   1  10  19    0.01    0.10
   1 -10  19    0.07    0.07
  -1  10 -21   -0.01    0.07
   1 -10  21    0.08    0.12
   1  10  21    0.04    0.10
  -1 -10 -21   -0.04    0.09
  -1 -10 -23   -0.01    0.11
  -1  10 -23    0.04    0.08
   1 -10  23   -0.04    0.12
   1  10  23    0.05    0.10
  -1 -10 -23   -0.04    0.09
   1 -10  25   -0.03    0.13
   1  10  25    0.16    0.12
  -1 -10 -25    0.18    0.13
  -1  10 -25    0.12    0.09
  -1 -10 -27    0.13    0.12
  -1  10 -27    0.09    0.08
   1 -10  27    0.08    0.13
   1  10  27    0.20    0.12
  -1  10 -27    0.12    0.11
  -1  10 -29    0.09    0.09
  -1 -10 -29    0.45    0.14
   1  10  29    0.04    0.11
  -1  10 -29    0.24    0.13
  -1 -10 -31   -0.02    0.12
   1  10  31   -0.01    0.11
   1 -10  31   -0.10    0.14
  -1  10 -31   -0.09    0.10
  -1 -10 -33    0.30    0.14
   1  10  33    0.05    0.12
   1 -10  33    0.11    0.16
  -1  10 -33    0.11    0.12
  -1 -11  32    0.04    0.15
  -1  11  32    0.03    0.12
   1  11 -32    0.03    0.11
   1 -11 -32    0.06    0.12
  -1 -11  30   -0.07    0.16
   1  11 -30   -0.01    0.11
   1 -11 -30    0.14    0.13
  -1 -11  28    0.07    0.15
   1 -11 -28    0.03    0.13
   1  11 -28   -0.06    0.12
   1  11 -26    0.75    0.11
  -1 -11  26    0.43    0.17
  -1  11  26    0.82    0.14
   1 -11 -26    0.76    0.17
   1  11 -24    0.46    0.09
   1 -11 -24    0.37    0.13
   1  11 -24    0.31    0.12
  -1 -11  24    0.42    0.16
  -1  11  24    0.36    0.13
   1  11 -22    0.11    0.07
   1 -11 -22   -0.04    0.11
   1  11 -22   -0.01    0.10
  -1  11  22    0.05    0.10
  -1 -11  22    0.03    0.13
   1 -11 -22    0.03    0.08
   1  11 -20   -0.07    0.07
  -1  11  20   -0.06    0.10
  -1 -11  20    0.04    0.13
  -1  11  20    0.02    0.10
   1 -11 -20    0.08    0.08
   1  11 -18    3.24    0.21
   1 -11 -18    3.99    0.28
  -1  11  18    4.00    0.27
  -1 -11  18    3.81    0.23
   1  11 -18    3.22    0.21
  -1  11  18    3.43    0.25
   1 -11 -18    3.71    0.25
   1  11 -16    2.76    0.18
  -1  11  16    3.20    0.22
  -1 -11  16    3.19    0.20
   1 -11 -16    2.96    0.21
  -1  11  16    3.23    0.23
   1 -11 -16    3.23    0.25
   1  11 -14    1.61    0.13
  -1  11  14    1.82    0.16
   1 -11 -14    1.72    0.14
   1 -11 -14    1.92    0.19
  -1 -11  14    1.41    0.19
  -1  11  14    2.06    0.18
  -1 -11  12   35.68    1.58
   1 -11 -12   36.20    1.59
   1  11 -12   35.19    1.57
  -1  11  12   36.18    1.60
  -1  11  12   34.23    1.62
   1 -11 -12   37.25    1.64
   1  11 -10   26.42    1.21
  -1  11  10   26.59    1.21
   1  11 -10   26.36    1.20
  -1  11  10   25.94    1.25
   1  11 -10   27.36    1.21
  -1  11  10   26.05    1.19
   1 -11 -10   28.13    1.26
  -1  11   8    1.36    0.10
   1 -11  -8    1.45    0.14
   1 -11  -8    1.34    0.09
   1  11  -8    1.18    0.09
  -1  11   8    1.38    0.10
  -1  11   8    1.49    0.14
   1  11  -8    1.03    0.09
  -1 -11   8    1.29    0.17
   1 -11  -6    4.11    0.21
  -1 -11   6    4.25    0.30
   1  11  -6    4.07    0.21
   1 -11  -6    4.62    0.28
  -1  11   6    4.30    0.21
   1  11  -6    4.19    0.21
   1  11  -4    0.42    0.04
  -1 -11   4    0.59    0.13
   1 -11  -4    0.46    0.04
  -1 -11   4    0.64    0.09
  -1  11   4    0.38    0.04
   1  11  -4    0.63    0.04
   1 -11  -2   18.07    0.85
  -1 -11   2   16.45    0.86
   1 -11  -2   16.51    0.81
  -1 -11   2   16.77    0.80
  -1 -11   0   52.09    2.40
   1 -11   0   52.41    2.39
  -1 -11   0   49.48    2.35
   1 -11   0   55.09    2.35
  -1 -11  -2   30.15    1.38
   1 -11   2   30.19    1.38
  -1 -11  -2   28.52    1.27
   1 -11   2   28.59    1.32
   1  11   2   31.77    1.33
  -1 -11  -2   28.32    1.33
   1  11   2   28.02    1.27
  -1 -11  -4    0.62    0.07
   1  11   4    0.78    0.11
  -1 -11  -4    0.70    0.13
   1  11   4    0.53    0.06
  -1  11  -6    7.28    0.35
  -1 -11  -6    7.97    0.37
  -1  11  -6    7.94    0.35
  -1  11  -8    0.87    0.10
  -1  11  -8    0.81    0.07
   1  11   8    0.87    0.08
  -1 -11  -8    1.02    0.13
  -1  11 -10   32.52    1.41
   1  11  10   33.08    1.41
  -1  11 -10   32.19    1.39
   1 -11  10   32.27    1.40
  -1 -11 -10   30.11    1.40
   1  11  10   28.59    1.44
   1 -11  10   26.48    1.46
   1  11  10   29.36    1.38
  -1 -11 -10   33.04    1.45
  -1  11 -12   38.35    1.55
  -1 -11 -12   37.76    1.56
  -1  11 -12   38.53    1.53
   1  11  12   37.22    1.56
   1 -11  12   36.95    1.54
   1  11  12   37.47    1.59
  -1 -11 -12   39.61    1.61
   1 -11  12   33.11    1.61
  -1  11 -14   25.69    1.17
  -1 -11 -14   28.90    1.23
   1  11  14   26.85    1.21
  -1 -11 -14   25.13    1.18
   1  11  14   25.11    1.19
  -1  11 -14   25.24    1.15
  -1  11 -16    3.78    0.23
  -1 -11 -16    4.60    0.29
   1  11  16    3.30    0.26
   1 -11  16    2.79    0.27
   1 -11  16    3.59    0.23
   1  11  16    3.75    0.26
  -1 -11 -16    3.70    0.25
  -1  11 -18    0.55    0.09
  -1 -11 -18    0.84    0.15
   1  11  18    0.60    0.13
   1 -11  18    0.37    0.14
  -1 -11 -18    0.62    0.11
   1  11  18    0.67    0.13
  -1  11 -18    0.74    0.09
   1 -11  18    0.41    0.09
  -1  11 -20    0.20    0.08
  -1 -11 -20    0.41    0.14
   1  11  20    0.31    0.11
   1 -11  20    0.10    0.13
   1  11  20    0.34    0.12
  -1 -11 -20    0.35    0.10
  -1  11 -22    0.87    0.11
   1 -11  22    0.52    0.16
   1  11  22    0.87    0.14
  -1 -11 -22    0.99    0.14
   1 -11  24   -0.05    0.14
  -1  11 -24   -0.04    0.07
  -1 -11 -24   -0.06    0.12
  -1  11 -26    0.86    0.12
  -1 -11 -26    1.00    0.18
   1 -11  26    1.00    0.20
   1  11  26    1.16    0.17
  -1  11 -26    0.93    0.15
  -1  11 -28    0.25    0.10
  -1 -11 -28    0.18    0.13
   1 -11  28    0.54    0.18
   1  11  28    0.39    0.13
  -1  11 -28    0.40    0.14
  -1 -11 -30    0.15    0.14
   1  11  30    0.05    0.12
   1 -11  30   -0.05    0.14
  -1  11 -30   -0.05    0.11
  -1 -11 -32   -0.02    0.12
   1  11  32   -0.04    0.11
   1 -11  32    0.02    0.15
  -1  11 -32    0.03    0.12
  -1 -12  31    0.10    0.16
   1  12 -31    0.13    0.11
   1 -12 -31    0.35    0.14
  -1  12  29    0.09    0.13
   1 -12 -29    0.16    0.13
   1  12 -29    0.09    0.12
  -1 -12  27    0.21    0.15
  -1  12  27    0.18    0.12
   1  12 -27    0.35    0.13
   1 -12 -27    0.12    0.13
  -1  12  25    3.63    0.29
   1  12 -25    3.52    0.28
   1 -12 -25    4.22    0.31
   1  12 -23    0.91    0.11
   1  12 -23    1.11    0.16
  -1 -12  23    0.75    0.17
  -1  12  23    0.88    0.16
   1  12 -21   -0.02    0.06
   1  12 -21   -0.06    0.10
   1 -12 -21   -0.14    0.12
  -1  12  21   -0.02    0.10
  -1 -12  21   -0.05    0.14
   1 -12 -21   -0.05    0.08
   1  12 -19   -0.03    0.07
   1 -12 -19    0.02    0.11
  -1 -12  19   -0.03    0.14
  -1  12  19   -0.01    0.10
  -1  12  19   -0.02    0.09
   1 -12 -19    0.07    0.08
   1  12 -17    4.39    0.25
  -1  12  17    5.04    0.30
   1 -12 -17    4.47    0.28
  -1 -12  17    4.43    0.27
  -1 -12  17    4.69    0.35
  -1  12  17    4.57    0.30
   1 -12 -17    4.36    0.32
   1 -12 -15    9.46    0.48
  -1  12  15    9.27    0.50
   1  12 -15    9.76    0.46
   1 -12 -15   10.04    0.53
  -1  12  15    9.59    0.52
  -1  12  13    0.42    0.04
   1 -12 -13    0.50    0.13
   1  12 -13    0.47    0.08
   1  12 -13    0.47    0.07
  -1  12  13    0.43    0.04
  -1  12  13    0.50    0.12
   1  12 -13    0.49    0.07
  -1 -12  13    0.29    0.13
   1  12 -11   28.74    1.20
   1  12 -11   27.84    1.18
   1 -12 -11   25.89    1.19
  -1  12  11   25.57    1.20
  -1  12  11   26.63    1.23
   1  12 -11   27.32    1.19
   1 -12 -11   28.18    1.25
  -1  12  11   24.00    1.17
   1  12  -9   11.57    0.56
   1 -12  -9   11.64    0.54
  -1  12   9   10.67    0.54
   1  12  -9   12.13    0.54
  -1  12   9   11.16    0.59
   1  12  -9   11.31    0.54
  -1  12   9   11.24    0.55
   1 -12  -9   12.14    0.60
   1  12  -7    2.71    0.18
   1 -12  -7    2.80    0.14
   1  12  -7    2.37    0.14
  -1  12   7    2.73    0.17
   1 -12  -7    2.49    0.20
  -1  12   7    2.56    0.15
   1 -12  -5    0.03    0.03
   1  12  -5    0.05    0.02
  -1 -12   5   -0.04    0.12
   1 -12  -5    0.03    0.08
  -1  12   5    0.02    0.03
   1  12  -5    0.06    0.03
  -1 -12   3    0.85    0.15
   1 -12  -3    0.93    0.15
  -1 -12   3    0.84    0.10
   1 -12  -3    0.87    0.12
   1 -12  -1   30.93    1.53
  -1 -12   1   30.10    1.53
  -1 -12   1   33.58    1.48
   1 -12  -1   33.32    1.49
   1 -12   1   33.10    1.58
  -1 -12  -1   33.62    1.59
  -1 -12  -1   32.08    1.55
   1  12   1   34.25    1.54
   1 -12   1   34.81    1.55
  -1 -12  -3    0.23    0.04
  -1 -12  -3    0.44    0.14
   1  12   3    0.38    0.09
   1 -12   3    0.33    0.08
  -1 -12  -3    0.29    0.09
   1  12   3    0.29    0.04
  -1 -12  -5    7.46    0.33
   1  12   5    6.99    0.36
  -1 -12  -5    6.50    0.38
   1  12   5    6.72    0.33
  -1  12  -7    7.18    0.35
   1  12   7    6.77    0.33
  -1  12  -7    6.43    0.30
   1  12   7    6.32    0.33
   1  12   9    0.53    0.07
  -1 -12  -9    0.58    0.12
  -1  12  -9    0.56    0.09
   1  12   9    0.52    0.08
  -1  12  -9    0.58    0.06
   1  12   9    0.63    0.11
  -1 -12  -9    0.61    0.07
  -1  12  -9    0.51    0.06
   1 -12   9    0.63    0.15
  -1  12 -11    6.65    0.37
  -1  12 -11    7.27    0.34
   1  12  11    7.22    0.40
  -1  12 -11    6.92    0.34
   1 -12  11    5.97    0.42
  -1 -12 -11    6.51    0.40
  -1  12 -13    0.90    0.11
   1  12  13    1.07    0.12
   1 -12  13    1.02    0.09
  -1 -12 -13    0.90    0.10
  -1  12 -13    0.81    0.08
   1  12  13    0.59    0.05
   1  12  13    1.19    0.14
   1  12  13    0.76    0.05
  -1 -12 -13    1.05    0.14
   1 -12  13    0.80    0.16
  -1  12 -15    0.27    0.08
   1 -12  15    0.03    0.07
   1  12  15    0.14    0.09
  -1 -12 -15    0.08    0.07
  -1  12 -15    0.10    0.05
   1  12  15    0.18    0.11
  -1 -12 -15    0.08    0.11
   1 -12  15    0.04    0.13
  -1 -12 -17    2.45    0.23
   1  12  17    2.28    0.21
   1 -12  17    1.63    0.21
   1  12  17    2.37    0.20
   1 -12  17    2.05    0.16
  -1 -12 -17    1.98    0.18
  -1  12 -19    1.32    0.13
  -1 -12 -19    1.37    0.18
   1 -12  19    0.95    0.19
   1  12  19    1.39    0.17
   1  12  19    1.15    0.16
  -1 -12 -19    1.20    0.15
  -1  12 -21    1.10    0.12
   1 -12  21    0.75    0.17
   1  12  21    1.20    0.16
  -1 -12 -21    1.16    0.15
   1 -12  23    0.08    0.13
   1  12  23    0.15    0.12
  -1  12 -23    0.19    0.08
  -1 -12 -23    0.45    0.14
  -1  12 -25    0.70    0.11
  -1  12 -25    0.62    0.14
  -1 -12 -27    1.02    0.18
   1 -12  27    0.61    0.18
   1  12  27    0.71    0.16
  -1  12 -27    0.66    0.15
  -1 -12 -29    0.23    0.14
  -1  12 -29    0.12    0.12
   1  12  29    0.08    0.11
   1 -12  29   -0.04    0.16
  -1 -12 -31    0.12    0.14
  -1  12 -31   -0.03    0.11
   1  12  31    0.04    0.12
   1 -12  31   -0.02    0.15
   1  13 -30    0.11    0.12
   1 -13 -30    0.02    0.13
  -1 -13  30    0.04    0.16
  -1  13  30   -0.04    0.11
   1 -13 -28    0.01    0.12
   1  13 -28   -0.17    0.11
  -1  13  28    0.08    0.11
   1  13 -26    0.20    0.12
  -1 -13  26    0.04    0.15
  -1  13  26   -0.16    0.12
   1 -13 -24    0.17    0.14
   1  13 -24   -0.05    0.11
  -1 -13  24    0.09    0.15
  -1  13  24    0.15    0.12
   1  13 -22    0.60    0.14
  -1 -13  22    0.59    0.17
   1  13 -20    0.01    0.06
   1 -13 -20   -0.01    0.07
   1 -13 -20   -0.08    0.11
   1  13 -20    0.08    0.11
  -1 -13  20    0.02    0.15
  -1  13  20   -0.06    0.10
   1  13 -18    0.23    0.07
   1 -13 -18    0.19    0.08
  -1  13  18    0.23    0.10
  -1  13  18    0.12    0.10
   1 -13 -18    0.53    0.14
   1  13 -18    0.23    0.11
  -1 -13  18    0.28    0.15
   1 -13 -16   15.62    0.77
  -1  13  16   15.37    0.74
   1 -13 -16   13.66    0.72
   1  13 -16   14.37    0.70
   1  13 -16   16.28    0.72
  -1  13  16   14.50    0.75
   1 -13 -14   26.83    0.99
   1  13 -14   26.25    0.90
   1 -13 -14   24.70    0.92
   1  13 -14   25.58    0.89
  -1  13  14   27.14    0.93
   1  13 -14   28.07    0.92
  -1  13  14   25.00    0.97
   1  13 -12   10.76    0.53
   1  13 -12   11.41    0.52
   1 -13 -12   10.68    0.53
  -1  13  12   10.53    0.54
  -1  13  12   11.17    0.58
   1  13 -12   11.01    0.53
  -1 -13  12   10.35    0.62
   1 -13 -12   11.75    0.59
  -1  13  12   10.57    0.51
   1  13 -10    4.41    0.25
  -1  13  10    4.91    0.25
  -1  13  10    4.10    0.28
  -1 -13  10    3.31    0.31
   1 -13 -10    4.33    0.23
   1  13 -10    4.14    0.22
   1 -13 -10    4.82    0.30
  -1  13  10    4.03    0.23
   1  13  -8    0.58    0.09
  -1 -13   8    0.62    0.16
   1 -13  -8    0.50    0.06
   1  13  -8    0.46    0.05
  -1  13   8    0.60    0.09
  -1  13   8    0.43    0.06
   1  13  -8    0.59    0.05
   1  13  -6    0.35    0.04
   1 -13  -6    0.39    0.04
   1 -13  -6    0.41    0.11
  -1  13   6    0.36    0.09
  -1  13   6    0.39    0.04
   1  13  -6    0.37    0.04
  -1 -13   4   27.69    1.37
   1 -13  -4   28.71    1.33
  -1 -13   2   58.40    2.64
   1 -13  -2   53.59    2.63
   1 -13  -2   57.76    2.60
  -1 -13   2   58.93    2.58
  -1 -13   0  101.50    4.66
   1  13   0  107.30    4.61
   1 -13   0  105.20    4.61
  -1 -13   0  100.08    4.60
  -1 -13  -2   95.92    4.36
   1 -13   2   86.63    4.35
  -1 -13  -2  100.32    4.32
   1 -13   2  100.70    4.31
   1  13   2   97.79    4.31
  -1 -13  -4   77.31    3.27
   1 -13   4   67.58    3.25
  -1 -13  -4   73.06    3.15
   1  13   4   86.23    3.22
  -1 -13  -4   77.77    3.24
   1  13   4   66.29    3.15
   1  13   6   14.59    0.66
  -1 -13  -6   14.07    0.69
   1  13   6   13.50    0.63
  -1  13  -8    0.54    0.10
   1  13   8    0.40    0.07
  -1  13  -8    0.34    0.04
  -1  13  -8    0.32    0.04
  -1 -13  -8    0.38    0.06
   1 -13   8    0.30    0.13
   1  13   8    0.28    0.07
  -1 -13  -8    0.38    0.12
  -1  13 -10    0.70    0.10
  -1  13 -10    0.61    0.06
   1  13  10    0.77    0.09
   1  13  10    0.56    0.12
  -1 -13 -10    0.82    0.08
  -1  13 -10    0.79    0.07
   1 -13  10    0.47    0.16
  -1  13 -12    7.79    0.40
  -1 -13 -12    7.78    0.39
  -1  13 -12    7.70    0.37
   1  13  12    7.30    0.43
  -1  13 -12    8.07    0.38
   1  13  12    6.92    0.35
  -1 -13 -12    8.67    0.45
  -1  13 -14   15.56    0.72
   1 -13  14   14.90    0.70
  -1  13 -14   14.81    0.69
   1  13  14   15.82    0.73
   1  13  14   14.91    0.76
  -1 -13 -14   15.83    0.78
  -1  13 -16   11.17    0.54
  -1 -13 -16   10.78    0.59
   1  13  16    9.91    0.57
   1  13  16   11.88    0.57
  -1 -13 -16   11.27    0.55
  -1  13 -18    6.08    0.34
  -1 -13 -18    6.84    0.41
   1  13  18    6.29    0.39
   1  13  18    6.78    0.39
  -1 -13 -18    6.32    0.37
  -1  13 -20    0.48    0.09
  -1 -13 -20    0.97    0.16
   1 -13  20    0.52    0.16
   1  13  20    0.71    0.14
  -1 -13 -20    0.59    0.12
   1  13  22    0.31    0.12
   1 -13  22    0.10    0.15
  -1  13 -22    0.19    0.08
  -1 -13 -24    0.60    0.16
  -1  13 -24    0.30    0.12
   1  13  24    0.34    0.14
  -1 -13 -26    0.12    0.13
  -1  13 -26    0.01    0.12
   1  13  26    0.12    0.12
   1 -13  26    0.02    0.16
  -1 -13 -28   -0.06    0.12
  -1  13 -28    0.13    0.12
   1 -13  28    0.04    0.16
   1 -14 -29   -0.05    0.13
   1  14 -29    0.04    0.11
  -1  14  29    0.09    0.12
  -1 -14  29   -0.10    0.17
   1  14 -27   -0.07    0.11
  -1 -14  27   -0.17    0.16
  -1  14  27   -0.01    0.12
   1 -14 -25    0.51    0.14
   1  14 -25    0.18    0.12
  -1  14  25    0.41    0.13
   1 -14 -23    0.22    0.13
   1  14 -23   -0.01    0.10
  -1 -14  23   -0.05    0.15
  -1  14  23    0.18    0.12
   1  14 -21    0.16    0.12
   1 -14 -21    0.11    0.12
  -1  14  21    0.06    0.12
  -1 -14  21    0.14    0.16
   1  14 -19    0.03    0.06
   1 -14 -19   -0.07    0.07
   1 -14 -19   -0.09    0.12
   1  14 -19   -0.07    0.11
  -1 -14  19    0.07    0.14
  -1  14  19   -0.02    0.11
   1  14 -17   -0.01    0.11
   1 -14 -17    0.03    0.11
   1  14 -17    0.03    0.07
  -1  14  17    0.11    0.09
   1 -14 -17    0.08    0.07
  -1  14  17   -0.06    0.10
   1  14 -17    0.10    0.07
  -1 -14  17    0.06    0.14
   1 -14 -15    8.89    0.48
   1  14 -15    7.64    0.40
   1 -14 -15    6.92    0.41
  -1  14  15    8.49    0.43
  -1 -14  15    6.67    0.48
   1  14 -15    8.50    0.41
  -1  14  15    7.77    0.46
   1  14 -13    7.41    0.38
  -1  14  13    7.78    0.39
   1 -14 -13    6.84    0.37
   1  14 -13    7.22    0.35
  -1  14  13    7.33    0.42
   1  14 -13    7.40    0.36
  -1 -14  13    6.01    0.45
  -1  14  13    6.69    0.34
   1 -14 -13    8.03    0.44
   1 -14 -11    2.02    0.21
  -1  14  11    2.24    0.15
   1  14 -11    2.36    0.13
  -1  14  11    2.22    0.20
   1 -14 -11    2.32    0.15
   1  14 -11    2.36    0.14
  -1 -14  11    1.92    0.24
   1  14  -9    3.27    0.20
   1  14  -9    2.79    0.15
  -1  14   9    2.80    0.16
  -1  14   9    2.87    0.23
   1  14  -9    2.48    0.15
   1 -14  -9    2.90    0.16
   1 -14  -9    3.20    0.24
  -1  14   9    2.75    0.18
   1  14  -7    9.20    0.39
   1  14  -7    6.07    0.31
   1 -14  -7    6.56    0.32
  -1 -14   7    6.87    0.44
  -1  14   7    8.50    0.38
   1 -14  -7    8.71    0.42
   1  14  -7    7.18    0.32
  -1  14   7    6.99    0.32
  -1  14   5    0.18    0.08
   1 -14  -5    0.06    0.09
   1 -14  -3    1.24    0.19
   1  14  -3    1.46    0.15
   1 -14  -3    1.35    0.15
  -1 -14   1    0.38    0.14
  -1 -14   1    0.41    0.10
   1  14  -1    0.28    0.09
   1 -14  -1    0.36    0.10
  -1 -14  -1    0.19    0.12
   1 -14   1    0.03    0.11
   1  14   1    0.06    0.08
  -1 -14  -1    0.01    0.07
   1 -14   1    0.04    0.08
   1 -14   3    0.33    0.14
  -1 -14  -3    0.30    0.14
   1  14   3    0.41    0.09
   1 -14   3    0.41    0.09
  -1 -14  -3    0.23    0.10
   1 -14   5    6.66    0.40
  -1 -14  -5    6.60    0.37
   1  14   5    5.47    0.28
  -1  14  -7    1.02    0.13
   1  14   7    1.10    0.09
  -1 -14  -7    1.23    0.09
   1 -14   7    0.87    0.17
   1  14   7    1.10    0.11
  -1  14  -9   12.07    0.49
   1  14   9   10.02    0.45
  -1  14  -9    9.83    0.41
   1  14   9   10.52    0.51
  -1  14  -9    6.69    0.41
   1 -14   9    8.00    0.53
  -1 -14  -9   10.74    0.44
  -1 -14  -9   11.24    0.52
  -1  14 -11    3.81    0.23
  -1  14 -11    3.34    0.18
   1  14  11    3.23    0.25
  -1 -14 -11    3.51    0.20
  -1  14 -11    3.51    0.18
   1 -14  11    2.98    0.29
   1  14  11    3.11    0.19
  -1 -14 -11    3.67    0.27
   1  14  13    3.34    0.21
   1  14  13    3.23    0.24
   1 -14  13    2.72    0.27
  -1  14 -13    2.89    0.18
  -1 -14 -13    2.90    0.24
   1  14  13    2.88    0.15
  -1  14 -15    2.83    0.20
   1  14  15    3.09    0.22
  -1 -14 -15    3.20    0.21
   1  14  15    3.10    0.25
   1 -14  15    2.57    0.27
  -1  14 -15    3.06    0.19
  -1 -14 -15    3.02    0.25
  -1 -14 -17    0.43    0.14
  -1  14 -17    0.50    0.09
   1  14  17    0.42    0.10
   1  14  17    0.41    0.12
  -1 -14 -17    0.53    0.10
   1 -14  17    0.43    0.16
  -1  14 -19    0.13    0.07
  -1 -14 -19    0.13    0.11
   1 -14  19    0.08    0.15
   1  14  19    0.06    0.11
  -1  14 -21    0.11    0.08
  -1 -14 -21    0.01    0.11
   1  14  21    0.07    0.12
  -1  14 -23   -0.11    0.11
  -1 -14 -23    0.01    0.12
   1 -14  23   -0.09    0.17
   1  14  23   -0.05    0.10
  -1  14 -25    0.12    0.12
  -1 -14 -25    0.09    0.12
   1  14  25    0.13    0.12
   1 -14  25    0.19    0.18
  -1  14 -27    0.04    0.11
  -1 -14 -27    0.15    0.13
   1  14  27   -0.04    0.12
   1 -14  27    0.04    0.16
   1  15 -26    0.08    0.11
   1 -15 -26    0.02    0.13
  -1 -15  26    0.10    0.16
  -1  15  26    0.15    0.13
   1 -15 -24    0.01    0.12
   1  15 -24    0.09    0.12
  -1  15  24    0.08    0.12
   1 -15 -22   -0.01    0.12
   1  15 -22    0.04    0.11
  -1 -15  22    0.02    0.15
  -1  15  22    0.04    0.10
   1 -15 -20    0.19    0.12
   1  15 -20    0.34    0.12
  -1  15  20    0.27    0.11
  -1 -15  20   -0.07    0.16
   1 -15 -18    0.02    0.07
  -1  15  18   -0.05    0.11
   1 -15 -18   -0.15    0.12
  -1 -15  18   -0.05    0.15
   1  15 -16    0.08    0.11
   1 -15 -16    0.08    0.12
   1  15 -16    0.13    0.08
  -1  15  16    0.04    0.08
  -1  15  16    0.05    0.11
   1  15 -16    0.05    0.07
   1 -15 -16    0.17    0.08
  -1 -15  16   -0.05    0.15
   1 -15 -14    1.01    0.16
   1  15 -14    0.98    0.16
   1  15 -14    1.20    0.12
  -1  15  14    1.13    0.12
  -1  15  14    1.30    0.16
   1 -15 -14    1.12    0.11
   1  15 -14    1.01    0.10
  -1 -15  14    0.82    0.19
  -1  15  12    0.42    0.07
   1  15 -12    0.45    0.12
   1  15 -12    0.45    0.09
  -1  15  12    0.34    0.07
  -1  15  12    0.39    0.11
   1 -15 -12    0.35    0.06
   1  15 -12    0.35    0.06
  -1 -15  12    0.22    0.15
   1  15 -10    2.75    0.18
   1 -15 -10    2.36    0.14
  -1 -15  10    2.65    0.25
  -1  15  10    2.70    0.17
   1 -15 -10    3.00    0.22
  -1  15  10    2.35    0.14
   1  15 -10    2.54    0.13
   1  15  -8    2.80    0.17
  -1 -15   8    1.97    0.22
   1 -15  -8    1.36    0.08
   1  15  -8    2.36    0.18
   1 -15  -8    2.68    0.19
  -1  15   8    2.36    0.15
   1  15  -8    1.29    0.07
  -1  15   8    1.53    0.08
  -1 -15   6    0.19    0.14
   1  15  -6    0.30    0.11
  -1  15   6    0.26    0.09
   1 -15  -6    0.39    0.11
  -1 -15   4   -0.01    0.14
   1 -15  -4    0.08    0.09
  -1  15   4    0.09    0.09
   1  15  -4    0.02    0.10
  -1 -15   4    0.04    0.08
   1 -15  -2    1.74    0.22
  -1 -15   2    1.95    0.17
   1 -15  -2    1.89    0.18
   1  15  -2    1.82    0.18
  -1 -15   0    5.57    0.42
   1 -15   0    5.64    0.41
   1 -15   0    6.75    0.38
  -1 -15   0    6.90    0.38
  -1 -15  -2   12.28    0.69
  -1 -15  -2   13.18    0.65
   1  15   2   13.25    0.64
   1 -15   4    1.49    0.21
   1  15   4    1.76    0.16
  -1 -15  -4    1.68    0.17
  -1 -15  -6    2.79    0.15
   1 -15   6    2.77    0.27
  -1 -15  -6    3.70    0.25
   1  15   6    3.95    0.22
   1  15   6    2.83    0.15
  -1  15  -8    0.41    0.10
   1  15   8    0.27    0.05
   1 -15   8    0.53    0.16
  -1 -15  -8    0.35    0.05
  -1 -15  -8    0.40    0.12
  -1  15 -10    3.53    0.20
  -1  15 -10    2.27    0.12
   1  15  10    2.93    0.22
   1 -15  10    2.71    0.25
  -1 -15 -10    3.14    0.16
  -1 -15 -10    3.31    0.24
   1  15  10    3.45    0.17
  -1  15 -12    3.26    0.22
   1  15  12    3.18    0.20
   1  15  12    3.48    0.25
  -1 -15 -12    2.78    0.19
   1 -15  12    2.65    0.27
  -1 -15 -12    3.08    0.25
   1  15  12    3.12    0.17
  -1  15 -14    0.04    0.08
   1  15  14    0.04    0.07
   1  15  14    0.09    0.10
  -1 -15 -14    0.02    0.06
  -1  15 -14    0.07    0.05
   1 -15  14   -0.08    0.15
  -1 -15 -16    0.18    0.12
  -1  15 -16    0.06    0.08
   1  15  16    0.11    0.08
   1  15  16    0.11    0.11
  -1 -15 -16    0.13    0.07
  -1  15 -16    0.11    0.06
   1 -15  16    0.03    0.15
  -1  15 -18    0.09    0.08
  -1 -15 -18    0.22    0.13
   1 -15  18   -0.05    0.16
  -1 -15 -20   -0.07    0.12
   1  15  20    0.03    0.11
  -1 -15 -22   -0.03    0.11
  -1  15 -22    0.08    0.12
   1  15  22    0.04    0.12
   1 -15  22   -0.09    0.16
  -1 -15 -24    0.01    0.12
  -1  15 -24   -0.04    0.11
   1  15  24    0.20    0.13
   1 -15  24   -0.08    0.15
  -1 -15 -26    0.03    0.13
  -1  15 -26    0.01    0.11
   1  15  26    0.05    0.11
   1 -15  26    0.06    0.16
   1  16 -25   -0.03    0.11
   1 -16 -25    0.06    0.13
  -1 -16  25   -0.10    0.16
  -1  16  25   -0.07    0.12
   1 -16 -23   -0.01    0.12
  -1  16  23   -0.03    0.11
  -1 -16  23    0.21    0.19
   1  16 -21    0.08    0.12
   1 -16 -21    0.01    0.12
  -1  16  21   -0.12    0.12
   1  16 -19    0.14    0.11
   1 -16 -19    0.22    0.12
  -1 -16  19    0.02    0.16
  -1  16  19    0.09    0.12
   1  16 -17    0.52    0.13
  -1  16  17    0.34    0.12
   1 -16 -17    0.50    0.08
  -1 -16  17    0.53    0.18
   1  16 -15    0.22    0.12
   1  16 -15    0.30    0.08
  -1  16  15    0.36    0.08
  -1  16  15    0.32    0.12
   1  16 -15    0.21    0.06
   1 -16 -15    0.13    0.06
  -1 -16  15    0.37    0.17
   1  16 -13    0.83    0.15
   1 -16 -13    0.86    0.15
  -1  16  13    0.86    0.09
   1  16 -13    0.85    0.11
   1 -16 -13    0.77    0.08
   1  16 -13    0.69    0.07
  -1 -16  13    0.52    0.17
   1  16 -11    0.12    0.09
  -1  16  11    0.07    0.05
  -1 -16  11    0.03    0.14
   1 -16 -11    0.06    0.04
   1 -16 -11    0.11    0.11
  -1  16  11    0.04    0.06
   1  16  -9    0.11    0.09
  -1  16   9    0.06    0.03
  -1  16   9    0.10    0.12
   1 -16  -9    0.02    0.03
  -1 -16   9    0.03    0.15
   1 -16  -9   -0.03    0.11
   1  16  -9    0.08    0.12
  -1  16   9    0.08    0.07
  -1 -16   7    0.77    0.18
   1  16  -7    1.01    0.16
   1 -16  -7    1.22    0.16
  -1 -16   5    2.07    0.25
   1 -16  -5    2.39    0.22
  -1  16   5    2.34    0.19
   1  16  -5    2.46    0.22
  -1 -16   3    2.10    0.23
   1 -16  -3    2.42    0.21
   1  16  -3    2.44    0.21
  -1  16   3    2.40    0.20
  -1 -16   3    2.43    0.19
  -1 -16   1    0.78    0.19
   1 -16  -1    1.23    0.20
  -1 -16   1    1.59    0.16
  -1  16   1    2.00    0.17
   1 -16  -1    1.53    0.17
   1 -16   1    4.00    0.34
   1 -16   1    4.96    0.31
   1  16   1    4.96    0.31
  -1 -16  -3    0.07    0.14
   1 -16   3   -0.09    0.15
  -1 -16  -3   -0.04    0.11
   1  16   3    0.03    0.10
   1 -16   5    4.53    0.38
  -1 -16  -5    5.58    0.35
   1  16   5    5.59    0.32
  -1  16  -7    7.13    0.32
   1  16   7    3.88    0.20
  -1 -16  -7    6.67    0.34
   1 -16   7    5.81    0.37
  -1 -16  -7    4.01    0.21
   1  16   9    0.88    0.15
  -1 -16  -9    0.55    0.06
  -1 -16  -9    0.62    0.14
   1  16   9    0.84    0.10
  -1  16 -11    0.13    0.09
   1  16  11    0.14    0.06
   1  16  11    0.13    0.10
   1 -16  11    0.23    0.14
  -1 -16 -11    0.15    0.05
  -1  16 -11    0.06    0.02
   1  16  11    0.09    0.06
  -1 -16 -11    0.25    0.12
  -1  16 -13    0.02    0.08
   1  16  13   -0.01    0.06
   1  16  13   -0.01    0.10
  -1  16 -13    0.03    0.04
  -1 -16 -13   -0.02    0.05
   1 -16  13    0.15    0.14
  -1 -16 -13    0.05    0.10
  -1 -16 -15    0.38    0.13
  -1  16 -15    0.38    0.10
   1  16  15    0.37    0.09
   1  16  15    0.23    0.11
  -1 -16 -15    0.25    0.07
  -1  16 -15    0.25    0.06
   1 -16  15    0.10    0.14
   1  16  17    0.23    0.11
  -1  16 -17    0.14    0.08
  -1  16 -19    0.08    0.11
  -1 -16 -19    0.12    0.12
   1 -16  19    0.08    0.15
   1  16  19   -0.01    0.11
  -1  16 -21    0.05    0.11
  -1 -16 -21    0.11    0.12
   1 -16  21   -0.08    0.15
   1  16  21    0.03    0.11
  -1  16 -23    0.01    0.11
  -1 -16 -23   -0.02    0.12
   1  16  23    0.05    0.11
   1 -16  23   -0.08    0.16
  -1  16 -25   -0.08    0.12
  -1 -16 -25    0.05    0.13
   1 -16  25    0.02    0.16
   1  16  25    0.12    0.12
   1 -17 -24    0.36    0.14
  -1 -17  24    0.16    0.17
  -1  17  24    0.17    0.12
   1  17 -22    0.01    0.12
   1 -17 -22    0.04    0.12
  -1  17  22    0.08    0.12
  -1 -17  22    0.16    0.19
   1  17 -20    0.17    0.13
   1 -17 -20    0.31    0.14
  -1  17  20    0.23    0.12
   1  17 -18    0.79    0.15
  -1 -17  18    0.63    0.20
  -1  17  18    0.88    0.15
   1 -17 -16    0.60    0.15
   1  17 -16    0.67    0.15
   1 -17 -16    0.53    0.08
  -1 -17  16    0.55    0.18
  -1  17  14    0.04    0.06
   1 -17 -14    0.05    0.05
   1  17 -14    0.00    0.04
  -1 -17  14   -0.07    0.15
   1  17 -14   -0.08    0.12
   1 -17 -14    0.04    0.12
   1  17 -12   -0.04    0.08
  -1  17  12    0.00    0.05
   1  17 -12    0.00    0.03
  -1 -17  12    0.09    0.14
   1 -17 -12    0.03    0.04
   1 -17 -12    0.05    0.11
   1  17 -12    0.16    0.12
  -1  17  12   -0.02    0.11
   1  17 -10    0.36    0.09
   1 -17 -10    0.08    0.03
  -1 -17  10    0.05    0.15
   1 -17 -10    0.27    0.10
   1  17 -10    0.25    0.12
  -1  17  10    0.20    0.07
  -1  17  10    0.13    0.11
   1  17  -8    0.40    0.10
  -1 -17   8    0.40    0.16
  -1  17   8    0.33    0.09
   1  17  -8    0.27    0.12
   1 -17  -8    0.29    0.11
  -1  17   8    0.38    0.12
   1 -17  -6    2.29    0.22
  -1 -17   6    1.71    0.25
  -1  17   4    3.03    0.23
   1  17  -4    3.07    0.24
   1 -17  -4    3.39    0.25
  -1 -17   4    2.59    0.27
  -1 -17   2    1.49    0.16
  -1  17   2    1.64    0.16
  -1 -17   2    0.88    0.19
   1 -17  -2    1.12    0.20
   1  17   0    1.38    0.16
   1 -17   0    1.23    0.15
  -1  17   0    1.46    0.16
  -1 -17   0    1.35    0.15
   1 -17   0    0.83    0.18
  -1 -17   0    1.28    0.20
   1  17   2    0.07    0.09
   1 -17   2    0.18    0.10
  -1 -17  -2    0.16    0.10
   1 -17   2    0.17    0.13
   1  17   4    0.89    0.12
   1 -17   4    0.93    0.18
  -1  17  -6    2.60    0.22
   1 -17   6    2.18    0.26
  -1  17  -8    1.62    0.15
   1 -17   8    0.84    0.19
   1  17   8    1.46    0.13
  -1 -17  -8    1.60    0.17
  -1  17 -10    0.78    0.12
   1  17  10    0.70    0.07
   1 -17  10    0.64    0.17
   1  17  10    0.69    0.09
  -1 -17 -10    0.81    0.14
  -1  17 -12    0.47    0.11
   1  17  12    0.50    0.07
   1  17  12    0.56    0.13
   1 -17  12    0.17    0.15
  -1 -17 -12    0.37    0.06
  -1 -17 -12    0.82    0.14
   1  17  14    0.19    0.12
  -1  17 -14    0.12    0.09
  -1  17 -14    0.04    0.04
  -1 -17 -14    0.15    0.06
  -1 -17 -14    0.05    0.12
  -1  17 -16    0.01    0.11
  -1 -17 -16    0.15    0.12
  -1  17 -16    0.05    0.04
   1 -17  16   -0.05    0.16
   1  17  16    0.14    0.12
  -1 -17 -18    0.38    0.14
  -1  17 -18    0.21    0.12
   1 -17  18    0.11    0.17
   1  17  18    0.42    0.13
  -1  17 -20    1.02    0.16
   1  17  20    0.75    0.15
  -1  17 -22    0.31    0.13
  -1 -17 -22    0.31    0.14
   1 -17  22    0.23    0.18
   1  17  22    0.21    0.12
   1 -18 -21    0.08    0.13
   1  18 -21   -0.04    0.11
  -1  18  21   -0.01    0.12
  -1 -18  21    0.02    0.17
   1  18 -19    0.05    0.11
   1 -18 -19   -0.03    0.13
  -1 -18  19    0.06    0.16
  -1  18  19   -0.04    0.11
   1  18 -17    0.03    0.11
   1 -18 -17    0.01    0.12
  -1  18  15    0.12    0.13
  -1 -18  15   -0.02    0.16
   1  18 -15    0.03    0.03
   1 -18 -15   -0.02    0.05
   1 -18 -15   -0.08    0.12
   1  18 -15   -0.05    0.12
  -1  18  13    0.04    0.05
  -1 -18  13   -0.09    0.17
   1 -18 -13    0.05    0.04
   1  18 -13   -0.04    0.12
  -1  18  13   -0.08    0.11
   1  18 -11    0.03    0.09
  -1 -18  11   -0.07    0.15
   1 -18 -11    0.03    0.11
   1  18  -9    0.26    0.10
  -1 -18   9    0.02    0.15
   1 -18  -9    0.05    0.12
   1  18  -9    0.16    0.12
  -1  18   9    0.17    0.08
  -1  18   9    0.24    0.12
   1  18  -7    0.72    0.12
  -1  18   7    0.52    0.11
   1  18  -7    0.61    0.14
   1 -18  -7    0.61    0.14
  -1 -18   7    0.58    0.18
   1  18  -5    0.16    0.11
  -1 -18   5    0.35    0.16
   1 -18  -3    0.10    0.10
   1  18  -3    0.05    0.10
  -1  18   3    0.05    0.09
  -1 -18   3   -0.03    0.14
   1  18  -1    0.67    0.13
  -1  18   1    0.84    0.13
  -1 -18   1    0.58    0.12
   1 -18  -1    1.00    0.14
  -1 -18   1    0.47    0.17
   1 -18  -1    0.37    0.16
   1  18   1    1.06    0.15
  -1 -18  -1    1.21    0.16
   1 -18   1    1.38    0.16
  -1  18  -1    1.30    0.16
  -1 -18  -1    1.00    0.19
   1 -18   1    0.88    0.19
  -1 -18  -3    0.88    0.15
   1  18   3    1.20    0.14
   1 -18   3    0.69    0.18
  -1  18  -5    0.53    0.12
   1  18   5    0.83    0.12
  -1 -18  -5    0.52    0.13
   1 -18   5    0.43    0.16
  -1  18  -7    0.02    0.10
  -1  18  -7    0.01    0.11
  -1 -18  -7    0.04    0.11
   1  18   7    0.01    0.08
   1 -18   7    0.08    0.15
  -1  18  -9    0.02    0.09
   1 -18   9    0.05    0.15
  -1  18  -9    0.11    0.11
  -1 -18  -9    0.04    0.11
   1  18   9    0.06    0.07
  -1  18 -11    0.08    0.09
   1  18  11    0.00    0.04
   1 -18  11    0.11    0.15
  -1 -18 -11    0.01    0.04
  -1  18 -11   -0.01    0.11
  -1 -18 -11    0.01    0.12
   1  18  13    0.03    0.05
  -1 -18 -13   -0.02    0.05
  -1 -18 -13    0.03    0.12
  -1  18 -13    0.03    0.10
   1  18  13    0.04    0.11
   1 -18  15    0.10    0.16
  -1  18 -15    0.01    0.10
  -1 -18 -15   -0.06    0.12
   1  18  15    0.01    0.12
   1 -18  17   -0.02    0.16
  -1 -18 -17    0.06    0.12
  -1  18 -17    0.05    0.11
   1  18  17    0.09    0.11
  -1 -18 -19    0.06    0.13
  -1  18 -19    0.24    0.13
   1 -18  19    0.02    0.16
   1  18  19    0.10    0.12
  -1 -18 -21    0.01    0.12
  -1  18 -21   -0.16    0.12
   1  18  21    0.01    0.12
   1 -18  21    0.02    0.16
  -1  19  18    0.11    0.12
   1  19 -18    0.07    0.11
   1 -19 -18    0.28    0.14
  -1 -19  18    0.02    0.15
  -1  19  16    0.20    0.12
   1 -19 -16    0.16    0.12
  -1 -19  16   -0.02    0.15
   1  19 -14    0.15    0.12
   1 -19 -14   -0.04    0.12
  -1  19  14    0.05    0.12
   1  19 -12    0.21    0.11
   1 -19 -12    0.37    0.14
  -1  19  12    0.22    0.11
  -1  19  10    0.42    0.12
  -1 -19  10    0.35    0.16
   1 -19 -10    0.19    0.13
   1  19 -10    0.39    0.14
  -1  19   8    2.07    0.21
   1  19  -8    2.23    0.20
   1 -19  -8    2.51    0.24
  -1  19   8    2.36    0.19
   1  19  -6    3.19    0.24
  -1  19   6    2.98    0.23
   1 -19  -6    3.14    0.26
   1  19  -6    3.05    0.26
   1  19  -4    1.17    0.16
  -1  19   4    1.09    0.15
   1 -19  -4    1.05    0.16
  -1 -19   4    1.04    0.21
   1  19  -2   -0.03    0.10
  -1  19   2   -0.03    0.10
  -1 -19   2   -0.05    0.10
   1 -19  -2    0.09    0.11
  -1 -19   2   -0.02    0.14
   1 -19   0    0.66    0.13
   1  19   0    0.59    0.13
  -1 -19   0    0.91    0.14
  -1  19   0    0.92    0.14
   1 -19   0    0.53    0.17
  -1 -19   0    0.60    0.18
  -1  19  -2    1.51    0.18
  -1 -19  -2    1.34    0.17
   1  19   2    1.58    0.16
   1 -19   2    0.92    0.20
   1  19   4    0.24    0.10
  -1  19  -4    0.18    0.11
  -1 -19  -4    0.18    0.11
   1 -19   4    0.30    0.17
  -1  19  -6    0.66    0.13
   1 -19   6    0.34    0.17
  -1  19  -6    0.58    0.13
  -1 -19  -6    0.51    0.14
   1  19   6    0.60    0.11
   1  19   8    2.40    0.22
  -1  19  -8    2.49    0.21
   1  19   8    2.22    0.18
   1  19  10    1.29    0.18
  -1  19 -10    1.28    0.16
  -1 -19 -10    1.12    0.18
  -1  19 -10    1.31    0.19
   1  19  12    0.01    0.11
  -1  19 -12    0.04    0.11
  -1 -19 -12    0.16    0.12
   1 -19  12   -0.09    0.16
  -1  19 -14    0.07    0.11
  -1 -19 -14   -0.08    0.12
   1  19  16    0.01    0.11
  -1 -19 -16   -0.04    0.11
  -1  19 -16    0.05    0.11
   1 -19  16   -0.06    0.16
   1  19  18   -0.01    0.11
  -1  19 -18    0.08    0.11
  -1 -19 -18   -0.07    0.13
   1 -19  18    0.06    0.15
  -1  20  15    0.07    0.11
   1  20 -15    0.07    0.11
   1 -20 -15    0.13    0.13
  -1 -20  15    0.12    0.17
   1 -20 -13    0.26    0.13
   1  20 -13    0.45    0.13
  -1  20  13    0.29    0.12
  -1  20  11   -0.05    0.10
   1  20 -11   -0.03    0.11
   1 -20 -11   -0.01    0.11
  -1 -20  11   -0.06    0.15
  -1  20   9    0.39    0.13
  -1 -20   9    0.58    0.19
   1  20  -9    0.36    0.13
  -1  20   7    0.01    0.11
   1  20  -7    0.03    0.10
   1 -20  -7    0.09    0.12
  -1  20   7    0.02    0.08
  -1 -20   7    0.13    0.15
   1 -20  -5   -0.09    0.12
  -1  20   5    0.05    0.09
   1  20  -5    0.10    0.11
  -1 -20   5    0.06    0.15
   1 -20  -3    0.07    0.10
  -1  20   3    0.10    0.09
   1  20  -3    0.30    0.11
  -1 -20   3    0.33    0.17
   1  20  -1   -0.05    0.09
   1 -20  -1   -0.02    0.10
  -1  20   1    0.08    0.09
  -1 -20   1   -0.09    0.15
  -1 -20  -1    0.08    0.10
  -1  20  -1    0.15    0.10
   1  20   1    0.07    0.09
  -1 -20  -3    0.03    0.10
  -1  20  -3    0.12    0.11
   1  20   3    0.03    0.09
  -1  20  -5    0.47    0.12
  -1 -20  -5    0.24    0.12
   1  20   5    0.44    0.11
  -1  20  -7    0.43    0.11
  -1 -20  -7    0.29    0.12
  -1  20  -7    0.36    0.14
   1  20   7    0.38    0.10
   1  20   9    0.01    0.11
  -1  20  -9    0.08    0.11
   1 -20   9   -0.07    0.16
   1  20  11    0.38    0.13
  -1  20 -11    0.30    0.13
   1 -20  11    0.23    0.17
   1  20  13   -0.06    0.11
  -1 -20 -13   -0.04    0.11
  -1  20 -13   -0.01    0.11
   1 -20  13   -0.14    0.16
   1  20  15    0.24    0.13
  -1  20 -15    0.15    0.12
  -1 -20 -15    0.26    0.14
   1 -20  15    0.28    0.18
  -1  21  12    0.06    0.11
   1  21 -12    0.01    0.11
  -1 -21  12    0.08    0.16
   1 -21 -10   -0.04    0.12
   1  21 -10   -0.03    0.10
  -1  21  10    0.05    0.11
  -1  21   8    0.22    0.12
   1 -21  -8   -0.03    0.11
  -1 -21   8   -0.02    0.16
  -1  21   6    0.20    0.12
   1  21  -6    0.13    0.12
  -1  21   6    0.08    0.09
  -1 -21   6    0.16    0.16
  -1  21   4    0.15    0.11
   1  21  -4    0.15    0.11
   1 -21  -4    0.27    0.12
  -1 -21   4    0.02    0.16
   1  21  -2    0.01    0.10
  -1  21   2    0.01    0.11
   1 -21  -2    0.04    0.11
  -1 -21   2   -0.02    0.16
  -1  21   0    0.47    0.13
  -1 -21   0    0.51    0.13
  -1  21  -2    0.39    0.12
   1  21   2    0.56    0.12
   1 -21   2    0.23    0.16
  -1 -21  -4   -0.01    0.11
   1  21   4   -0.01    0.10
  -1  21  -4    0.07    0.11
   1 -21   4    0.02    0.16
  -1  21  -6    0.48    0.13
   1  21   6    0.30    0.10
  -1 -21  -6    0.24    0.13
  -1  21  -6    0.34    0.13
   1  21   8    0.21    0.12
  -1 -21  -8    0.08    0.11
   1 -21   8    0.18    0.17
   1  21  10    0.07    0.12
   1 -21  10    0.15    0.15
  -1  21 -10    0.04    0.11
  -1 -21 -10   -0.01    0.12
  -1 -22   5    0.06    0.15
   1  22  -5    0.17    0.12
   1 -22  -5    0.05    0.11
  -1 -22   3   -0.02    0.16
   1  22  -3    0.08    0.10
  -1  22   3   -0.11    0.10
  -1  22   1   -0.07    0.10
   1  22  -1   -0.01    0.11
  -1 -22  -1    0.08    0.11
   1  22   1    0.07    0.10
  -1  22  -3    0.09    0.10
   1  22   3    0.12    0.10
  -1 -22  -3    0.13    0.12
   2   0 -36    0.24    0.13
  -2   0  36    0.19    0.14
   2   0 -34   -0.06    0.07
   2   0 -34    0.01    0.11
   2   0 -34    0.12    0.11
   2   0 -32    0.16    0.08
   2   0 -32    0.56    0.14
   2   0 -32    0.41    0.12
  -2   0  32    0.63    0.16
   2   0 -30    0.27    0.12
  -2   0  30    0.19    0.12
   2   0 -30    0.34    0.11
  -2   0  30    0.21    0.12
   2   0 -28    3.25    0.24
   2   0 -28    2.60    0.20
  -2   0  28    2.43    0.23
   2   0 -28    3.13    0.25
  -2   0  28    3.41    0.28
   2   0 -26   12.57    0.64
   2   0 -26   11.84    0.60
  -2   0  26   10.57    0.63
   2   0 -26   12.48    0.65
  -2   0  26   14.18    0.69
   2   0 -24   -0.03    0.10
   2   0 -24    0.08    0.08
  -2   0  24   -0.02    0.11
  -2   0  24   -0.04    0.11
   2   0 -24    0.02    0.10
   2   0 -22   26.91    1.16
   2   0 -22   23.04    1.12
  -2   0  22   21.58    1.14
  -2   0  22   27.26    1.18
   2   0 -20    1.88    0.16
   2   0 -20    1.56    0.13
  -2   0  20    1.75    0.16
   2   0 -20    1.85    0.16
   2   0 -18    0.56    0.10
   2   0 -18    0.30    0.06
  -2   0  18    0.23    0.08
   2   0 -18    0.40    0.09
  -2   0  18    0.42    0.09
   2   0 -16   15.84    0.73
   2   0 -16   15.42    0.71
  -2   0  16   14.18    0.73
  -2   0  16   15.04    0.75
   2   0 -16   15.55    0.74
   2   0 -14  134.70    5.89
   2   0 -14  140.49    5.88
  -2   0  14  136.25    5.90
  -2   0  14  133.30    5.91
   2   0 -14  120.55    5.90
   2   0 -12  132.88    5.98
  -2   0  12  141.77    5.99
   2   0 -12  132.42    5.99
  -2   0  12  138.09    6.00
   2   0 -10  116.38    5.02
   2   0 -10  115.08    5.02
   2   0 -10  109.81    5.03
   2   0  -8   38.88    1.65
   2   0  -8   35.66    1.65
   2   0  -8   35.82    1.66
  -2   0   8   37.93    1.67
  -2   0   6  134.23    6.18
   2   0  -6  139.37    6.18
   2   0  -6  144.48    6.18
  -2   0   6  144.46    6.19
   2   0  -6  142.89    6.19
  -2   0   6  145.35    6.19
   2   0  -4 3454.34  139.19
  -2   0   4 2768.95  139.19
   2   0  -4 3203.27  139.20
   2   0  -4 3388.74  139.19
  -2   0   4 3459.68  139.19
  -2   0   4 3487.71  139.19
   2   0  -4 2493.69  139.18
  -2   0   2   35.15    1.38
   2   0  -2   31.09    1.38
  -2   0   2   29.92    1.37
  -2   0   2   31.17    1.38
  -2   0  -2 7207.21  258.63
   2   0   2 7115.90  258.63
  -2   0  -2 6461.26  258.63
  -2   0  -4 3471.69  139.43
   2   0   4 2873.99  139.42
   2   0   4 3376.61  139.42
  -2   0  -4 3284.15  139.42
  -2   0  -4 3040.10  139.42
   2   0   4 3072.35  139.42
  -2   0  -4 3229.24  139.42
   2   0   6  486.14   20.23
  -2   0  -6  474.05   20.23
  -2   0  -6  439.37   20.21
   2   0   6  449.93   20.22
  -2   0  -6  465.97   20.22
  -2   0  -6  473.24   20.22
   2   0   6  470.46   20.22
   2   0   8  165.59    7.14
  -2   0  -8  177.81    7.13
   2   0   8  156.04    7.12
  -2   0  -8  148.96    7.11
  -2   0  -8  177.69    7.13
   2   0   8  165.06    7.12
  -2   0 -10   55.40    2.41
   2   0  10   49.66    2.39
  -2   0 -10   57.76    2.40
   2   0  10   54.97    2.40
   2   0  12  125.59    5.41
   2   0  12  116.57    5.38
  -2   0 -12  125.66    5.39
   2   0  12  124.68    5.40
  -2   0 -14  543.60   24.19
   2   0  14  582.90   24.20
   2   0  14  529.68   24.17
   2   0  14  556.16   24.19
  -2   0 -14  563.98   24.18
   2   0  16  163.58    6.73
   2   0  16  143.89    6.71
  -2   0 -18   52.31    2.34
   2   0  18   53.66    2.36
   2   0  18   49.47    2.31
  -2   0 -18   52.60    2.33
   2   0  18   51.43    2.33
  -2   0 -20  134.53    5.79
   2   0  20  126.26    5.79
  -2   0 -20  131.39    5.80
  -2   0 -22   36.54    1.60
   2   0  22   37.32    1.63
  -2   0 -24    1.09    0.14
   2   0  24    0.86    0.14
   2   0  24    0.96    0.15
  -2   0 -24    0.88    0.14
  -2   0 -26    1.94    0.17
  -2   0 -26    2.11    0.20
   2   0  26    2.40    0.23
  -2   0 -26    1.96    0.20
  -2   0 -28    3.99    0.26
  -2   0 -28    2.33    0.20
   2   0  28    2.07    0.22
   2   0  28    3.38    0.28
  -2   0 -28    3.12    0.25
  -2   0 -30    3.53    0.26
   2   0  30    3.04    0.25
   2   0  30    3.49    0.28
  -2   0 -30    3.26    0.26
  -2   0 -32    0.12    0.08
   2   0  32   -0.11    0.12
  -2   0 -32   -0.07    0.10
   2   0  32   -0.12    0.12
  -2   0 -34    0.32    0.13
   2   0  34    0.16    0.12
  -2   0 -34    0.11    0.09
   2   0  36   -0.05    0.13
  -2   0 -36    0.12    0.11
  -2   1  37   -0.08    0.12
  -2  -1  37    0.09    0.14
   2   1 -37    0.01    0.12
   2  -1 -37    0.01    0.11
   2   1 -35   -0.10    0.12
   2  -1 -35   -0.13    0.12
   2   1 -35    0.04    0.08
  -2   1  35   -0.06    0.12
  -2  -1  35    0.04    0.12
   2  -1 -33   -0.03    0.12
   2   1 -33   -0.09    0.10
   2  -1 -33    0.01    0.07
   2   1 -33    0.01    0.08
  -2   1  33    0.20    0.13
  -2  -1  33    0.02    0.11
   2   1 -33    0.01    0.10
   2  -1 -33    0.02    0.10
   2   1 -31    0.11    0.11
   2   1 -31    0.07    0.08
   2  -1 -31    0.04    0.07
  -2  -1  31    0.18    0.13
  -2   1  31   -0.05    0.11
   2  -1 -31   -0.03    0.10
  -2   1  31   -0.02    0.12
  -2  -1  31    0.02    0.11
   2   1 -31    0.05    0.09
   2  -1 -29    0.66    0.15
   2   1 -29    0.94    0.15
   2   1 -29    0.74    0.11
  -2  -1  29    0.68    0.15
  -2   1  29    0.38    0.13
  -2   1  29    0.67    0.16
  -2  -1  29    0.61    0.15
   2  -1 -29    0.51    0.13
   2   1 -29    0.72    0.14
   2   1 -27    2.98    0.21
   2  -1 -27    2.36    0.18
  -2  -1  27    2.50    0.23
  -2   1  27    2.44    0.23
   2   1 -27    2.55    0.23
  -2  -1  27    2.73    0.25
  -2   1  27    3.44    0.27
   2  -1 -27    2.86    0.24
   2   1 -25    0.15    0.11
   2  -1 -25    0.10    0.11
   2  -1 -25   -0.01    0.07
   2   1 -25    0.02    0.08
  -2   1  25   -0.05    0.11
  -2  -1  25    0.08    0.11
   2   1 -25    0.17    0.10
   2  -1 -25    0.02    0.09
  -2  -1  25   -0.09    0.13
  -2   1  25    0.03    0.11
   2  -1 -23   41.39    1.78
   2   1 -23   42.74    1.78
   2   1 -23   35.37    1.74
   2  -1 -23   36.72    1.73
  -2   1  23   37.16    1.77
  -2  -1  23   36.35    1.77
  -2   1  23   40.29    1.81
  -2  -1  23   43.18    1.81
   2  -1 -23   37.49    1.79
   2  -1 -21   25.85    1.17
   2   1 -21   25.04    1.16
   2   1 -21   24.30    1.15
  -2   1  21   22.38    1.16
  -2  -1  21   23.46    1.17
   2   1 -21   26.08    1.18
  -2   1  21   27.44    1.20
   2  -1 -19   23.42    1.03
   2   1 -19   22.80    1.02
   2  -1 -19   22.68    0.99
   2   1 -19   20.51    1.00
  -2   1  19   19.92    1.02
  -2  -1  19   20.68    1.02
  -2  -1  19   22.47    1.04
   2   1 -19   20.88    1.03
   2   1 -17   19.31    0.87
   2  -1 -17   19.40    0.89
   2  -1 -17   18.86    0.85
   2   1 -17   18.69    0.87
  -2   1  17   17.49    0.88
  -2  -1  17   17.18    0.88
   2  -1 -17   17.89    0.89
   2   1 -17   18.73    0.89
  -2  -1  17   19.35    0.90
  -2   1  17   19.05    0.90
   2   1 -15   33.21    1.47
   2  -1 -15   33.81    1.46
  -2   1  15   32.58    1.49
  -2  -1  15   29.59    1.48
  -2   1  15   32.62    1.50
   2   1 -15   32.43    1.49
   2  -1 -15   32.55    1.49
   2  -1 -13   61.24    2.63
   2   1 -13   56.72    2.62
  -2  -1  13   60.63    2.64
  -2   1  13   57.66    2.64
   2  -1 -13   56.71    2.64
   2   1 -13   60.86    2.64
   2  -1 -13   61.32    2.61
   2   1 -13   59.71    2.62
  -2  -1  13   57.91    2.63
  -2   1  13   56.30    2.63
   2   1 -11    0.70    0.08
  -2   1  11    0.68    0.09
   2  -1 -11    0.92    0.07
   2   1 -11    0.84    0.08
   2  -1 -11    0.76    0.09
   2  -1  -9    9.58    0.47
   2   1  -9    9.97    0.46
   2  -1  -9    9.85    0.45
   2   1  -9    9.72    0.46
  -2  -1   9    9.64    0.47
  -2   1   9    9.99    0.47
  -2  -1   9   10.14    0.48
   2  -1  -9    9.74    0.48
   2   1  -9   10.56    0.48
   2   1  -7  168.33    7.25
  -2  -1   7  162.89    7.24
   2  -1  -7  172.59    7.26
   2  -1  -7  172.02    7.24
   2   1  -7  161.06    7.25
  -2   1   7  170.78    7.26
  -2  -1   7  172.60    7.27
   2   1  -7  141.99    7.26
  -2   1   7  158.36    7.26
   2  -1  -7  166.20    7.26
   2  -1  -5  361.47   15.99
  -2   1   5  349.26   15.99
  -2  -1   5  344.32   15.98
   2   1  -5  357.52   15.98
  -2  -1   5  346.56   15.99
   2  -1  -5  362.76   15.99
   2   1  -5  389.67   15.99
  -2   1   5  370.44   15.99
  -2   1   5  374.83   15.99
   2   1  -5  384.40   15.99
  -2  -1   5  393.52   15.99
  -2   1   5  370.15   15.98
   2  -1  -5  373.40   15.98
   2   1  -5  364.61   15.99
   2   1  -3 2377.63   67.97
  -2  -1   3 2269.70   67.97
   2  -1  -3 3179.59   67.97
  -2  -1   3 1970.56   67.96
  -2  -1   3 2093.86   67.97
  -2   1   3 2157.11   67.96
   2  -1  -3 1918.39   67.96
  -2  -1   1   18.72    0.13
   2   1  -1   18.68    0.13
   2  -1  -1   20.16    0.15
  -2   1   1   19.88    0.11
   2  -1  -1   19.61    0.12
   2  -1   1  371.46   10.69
  -2  -1  -1  367.79   10.69
   2   1   1  346.53   10.69
   2   1   1  171.34   10.68
  -2   1  -1  366.76   10.69
   2   1   1  331.54   10.68
   2   1   3  796.47   34.59
   2  -1   3  790.59   34.59
  -2   1  -3  766.68   34.59
  -2  -1  -3  829.86   34.59
  -2  -1  -3  794.10   34.58
   2   1   3  807.46   34.58
   2  -1   3  775.56   34.59
   2   1   3  829.03   34.59
  -2   1  -3  787.57   34.59
  -2  -1  -3  761.50   34.59
  -2   1  -3  803.38   34.59
   2   1   3  681.91   34.59
   2  -1   3  814.40   34.59
  -2   1  -3  782.55   34.58
   2  -1   3  839.05   34.58
  -2   1  -5   77.47    3.35
   2  -1   5   73.18    3.35
  -2  -1  -5   78.03    3.36
   2  -1   5   78.59    3.35
  -2  -1  -5   78.07    3.34
  -2  -1  -5   76.21    3.35
   2   1   5   79.45    3.34
  -2   1  -5   76.70    3.35
  -2  -1  -5   77.07    3.35
   2  -1   5   74.85    3.35
  -2   1  -5   76.37    3.35
  -2   1  -5   74.61    3.34
   2   1   5   79.81    3.35
   2  -1   5   81.90    3.35
   2   1   7   24.08    1.05
   2  -1   7   20.84    1.04
  -2   1  -7   25.04    1.04
  -2  -1  -7   25.97    1.04
   2   1   7   21.93    1.02
   2  -1   7   21.33    1.03
  -2  -1  -7   22.33    1.02
  -2  -1  -7   23.39    1.04
  -2   1  -7   22.96    1.03
   2   1   7   23.67    1.03
   2  -1   7   24.18    1.03
  -2  -1  -9    1.05    0.09
   2   1   9    0.90    0.10
  -2   1  -9    1.00    0.09
   2  -1   9    0.85    0.09
   2  -1   9    1.19    0.09
   2   1   9    1.18    0.08
  -2   1  -9    1.45    0.09
  -2  -1  -9    1.25    0.10
   2   1   9    1.35    0.09
   2  -1   9    1.42    0.10
  -2   1 -11    5.36    0.28
   2   1  11    5.29    0.29
   2   1  11    4.94    0.26
  -2   1 -11    4.97    0.27
  -2  -1 -11    5.34    0.28
   2  -1  11    5.64    0.28
  -2  -1 -13    5.27    0.30
  -2   1 -13    5.03    0.29
   2  -1  13    5.11    0.30
   2   1  13    5.73    0.31
   2   1  13    5.24    0.27
   2  -1  13    5.44    0.28
  -2  -1 -13    5.06    0.29
  -2   1 -13    4.88    0.28
   2   1  13    5.57    0.29
   2  -1  13    5.81    0.29
   2  -1  15    2.47    0.18
  -2   1 -15    2.12    0.17
   2   1  15    2.28    0.18
  -2  -1 -15    2.69    0.18
   2  -1  15    2.70    0.17
   2   1  15    2.33    0.15
  -2  -1 -15    2.19    0.17
   2   1  15    2.58    0.18
   2  -1  15    2.33    0.17
   2   1  17    0.06    0.08
  -2  -1 -17    0.02    0.07
   2  -1  17    0.22    0.08
  -2   1 -17    0.13    0.07
   2   1  17    0.09    0.06
   2  -1  17    0.13    0.07
  -2  -1 -17    0.01    0.07
  -2   1 -17    0.08    0.07
   2   1  17    0.15    0.08
   2  -1  17    0.18    0.08
  -2   1 -19   55.06    2.29
   2  -1  19   44.69    2.28
   2   1  19   45.41    2.29
   2   1  19   56.37    2.33
   2  -1  19   51.79    2.31
  -2   1 -19   52.21    2.30
  -2  -1 -19   52.54    2.31
  -2   1 -21   48.64    2.18
  -2  -1 -21   53.85    2.20
   2  -1  21   43.66    2.18
   2   1  21   44.68    2.18
   2   1  21   50.78    2.22
  -2   1 -21   48.47    2.20
  -2  -1 -23    0.11    0.10
  -2   1 -23    0.03    0.10
   2   1  23   -0.01    0.10
  -2  -1 -23    0.05    0.09
   2   1  23    0.20    0.11
   2  -1  23    0.19    0.11
  -2  -1 -25    0.45    0.13
  -2   1 -25    0.31    0.11
  -2  -1 -25    0.25    0.08
   2  -1  25    0.29    0.12
   2   1  25    0.32    0.12
  -2   1 -25    0.44    0.11
   2  -1  25    0.22    0.11
  -2  -1 -25    0.37    0.11
   2   1  25    0.54    0.14
  -2   1 -27    0.66    0.13
  -2  -1 -27    0.68    0.14
  -2  -1 -27    0.49    0.10
  -2   1 -27    0.49    0.11
   2  -1  27    0.56    0.13
   2   1  27    0.73    0.15
  -2  -1 -27    0.72    0.13
   2  -1  27    0.61    0.14
  -2   1 -27    0.84    0.13
  -2   1 -29   -0.07    0.11
  -2  -1 -29   -0.04    0.12
  -2   1 -29   -0.02    0.09
  -2  -1 -29    0.01    0.07
   2   1  29    0.08    0.11
   2  -1  29   -0.01    0.12
  -2  -1 -29    0.10    0.10
  -2   1 -29    0.03    0.09
   2  -1  29    0.07    0.12
   2   1  29    0.08    0.12
  -2  -1 -31   -0.12    0.12
  -2   1 -31   -0.01    0.11
  -2  -1 -31   -0.02    0.07
   2  -1  31    0.09    0.13
   2   1  31    0.02    0.10
   2   1  31   -0.07    0.12
  -2  -1 -31   -0.03    0.09
  -2   1 -31    0.09    0.10
   2  -1  31   -0.05    0.11
  -2   1 -33   -0.04    0.12
  -2  -1 -33    0.06    0.07
  -2   1 -33    0.10    0.08
   2   1  33   -0.06    0.12
   2  -1  33    0.09    0.12
  -2   1 -33   -0.08    0.10
   2  -1  33   -0.08    0.11
  -2  -1 -33   -0.06    0.10
  -2   1 -35   -0.06    0.11
  -2  -1 -35   -0.09    0.13
   2  -1  35   -0.04    0.12
   2   1  35   -0.01    0.12
  -2   1 -35    0.09    0.09
   2  -2 -36   -0.01    0.12
  -2  -2  36   -0.07    0.13
  -2   2  36    0.24    0.14
   2   2 -36   -0.01    0.08
   2   2 -34    0.20    0.12
   2   2 -34    0.10    0.09
  -2   2  34   -0.01    0.12
  -2  -2  34    0.10    0.13
   2  -2 -32    0.59    0.14
   2   2 -32    0.62    0.14
   2   2 -32    0.47    0.11
   2  -2 -32    0.31    0.07
  -2   2  32    0.19    0.12
   2  -2 -32    0.34    0.13
   2   2 -32    0.45    0.12
  -2  -2  32    0.51    0.14
   2  -2 -30    0.28    0.12
   2   2 -30    0.08    0.11
   2   2 -30    0.04    0.09
   2  -2 -30   -0.04    0.06
  -2   2  30    0.01    0.10
   2  -2 -30    0.10    0.11
  -2  -2  30    0.06    0.10
   2   2 -30    0.10    0.10
  -2   2  30    0.07    0.12
   2   2 -28    0.14    0.11
   2  -2 -28    0.07    0.12
   2   2 -28    0.04    0.08
   2  -2 -28    0.06    0.06
  -2  -2  28    0.12    0.12
  -2   2  28   -0.01    0.12
  -2  -2  28    0.14    0.12
   2   2 -28    0.07    0.09
   2  -2 -28    0.14    0.10
  -2   2  28    0.08    0.12
   2  -2 -26    0.45    0.13
   2   2 -26    0.79    0.13
   2  -2 -26    0.72    0.08
   2   2 -26    0.53    0.11
  -2   2  26    0.51    0.13
  -2  -2  26    0.54    0.14
   2   2 -26    0.57    0.12
  -2  -2  26    0.75    0.15
   2  -2 -26    0.80    0.14
   2  -2 -24    2.18    0.20
   2  -2 -24    1.75    0.14
   2   2 -24    1.90    0.17
  -2   2  24    1.82    0.19
  -2  -2  24    2.13    0.21
  -2   2  24    2.26    0.21
   2  -2 -24    2.02    0.19
  -2  -2  24    2.45    0.21
   2  -2 -22   20.99    1.00
   2   2 -22   21.05    0.98
   2   2 -22   20.53    0.98
  -2   2  22   19.87    0.99
  -2  -2  22   20.31    1.00
  -2   2  22   21.75    1.03
   2   2 -22   20.62    1.00
   2  -2 -22   19.57    1.00
   2   2 -20    2.53    0.19
   2  -2 -20    2.68    0.21
   2  -2 -20    2.53    0.16
   2   2 -20    2.49    0.18
  -2   2  20    2.87    0.21
  -2  -2  20    2.30    0.20
  -2  -2  20    2.90    0.22
   2   2 -20    2.56    0.20
  -2   2  20    2.74    0.22
   2   2 -18   22.51    1.01
   2   2 -18   21.72    1.01
   2  -2 -18   21.20    0.98
  -2   2  18   22.14    1.03
  -2  -2  18   21.34    1.03
  -2  -2  18   22.11    1.04
   2   2 -18   21.62    1.03
   2  -2 -18   21.82    1.04
   2   2 -16    9.68    0.48
   2  -2 -16    9.51    0.50
   2  -2 -16   10.01    0.46
  -2  -2  16   10.72    0.51
  -2   2  16    9.85    0.50
  -2  -2  16    9.82    0.51
  -2   2  16    9.38    0.51
   2  -2 -16    9.58    0.50
   2   2 -16    9.31    0.50
   2   2 -14   54.99    2.61
   2  -2 -14   59.33    2.64
  -2   2  14   59.33    2.65
  -2  -2  14   60.14    2.64
   2   2 -14   60.95    2.64
   2  -2 -14   57.80    2.64
   2  -2 -14   59.33    2.60
   2   2 -14   59.14    2.62
  -2  -2  14   61.69    2.64
   2   2 -12    6.25    0.32
   2  -2 -12    7.05    0.35
  -2   2  12    7.35    0.36
   2   2 -12    6.76    0.35
   2  -2 -12    6.69    0.35
   2  -2 -12    6.30    0.31
   2  -2 -12    6.76    0.31
  -2  -2  12    6.69    0.35
   2   2 -10   47.76    2.20
   2  -2 -10   51.90    2.23
  -2  -2  10   49.52    2.23
   2   2 -10   50.35    2.23
  -2   2  10   52.06    2.23
   2  -2 -10   47.64    2.19
   2  -2 -10   52.22    2.19
  -2  -2  10   49.54    2.22
   2  -2  -8    2.89    0.18
  -2  -2   8    3.02    0.16
   2  -2  -8    3.13    0.15
  -2   2   8    3.40    0.16
  -2  -2   8    3.74    0.19
  -2   2   8    3.48    0.18
   2   2  -8    3.75    0.19
  -2   2   8    3.32    0.18
   2  -2  -8    3.49    0.19
  -2  -2   8    3.38    0.19
   2   2  -6   65.37    2.88
  -2  -2   6   64.72    2.88
  -2   2   6   63.85    2.90
  -2  -2   6   70.26    2.90
   2   2  -6   69.31    2.90
   2  -2  -6   62.31    2.90
  -2  -2   6   73.18    2.91
  -2   2   6   68.11    2.90
   2  -2  -6   62.58    2.90
   2   2  -6   62.76    2.90
  -2  -2   4  914.46   40.11
   2   2  -4  967.01   40.11
   2  -2  -4  916.24   40.11
  -2   2   4  963.18   40.11
   2  -2  -4  895.98   40.12
  -2   2   4  909.44   40.11
   2   2  -4  903.76   40.11
   2  -2  -4  888.02   40.11
   2  -2  -2    6.72    0.33
  -2   2   2    7.28    0.33
   2   2  -2    7.16    0.33
  -2   2   2    6.62    0.32
   2  -2  -2    7.50    0.33
  -2   2   2    7.43    0.32
  -2   2   2    6.94    0.33
   2  -2  -2    7.45    0.32
  -2  -2   2    7.28    0.33
   2   2  -2    7.32    0.33
  -2  -2   2    7.04    0.34
   2   2   0  936.96   48.16
  -2  -2   0 1066.70   48.16
   2  -2   0 1077.10   48.16
  -2   2   0 1085.88   48.16
  -2   2   0 1113.92   48.16
   2  -2   0 1123.68   48.16
  -2  -2   0 1198.09   48.17
   2   2   0 1112.19   48.16
  -2  -2   0 1306.01   48.16
  -2  -2   0 1144.24   48.16
  -2   2   0 1080.91   48.16
   2   2   0 1177.06   48.16
   2   2   2  200.17    7.81
  -2  -2  -2  203.01    7.81
  -2  -2  -2  193.06    7.82
  -2   2  -2  208.65    7.83
   2  -2   2  204.66    7.82
   2   2   2  201.60    7.82
   2  -2   2  203.47    7.82
   2  -2   2  194.84    7.83
  -2  -2  -2  202.18    7.84
  -2   2  -2  217.03    7.82
   2  -2   2  216.56    7.82
   2  -2   4  207.84   10.95
   2   2   4  249.86   10.96
  -2  -2  -4  243.38   10.96
   2  -2   4  253.66   10.96
  -2   2  -4  240.22   10.96
   2   2   4  277.02   10.96
  -2   2  -4  247.08   10.95
   2   2   4  228.21   10.95
   2  -2   4  248.39   10.95
  -2   2  -4  270.90   10.95
   2  -2   4  287.98   10.95
  -2   2  -6  328.16   13.59
   2   2   6  311.77   13.59
  -2  -2  -6  326.77   13.59
   2  -2   6  287.57   13.59
  -2  -2  -6  301.82   13.57
   2  -2   6  311.29   13.59
  -2  -2  -6  319.30   13.59
  -2   2  -6  303.10   13.58
   2  -2   6  325.55   13.59
  -2   2  -6  317.89   13.58
   2   2   6  312.42   13.59
   2  -2   8   43.39    1.82
  -2  -2  -8   42.33    1.83
   2   2   8   41.13    1.83
  -2   2  -8   42.99    1.82
   2   2   8   37.08    1.80
   2  -2   8   41.81    1.82
  -2  -2  -8   41.41    1.82
  -2   2  -8   43.33    1.81
   2  -2   8   41.54    1.82
   2   2   8   40.86    1.82
  -2   2 -10    1.86    0.13
   2  -2  10    2.14    0.14
   2   2  10    1.79    0.14
   2   2  10    1.82    0.11
  -2  -2 -10    1.92    0.10
   2  -2  10    2.29    0.14
  -2  -2 -10    1.63    0.13
  -2   2 -10    1.79    0.12
   2  -2  10    2.13    0.13
   2   2  12   13.43    0.65
  -2  -2 -12   14.17    0.65
  -2  -2 -12   12.72    0.60
   2   2  12   13.40    0.61
  -2  -2 -12   13.04    0.64
   2   2  12   14.01    0.64
   2  -2  12   13.77    0.63
  -2  -2 -14   69.08    3.12
   2   2  14   74.15    3.12
  -2   2 -14   72.10    3.11
   2  -2  14   71.21    3.12
   2  -2  14   66.22    3.10
   2   2  14   67.46    3.08
  -2  -2 -14   71.52    3.11
  -2   2 -14   73.92    3.10
   2   2  14   69.17    3.11
   2  -2  14   66.61    3.10
  -2   2 -16   15.20    0.73
   2  -2  16   15.66    0.74
  -2  -2 -16   14.75    0.73
   2   2  16   14.70    0.74
   2  -2  16   16.22    0.73
  -2   2 -16   15.42    0.72
  -2  -2 -16   15.72    0.73
   2  -2  16   13.66    0.72
   2   2  16   14.07    0.72
  -2  -2 -18    0.46    0.09
   2  -2  18    0.71    0.11
  -2   2 -18    0.70    0.10
   2   2  18    0.65    0.12
   2  -2  18    0.73    0.11
  -2   2 -18    0.63    0.10
  -2  -2 -18    0.62    0.11
   2   2  18    0.72    0.11
   2  -2  18    0.58    0.11
  -2   2 -20    1.59    0.15
  -2  -2 -20    1.73    0.16
   2   2  20    1.37    0.16
   2  -2  20    1.79    0.17
   2   2  20    1.76    0.18
  -2   2 -20    1.71    0.16
  -2  -2 -22    8.39    0.46
  -2   2 -22    7.98    0.43
  -2  -2 -22    7.64    0.40
   2   2  22    7.83    0.45
  -2   2 -22    8.05    0.45
   2   2  22    8.67    0.48
  -2  -2 -22    8.48    0.46
  -2   2 -24    0.05    0.09
  -2  -2 -24   -0.07    0.11
  -2  -2 -24    0.04    0.07
   2   2  24    0.09    0.11
   2  -2  24    0.20    0.11
   2  -2  24    0.02    0.10
   2   2  24    0.04    0.10
  -2  -2 -24   -0.01    0.09
  -2   2 -26    1.99    0.18
  -2  -2 -26    2.29    0.21
  -2  -2 -26    1.31    0.13
   2   2  26    1.80    0.18
   2  -2  26    1.51    0.19
   2   2  26    1.79    0.20
   2  -2  26    1.83    0.20
  -2   2 -26    2.08    0.19
  -2  -2 -26    1.67    0.19
  -2  -2 -28    0.75    0.15
  -2   2 -28    0.67    0.12
  -2  -2 -28    0.50    0.09
   2  -2  28    0.75    0.16
  -2   2 -28    0.83    0.13
   2  -2  28    0.76    0.15
  -2  -2 -28    0.83    0.15
   2   2  28    0.94    0.17
  -2  -2 -30    1.10    0.17
  -2   2 -30    0.88    0.14
  -2   2 -30    0.59    0.12
  -2  -2 -30    0.47    0.09
   2  -2  30    0.74    0.15
  -2   2 -30    1.03    0.14
  -2  -2 -30    0.82    0.15
   2   2  30    1.11    0.18
   2  -2  30    0.86    0.15
  -2  -2 -32   -0.01    0.11
  -2   2 -32    0.01    0.11
   2  -2  32    0.04    0.12
   2   2  32    0.12    0.12
  -2   2 -32    0.17    0.10
   2  -2  32    0.02    0.11
  -2  -2 -32   -0.05    0.10
  -2  -2 -34    0.22    0.13
  -2   2 -34    0.26    0.12
   2  -2  34   -0.14    0.13
   2   2  34    0.20    0.13
  -2   2 -34   -0.01    0.09
  -2  -2 -36    0.15    0.13
  -2   2 -36    0.08    0.11
   2   2  36    0.19    0.13
   2  -2  36    0.13    0.12
  -2   2 -36    0.01    0.09
   2  -3 -37    0.06    0.12
  -2  -3  37    0.02    0.14
  -2   3  37   -0.03    0.12
   2   3 -37    0.10    0.09
   2   3 -35    0.04    0.12
  -2  -3  35    0.11    0.14
  -2   3  35   -0.05    0.11
   2   3 -35   -0.02    0.09
   2  -3 -33    0.14    0.12
   2   3 -33    0.08    0.11
   2   3 -33   -0.06    0.09
  -2  -3  33   -0.01    0.12
  -2   3  33    0.21    0.12
   2  -3 -31    1.41    0.18
   2   3 -31    1.39    0.17
   2   3 -31    0.99    0.14
  -2  -3  31    1.08    0.17
  -2   3  31    1.21    0.18
  -2  -3  31    1.37    0.19
   2   3 -31    1.26    0.16
   2  -3 -31    1.28    0.18
   2  -3 -29    0.73    0.15
   2   3 -29    0.87    0.14
   2  -3 -29    0.60    0.08
   2   3 -29    0.69    0.12
  -2   3  29    0.55    0.14
   2   3 -29    0.60    0.12
  -2   3  29    1.03    0.18
   2  -3 -29    0.59    0.14
  -2  -3  29    0.70    0.15
   2  -3 -27    0.14    0.11
   2   3 -27    0.19    0.11
   2  -3 -27    0.05    0.05
  -2   3  27   -0.08    0.12
  -2  -3  27    0.09    0.11
   2   3 -27   -0.03    0.09
  -2   3  27    0.06    0.12
   2  -3 -27    0.11    0.10
  -2  -3  27    0.01    0.11
   2  -3 -25    5.09    0.32
   2   3 -25    5.30    0.30
   2   3 -25    4.45    0.29
   2  -3 -25    3.98    0.24
  -2  -3  25    4.20    0.31
  -2   3  25    5.05    0.32
   2  -3 -25    4.55    0.32
  -2  -3  25    5.90    0.34
   2  -3 -23   22.87    0.98
   2  -3 -23   18.17    0.89
   2   3 -23   19.41    0.94
  -2   3  23   19.69    0.96
  -2  -3  23   18.34    0.95
   2   3 -23   21.88    0.96
   2   3 -21    4.31    0.25
   2  -3 -21    4.20    0.28
   2   3 -21    3.82    0.25
   2  -3 -21    3.69    0.21
  -2   3  21    3.96    0.26
  -2  -3  21    4.03    0.28
  -2   3  21    4.08    0.28
   2  -3 -21    3.98    0.27
   2   3 -21    3.85    0.26
  -2  -3  21    4.28    0.28
   2  -3 -19   95.31    3.96
   2   3 -19   89.92    3.93
  -2   3  19   92.30    3.98
  -2  -3  19  100.61    3.98
   2   3 -19   90.26    3.96
   2   3 -19   83.54    3.94
   2  -3 -19   85.96    3.90
  -2  -3  19   83.20    3.95
  -2   3  19   87.77    3.95
   2   3 -17  102.05    3.82
   2  -3 -17  110.21    3.87
   2   3 -17  100.21    3.85
   2  -3 -17  101.75    3.87
  -2  -3  17  117.06    3.88
   2  -3 -17  108.24    3.79
  -2  -3  17  103.95    3.86
  -2   3  17  103.10    3.86
   2   3 -15  159.72    7.26
   2  -3 -15  171.88    7.30
   2  -3 -15  164.51    7.29
   2   3 -15  158.30    7.28
  -2   3  15  168.50    7.30
  -2  -3  15  185.42    7.31
   2  -3 -15  165.05    7.24
  -2  -3  15  161.80    7.29
   2   3 -13    2.21    0.14
   2  -3 -13    2.17    0.17
   2   3 -13    2.39    0.16
   2  -3 -13    2.09    0.16
  -2   3  13    2.60    0.17
   2  -3 -13    2.15    0.12
   2  -3 -13    2.26    0.11
  -2  -3  13    2.41    0.17
  -2   3  13    2.36    0.17
   2  -3 -11   35.42    1.52
   2   3 -11   32.51    1.49
  -2   3  11   33.48    1.52
   2  -3 -11   33.16    1.52
   2  -3 -11   33.58    1.48
   2  -3 -11   33.16    1.47
  -2  -3  11   34.75    1.52
  -2   3  11   35.39    1.52
  -2  -3   9   15.88    0.75
   2  -3  -9   16.81    0.78
   2   3  -9   16.34    0.75
  -2  -3   9   17.31    0.78
  -2   3   9   17.58    0.77
  -2   3   9   17.74    0.78
   2   3  -9   17.18    0.77
  -2  -3   9   16.63    0.78
  -2  -3   7  180.36    7.24
   2   3  -7  191.70    7.24
  -2   3   7  181.72    7.26
   2   3  -7  194.81    7.26
  -2  -3   7  195.92    7.27
   2  -3  -7  182.53    7.27
  -2   3   7  180.99    7.26
  -2  -3   7  176.46    7.27
   2  -3  -5  159.51    7.20
  -2   3   5  171.24    7.20
  -2  -3   5  169.73    7.20
   2  -3  -5  161.94    7.18
   2  -3  -5  170.41    7.21
  -2  -3   5  167.13    7.21
  -2   3   5  157.12    7.20
   2   3  -3   70.11    3.51
  -2   3   3   76.68    3.50
   2  -3  -3   80.14    3.50
  -2   3   3   80.23    3.51
  -2   3   3   88.38    3.50
   2  -3  -3   83.39    3.50
   2   3  -3   70.75    3.50
   2   3  -3   84.42    3.52
   2   3  -1  158.86    7.09
  -2   3   1  149.80    7.09
   2  -3  -1  150.90    7.09
  -2  -3   1  162.14    7.08
  -2   3   1  163.69    7.08
   2  -3  -1  164.75    7.09
   2   3  -1  157.42    7.08
  -2  -3   1  171.01    7.08
  -2   3   1  163.42    7.09
  -2  -3   1  174.38    7.10
   2   3  -1  160.38    7.08
   2  -3  -1  168.31    7.09
   2   3  -1  167.72    7.10
  -2  -3  -1  726.39   32.05
   2  -3   1  718.03   32.05
   2   3   1  728.41   32.05
  -2   3  -1  722.58   32.05
   2   3   1  695.36   32.05
  -2  -3  -1  701.60   32.05
  -2   3  -1  716.74   32.05
   2  -3   1  756.83   32.06
   2   3   1  761.67   32.05
   2  -3   1  770.25   32.06
  -2  -3  -1  756.85   32.07
  -2  -3  -1  748.25   32.05
  -2   3  -1  766.89   32.05
   2   3   3   98.97    4.22
  -2  -3  -3   92.64    4.22
   2   3   3   82.29    4.23
  -2   3  -3  102.72    4.23
  -2  -3  -3   86.70    4.23
   2  -3   3   95.97    4.22
  -2  -3  -3   93.62    4.23
  -2   3  -3   96.87    4.22
   2   3   3   95.47    4.23
   2  -3   3   97.58    4.24
  -2  -3  -3  108.83    4.25
   2  -3   3  104.09    4.23
  -2   3  -3  105.28    4.23
   2  -3   5   20.97    0.75
  -2   3  -5   18.31    0.73
  -2  -3  -5   19.27    0.75
   2  -3   5   19.43    0.73
  -2   3  -5   21.08    0.73
   2  -3   5   21.43    0.74
  -2   3  -7    1.57    0.09
   2  -3   7    1.42    0.09
   2   3   7    1.47    0.10
  -2  -3  -7    1.66    0.10
   2  -3   7    0.65    0.09
  -2  -3  -7    1.20    0.10
  -2   3  -7    1.23    0.09
   2   3   7    1.30    0.10
   2  -3   7    0.64    0.08
   2  -3   9   72.82    3.14
   2   3   9   76.05    3.15
  -2   3  -9   73.56    3.14
   2   3   9   68.76    3.11
  -2  -3  -9   69.27    3.10
   2  -3   9   68.73    3.14
  -2  -3  -9   79.05    3.15
   2  -3   9   76.13    3.14
   2   3  11   45.92    1.89
  -2   3 -11   46.32    1.88
  -2  -3 -11   43.31    1.88
   2  -3  11   46.48    1.88
   2   3  11   41.28    1.84
   2  -3  11   42.09    1.88
  -2  -3 -11   36.91    1.83
  -2   3 -11   45.31    1.87
  -2  -3 -11   48.36    1.89
   2   3  11   43.32    1.87
   2  -3  11   44.20    1.87
  -2   3 -13   39.41    1.67
   2   3  13   38.81    1.68
   2  -3  13   41.76    1.69
  -2  -3 -13   38.75    1.68
   2   3  13   35.92    1.63
  -2  -3 -13   35.18    1.63
  -2  -3 -13   40.22    1.69
  -2   3 -13   38.46    1.66
   2   3  13   36.61    1.67
   2  -3  13   34.40    1.67
   2  -3  15  154.25    6.25
   2   3  15  154.17    6.26
  -2   3 -15  156.10    6.25
  -2  -3 -15  147.57    6.25
  -2  -3 -15  123.60    6.19
   2  -3  15  146.65    6.25
  -2   3 -15  149.36    6.23
  -2  -3 -15  154.56    6.25
   2  -3  15  141.79    6.24
   2   3  15  143.64    6.24
   2  -3  17   11.69    0.62
  -2  -3 -17   11.80    0.62
   2   3  17   12.95    0.63
  -2   3 -17   11.70    0.61
   2  -3  17   12.58    0.62
  -2  -3 -17   13.81    0.63
  -2   3 -17   13.24    0.60
   2  -3  17   11.04    0.61
   2   3  17   12.39    0.62
  -2  -3 -19   29.46    1.28
  -2   3 -19   29.28    1.25
  -2  -3 -19   27.78    1.28
  -2   3 -19   27.59    1.26
   2   3  19   26.71    1.29
   2  -3  19   27.73    1.27
   2  -3  19   26.39    1.26
  -2  -3 -19   24.96    1.21
   2   3  19   26.35    1.26
  -2   3 -21    3.89    0.24
  -2  -3 -21    4.22    0.27
  -2  -3 -21    3.47    0.20
   2   3  21    3.83    0.26
   2  -3  21    3.54    0.26
  -2  -3 -21    3.34    0.25
   2  -3  21    3.76    0.26
  -2   3 -21    3.62    0.25
  -2   3 -23    1.64    0.16
  -2  -3 -23    1.50    0.12
   2  -3  23    1.47    0.17
   2   3  23    2.04    0.18
  -2   3 -23    1.65    0.16
   2   3  23    1.88    0.20
  -2  -3 -23    1.82    0.18
  -2  -3 -25    0.17    0.12
  -2   3 -25    0.30    0.10
   2  -3  25    0.21    0.12
   2   3  25    0.18    0.11
  -2  -3 -25    0.34    0.11
   2  -3  25    0.19    0.11
   2   3  25    0.20    0.12
  -2   3 -27    4.57    0.28
  -2  -3 -27    4.97    0.32
  -2  -3 -27    2.82    0.21
   2  -3  27    3.18    0.28
   2   3  27    4.02    0.29
  -2   3 -27    4.58    0.29
   2  -3  27    4.69    0.31
  -2  -3 -27    4.79    0.31
   2   3  27    4.09    0.32
  -2   3 -29    1.19    0.15
  -2  -3 -29    1.16    0.17
  -2   3 -29    1.01    0.15
  -2  -3 -29    0.55    0.09
   2  -3  29    0.95    0.17
   2   3  29    0.80    0.15
  -2   3 -29    1.10    0.15
  -2  -3 -29    1.17    0.16
   2  -3  29    1.04    0.16
   2   3  29    1.06    0.18
  -2   3 -31   -0.12    0.11
  -2  -3 -31    0.01    0.12
   2  -3  31    0.04    0.12
  -2  -3 -31    0.03    0.10
   2  -3  31    0.01    0.11
  -2   3 -31    0.05    0.09
  -2   3 -33    0.29    0.13
  -2  -3 -33    0.11    0.12
   2   3  33    0.13    0.12
   2  -3  33    0.24    0.14
  -2   3 -33    0.02    0.09
  -2  -3 -35    0.07    0.13
   2  -3  35    0.06    0.12
   2   3  35    0.12    0.12
  -2   3 -35    0.13    0.10
   2   4 -36    0.09    0.12
  -2   4  36    0.01    0.13
  -2  -4  36    0.23    0.16
   2   4 -36    0.06    0.10
   2   4 -34    0.10    0.12
   2  -4 -34    0.28    0.14
  -2  -4  34   -0.08    0.14
  -2   4  34    0.10    0.12
   2   4 -34    0.11    0.10
   2  -4 -32    0.80    0.15
   2   4 -32    0.51    0.13
  -2   4  32    0.56    0.15
   2  -4 -30    1.38    0.18
   2   4 -30    1.06    0.15
   2   4 -30    0.94    0.14
  -2   4  30    0.58    0.15
  -2  -4  30    1.00    0.17
  -2  -4  30    0.92    0.15
   2  -4 -30    1.07    0.17
   2   4 -30    0.88    0.14
   2  -4 -28    1.99    0.20
   2   4 -28    1.86    0.18
   2  -4 -28    1.11    0.09
  -2   4  28    1.60    0.19
  -2   4  28    1.49    0.21
   2  -4 -28    1.84    0.20
  -2  -4  28    1.76    0.19
   2   4 -28    1.50    0.17
   2   4 -26   -0.02    0.09
   2  -4 -26    0.06    0.12
   2   4 -26    0.12    0.10
   2  -4 -26    0.04    0.04
  -2   4  26    0.05    0.11
  -2  -4  26    0.06    0.12
  -2  -4  26    0.29    0.12
   2  -4 -26    0.18    0.10
  -2   4  26   -0.04    0.12
   2   4 -24   29.62    1.29
   2  -4 -24   30.29    1.33
   2   4 -24   26.14    1.29
  -2  -4  24   24.94    1.31
  -2   4  24   26.63    1.31
   2  -4 -24   29.45    1.34
   2   4 -24   26.83    1.30
   2   4 -22   36.08    1.48
  -2   4  22   35.73    1.54
   2  -4 -22   35.01    1.52
  -2  -4  22   36.52    1.52
   2   4 -22   36.68    1.51
   2  -4 -22   28.67    1.42
   2   4 -22   31.31    1.48
  -2  -4  22   32.12    1.51
  -2   4  22   31.80    1.50
   2  -4 -20   23.69    0.96
   2   4 -20   20.99    0.93
   2  -4 -20   20.60    0.95
  -2  -4  20   22.85    0.95
  -2   4  20   23.64    0.97
   2  -4 -20   16.43    0.86
   2   4 -20   20.81    0.93
   2  -4 -20   18.67    0.86
  -2  -4  20   20.88    0.95
  -2   4  20   18.89    0.93
   2   4 -18  147.60    6.26
   2  -4 -18  162.79    6.31
  -2  -4  18  163.93    6.31
   2   4 -18  153.38    6.29
  -2   4  18  162.34    6.32
   2  -4 -18  145.18    6.22
  -2  -4  18  146.75    6.30
   2  -4 -16  173.80    7.08
  -2   4  16  180.73    7.09
   2   4 -16  175.61    7.06
  -2  -4  16  184.16    7.08
   2  -4 -16  179.02    7.08
  -2  -4  16  168.95    7.07
   2   4 -14   41.70    1.79
   2  -4 -14   43.11    1.83
  -2  -4  14   46.25    1.83
   2  -4 -14   44.01    1.83
  -2   4  14   42.71    1.83
   2   4 -14   45.49    1.82
   2  -4 -14   41.62    1.76
  -2  -4  14   40.07    1.83
  -2   4  14   41.18    1.82
   2  -4 -12    0.01    0.08
   2   4 -12    0.06    0.05
  -2  -4  12   -0.01    0.08
  -2  -4  12    0.05    0.07
   2  -4 -12    0.04    0.06
   2   4 -12   -0.02    0.06
  -2   4  12    0.01    0.07
  -2  -4  10  229.63    9.96
   2   4 -10  219.09    9.96
   2  -4 -10  236.83    9.99
  -2  -4  10  234.06    9.99
  -2   4  10  225.29    9.98
   2   4 -10  220.63    9.98
   2  -4 -10  223.56    9.99
  -2   4  10  237.37    9.99
  -2  -4  10  234.85    9.99
   2   4  -8 1005.92   44.28
  -2  -4   8  984.07   44.28
  -2  -4   8  991.41   44.31
  -2   4   8 1001.15   44.31
   2   4  -8 1063.82   44.31
   2  -4  -8 1042.78   44.32
  -2   4   8 1089.70   44.31
  -2  -4   8 1003.72   44.32
   2   4  -6  192.93    8.54
  -2  -4   6  185.10    8.56
   2  -4  -6  193.20    8.56
  -2   4   6  200.44    8.56
   2  -4  -6  205.42    8.54
  -2   4   6  191.44    8.54
   2  -4  -6  192.41    8.57
  -2   4   6  196.73    8.57
  -2  -4   6  201.33    8.58
   2  -4  -4  238.42   10.62
  -2   4   4  241.00   10.62
   2   4  -4  231.90   10.61
   2  -4  -4  252.00   10.64
  -2  -4   4  264.00   10.65
  -2   4   4  233.14   10.63
  -2   4   4  248.58   10.62
   2  -4  -4  253.46   10.62
  -2  -4   2   78.06    3.83
   2   4  -2   80.13    3.83
  -2  -4   2  100.62    3.87
   2   4  -2   84.90    3.85
  -2  -4   2   90.58    3.83
   2  -4  -2   84.78    3.85
  -2   4   2   95.66    3.84
   2  -4  -2   97.59    3.84
   2   4   0 1325.62   57.78
   2  -4   0 1356.27   57.78
  -2   4   0 1330.76   57.78
   2  -4   0 1285.50   57.79
   2   4   0 1406.18   57.77
  -2  -4   0 1295.95   57.77
  -2   4   0 1292.08   57.79
   2  -4   0 1308.60   57.78
  -2  -4   0 1255.33   57.78
  -2   4   0 1338.93   57.78
   2   4   0 1324.98   57.78
   2   4   2    0.84    0.07
  -2   4  -2    1.21    0.08
  -2  -4  -2    2.18    0.10
   2   4   2    0.37    0.06
   2   4   2    1.19    0.07
  -2   4  -2    1.04    0.06
   2  -4   2    1.75    0.07
   2  -4   2    0.96    0.09
  -2  -4  -2    1.28    0.11
  -2  -4  -2    1.25    0.07
   2  -4   2    1.33    0.10
  -2   4  -2    1.48    0.09
  -2  -4  -4  134.69    5.77
  -2   4  -4  135.94    5.76
  -2  -4  -4  135.36    5.78
  -2   4  -4  132.94    5.77
  -2   4  -4  125.64    5.77
   2  -4   4  122.93    5.78
  -2   4  -6   73.05    3.19
  -2  -4  -6   79.10    3.21
   2   4   6   74.63    3.20
   2  -4   6   76.72    3.19
  -2  -4  -6   77.31    3.20
   2  -4   6   73.26    3.21
   2  -4   6   72.73    3.20
   2   4   6   70.11    3.17
  -2  -4  -6   71.02    3.17
   2   4   8    6.83    0.34
  -2  -4  -8    6.72    0.34
   2  -4   8    6.96    0.34
   2  -4   8    6.78    0.34
  -2   4 -10   67.55    3.27
   2   4  10   75.55    3.28
  -2  -4 -10   73.56    3.28
   2  -4  10   74.52    3.27
   2  -4  10   75.97    3.28
  -2   4 -10   69.00    3.26
  -2  -4 -10   76.66    3.29
   2   4  10   78.24    3.28
   2  -4  10   78.74    3.28
  -2   4 -12  107.26    4.65
   2  -4  12  108.83    4.66
  -2  -4 -12  103.37    4.66
   2   4  12  108.99    4.66
   2  -4  12   92.73    4.65
  -2   4 -12  103.81    4.64
  -2  -4 -12  115.07    4.67
   2  -4  12  100.84    4.65
   2   4  12  110.84    4.66
  -2  -4 -14    7.00    0.37
  -2   4 -14    7.57    0.36
   2   4  14    7.67    0.38
   2  -4  14    7.31    0.37
   2  -4  14    7.11    0.38
  -2  -4 -14    6.27    0.31
  -2   4 -14    7.44    0.35
  -2  -4 -14    7.23    0.38
   2  -4  14    7.28    0.37
   2   4  14    7.85    0.37
  -2  -4 -16   81.63    2.98
  -2   4 -16   72.25    2.93
  -2  -4 -16   60.38    2.95
  -2   4 -16   72.48    2.95
   2   4  16   76.36    2.98
   2  -4  16   73.61    2.96
  -2  -4 -16   60.45    2.88
   2  -4  16   66.31    2.96
  -2  -4 -16   64.91    2.89
   2   4  16   71.58    2.95
  -2   4 -18   21.09    0.89
  -2  -4 -18   22.05    0.93
   2   4  18   21.57    0.94
  -2   4 -18   21.08    0.90
   2  -4  18   22.38    0.92
  -2  -4 -18   21.86    0.92
   2  -4  18   20.79    0.91
  -2  -4 -18   18.30    0.84
   2   4  18   20.93    0.91
  -2  -4 -20  102.26    3.48
  -2   4 -20   90.92    3.42
   2  -4  20   94.45    3.45
  -2  -4 -20   91.56    3.46
   2   4  20   88.38    3.47
  -2   4 -20   87.85    3.43
  -2  -4 -20   65.21    3.35
  -2  -4 -20   73.39    3.36
   2   4  20   78.44    3.43
   2  -4  20   75.12    3.42
  -2  -4 -22   23.34    0.96
  -2   4 -22   20.96    0.92
  -2  -4 -22   15.64    0.85
   2   4  22   21.01    0.94
   2  -4  22   17.29    0.92
   2   4  22   21.20    0.97
  -2  -4 -22   20.94    0.96
   2  -4  22   21.68    0.95
  -2   4 -22   21.44    0.93
  -2  -4 -24    0.62    0.14
  -2  -4 -24    0.37    0.06
   2  -4  24    0.36    0.12
   2   4  24    0.57    0.12
  -2  -4 -24    0.60    0.12
  -2   4 -24    0.52    0.11
   2   4  24    0.65    0.15
  -2   4 -26    2.08    0.17
  -2  -4 -26    1.24    0.11
   2   4  26    1.58    0.18
   2  -4  26    1.78    0.19
  -2  -4 -26    2.05    0.20
   2   4  26    2.28    0.23
   2  -4  26    2.22    0.20
  -2   4 -28    1.47    0.16
  -2  -4 -28    1.49    0.18
  -2  -4 -28    0.63    0.08
  -2   4 -28    1.10    0.15
   2   4  28    1.03    0.16
   2  -4  28    1.03    0.17
  -2  -4 -28    1.35    0.18
   2   4  28    1.26    0.20
   2  -4  28    1.53    0.17
  -2   4 -28    1.11    0.15
  -2   4 -30    0.10    0.11
  -2  -4 -30    0.11    0.12
  -2   4 -30    0.03    0.10
   2   4  30   -0.05    0.11
   2  -4  30    0.17    0.13
   2  -4  30    0.03    0.11
  -2  -4 -30    0.05    0.10
  -2  -4 -32    0.57    0.15
  -2   4 -32    0.32    0.12
   2  -4  32    0.51    0.16
  -2   4 -32    0.28    0.12
  -2   4 -34    0.31    0.12
  -2  -4 -34    0.29    0.14
   2   4  34    0.33    0.14
   2  -4  34    0.15    0.15
  -2   4 -34    0.31    0.11
  -2   4 -36    0.11    0.12
  -2  -4 -36    0.26    0.13
   2  -4  36   -0.05    0.14
   2   4  36    0.10    0.13
  -2   4 -36    0.08    0.10
   2  -5 -35   -0.03    0.12
   2   5 -35   -0.01    0.11
  -2  -5  35    0.02    0.14
  -2   5  35    0.12    0.12
   2   5 -35    0.06    0.10
   2   5 -33    0.20    0.12
   2  -5 -33    0.10    0.12
  -2   5  33    0.20    0.13
  -2  -5  33   -0.02    0.14
   2   5 -33    0.01    0.10
   2   5 -31    1.87    0.19
   2   5 -31    1.40    0.18
   2  -5 -31    2.09    0.22
  -2  -5  31    1.46    0.22
  -2   5  31    1.66    0.20
   2   5 -29   -0.03    0.10
   2  -5 -29   -0.08    0.12
  -2   5  29    0.20    0.13
  -2  -5  29   -0.14    0.14
  -2  -5  29    0.05    0.11
   2   5 -29    0.03    0.09
   2  -5 -29    0.16    0.11
   2   5 -27    2.60    0.20
   2  -5 -27    2.66    0.24
   2   5 -27    2.21    0.20
  -2   5  27    2.28    0.22
  -2  -5  27    1.97    0.23
  -2  -5  27    2.71    0.23
  -2   5  27    3.08    0.27
   2  -5 -27    2.00    0.22
   2   5 -25    0.28    0.10
   2   5 -25    0.08    0.09
   2  -5 -25    0.03    0.10
  -2   5  25    0.18    0.12
   2   5 -25    0.08    0.10
   2  -5 -25    0.05    0.02
  -2   5  25    0.09    0.11
   2  -5 -23    8.36    0.37
   2   5 -23    7.45    0.30
   2  -5 -23    7.04    0.36
  -2   5  23    7.85    0.39
  -2  -5  23    7.55    0.35
   2   5 -23    7.54    0.33
   2  -5 -23    4.02    0.21
   2   5 -23    7.13    0.33
  -2   5  23    7.72    0.35
  -2  -5  23    7.04    0.36
   2   5 -21   32.53    1.49
   2  -5 -21   34.07    1.53
   2   5 -21   30.85    1.51
  -2   5  21   31.01    1.52
  -2  -5  21   30.44    1.53
  -2  -5  21   34.48    1.53
   2   5 -21   34.61    1.51
  -2   5  21   32.65    1.54
   2  -5 -21   33.11    1.53
   2  -5 -19   17.81    0.82
   2   5 -19   15.94    0.77
   2   5 -19   15.62    0.80
  -2  -5  19   14.86    0.81
   2   5 -19   16.66    0.80
  -2   5  19   17.24    0.83
   2  -5 -19   17.49    0.82
  -2  -5  19   16.84    0.81
   2  -5 -17    3.63    0.25
  -2  -5  17    3.28    0.25
  -2   5  17    3.98    0.25
   2  -5 -17    3.90    0.25
  -2  -5  17    3.86    0.25
   2   5 -17    3.92    0.24
  -2   5  17    4.05    0.26
   2  -5 -15    1.84    0.16
   2   5 -15    2.00    0.13
  -2  -5  15    1.58    0.16
  -2   5  15    1.87    0.16
  -2  -5  15    1.73    0.15
  -2   5  15    2.22    0.17
   2  -5 -15    2.02    0.16
   2   5 -15    2.15    0.15
   2   5 -13   38.96    1.77
   2  -5 -13   44.09    1.82
  -2   5  13   37.50    1.81
  -2  -5  13   38.21    1.82
  -2   5  13   40.45    1.81
  -2  -5  13   39.70    1.81
   2  -5 -13   40.72    1.81
   2   5 -13   41.52    1.80
   2   5 -11   16.07    0.73
   2  -5 -11   17.43    0.78
  -2  -5  11   16.71    0.78
  -2   5  11   16.02    0.76
  -2  -5  11   16.22    0.76
  -2   5  11   16.89    0.77
   2   5 -11   14.83    0.76
   2  -5 -11   15.81    0.76
   2   5  -9   73.99    3.28
  -2  -5   9   71.16    3.28
  -2  -5   9   78.21    3.31
   2  -5  -9   73.55    3.31
  -2   5   9   75.93    3.31
   2   5  -9   76.20    3.31
   2  -5  -9   76.81    3.32
  -2   5   9   79.33    3.32
  -2  -5   9   75.25    3.32
  -2   5   7    1.67    0.12
  -2  -5   7    1.87    0.13
   2  -5  -7    1.98    0.10
  -2   5   7    2.07    0.10
   2   5  -7    1.59    0.10
  -2  -5   7    2.24    0.16
   2   5  -5  333.65   14.81
  -2  -5   5  342.10   14.82
   2  -5  -5  329.88   14.81
  -2   5   5  331.16   14.81
  -2   5   5  347.70   14.81
   2  -5  -5  356.56   14.81
  -2   5   5  344.75   14.83
   2  -5  -5  317.68   14.83
   2   5  -5  334.90   14.81
  -2  -5   5  344.27   14.85
   2  -5  -3  214.76    9.36
  -2   5   3  210.19    9.36
   2   5  -3  208.96    9.37
   2  -5  -3  222.50    9.37
  -2   5   3  222.80    9.37
   2   5  -3  205.54    9.36
   2  -5  -3  200.43    9.39
  -2  -5   3  219.26    9.36
  -2  -5   3  233.48    9.40
   2   5  -1  103.34    4.74
   2  -5  -1  114.92    4.75
   2  -5  -1  107.82    4.75
  -2  -5   1  115.96    4.74
   2   5  -1  102.19    4.75
  -2  -5   1  103.88    4.77
   2   5  -1  104.01    4.73
   2  -5  -1  113.06    4.77
  -2  -5   1  110.94    4.73
   2  -5   1 1365.72   57.37
  -2  -5  -1 1281.26   57.35
   2  -5   1 1345.17   57.37
   2   5   1 1314.96   57.36
  -2  -5  -1 1368.04   57.36
   2  -5   1 1248.39   57.36
  -2  -5  -3  977.20   44.71
  -2   5  -3 1036.13   44.69
   2   5   3 1034.03   44.70
   2  -5   3 1061.69   44.69
   2  -5   3 1004.60   44.72
   2   5   3 1010.62   44.69
  -2  -5  -3  991.59   44.70
   2  -5   3 1023.36   44.72
   2   5   3 1018.56   44.69
  -2  -5  -5   53.03    2.26
  -2   5  -5   50.93    2.23
   2   5   5   51.21    2.25
   2   5   5   50.90    2.23
   2  -5   5   46.68    2.26
  -2  -5  -7  202.96    8.25
  -2   5  -7  187.92    8.22
  -2  -5  -7  191.45    8.23
   2  -5   7  183.14    8.22
   2   5   7  186.79    8.23
   2  -5   7  187.34    8.25
   2   5   7  194.76    8.24
   2   5   7  184.69    8.20
   2  -5   7  189.92    8.24
  -2   5  -9   98.21    3.75
   2   5   9  109.50    3.77
   2  -5   9  104.76    3.76
   2  -5   9  103.35    3.78
  -2  -5  -9  108.64    3.78
  -2   5  -9   95.40    3.74
   2  -5   9  101.19    3.76
   2  -5  11   29.58    1.36
  -2  -5 -11   29.18    1.37
  -2   5 -11   30.33    1.36
   2   5  11   31.05    1.38
   2  -5  11   30.51    1.38
  -2   5 -11   28.64    1.35
   2   5  11   32.83    1.38
   2  -5  11   29.22    1.37
  -2   5 -13    0.97    0.10
   2   5  13    1.24    0.12
   2  -5  13    1.16    0.11
  -2  -5 -13    0.92    0.10
   2  -5  13    1.13    0.12
  -2   5 -13    0.93    0.10
  -2  -5 -13    1.07    0.13
   2   5  13    0.95    0.12
   2  -5  13    0.81    0.11
  -2  -5 -15   18.41    0.94
   2  -5  15   19.75    0.94
  -2   5 -15   19.78    0.93
   2   5  15   20.40    0.95
   2  -5  15   19.23    0.95
  -2   5 -15   19.90    0.92
  -2  -5 -15   22.27    0.96
   2   5  15   19.68    0.94
   2   5  17    3.91    0.27
   2  -5  17    4.31    0.26
  -2  -5 -17    4.29    0.26
  -2   5 -17    3.79    0.24
   2  -5  17    4.75    0.28
  -2  -5 -17    4.56    0.28
  -2   5 -17    3.54    0.23
   2   5  17    4.00    0.26
   2  -5  17    3.73    0.26
  -2   5 -19   11.73    0.58
   2  -5  19   12.34    0.60
   2   5  19   11.61    0.61
  -2  -5 -19   11.81    0.61
   2  -5  19   11.61    0.60
  -2   5 -19   11.25    0.57
  -2  -5 -19   13.15    0.62
   2  -5  19   10.21    0.59
   2   5  19   10.81    0.59
   2   5  21    3.47    0.24
   2  -5  21    3.31    0.21
  -2   5 -21    2.67    0.18
  -2  -5 -21    3.03    0.21
  -2  -5 -21    3.75    0.23
   2   5  21    2.85    0.20
   2  -5  21    2.83    0.21
  -2   5 -23    0.69    0.11
  -2  -5 -23    0.52    0.14
  -2  -5 -23    0.93    0.14
  -2   5 -23    0.58    0.11
   2  -5  23    0.75    0.12
   2   5  23    0.58    0.14
  -2  -5 -23    0.32    0.03
  -2  -5 -23    0.31    0.03
   2   5  23    0.64    0.12
   2  -5  23    0.67    0.14
  -2   5 -25    4.83    0.24
  -2  -5 -25    4.83    0.28
   2  -5  25    4.12    0.27
   2   5  25    4.46    0.26
  -2   5 -25    4.44    0.24
  -2   5 -27   -0.07    0.10
   2  -5  27    0.14    0.14
   2   5  27   -0.01    0.12
   2  -5  27   -0.05    0.10
   2   5  27    0.03    0.12
  -2  -5 -27   -0.03    0.11
  -2   5 -29    0.45    0.11
  -2  -5 -29    0.34    0.14
  -2   5 -29    0.36    0.12
   2  -5  29    0.21    0.14
   2   5  29    0.43    0.14
  -2  -5 -29    0.30    0.12
  -2   5 -31    0.02    0.10
  -2  -5 -31   -0.10    0.13
   2   5  31    0.24    0.13
   2  -5  31   -0.03    0.14
  -2   5 -31   -0.11    0.10
  -2  -5 -33    0.10    0.13
   2  -5  33    0.06    0.14
  -2   5 -33    0.07    0.11
  -2   5 -35    0.14    0.12
  -2  -5 -35    0.08    0.12
   2   5  35    0.04    0.12
  -2   5 -35    0.11    0.10
   2  -6 -36    0.21    0.13
   2   6 -36    0.05    0.11
  -2   6  36    0.08    0.12
  -2  -6  36   -0.03    0.14
   2   6 -36   -0.01    0.10
   2  -6 -34    0.04    0.11
   2   6 -34    0.08    0.10
  -2   6  34    0.07    0.12
  -2  -6  34   -0.02    0.14
   2   6 -34    0.10    0.11
   2   6 -32    0.39    0.12
   2  -6 -32    0.35    0.14
  -2   6  32    0.28    0.14
  -2  -6  32    0.24    0.15
   2   6 -32    0.16    0.10
   2   6 -30    0.88    0.15
   2  -6 -30    1.06    0.18
   2   6 -30    0.52    0.14
  -2  -6  30    0.55    0.16
  -2   6  30    0.92    0.17
   2  -6 -28    0.04    0.12
   2   6 -28   -0.03    0.10
  -2   6  28    0.06    0.11
  -2  -6  28    0.01    0.12
  -2  -6  28    0.29    0.11
   2  -6 -28    0.29    0.11
   2   6 -26   -0.05    0.09
   2   6 -26    0.04    0.10
  -2  -6  26    0.01    0.12
  -2   6  26    0.01    0.11
  -2   6  26    0.03    0.11
   2  -6 -26   -0.10    0.10
   2   6 -26   -0.11    0.09
   2  -6 -24    0.95    0.15
   2   6 -24    0.98    0.11
   2   6 -24    0.61    0.13
  -2   6  24    0.83    0.14
   2   6 -24    0.70    0.11
   2  -6 -24    1.07    0.15
  -2   6  24    0.58    0.14
  -2  -6  24    0.71    0.13
   2   6 -22    3.38    0.20
   2  -6 -22    2.98    0.25
   2   6 -22    2.66    0.22
  -2  -6  22    2.80    0.24
  -2  -6  22    3.38    0.24
   2   6 -22    3.08    0.22
  -2   6  22    2.92    0.26
   2  -6 -22    2.79    0.24
   2   6 -20   15.30    0.73
   2   6 -20   14.80    0.76
   2  -6 -20   16.65    0.79
  -2  -6  20   14.88    0.78
   2  -6 -20   14.71    0.78
  -2  -6  20   16.34    0.77
   2   6 -20   15.28    0.75
  -2   6  20   15.67    0.79
   2   6 -18    7.08    0.35
  -2   6  18    6.79    0.39
  -2  -6  18    6.05    0.39
  -2   6  18    6.88    0.40
   2   6 -18    6.50    0.37
  -2  -6  18    7.39    0.39
   2  -6 -18    6.57    0.39
   2   6 -16    0.03    0.05
   2  -6 -16    0.04    0.09
  -2   6  16    0.09    0.08
  -2  -6  16    0.07    0.09
   2   6 -16    0.12    0.06
  -2   6  16    0.07    0.07
   2  -6 -16    0.06    0.07
  -2  -6  16    0.24    0.08
   2  -6 -14   12.90    0.53
  -2  -6  14   12.15    0.53
  -2   6  14   12.70    0.51
  -2  -6  14   12.66    0.50
  -2   6  14   11.92    0.51
   2   6 -14   11.82    0.49
   2   6 -12   64.18    2.88
  -2   6  12   64.87    2.92
   2  -6 -12   63.61    2.91
  -2  -6  12   67.20    2.91
   2   6 -12   63.99    2.91
   2  -6 -12   71.64    2.93
  -2  -6  12   63.34    2.93
  -2   6  12   66.90    2.92
   2   6 -10    0.20    0.07
  -2  -6  10    0.28    0.08
  -2   6  10    0.35    0.08
   2  -6 -10    0.45    0.08
  -2   6  10    0.40    0.10
   2   6 -10    0.46    0.06
  -2  -6  10    0.47    0.11
   2   6  -8   64.59    2.75
  -2   6   8   60.44    2.77
   2  -6  -8   61.15    2.76
  -2  -6   8   59.34    2.76
   2  -6  -8   61.82    2.74
  -2   6   8   62.51    2.73
  -2   6   8   61.96    2.78
   2  -6  -8   70.23    2.79
   2   6  -8   61.80    2.74
  -2  -6   8   63.49    2.79
   2   6  -6  103.82    4.78
  -2   6   6  107.58    4.79
   2   6  -6  107.52    4.79
   2  -6  -6  107.19    4.79
  -2  -6   6  109.60    4.79
  -2   6   6  109.18    4.81
   2  -6  -6  116.69    4.78
  -2   6   6  110.33    4.78
   2  -6  -6  117.65    4.82
   2   6  -6  107.46    4.78
  -2  -6   6  106.74    4.83
   2   6  -4  160.53    7.20
   2  -6  -4  169.55    7.23
   2  -6  -4  156.92    7.19
  -2   6   4  162.40    7.20
  -2   6   4  169.20    7.20
   2   6  -4  172.89    7.20
  -2  -6   4  169.40    7.24
   2   6  -2  292.34   13.03
   2  -6  -2  314.11   13.04
  -2  -6   2  291.19   13.03
   2   6  -2  293.29   13.03
   2  -6  -2  303.83   13.05
   2   6  -2  303.89   13.02
  -2  -6   2  307.61   13.07
   2  -6  -2  280.13   13.06
   2  -6   0    4.45    0.29
   2  -6   0    3.66    0.29
  -2  -6   0    3.69    0.30
  -2  -6   0    6.79    0.27
   2   6   0    6.83    0.27
  -2  -6   0    6.16    0.29
   2   6   0    5.52    0.29
   2  -6   0    5.51    0.29
   2   6   2 1257.94   53.99
   2  -6   2 1244.93   54.02
  -2  -6  -2 1257.27   53.99
  -2  -6  -2 1243.16   54.04
   2  -6   2 1197.62   54.03
   2  -6   2 1266.64   54.01
   2   6   2 1172.30   54.00
  -2  -6  -2 1229.35   54.01
   2   6   4  256.25   11.50
   2  -6   4  279.88   11.50
   2   6   4  252.70   11.50
   2  -6   4  276.15   11.53
   2  -6   4  259.87   11.53
   2   6   4  253.66   11.50
  -2  -6  -4  270.91   11.53
  -2  -6  -6   52.46    2.24
  -2   6  -6   47.20    2.22
  -2   6  -6   49.86    2.21
   2   6   6   52.48    2.22
  -2  -6  -6   49.52    2.22
   2   6   6   49.44    2.20
   2   6   6   49.25    2.20
   2  -6   6   53.08    2.24
  -2  -6  -8   67.73    2.61
  -2   6  -8   55.24    2.58
   2  -6   8   60.21    2.58
  -2  -6  -8   59.08    2.59
   2   6   8   63.25    2.59
   2   6   8   58.02    2.60
   2  -6   8   61.47    2.61
   2   6   8   56.81    2.55
   2   6   8   57.32    2.55
   2  -6   8   55.44    2.60
  -2   6 -10   22.04    1.02
   2  -6  10   24.24    1.03
   2   6  10   22.20    1.04
  -2  -6 -10   22.57    1.04
   2  -6  10   24.58    1.06
  -2  -6 -10   24.16    1.06
  -2   6 -10   20.33    1.02
   2  -6  10   21.33    1.04
   2  -6  12   27.89    1.08
  -2   6 -12   26.65    1.06
   2  -6  12   25.61    1.10
   2   6  12   27.44    1.09
  -2  -6 -14   67.43    3.04
  -2   6 -14   69.82    3.03
   2  -6  14   67.95    3.03
   2   6  14   73.35    3.05
   2  -6  14   67.96    3.06
  -2  -6 -14   75.42    3.07
  -2   6 -14   67.42    3.02
   2   6  14   68.17    3.04
   2   6  16   11.23    0.57
   2  -6  16   10.56    0.54
  -2   6 -16   11.23    0.53
  -2  -6 -16   10.41    0.55
   2  -6  16    9.69    0.56
  -2  -6 -16   12.52    0.58
  -2   6 -16   12.03    0.53
   2  -6  16    8.72    0.54
   2   6  16   10.36    0.55
  -2  -6 -18    0.41    0.12
  -2   6 -18    0.53    0.09
   2  -6  18    0.63    0.12
   2   6  18    0.46    0.11
   2  -6  18    0.58    0.10
  -2  -6 -18    0.68    0.11
   2   6  18    0.51    0.11
  -2   6 -18    0.83    0.10
  -2   6 -20    0.01    0.08
  -2  -6 -20   -0.01    0.10
   2   6  20    0.03    0.10
   2  -6  20    0.03    0.10
   2   6  20    0.05    0.10
   2  -6  20   -0.01    0.08
  -2  -6 -20    0.19    0.09
  -2  -6 -22    3.75    0.27
  -2   6 -22    3.14    0.22
   2   6  22    3.15    0.24
   2  -6  22    2.92    0.25
   2  -6  22    3.50    0.24
  -2  -6 -22    3.23    0.25
   2   6  22    3.07    0.26
  -2   6 -22    3.27    0.22
  -2  -6 -24    0.12    0.12
  -2   6 -24    0.32    0.10
   2   6  24    0.20    0.11
   2  -6  24    0.08    0.12
   2   6  24    0.30    0.13
   2  -6  24    0.25    0.11
  -2  -6 -24    0.27    0.11
  -2   6 -24    0.29    0.09
  -2  -6 -26    4.28    0.32
  -2   6 -26    4.48    0.28
   2   6  26    4.20    0.30
   2  -6  26    3.88    0.31
   2   6  26    4.83    0.35
  -2   6 -26    4.53    0.29
  -2  -6 -26    4.42    0.33
  -2  -6 -28    0.40    0.14
  -2   6 -28    0.32    0.10
   2   6  28    0.28    0.12
   2  -6  28    0.35    0.15
  -2  -6 -28    0.48    0.13
   2  -6  30   -0.14    0.13
   2   6  30   -0.08    0.12
  -2   6 -30   -0.14    0.10
  -2  -6 -32    0.04    0.13
  -2   6 -32    0.02    0.10
   2   6  32   -0.01    0.11
  -2   6 -32    0.02    0.10
   2   6  34    0.10    0.12
  -2  -6 -34    0.12    0.13
  -2   6 -34    0.10    0.11
   2  -7 -35   -0.02    0.12
  -2   7  35   -0.11    0.12
  -2  -7  35   -0.07    0.15
   2   7 -35    0.04    0.10
  -2  -7  33    0.05    0.14
  -2   7  33    0.12    0.12
   2   7 -33    0.03    0.10
   2  -7 -33   -0.07    0.12
   2  -7 -31    0.01    0.13
   2   7 -31    0.35    0.12
  -2   7  31    0.28    0.13
   2   7 -31    0.11    0.11
   2   7 -29    0.78    0.13
   2   7 -29    0.60    0.13
  -2  -7  29    0.43    0.15
   2  -7 -27    0.34    0.13
   2   7 -27    0.35    0.10
   2   7 -27    0.24    0.11
  -2   7  27    0.44    0.13
  -2  -7  27    0.44    0.15
   2  -7 -27    0.34    0.11
   2   7 -25    4.01    0.24
   2   7 -25    3.45    0.26
   2  -7 -25    3.56    0.28
  -2   7  25    3.52    0.27
  -2  -7  25    2.65    0.27
   2   7 -25    3.54    0.24
  -2  -7  25    3.44    0.26
  -2   7  25    3.23    0.28
   2  -7 -25    4.12    0.29
   2   7 -23    7.42    0.40
   2   7 -23    7.07    0.43
  -2  -7  23    6.80    0.45
  -2  -7  23    8.11    0.44
  -2   7  23    7.68    0.47
   2  -7 -23    7.40    0.45
   2   7 -23    7.91    0.42
   2   7 -21    0.55    0.09
   2  -7 -21    0.47    0.14
   2   7 -21    0.43    0.12
  -2   7  21    0.62    0.13
  -2   7  21    0.58    0.14
  -2  -7  21    0.50    0.11
   2  -7 -21    0.61    0.13
   2   7 -19    0.79    0.10
   2  -7 -19    1.06    0.15
  -2   7  19    0.69    0.13
  -2  -7  19    0.73    0.15
  -2  -7  19    0.98    0.13
   2  -7 -19    0.96    0.13
   2   7 -19    0.88    0.12
  -2   7  19    1.13    0.15
   2   7 -17   21.53    0.98
   2  -7 -17   22.00    1.04
  -2  -7  17   19.80    1.03
  -2   7  17   21.52    1.03
  -2  -7  17   21.66    1.02
   2  -7 -17   22.22    1.03
   2   7 -17   20.35    1.00
  -2   7  17   22.94    1.04
   2   7 -15   23.70    1.05
   2  -7 -15   24.20    1.11
  -2  -7  15   20.91    1.09
  -2   7  15   21.33    1.08
  -2  -7  15   23.44    1.08
  -2   7  15   24.30    1.10
   2   7 -15   23.05    1.07
   2  -7 -15   23.50    1.09
   2   7 -13    9.39    0.46
   2  -7 -13   10.17    0.52
  -2   7  13    9.72    0.50
  -2  -7  13    8.82    0.51
  -2   7  13   10.38    0.50
   2   7 -13   10.26    0.49
  -2  -7  13   10.78    0.50
   2  -7 -13    9.70    0.49
   2   7 -11    7.29    0.37
  -2  -7  11    7.81    0.38
  -2   7  11    6.74    0.37
   2  -7 -11    6.92    0.37
   2   7 -11    7.04    0.34
  -2   7  11    7.27    0.39
  -2  -7  11    8.18    0.41
   2   7  -9   37.29    1.72
  -2  -7   9   42.87    1.75
   2  -7  -9   39.51    1.75
   2   7  -9   40.42    1.74
  -2   7   9   39.83    1.75
  -2   7   9   39.16    1.71
  -2   7   9   38.59    1.76
   2  -7  -9   42.10    1.78
   2   7  -9   36.55    1.72
  -2  -7   9   36.82    1.77
   2   7  -7  174.11    7.88
   2  -7  -7  173.00    7.89
   2   7  -7  180.40    7.89
  -2   7   7  172.04    7.89
  -2   7   7  189.26    7.91
   2  -7  -7  188.40    7.88
  -2   7   7  179.40    7.87
   2   7  -7  177.94    7.88
   2  -7  -7  193.54    7.92
  -2  -7   7  188.56    7.94
   2  -7  -5  247.78   10.89
   2   7  -5  242.68   10.86
  -2   7   5  243.04   10.86
   2   7  -5  235.02   10.86
   2  -7  -5  242.41   10.85
   2  -7  -5  263.49   10.86
   2   7  -5  264.60   10.86
  -2  -7   5  260.67   10.91
  -2   7   3   42.62    1.90
   2  -7  -3   39.19    1.89
   2   7  -3   45.98    1.91
  -2  -7   3   45.02    1.92
   2  -7  -3   42.47    1.94
   2   7  -3   46.16    1.90
  -2  -7   3   45.34    1.96
   2  -7  -3   48.24    1.96
   2  -7  -1   77.17    3.48
   2   7  -1   79.98    3.45
   2  -7  -1   80.27    3.50
  -2  -7   1   74.73    3.45
  -2  -7   1   83.51    3.51
   2  -7  -1   83.01    3.48
   2   7   1   73.33    3.16
   2  -7   1   73.81    3.19
  -2  -7  -1   64.25    3.21
   2  -7   1   68.80    3.20
  -2  -7  -1   73.59    3.18
   2  -7   1   74.75    3.19
   2   7   1   70.01    3.18
   2   7   3    0.42    0.05
  -2   7  -3    0.46    0.04
   2  -7   3    0.40    0.04
   2  -7   3    0.49    0.09
  -2  -7  -3    0.35    0.05
   2  -7   3    0.34    0.10
  -2  -7  -3    0.21    0.11
  -2  -7  -3    0.44    0.09
   2   7   3    0.41    0.07
  -2   7  -5  189.80    8.04
   2  -7   5  183.62    8.02
  -2   7  -5  185.30    8.01
   2   7   5  173.86    8.03
  -2  -7  -5  174.87    8.03
   2  -7   5  196.22    8.06
   2  -7   5  190.42    8.06
   2   7   5  179.77    8.02
  -2  -7  -5  187.76    8.05
  -2   7  -7  305.31   13.14
  -2  -7  -7  325.21   13.17
   2  -7   7  341.38   13.14
   2   7   7  310.42   13.14
  -2  -7  -7  290.56   13.14
  -2   7  -7  287.07   13.13
   2   7   7  286.05   13.12
   2  -7   7  285.86   13.16
  -2  -7  -9   96.37    3.85
  -2   7  -9   80.86    3.81
   2   7   9   86.21    3.83
  -2  -7  -9   83.27    3.82
   2  -7   9   92.09    3.82
   2  -7   9   90.03    3.85
   2   7   9   84.98    3.79
   2   7   9   87.07    3.84
  -2  -7 -11    1.04    0.13
   2  -7  11    1.13    0.10
  -2  -7 -11    0.69    0.10
   2   7  11    0.86    0.12
  -2   7 -13   11.88    0.60
   2   7  13   13.16    0.63
   2  -7  13   12.88    0.61
   2  -7  13   12.41    0.65
  -2  -7 -13   14.33    0.66
  -2   7 -13   13.28    0.61
   2  -7  13   11.42    0.63
  -2   7 -15   30.51    1.38
   2   7  15   33.54    1.42
  -2  -7 -15   30.38    1.41
   2  -7  15   32.33    1.40
   2  -7  15   29.97    1.42
  -2   7 -15   30.19    1.38
   2   7  15   31.77    1.41
   2  -7  17    3.39    0.21
  -2   7 -17    2.94    0.20
   2   7  17    3.08    0.23
  -2  -7 -17    2.81    0.21
   2  -7  17    3.42    0.24
  -2  -7 -17    3.48    0.25
   2  -7  17    2.89    0.22
   2   7  17    2.59    0.22
  -2   7 -19    9.56    0.47
  -2  -7 -19    9.55    0.51
   2  -7  19    7.51    0.49
   2   7  19    9.08    0.50
   2   7  19    9.16    0.51
  -2   7 -19    8.95    0.47
   2  -7  19    9.75    0.49
  -2  -7 -19    9.05    0.50
  -2  -7 -21   15.95    0.77
  -2   7 -21   15.26    0.71
   2  -7  21   12.41    0.73
   2   7  21   13.67    0.73
  -2  -7 -21   13.70    0.74
   2   7  21   14.43    0.77
   2  -7  21   16.23    0.73
  -2  -7 -23    3.73    0.27
  -2   7 -23    3.16    0.21
   2  -7  23    2.46    0.25
   2   7  23    2.74    0.24
   2  -7  23    3.16    0.23
  -2  -7 -23    2.88    0.25
  -2   7 -23    3.04    0.21
   2   7  23    3.52    0.28
  -2  -7 -25    1.39    0.18
  -2   7 -25    1.16    0.14
   2   7  25    1.09    0.17
   2  -7  25    0.92    0.17
   2  -7  25    1.41    0.16
   2   7  25    1.44    0.19
  -2  -7 -25    1.10    0.16
  -2   7 -25    1.05    0.13
  -2  -7 -27    2.39    0.23
  -2   7 -27    2.78    0.20
   2   7  27    1.90    0.21
   2  -7  27    1.85    0.22
  -2  -7 -27    2.65    0.25
  -2  -7 -29   -0.06    0.12
   2   7  29    0.01    0.11
   2  -7  29    0.13    0.13
  -2   7 -29    0.18    0.11
   2   7  31    0.29    0.13
   2  -7  31    0.09    0.14
  -2   7 -31   -0.01    0.10
  -2   7 -33    0.25    0.11
  -2  -7 -33    0.18    0.13
   2  -7  33    0.13    0.14
   2   7  33    0.31    0.13
  -2   7 -33    0.29    0.12
   2  -8 -34    0.02    0.12
  -2   8  34   -0.11    0.12
  -2  -8  34    0.03    0.14
   2   8 -34    0.13    0.11
   2  -8 -32   -0.06    0.13
   2   8 -32    0.07    0.10
  -2   8  32   -0.03    0.12
  -2  -8  32    0.12    0.15
   2   8 -32   -0.07    0.10
   2   8 -30    0.01    0.10
  -2   8  30    0.03    0.11
  -2  -8  30    0.08    0.14
   2   8 -30    0.07    0.11
   2   8 -28   -0.01    0.09
   2  -8 -28   -0.03    0.12
   2   8 -28    0.05    0.10
  -2  -8  28    0.02    0.13
   2  -8 -26    0.12    0.12
   2   8 -26    0.04    0.08
   2   8 -26    0.10    0.10
  -2  -8  26    0.16    0.13
   2  -8 -26    0.15    0.10
   2   8 -24    0.51    0.10
   2  -8 -24    0.75    0.15
  -2   8  24    0.41    0.12
  -2  -8  24    0.39    0.13
   2  -8 -24    0.69    0.13
  -2  -8  24    0.58    0.12
  -2   8  24    0.63    0.15
   2   8 -24    0.57    0.10
   2   8 -22    0.71    0.09
   2  -8 -22    0.82    0.15
   2   8 -22    0.62    0.12
  -2  -8  22    0.76    0.15
  -2   8  22    0.42    0.12
   2  -8 -22    0.70    0.12
  -2  -8  22    0.60    0.11
  -2   8  22    0.83    0.14
   2   8 -20    1.38    0.13
   2  -8 -20    1.46    0.18
   2   8 -20    1.37    0.17
  -2   8  20    1.27    0.16
  -2   8  20    1.63    0.18
   2  -8 -20    1.56    0.17
  -2  -8  20    1.83    0.16
   2   8 -20    1.41    0.14
   2  -8 -18    5.02    0.32
  -2  -8  18    3.75    0.30
  -2   8  18    4.72    0.30
   2   8 -18    4.44    0.27
  -2   8  18    5.10    0.32
  -2  -8  18    4.56    0.29
   2  -8 -18    4.80    0.30
   2   8 -16    3.86    0.21
   2  -8 -16    4.05    0.28
  -2  -8  16    3.59    0.27
  -2   8  16    3.69    0.25
  -2   8  16    4.04    0.26
   2  -8 -16    3.48    0.24
  -2  -8  16    3.99    0.25
   2   8 -16    4.04    0.24
   2   8 -14    2.42    0.14
  -2   8  14    2.12    0.19
  -2  -8  14    2.14    0.20
  -2  -8  14    2.30    0.17
  -2   8  14    2.22    0.17
   2  -8 -14    2.05    0.16
   2   8 -14    1.79    0.15
   2   8 -12    5.75    0.30
  -2  -8  12    6.15    0.32
   2   8 -12    6.05    0.32
   2  -8 -12    6.24    0.33
  -2   8  12    6.71    0.34
   2  -8 -12    6.18    0.36
  -2   8  12    6.41    0.34
  -2  -8  12    5.11    0.35
   2  -8 -10   14.15    0.71
  -2   8  10   14.61    0.71
  -2  -8  10   16.55    0.72
  -2   8  10   15.22    0.74
  -2   8  10   15.28    0.68
   2  -8 -10   16.41    0.75
  -2  -8  10   14.30    0.75
   2  -8  -8  107.54    4.39
   2   8  -8   95.40    4.33
  -2   8   8   90.98    4.34
   2   8  -8   97.77    4.34
   2  -8  -8   94.18    4.34
  -2   8   8  104.97    4.33
  -2   8   8  100.80    4.37
   2   8  -8   98.50    4.34
  -2  -8   8  102.08    4.40
   2  -8  -6  132.96    5.51
   2   8  -6  121.76    5.47
  -2   8   6  118.52    5.47
   2  -8  -6  120.98    5.47
   2  -8  -6  127.89    5.48
   2   8  -6  132.31    5.47
  -2  -8   6  126.09    5.53
   2  -8  -4   57.66    2.47
   2   8  -4   54.54    2.48
  -2   8   4   54.48    2.47
   2  -8  -4   55.83    2.49
   2  -8  -4   61.16    2.52
  -2  -8   4   58.50    2.49
  -2  -8   4   49.44    2.53
   2   8  -4   56.83    2.48
   2   8  -2   21.13    1.04
  -2  -8   2   25.12    1.11
   2   8  -2   24.11    1.04
   2  -8  -2   22.71    1.07
  -2  -8   2   23.65    1.06
   2   8   0    0.57    0.05
   2  -8   0    1.14    0.11
  -2  -8   0    0.47    0.05
   2  -8   0    1.46    0.14
  -2  -8   0    1.34    0.15
   2  -8   0    0.73    0.09
   2   8   2    0.51    0.07
   2  -8   2    1.12    0.12
  -2  -8  -2    0.66    0.07
   2  -8   2    0.96    0.15
  -2  -8  -2    1.05    0.16
   2   8   2    0.76    0.09
   2  -8   2    1.15    0.11
   2   8   4   90.33    3.75
   2  -8   4   91.68    3.74
  -2   8  -4   80.60    3.73
   2  -8   4   85.55    3.79
   2  -8   4   82.19    3.80
  -2  -8  -4   84.56    3.75
  -2  -8  -4   90.82    3.82
  -2  -8  -4   90.77    3.78
   2   8   4   77.16    3.75
  -2   8  -6   33.24    1.48
   2   8   6   32.53    1.48
  -2   8  -6   33.84    1.46
  -2  -8  -6   32.43    1.48
   2  -8   6   32.75    1.47
   2  -8   6   31.53    1.51
   2  -8   6   33.08    1.52
  -2  -8  -6   36.23    1.51
   2   8   6   31.65    1.46
  -2   8  -8   46.46    2.09
   2  -8   8   48.78    2.09
   2   8   8   51.03    2.11
  -2  -8  -8   47.26    2.10
   2   8   8   43.16    2.08
   2  -8   8   47.34    2.14
  -2  -8  -8   52.04    2.14
  -2   8  -8   48.10    2.10
  -2   8 -10   18.87    0.81
   2  -8  10   19.12    0.82
  -2  -8 -10   19.16    0.83
   2   8  10   18.91    0.84
   2   8  10   19.30    0.85
   2  -8  10   17.91    0.86
   2   8  10   15.89    0.78
  -2  -8 -10   20.40    0.86
   2   8  10   17.47    0.78
   2  -8  10   17.40    0.86
   2   8  12    0.68    0.10
   2  -8  12    0.73    0.09
   2   8  12    0.60    0.12
   2  -8  12    0.80    0.13
  -2  -8 -12    0.82    0.13
  -2   8 -12    0.84    0.10
   2  -8  12    0.83    0.13
   2  -8  14   13.96    0.65
  -2   8 -14   13.21    0.64
  -2  -8 -14   14.40    0.66
   2   8  14   14.77    0.67
   2  -8  14   12.78    0.68
  -2  -8 -14   14.34    0.69
   2   8  16    0.81    0.12
  -2   8 -16    0.89    0.09
   2  -8  16    0.93    0.11
   2  -8  16    0.70    0.13
  -2   8 -16    0.82    0.10
   2  -8  16    0.49    0.12
  -2  -8 -18    2.39    0.21
  -2   8 -18    2.48    0.18
   2   8  18    2.17    0.19
   2  -8  18    2.08    0.21
  -2  -8 -18    2.73    0.21
   2   8  18    3.07    0.23
  -2   8 -18    2.54    0.17
   2  -8  18    2.45    0.19
  -2   8 -20    1.81    0.14
  -2  -8 -20    1.71    0.19
   2  -8  20    1.13    0.17
   2   8  20    1.40    0.17
   2   8  20    1.83    0.19
  -2  -8 -20    1.56    0.17
  -2   8 -20    1.72    0.14
  -2  -8 -22    1.42    0.19
  -2   8 -22    1.51    0.14
   2   8  22    1.32    0.17
   2  -8  22    1.31    0.18
   2   8  22    1.51    0.19
   2  -8  22    1.73    0.16
  -2  -8 -22    1.29    0.16
  -2  -8 -24    0.20    0.12
  -2   8 -24   -0.06    0.09
   2  -8  24    0.04    0.12
   2   8  24   -0.01    0.10
   2   8  24   -0.08    0.12
  -2   8 -24    0.03    0.07
   2  -8  24   -0.03    0.08
  -2  -8 -24    0.07    0.09
  -2  -8 -26    0.20    0.13
  -2   8 -26    0.22    0.10
   2  -8  26    0.29    0.14
   2   8  26    0.04    0.11
  -2  -8 -26    0.22    0.12
   2  -8  28    0.40    0.15
   2   8  28    0.31    0.13
  -2   8 -28    0.53    0.11
  -2  -8 -28    0.25    0.14
  -2   8 -30    0.01    0.09
  -2  -8 -30   -0.03    0.12
   2   8  30   -0.08    0.11
  -2   8 -30    0.11    0.11
   2   8  32    0.04    0.11
   2  -8  32   -0.02    0.14
  -2  -8 -32    0.04    0.12
  -2   8 -32   -0.01    0.10
  -2  -8 -34    0.20    0.14
  -2   8 -34    0.18    0.11
   2   8  34   -0.11    0.12
   2  -8  34   -0.05    0.14
  -2   8 -34   -0.05    0.11
   2  -9 -33    0.21    0.14
  -2  -9  33    0.09    0.15
  -2   9  33    0.14    0.13
   2   9 -33    0.01    0.10
   2  -9 -31    0.16    0.12
  -2  -9  31    0.13    0.15
  -2   9  31    0.34    0.13
   2   9 -31    0.14    0.11
   2   9 -29   -0.02    0.08
   2  -9 -29    0.04    0.13
  -2   9  29   -0.14    0.12
  -2  -9  29    0.03    0.12
   2   9 -29   -0.06    0.10
   2   9 -27    0.18    0.08
   2  -9 -27    0.26    0.12
   2   9 -27    0.07    0.10
  -2  -9  27    0.03    0.13
   2   9 -25    1.33    0.13
   2  -9 -25    1.75    0.20
  -2  -9  25    1.47    0.19
  -2   9  25    1.42    0.18
   2  -9 -25    1.60    0.18
   2   9 -23    2.18    0.15
   2   9 -23    2.00    0.20
   2  -9 -23    1.83    0.21
  -2   9  23    1.99    0.20
  -2  -9  23    1.54    0.20
   2  -9 -23    1.73    0.19
  -2  -9  23    2.04    0.18
  -2   9  23    1.76    0.20
   2  -9 -21    0.40    0.13
   2   9 -21    0.30    0.10
  -2  -9  21    0.18    0.13
  -2   9  21    0.40    0.12
   2   9 -21    0.28    0.08
  -2   9  21    0.34    0.12
   2  -9 -21    0.03    0.05
   2   9 -19    1.76    0.13
   2   9 -19    1.53    0.17
   2  -9 -19    1.72    0.18
  -2  -9  19    1.38    0.18
  -2   9  19    1.70    0.18
  -2  -9  19    1.85    0.16
  -2   9  19    1.62    0.17
   2  -9 -19    1.65    0.16
   2   9 -19    1.63    0.14
   2   9 -17    3.71    0.22
   2  -9 -17    4.33    0.30
  -2   9  17    4.29    0.27
  -2   9  17    4.10    0.27
   2   9 -17    4.03    0.24
  -2  -9  17    4.21    0.25
   2  -9 -17    4.07    0.26
   2   9 -15    0.99    0.09
  -2  -9  15    0.92    0.17
  -2   9  15    0.75    0.14
   2   9 -15    0.84    0.10
  -2   9  15    0.79    0.12
  -2  -9  15    0.89    0.11
   2  -9 -15    0.96    0.11
   2   9 -13    6.68    0.32
  -2   9  13    6.03    0.35
  -2  -9  13    6.49    0.35
   2  -9 -13    6.13    0.35
   2  -9 -13    7.08    0.39
  -2  -9  13    6.35    0.39
  -2   9  13    6.80    0.37
   2   9 -11   55.59    2.37
  -2   9  11   58.35    2.40
  -2  -9  11   57.90    2.39
   2  -9 -11   55.81    2.39
  -2   9  11   54.70    2.42
  -2   9  11   51.59    2.35
   2  -9 -11   55.75    2.43
  -2   9  11   51.42    2.35
  -2  -9  11   51.57    2.44
   2   9  -9   34.34    1.52
   2   9  -9   35.20    1.52
   2  -9  -9   32.93    1.52
  -2   9   9   34.04    1.55
   2  -9  -9   35.23    1.57
  -2  -9   9   30.92    1.57
   2  -9  -7   10.15    0.59
   2   9  -7   12.00    0.56
  -2   9   7   11.94    0.55
   2   9  -7   11.72    0.55
   2  -9  -7   11.98    0.55
  -2   9   7   12.40    0.59
   2   9  -7   12.94    0.56
  -2  -9   7   10.59    0.61
   2   9  -5    1.82    0.11
  -2   9   5    1.71    0.10
   2  -9  -5    2.04    0.14
  -2  -9   5    1.85    0.12
   2  -9  -5    1.65    0.16
  -2  -9   5    2.14    0.20
   2   9  -5    1.66    0.11
   2   9  -3    4.11    0.19
   2  -9  -3    3.98    0.24
  -2  -9   3    4.00    0.22
  -2  -9   3    2.94    0.25
   2  -9  -3    2.75    0.24
   2   9  -3    3.94    0.19
   2   9  -1   37.86    1.69
   2   9  -1   37.64    1.69
  -2  -9   1   41.09    1.77
   2  -9  -1   38.87    1.76
  -2  -9   1   39.41    1.72
   2  -9  -1   41.80    1.74
   2   9  -1   35.60    1.72
   2   9   1   85.81    3.77
   2  -9   1   85.87    3.81
  -2  -9  -1   87.31    3.84
   2  -9   1   84.76    3.83
  -2  -9  -1   84.49    3.77
  -2  -9  -1   84.93    3.80
   2   9   1   90.30    3.80
   2   9   3   62.18    2.70
   2  -9   3   58.66    2.75
   2  -9   3   63.84    2.76
  -2  -9  -3   63.79    2.77
  -2  -9  -3   60.21    2.70
  -2  -9  -3   62.84    2.73
   2  -9   3   59.87    2.72
   2   9   3   60.49    2.72
  -2   9  -5   39.63    1.72
   2   9   5   39.51    1.74
   2  -9   5   40.67    1.79
  -2  -9  -5   43.78    1.82
  -2  -9  -5   40.89    1.74
  -2   9  -5   35.84    1.72
   2   9   5   40.33    1.74
  -2  -9  -5   40.58    1.78
   2  -9   7    8.45    0.40
  -2   9  -7    8.12    0.39
  -2  -9  -7    8.22    0.41
   2   9   7    8.79    0.42
   2  -9   7    8.97    0.46
  -2  -9  -7    9.59    0.46
  -2   9  -7    8.23    0.42
  -2   9  -9    7.79    0.37
   2   9   9    7.52    0.37
  -2   9  -9    7.08    0.34
  -2  -9  -9    7.00    0.36
   2  -9   9    7.60    0.35
   2   9   9    5.92    0.33
   2  -9   9    6.97    0.40
   2   9   9    6.94    0.39
   2   9   9    7.37    0.33
  -2  -9  -9    7.44    0.39
   2  -9   9    5.92    0.39
  -2   9 -11   15.44    0.74
  -2   9 -11   17.01    0.73
   2   9  11   18.85    0.76
   2  -9  11   17.51    0.79
   2   9  11   17.50    0.78
   2   9  11   14.79    0.70
  -2  -9 -11   17.01    0.79
   2   9  11   15.50    0.70
   2  -9  11   14.48    0.78
  -2   9 -13    8.94    0.47
  -2  -9 -13    9.79    0.48
   2  -9  13    9.79    0.47
  -2   9 -13    8.89    0.46
   2   9  13   10.24    0.50
   2   9  13    9.65    0.50
   2  -9  13    9.94    0.52
  -2  -9 -13    9.83    0.51
   2  -9  13    8.23    0.50
  -2   9 -15   14.13    0.68
   2   9  15   14.46    0.72
  -2   9 -15   14.49    0.68
  -2  -9 -15   14.10    0.71
   2  -9  15   15.00    0.69
   2  -9  15   14.25    0.73
  -2  -9 -15   15.44    0.74
   2  -9  15   12.12    0.72
   2   9  15   14.35    0.72
  -2   9 -17    8.78    0.43
  -2  -9 -17    9.85    0.50
  -2  -9 -17    8.76    0.47
  -2   9 -17    8.15    0.43
   2  -9  17    8.73    0.45
  -2   9 -19    2.14    0.16
   2   9  19    1.92    0.19
   2  -9  19    1.64    0.19
   2   9  19    2.13    0.20
  -2   9 -19    1.88    0.15
   2  -9  19    1.93    0.16
  -2  -9 -21    3.25    0.25
  -2   9 -21    2.77    0.19
   2  -9  21    2.37    0.24
   2   9  21    2.82    0.23
  -2  -9 -21    3.01    0.24
  -2   9 -21    2.56    0.19
   2   9  21    3.04    0.25
  -2   9 -23    0.05    0.08
  -2  -9 -23    0.12    0.12
   2  -9  23    0.24    0.13
   2   9  23    0.01    0.11
   2   9  23    0.17    0.12
  -2  -9 -23    0.18    0.10
  -2  -9 -25    0.54    0.14
   2   9  25    0.61    0.14
   2  -9  25    0.69    0.16
  -2  -9 -25    0.49    0.12
   2   9  27   -0.04    0.11
   2  -9  27   -0.01    0.13
  -2  -9 -27    0.21    0.13
  -2   9 -27    0.09    0.09
   2   9  29    0.71    0.15
  -2   9 -29    0.49    0.11
  -2  -9 -29    0.57    0.15
  -2  -9 -31    0.39    0.15
  -2   9 -31    0.18    0.10
   2  -9  31    0.02    0.13
   2   9  31    0.13    0.12
  -2   9 -31    0.16    0.12
   2  -9  33   -0.07    0.14
   2   9  33    0.14    0.11
  -2  -9 -33    0.06    0.12
  -2 -10  32    0.11    0.15
  -2  10  32    0.09    0.12
   2 -10 -32    0.06    0.13
   2  10 -32    0.01    0.11
  -2 -10  30    0.03    0.15
   2 -10 -30    0.03    0.13
   2  10 -30    0.27    0.12
  -2  10  28   -0.03    0.12
  -2 -10  28    0.05    0.14
   2 -10 -28    0.06    0.13
   2 -10 -26    0.31    0.14
   2  10 -26    0.32    0.09
  -2 -10  26    0.39    0.15
   2  10 -24    0.02    0.07
   2 -10 -24    0.08    0.12
   2  10 -24    0.02    0.10
  -2 -10  24    0.01    0.12
  -2  10  24    0.07    0.11
   2 -10 -24   -0.03    0.06
   2  10 -22    2.76    0.19
   2  10 -22    2.86    0.24
   2 -10 -22    3.47    0.27
  -2  10  22    2.86    0.24
  -2 -10  22    2.47    0.26
  -2  10  22    3.68    0.27
   2 -10 -22    3.63    0.26
   2  10 -20    2.72    0.17
   2  10 -20    2.89    0.23
   2 -10 -20    3.02    0.25
  -2  10  20    2.79    0.22
  -2 -10  20    2.17    0.24
   2  10 -20    2.41    0.18
  -2  10  20    2.83    0.23
   2 -10 -20    2.56    0.21
  -2 -10  20    2.40    0.19
  -2  10  18    0.88    0.14
  -2 -10  18    0.57    0.15
   2  10 -18    0.52    0.09
  -2  10  18    0.77    0.12
   2 -10 -18    0.66    0.11
  -2 -10  18    0.68    0.10
   2  10 -16    1.93    0.14
   2 -10 -16    2.44    0.21
  -2  10  16    2.39    0.20
  -2 -10  16    2.46    0.17
  -2  10  16    2.10    0.18
   2  10 -16    1.88    0.15
   2 -10 -16    1.97    0.16
   2  10 -14    1.68    0.12
  -2  10  14    1.63    0.15
  -2 -10  14    1.91    0.14
   2 -10 -14    1.54    0.14
   2 -10 -14    1.74    0.17
  -2  10  14    1.49    0.16
   2  10 -12    0.72    0.08
  -2 -10  12    0.60    0.09
   2  10 -12    0.54    0.07
  -2  10  12    0.67    0.09
   2 -10 -12    0.65    0.08
  -2  10  12    0.73    0.12
  -2  10  12    0.36    0.04
   2 -10 -12    0.75    0.13
  -2  10  12    0.52    0.05
  -2 -10  12    0.63    0.15
   2 -10 -10    0.08    0.08
  -2  10  10    0.02    0.04
   2  10 -10    0.07    0.05
   2  10 -10    0.05    0.05
  -2  10  10    0.07    0.05
  -2  10  10    0.08    0.07
   2  10 -10    0.02    0.05
  -2 -10  10   -0.03    0.11
   2  10  -8   10.63    0.49
   2  10  -8   10.01    0.48
   2 -10  -8    9.95    0.48
  -2  10   8   10.40    0.53
   2 -10  -8   10.71    0.53
  -2 -10   8   10.70    0.56
   2  10  -6   82.64    3.39
   2 -10  -6   76.85    3.39
  -2  10   6   71.33    3.39
  -2 -10   6   76.08    3.47
   2 -10  -6   81.57    3.45
   2  10  -4  174.64    7.00
  -2  10   4  140.44    6.99
   2 -10  -4  168.54    7.04
  -2 -10   4  160.35    7.09
   2 -10  -4  164.95    6.99
   2  10  -4  158.72    7.00
   2 -10  -4  172.47    7.06
  -2 -10   4  185.28    7.03
   2  10  -2   94.64    4.19
   2 -10  -2   98.48    4.23
   2 -10  -2  101.78    4.24
  -2 -10   2   98.78    4.28
   2  10  -2   93.92    4.18
   2 -10  -2   93.38    4.26
   2  10   0   15.30    0.71
  -2 -10   0   16.39    0.80
   2 -10   0   16.63    0.79
  -2 -10   0   15.73    0.71
   2  10   0   15.88    0.75
  -2 -10   0   15.69    0.75
   2 -10   0   16.45    0.75
   2  10   2   30.09    1.38
   2 -10   2   32.02    1.44
  -2 -10  -2   32.93    1.38
   2 -10   2   27.13    1.44
  -2 -10  -2   31.64    1.47
   2 -10   2   29.97    1.41
  -2 -10  -2   28.67    1.41
   2  10   2   33.50    1.41
  -2 -10  -4   10.32    0.58
  -2 -10  -4   11.03    0.50
   2  10   4   10.80    0.50
   2 -10   4   10.45    0.56
  -2  10  -6   22.36    0.96
  -2  10  -6   20.85    0.92
   2 -10   6   22.76    1.00
   2 -10   6   17.83    0.99
  -2 -10  -6   20.43    0.94
  -2  10  -6   19.72    0.92
  -2 -10  -6   22.51    0.99
  -2  10  -8   91.07    3.87
   2  10   8   89.89    3.86
  -2  10  -8   87.84    3.84
   2 -10   8   79.82    3.84
  -2 -10  -8   86.39    3.85
   2 -10   8   86.28    3.90
   2 -10   8   80.52    3.90
  -2 -10  -8   98.74    3.90
   2  10   8   89.48    3.84
  -2  10 -10   24.14    1.17
  -2 -10 -10   27.20    1.19
   2  10  10   26.37    1.20
   2 -10  10   26.30    1.18
   2 -10  10   29.27    1.24
   2  10  10   28.14    1.23
   2  10  10   24.95    1.15
  -2 -10 -10   29.33    1.24
   2 -10  10   24.79    1.24
  -2  10 -12    1.47    0.13
   2  10  12    1.87    0.14
   2 -10  12    1.67    0.12
  -2  10 -12    1.63    0.11
  -2 -10 -12    1.72    0.13
   2  10  12    1.24    0.07
   2  10  12    1.21    0.07
   2  10  12    1.67    0.15
  -2 -10 -12    1.55    0.16
   2 -10  12    1.77    0.18
  -2  10 -14    6.78    0.34
   2  10  14    6.36    0.36
  -2 -10 -14    5.90    0.35
   2 -10  14    6.18    0.34
   2 -10  14    6.05    0.38
  -2 -10 -14    6.86    0.39
   2  10  14    7.01    0.39
   2 -10  14    5.42    0.38
  -2  10 -16    5.46    0.30
  -2 -10 -16    5.78    0.35
   2  10  16    5.51    0.33
   2 -10  16    4.49    0.34
  -2 -10 -16    5.33    0.31
   2 -10  16    5.45    0.30
  -2  10 -16    4.84    0.28
  -2 -10 -18    0.14    0.12
  -2  10 -18    0.24    0.08
   2 -10  18    0.07    0.12
   2 -10  18    0.22    0.08
   2  10  18    0.27    0.11
  -2  10 -18    0.05    0.06
  -2  10 -20    1.53    0.14
  -2 -10 -20    1.35    0.18
   2 -10  20    1.36    0.19
   2 -10  20    1.48    0.14
  -2  10 -20    1.33    0.13
  -2 -10 -20    1.46    0.16
   2  10  20    1.77    0.19
  -2  10 -22    0.13    0.08
  -2 -10 -22    0.29    0.13
   2  10  22    0.23    0.12
   2 -10  22    0.04    0.13
  -2 -10 -22    0.13    0.08
   2  10  22    0.32    0.12
  -2  10 -24    0.72    0.11
  -2 -10 -24    0.71    0.15
   2  10  24    0.56    0.13
   2 -10  24    0.53    0.15
  -2 -10 -24    0.37    0.10
   2 -10  26   -0.06    0.14
   2  10  26    0.06    0.11
  -2 -10 -26    0.20    0.12
  -2  10 -26   -0.09    0.09
   2 -10  28    0.21    0.16
   2  10  28    0.03    0.12
  -2 -10 -28    0.19    0.13
  -2  10 -28    0.08    0.09
  -2  10 -30   -0.02    0.09
  -2 -10 -30   -0.03    0.12
   2  10  30   -0.07    0.11
  -2  10 -30   -0.03    0.11
  -2 -10 -32   -0.02    0.13
   2  10  32    0.08    0.12
   2 -10  32    0.13    0.16
  -2  10 -32   -0.01    0.11
  -2 -11  31    0.07    0.14
   2  11 -31    0.10    0.11
   2 -11 -31    0.06    0.12
  -2  11  29    0.23    0.13
  -2 -11  29   -0.05    0.15
   2  11 -29    0.16    0.12
   2 -11 -29   -0.04    0.12
  -2  11  27    0.28    0.12
  -2 -11  27    0.28    0.16
   2 -11 -27    0.34    0.13
   2  11 -25    1.35    0.13
   2  11 -25    1.64    0.18
  -2 -11  25    1.31    0.21
   2  11 -23    0.11    0.07
   2 -11 -23   -0.01    0.11
   2  11 -23    0.19    0.12
  -2 -11  23   -0.02    0.14
  -2  11  23    0.02    0.10
   2 -11 -23    0.01    0.08
   2  11 -21    0.16    0.06
   2 -11 -21    0.38    0.13
   2  11 -21    0.09    0.10
  -2  11  21    0.22    0.11
  -2 -11  21    0.19    0.13
  -2  11  21    0.27    0.11
   2 -11 -21    0.27    0.09
   2  11 -19    0.15    0.06
   2 -11 -19    0.34    0.12
   2  11 -19    0.03    0.10
  -2 -11  19    0.26    0.14
  -2  11  19    0.30    0.11
   2 -11 -19    0.28    0.09
  -2  11  19    0.19    0.10
  -2 -11  19    0.25    0.09
   2  11 -19    0.13    0.07
   2  11 -17    0.70    0.14
   2 -11 -17    1.07    0.15
  -2 -11  17    0.78    0.17
  -2  11  17    1.26    0.16
  -2 -11  17    0.88    0.11
  -2  11  17    0.99    0.14
   2 -11 -17    0.97    0.12
   2  11 -17    0.77    0.10
   2  11 -15    6.39    0.32
   2 -11 -15    5.85    0.35
  -2 -11  15    7.27    0.35
  -2  11  15    6.57    0.36
   2 -11 -15    5.66    0.38
  -2  11  15    6.52    0.38
  -2 -11  15    5.28    0.39
   2  11 -13   24.80    1.00
   2  11 -13   25.88    1.01
  -2  11  13   25.86    1.03
   2 -11 -13   26.15    1.03
  -2  11  13   19.04    0.96
  -2  11  13   20.97    0.96
   2 -11 -13   27.06    1.08
  -2  11  13   26.94    1.07
   2 -11 -11   28.77    1.29
  -2  11  11   25.09    1.21
   2  11 -11   26.07    1.23
   2 -11 -11   29.01    1.24
  -2  11  11   28.39    1.24
   2  11 -11   26.79    1.22
  -2  11  11   27.75    1.27
   2  11 -11   28.74    1.24
  -2 -11  11   25.81    1.30
   2  11  -9   11.42    0.53
   2  11  -9   11.08    0.52
  -2  11   9   11.72    0.53
  -2  11   9   11.62    0.57
   2 -11  -9   11.42    0.58
  -2 -11   9    9.35    0.59
   2  11  -9   10.35    0.52
   2 -11  -7    2.73    0.14
   2  11  -7    2.63    0.15
   2 -11  -7    2.75    0.20
  -2 -11   7    2.33    0.22
   2  11  -7    2.57    0.15
  -2  11   5    8.16    0.41
   2 -11  -5    9.21    0.48
  -2 -11   5    9.26    0.51
   2 -11  -5    8.62    0.41
   2  11  -5    8.98    0.41
   2 -11  -3    1.64    0.14
  -2 -11   3    1.44    0.18
   2 -11  -3    1.91    0.19
   2  11  -3    1.57    0.09
   2  11  -3    1.94    0.16
  -2 -11   3    2.04    0.14
   2  11  -1   86.54    3.92
   2 -11  -1   98.07    3.99
  -2 -11   1   85.83    3.97
   2  11  -1   92.29    3.98
   2 -11  -1   95.58    3.98
  -2 -11   1   82.04    4.02
   2 -11  -1  101.40    4.03
   2  11   1  431.19   19.79
  -2 -11  -1  447.72   19.89
  -2 -11  -1  462.21   19.80
   2  11   1  475.92   19.84
   2 -11   1  480.26   19.85
  -2 -11  -1  460.40   19.85
   2  11   3  312.86   14.13
  -2 -11  -3  278.30   14.21
  -2 -11  -3  335.37   14.13
   2 -11   3  326.38   14.16
   2  11   3  330.10   14.16
  -2 -11  -3  332.94   14.18
   2 -11   3  326.53   14.19
  -2 -11  -5   60.07    2.57
   2 -11   5   52.38    2.64
  -2 -11  -5   56.23    2.65
  -2 -11  -5   57.19    2.62
   2 -11   5   61.10    2.63
  -2  11  -7    4.06    0.23
   2 -11   7    4.12    0.27
   2 -11   7    3.40    0.27
  -2  11  -7    3.36    0.18
  -2 -11  -7    3.71    0.25
   2  11   7    4.11    0.21
  -2  11  -9   35.21    1.45
   2 -11   9   28.18    1.42
  -2  11  -9   32.58    1.42
   2  11   9   32.63    1.44
   2 -11   9   32.50    1.49
  -2 -11  -9   31.47    1.44
   2 -11   9   28.82    1.50
  -2 -11  -9   34.16    1.49
   2  11   9   32.33    1.42
  -2  11 -11    1.89    0.15
  -2 -11 -11    1.74    0.14
   2  11  11    1.78    0.14
   2 -11  11    1.61    0.12
  -2  11 -11    1.61    0.11
   2 -11  11    1.58    0.18
   2  11  11    1.94    0.17
  -2 -11 -11    1.67    0.18
   2  11  11    1.62    0.10
   2 -11  11    1.17    0.18
  -2  11 -13    4.47    0.27
   2  11  13    4.74    0.28
   2 -11  13    5.37    0.27
  -2  11 -13    4.42    0.25
  -2 -11 -13    4.46    0.27
   2  11  13    4.40    0.30
  -2 -11 -13    5.18    0.32
   2 -11  13    3.52    0.30
  -2 -11 -15   12.53    0.63
   2 -11  15   13.97    0.62
   2  11  15   13.98    0.66
  -2  11 -15   12.58    0.60
  -2  11 -15   11.77    0.61
  -2 -11 -15   13.29    0.67
   2  11  15   12.16    0.65
  -2 -11 -17    5.20    0.33
   2 -11  17    5.92    0.31
   2  11  17    5.96    0.35
  -2  11 -17    4.94    0.30
  -2 -11 -17    5.86    0.37
   2  11  17    5.97    0.35
   2 -11  17    4.58    0.36
  -2 -11 -19    6.26    0.38
   2  11  19    6.96    0.40
  -2  11 -19    6.09    0.34
  -2 -11 -19    6.57    0.41
   2  11  19    6.54    0.39
   2 -11  19    5.18    0.39
  -2 -11 -21    3.69    0.27
   2  11  21    4.33    0.30
  -2  11 -21    3.73    0.23
  -2 -11 -21    4.17    0.30
   2 -11  23    0.14    0.13
   2  11  23    0.30    0.13
  -2  11 -23    0.08    0.08
   2  11  25    0.17    0.12
  -2  11 -25    0.10    0.08
  -2 -11 -25    0.06    0.13
   2 -11  27   -0.15    0.16
   2  11  27   -0.06    0.12
  -2  11 -27   -0.01    0.09
  -2 -11 -27    0.09    0.13
  -2 -11 -29    0.18    0.13
   2  11  29    0.17    0.12
   2 -11  29    0.48    0.17
  -2  11 -29    0.03    0.11
  -2 -11 -31   -0.02    0.13
  -2  11 -31    0.03    0.11
   2  11  31    0.09    0.12
   2 -11  31    0.21    0.16
   2 -12 -30    0.18    0.13
   2  12 -30    0.01    0.11
  -2  12  30    0.04    0.11
  -2 -12  30    0.13    0.16
   2 -12 -28    0.25    0.14
  -2 -12  28    0.07    0.15
  -2  12  28    0.33    0.13
   2  12 -26    0.05    0.12
   2 -12 -26   -0.07    0.13
  -2 -12  26    0.02    0.15
  -2  12  26    0.08    0.11
   2  12 -24    0.78    0.15
   2 -12 -24    1.19    0.19
  -2  12  24    0.72    0.15
  -2 -12  24    0.64    0.19
   2 -12 -22    1.76    0.18
   2  12 -22    1.77    0.13
   2  12 -22    1.76    0.19
  -2  12  22    1.88    0.19
  -2  12  20   -0.01    0.09
   2 -12 -20    0.04    0.07
   2  12 -20    0.01    0.06
   2  12 -20    0.01    0.11
   2 -12 -20   -0.06    0.11
  -2  12  20   -0.04    0.10
  -2 -12  20    0.02    0.12
  -2  12  18    1.18    0.15
   2 -12 -18    0.95    0.13
   2  12 -18    1.07    0.10
   2 -12 -18    1.22    0.17
  -2  12  18    1.08    0.16
  -2 -12  18    0.87    0.18
   2  12 -16    3.89    0.29
   2 -12 -16    4.81    0.32
  -2  12  16    4.58    0.30
  -2 -12  16    3.63    0.32
  -2  12  16    4.33    0.28
  -2 -12  16    4.56    0.26
   2 -12 -14    2.90    0.23
   2  12 -14    2.50    0.16
   2  12 -14    2.57    0.18
  -2 -12  14    2.39    0.24
  -2  12  14    2.35    0.21
   2  12 -12    1.99    0.15
   2  12 -12    2.42    0.15
  -2  12  12    2.57    0.17
   2 -12 -12    2.54    0.16
  -2  12  12    2.39    0.19
   2  12 -12    2.41    0.16
  -2  12  12    2.01    0.13
   2 -12 -12    2.25    0.20
   2  12 -10    0.06    0.05
   2 -12 -10    0.10    0.05
  -2  12  10    0.07    0.06
  -2  12  10    0.15    0.10
   2  12 -10    0.07    0.05
   2 -12 -10    0.22    0.11
  -2  12  10    0.01    0.06
   2  12  -8    6.06    0.31
   2  12  -8    5.91    0.28
  -2  12   8    5.66    0.29
  -2  12   8    5.71    0.34
   2 -12  -8    6.55    0.36
  -2 -12   8    5.41    0.38
   2  12  -8    5.61    0.28
   2 -12  -6    7.62    0.41
  -2 -12   6    6.86    0.43
   2  12  -6    7.09    0.33
   2 -12  -6    6.93    0.33
   2  12  -4    0.77    0.05
  -2 -12   4    0.78    0.09
   2 -12  -4    0.56    0.11
   2  12  -4    0.74    0.11
  -2 -12   4    0.72    0.15
   2  12  -4    0.66    0.05
   2  12  -2    1.14    0.07
   2  12  -2    1.21    0.07
   2 -12  -2    1.42    0.17
   2 -12  -2    1.26    0.13
  -2 -12   2    1.07    0.11
   2  12  -2    1.13    0.13
   2  12   0   23.36    1.03
   2  12   0   21.81    1.03
   2 -12   0   25.33    1.11
  -2 -12   0   23.83    1.14
   2  12   0   27.45    1.11
  -2 -12   0   24.45    1.10
   2 -12   0   26.26    1.11
   2  12   2   32.25    1.47
   2 -12   2   36.58    1.55
  -2 -12  -2   32.48    1.47
  -2 -12  -2   31.62    1.58
   2 -12   2   34.04    1.57
   2 -12   2   34.76    1.53
   2  12   2   36.42    1.53
  -2 -12  -2   33.64    1.53
   2  12   4    1.91    0.12
   2 -12   4    2.17    0.18
  -2 -12  -4    1.88    0.11
  -2 -12  -4    1.88    0.21
   2 -12   4    2.09    0.21
  -2 -12  -4    1.81    0.17
   2  12   6    0.74    0.08
   2 -12   6    0.82    0.13
   2 -12   6    1.05    0.16
  -2 -12  -6    0.75    0.12
   2  12   6    0.91    0.10
  -2  12  -8    4.27    0.22
   2  12   8    4.80    0.25
   2 -12   8    4.18    0.29
   2 -12   8    3.75    0.31
  -2  12  -8    4.51    0.22
  -2 -12  -8    4.76    0.25
  -2  12  -8    4.92    0.27
  -2  12 -10    3.87    0.25
   2 -12  10    4.03    0.22
  -2  12 -10    4.37    0.21
   2  12  10    4.17    0.28
   2 -12  10    4.50    0.29
   2  12  10    3.99    0.21
  -2 -12 -10    4.45    0.28
  -2  12 -12    0.88    0.11
  -2  12 -12    1.02    0.08
   2 -12  12    0.97    0.09
   2  12  12    0.83    0.11
  -2 -12 -12    1.02    0.11
   2  12  12    0.55    0.06
   2  12  12    0.88    0.13
  -2 -12 -12    1.06    0.15
   2  12  12    0.80    0.06
   2 -12  12    0.57    0.15
  -2  12 -14    0.24    0.09
   2 -12  14    0.12    0.06
  -2 -12 -14    0.16    0.07
   2  12  14    0.13    0.08
  -2  12 -14    0.13    0.05
   2  12  14    0.28    0.12
  -2 -12 -14    0.22    0.12
   2 -12  14    0.25    0.13
   2  12  16    0.73    0.12
  -2 -12 -16    0.56    0.10
  -2  12 -16    0.59    0.08
   2  12  16    0.69    0.14
  -2 -12 -16    0.77    0.15
  -2  12 -16    0.66    0.10
   2 -12  16    0.59    0.15
  -2 -12 -18    3.18    0.25
   2  12  18    2.79    0.23
   2 -12  18    2.11    0.24
  -2 -12 -18    2.37    0.21
   2  12  18    2.84    0.23
  -2  12 -20    2.40    0.18
  -2 -12 -20    2.40    0.24
   2  12  20    2.37    0.22
   2 -12  20    2.15    0.24
  -2 -12 -20    2.09    0.20
  -2  12 -22    1.16    0.13
   2 -12  22    1.19    0.21
  -2 -12 -22    1.64    0.20
   2 -12  24    0.08    0.14
  -2  12 -24    0.01    0.08
  -2 -12 -24   -0.17    0.13
   2  12  26    0.94    0.16
   2 -12  26    0.86    0.19
  -2  12 -26    0.84    0.13
   2  12  28    0.12    0.12
   2 -12  28   -0.09    0.16
  -2 -12 -30    0.09    0.13
  -2  12 -30   -0.07    0.12
   2 -12  30    0.11    0.15
   2  12  30    0.11    0.12
   2 -13 -29    0.05    0.12
  -2  13  29    0.09    0.11
   2 -13 -27    0.03    0.13
   2  13 -27   -0.07    0.11
  -2 -13  27    0.02    0.15
  -2  13  27    0.07    0.11
   2  13 -25    0.53    0.14
  -2  13  25    0.35    0.13
  -2 -13  25    0.14    0.15
   2 -13 -23    1.72    0.21
   2  13 -23    1.90    0.20
  -2  13  23    2.09    0.20
  -2 -13  23    1.25    0.22
   2 -13 -21    0.64    0.15
   2  13 -21    0.71    0.14
  -2  13  21    0.74    0.14
  -2 -13  21    0.35    0.17
   2 -13 -21    0.63    0.11
   2  13 -19    0.44    0.07
  -2  13  19    0.45    0.11
   2 -13 -19    0.45    0.10
   2 -13 -19    0.25    0.13
  -2  13  19    0.43    0.12
  -2 -13  19    0.32    0.16
   2 -13 -17    0.16    0.11
   2  13 -17   -0.01    0.11
   2  13 -17    0.07    0.06
   2 -13 -17   -0.01    0.07
  -2  13  17    0.06    0.09
  -2  13  17   -0.04    0.11
   2  13 -17    0.06    0.07
  -2 -13  17   -0.03    0.14
   2 -13 -15    1.04    0.16
   2  13 -15    1.19    0.17
   2  13 -15    0.97    0.11
  -2  13  15    1.43    0.14
   2  13 -15    1.12    0.10
  -2  13  15    1.15    0.16
   2  13 -15    1.44    0.13
  -2 -13  15    0.97    0.19
   2  13 -13    0.04    0.07
   2  13 -13    0.16    0.06
   2 -13 -13    0.14    0.07
  -2  13  13    0.13    0.12
   2  13 -13    0.03    0.11
  -2  13  13    0.09    0.05
   2 -13 -13    0.13    0.13
  -2 -13  13    0.16    0.15
  -2  13  11    0.22    0.06
   2 -13 -11    0.36    0.13
   2  13 -11    0.12    0.11
   2  13 -11    0.27    0.08
   2 -13 -11    0.26    0.06
  -2  13  11    0.23    0.07
   2  13 -11    0.15    0.06
  -2  13  11    0.23    0.11
   2  13 -11    0.24    0.06
  -2 -13  11    0.30    0.16
   2  13  -9    0.20    0.07
   2  13  -9    0.23    0.05
   2 -13  -9    0.18    0.05
   2 -13  -9    0.25    0.11
  -2  13   9    0.27    0.08
   2  13  -9    0.18    0.11
  -2  13   9    0.21    0.05
   2  13  -7    0.31    0.04
   2 -13  -7    0.22    0.04
   2  13  -7    0.30    0.04
  -2  13   7    0.26    0.04
  -2 -13   5    0.03    0.13
   2  13  -5    0.20    0.03
   2  13  -5    0.29    0.10
   2 -13  -5    0.13    0.09
   2  13  -5    0.24    0.03
  -2 -13   3    0.40    0.16
   2 -13  -3    0.57    0.13
  -2 -13   3    0.63    0.11
   2  13  -3    0.72    0.13
   2 -13  -1    2.17    0.19
  -2 -13   1    2.47    0.18
   2  13  -1    2.01    0.18
  -2 -13  -1    1.08    0.20
   2 -13   1    1.46    0.20
  -2 -13  -1    1.31    0.16
   2  13   1    1.44    0.15
   2 -13   1    1.04    0.14
   2  13   1    0.90    0.06
   2  13   1    0.87    0.06
  -2 -13  -3    1.67    0.10
   2 -13   3    1.72    0.22
  -2 -13  -3    1.64    0.22
  -2 -13  -3    1.70    0.18
   2 -13   3    1.63    0.16
   2  13   3    1.53    0.10
   2 -13   5    4.78    0.35
   2  13   5    5.49    0.30
   2  13   5    4.78    0.26
  -2  13  -7    5.62    0.31
  -2 -13  -7    5.02    0.26
  -2 -13  -7    4.99    0.32
   2  13   7    4.90    0.28
   2  13   7    5.20    0.26
  -2  13  -9    6.34    0.33
  -2  13  -9    5.63    0.27
   2  13   9    5.84    0.31
  -2  13  -9    5.10    0.27
  -2 -13  -9    6.05    0.30
   2 -13   9    4.53    0.36
   2  13   9    6.35    0.30
  -2 -13  -9    5.86    0.35
  -2  13 -11    7.62    0.39
   2  13  11    7.13    0.37
   2  13  11    6.76    0.41
  -2  13 -11    6.97    0.35
  -2 -13 -11    7.29    0.37
   2  13  11    6.94    0.34
   2  13  13    0.16    0.04
  -2 -13 -13    0.08    0.12
  -2  13 -13    0.13    0.09
   2  13  13    0.23    0.08
  -2  13 -13    0.17    0.05
   2 -13  13    0.18    0.06
   2  13  13    0.09    0.10
  -2 -13 -13    0.19    0.08
   2 -13  13    0.30    0.15
  -2  13 -15    0.92    0.13
  -2 -13 -15    0.97    0.12
   2 -13  15    0.98    0.11
   2  13  15    1.14    0.14
  -2  13 -15    1.08    0.10
   2  13  15    1.03    0.15
  -2 -13 -15    1.10    0.17
   2 -13  15    0.85    0.18
  -2  13 -17    0.06    0.08
   2  13  17    0.14    0.11
  -2 -13 -17    0.07    0.08
   2  13  17    0.18    0.13
  -2 -13 -17    0.06    0.13
   2 -13  17    0.03    0.15
  -2  13 -19    0.14    0.08
  -2 -13 -19    0.05    0.09
  -2 -13 -19    0.25    0.14
   2 -13  19    0.12    0.14
   2  13  19    0.21    0.12
  -2  13 -21    0.24    0.09
   2  13  21    0.23    0.12
  -2 -13 -21    0.18    0.14
  -2  13 -23    0.15    0.08
   2  13  23    0.21    0.12
   2 -13  23    0.10    0.15
  -2 -13 -23    0.28    0.14
   2 -13  25    0.23    0.16
  -2 -13 -25    0.36    0.14
  -2  13 -27    0.28    0.12
   2  13  27    0.35    0.13
   2 -13  27    0.22    0.17
  -2 -13 -29   -0.08    0.13
   2 -13  29    0.02    0.15
   2  13  29   -0.01    0.11
   2 -14 -28   -0.12    0.12
   2  14 -28   -0.01    0.11
  -2  14  28    0.03    0.11
   2  14 -26    0.19    0.13
  -2  14  26    0.27    0.13
  -2 -14  26    0.21    0.16
   2  14 -24    0.62    0.15
   2 -14 -24    0.62    0.16
  -2 -14  24    0.77    0.20
  -2  14  24    0.60    0.15
   2 -14 -22    0.19    0.12
   2  14 -22    0.11    0.11
  -2  14  22    0.06    0.11
  -2 -14  22    0.25    0.16
   2 -14 -20    0.15    0.13
  -2  14  20    0.11    0.11
  -2 -14  20    0.09    0.15
   2  14 -18    0.61    0.13
   2 -14 -18    0.22    0.12
   2  14 -18    0.60    0.08
   2 -14 -18    0.47    0.09
  -2  14  18    0.63    0.11
  -2  14  18    0.25    0.11
   2  14 -18    0.51    0.09
  -2 -14  18    0.54    0.17
   2  14 -16    2.05    0.21
   2 -14 -16    2.36    0.22
   2  14 -16    2.17    0.15
   2 -14 -16    2.03    0.17
  -2  14  16    2.59    0.19
   2  14 -16    2.41    0.17
  -2 -14  16    1.67    0.23
  -2  14  16    2.42    0.21
   2  14 -14    0.81    0.15
   2 -14 -14    0.77    0.15
  -2  14  14    0.53    0.06
   2  14 -14    0.44    0.09
  -2  14  14    0.77    0.10
  -2  14  14    0.76    0.15
   2  14 -14    0.82    0.09
  -2 -14  14    0.76    0.18
   2 -14 -12    0.96    0.15
   2  14 -12    0.67    0.14
  -2  14  12    0.62    0.08
   2  14 -12    0.75    0.10
   2  14 -12    0.71    0.08
  -2  14  12    0.66    0.13
   2 -14 -12    0.55    0.08
  -2 -14  12    0.59    0.17
  -2  14  10    3.05    0.18
   2  14 -10    3.68    0.18
   2 -14 -10    2.71    0.18
  -2 -14  10    2.98    0.29
   2  14 -10    3.40    0.18
  -2  14  10    3.48    0.20
   2  14 -10    3.35    0.25
   2  14  -8    3.85    0.22
   2  14  -8    3.51    0.17
  -2  14   8    2.63    0.16
  -2  14   8    3.75    0.25
  -2 -14   8    3.28    0.28
   2 -14  -8    2.58    0.16
   2  14  -8    3.25    0.16
   2 -14  -8    3.71    0.25
  -2  14   8    3.67    0.21
   2  14  -8    3.24    0.25
   2  14  -6    0.07    0.03
   2  14  -6    0.07    0.10
   2 -14  -6    0.09    0.09
   2  14  -6    0.11    0.03
  -2 -14   4    0.12    0.13
   2  14  -4    0.01    0.09
  -2 -14   4    0.06    0.07
   2 -14  -4   -0.04    0.09
   2 -14  -2    0.05    0.12
  -2 -14   2    0.03    0.13
   2 -14  -2    0.03    0.09
   2  14  -2    0.02    0.09
  -2 -14   0    2.32    0.24
   2 -14   0    1.80    0.22
   2  14   0    2.67    0.20
  -2 -14   0    2.31    0.19
   2 -14   0    2.52    0.19
  -2 -14  -2    4.38    0.33
   2 -14   2    4.34    0.32
   2  14   2    4.99    0.28
   2 -14   2    4.25    0.27
  -2 -14  -2    4.09    0.27
  -2 -14  -4    0.32    0.15
   2 -14   4    0.33    0.15
  -2 -14  -4    0.35    0.10
   2  14   4    0.48    0.09
   2  14   4    0.42    0.05
  -2  14  -6    5.09    0.28
  -2 -14  -6    3.97    0.22
   2 -14   6    3.56    0.31
   2  14   6    4.70    0.26
  -2 -14  -6    4.72    0.29
   2  14   6    4.02    0.22
  -2  14  -8    4.25    0.25
   2  14   8    3.90    0.21
  -2 -14  -8    3.86    0.21
   2  14   8    3.60    0.22
  -2 -14  -8    3.75    0.27
  -2  14 -10    0.10    0.09
  -2  14 -10    0.00    0.04
   2  14  10    0.08    0.11
  -2 -14 -10    0.02    0.06
   2 -14  10   -0.01    0.13
  -2  14 -10    0.01    0.04
   2  14  10    0.01    0.06
  -2 -14 -10   -0.02    0.11
   2  14  12    0.29    0.05
  -2  14 -12    0.26    0.10
   2  14  12    0.25    0.08
  -2  14 -12    0.20    0.05
   2  14  12    0.25    0.12
  -2  14 -12    0.18    0.05
   2 -14  12    0.32    0.15
  -2 -14 -14    0.72    0.14
   2  14  14    0.81    0.11
   2  14  14    0.90    0.14
  -2  14 -14    0.68    0.08
  -2 -14 -14    0.66    0.10
   2 -14  14    0.60    0.17
  -2  14 -16    1.22    0.13
   2  14  16    1.08    0.13
  -2 -14 -16    0.97    0.13
  -2 -14 -16    0.78    0.15
   2 -14  16    0.55    0.17
   2  14  16    0.83    0.14
  -2 -14 -18   -0.04    0.12
  -2  14 -18    0.01    0.08
   2  14  18   -0.01    0.12
  -2  14 -20    0.81    0.11
   2 -14  20    0.52    0.17
   2  14  20    0.82    0.14
  -2 -14 -20    1.02    0.17
  -2  14 -22    0.39    0.10
  -2 -14 -22    0.38    0.13
   2  14  22    0.21    0.12
   2 -14  22    0.35    0.17
  -2 -14 -24   -0.01    0.12
   2 -14  24    0.09    0.16
   2  14  24    0.21    0.12
  -2  14 -26    0.12    0.11
  -2 -14 -26    0.15    0.13
  -2  14 -28    0.23    0.13
  -2 -14 -28    0.49    0.16
   2 -14  28    0.12    0.16
   2  15 -27    0.04    0.11
   2 -15 -27    0.10    0.12
  -2  15  27    0.08    0.13
  -2 -15  27    0.02    0.16
   2 -15 -25    0.33    0.14
   2  15 -25    0.22    0.13
  -2  15  25    0.33    0.13
   2 -15 -23    0.03    0.13
   2  15 -23    0.03    0.12
  -2  15  23    0.23    0.12
   2 -15 -21    0.08    0.11
  -2  15  21    0.09    0.11
  -2 -15  21    0.04    0.15
   2  15 -19    0.19    0.11
  -2 -15  19    0.23    0.15
   2  15 -17    2.63    0.24
   2 -15 -17    2.99    0.25
   2 -15 -17    2.48    0.19
  -2  15  17    2.70    0.20
   2  15 -17    3.39    0.20
  -2 -15  17    2.01    0.27
  -2  15  17    2.72    0.24
   2 -15 -15    8.41    0.49
   2  15 -15    8.54    0.48
  -2  15  15    8.86    0.43
   2 -15 -15    6.80    0.41
   2  15 -15    7.91    0.41
   2  15 -15    8.67    0.42
  -2 -15  15    7.23    0.51
  -2  15  15    8.16    0.47
   2  15 -13    2.54    0.18
  -2  15  13    2.92    0.19
  -2 -15  13    2.51    0.27
   2  15 -13    3.01    0.17
   2 -15 -13    2.74    0.18
   2  15 -13    3.00    0.25
   2 -15 -13    3.34    0.25
  -2  15  13    2.89    0.17
  -2  15  11    0.34    0.07
   2  15 -11    0.24    0.11
   2  15 -11    0.37    0.09
   2  15 -11    0.43    0.05
  -2  15  11    0.62    0.13
   2 -15 -11    0.41    0.06
  -2 -15  11    0.19    0.14
   2  15  -9    0.15    0.08
   2  15  -9    0.14    0.03
  -2  15   9    0.09    0.04
  -2  15   9    0.06    0.10
  -2 -15   9    0.02    0.13
   2  15  -9    0.12    0.03
   2 -15  -9    0.08    0.04
   2 -15  -9    0.01    0.10
   2  15  -9    0.22    0.12
  -2  15   9    0.05    0.07
   2  15  -7    0.22    0.03
  -2 -15   7    0.33    0.15
   2  15  -7    0.38    0.11
   2 -15  -7    0.46    0.12
  -2  15   7    0.37    0.09
   2  15  -7    0.32    0.03
   2 -15  -5    1.65    0.17
   2  15  -5    1.22    0.16
   2  15  -3    3.87    0.27
   2 -15  -3    4.25    0.27
  -2 -15   3    4.27    0.26
  -2 -15   1    1.93    0.24
   2 -15  -1    1.91    0.24
   2  15  -1    2.41    0.20
  -2 -15   1    3.07    0.21
   2 -15  -1    3.05    0.22
   2 -15   1    3.41    0.30
  -2 -15  -1    3.22    0.30
   2 -15   1    4.07    0.26
  -2 -15  -1    3.93    0.26
   2  15   1    3.77    0.26
  -2 -15  -3    6.16    0.43
   2 -15   3    5.93    0.42
   2  15   3    6.85    0.37
  -2 -15  -3    6.30    0.38
   2 -15   5    4.87    0.34
  -2 -15  -5    3.77    0.20
   2  15   5    5.52    0.27
  -2 -15  -5    4.99    0.29
   2  15   5    3.76    0.20
  -2  15  -7    6.44    0.32
   2 -15   7    4.25    0.36
  -2 -15  -7    4.79    0.25
   2  15   7    5.39    0.29
  -2 -15  -7    5.77    0.34
   2  15   7    4.71    0.25
  -2  15  -9    0.42    0.11
   2 -15   9    0.59    0.17
  -2 -15  -9    0.46    0.07
  -2 -15  -9    0.46    0.13
   2  15   9    0.50    0.08
  -2  15 -11    0.14    0.09
  -2  15 -11    0.05    0.04
   2  15  11    0.07    0.07
   2  15  11    0.07    0.11
   2 -15  11    0.03    0.14
  -2  15 -11    0.09    0.03
  -2 -15 -11    0.15    0.11
   2  15  11    0.06    0.05
  -2 -15 -13    0.28    0.12
  -2  15 -13    0.25    0.09
   2  15  13    0.18    0.08
   2  15  13    0.15    0.11
  -2  15 -13    0.20    0.05
  -2 -15 -13    0.19    0.07
   2 -15  13    0.16    0.14
  -2  15 -15    0.03    0.08
   2  15  15    0.07    0.07
   2  15  15    0.14    0.10
  -2 -15 -15    0.08    0.07
  -2  15 -15    0.03    0.05
   2 -15  15    0.08    0.14
   2  15  17    1.49    0.18
  -2  15 -17    1.48    0.13
  -2 -15 -17    1.31    0.14
  -2 -15 -17    1.48    0.19
  -2  15 -17    1.38    0.14
   2 -15  19    2.88    0.30
   2  15  19    2.59    0.25
  -2  15 -19    3.12    0.22
  -2 -15 -21    1.05    0.17
   2  15  21    1.15    0.17
   2 -15  21    0.95    0.21
  -2 -15 -23    0.40    0.14
   2 -15  23    0.30    0.17
   2  15  23    0.28    0.12
  -2  15 -25   -0.07    0.11
  -2 -15 -25   -0.03    0.12
   2  15  25    0.04    0.12
  -2  15 -27    0.10    0.12
  -2 -15 -27    0.12    0.14
   2 -15  27   -0.02    0.16
   2  15  27    0.14    0.13
   2  16 -26    0.13    0.12
   2 -16 -26   -0.13    0.13
  -2 -16  26    0.06    0.16
  -2  16  26    0.04    0.12
   2  16 -24    0.05    0.11
   2 -16 -24    0.06    0.12
  -2  16  24    0.04    0.10
   2  16 -22   -0.01    0.13
   2 -16 -22    0.03    0.12
  -2 -16  22   -0.11    0.17
  -2  16  22    0.06    0.11
   2 -16 -20    0.01    0.12
   2  16 -20    0.16    0.12
  -2 -16  20   -0.06    0.16
  -2  16  20   -0.01    0.12
   2 -16 -18    0.06    0.11
   2  16 -18   -0.05    0.11
  -2 -16  18   -0.13    0.15
  -2  16  18    0.01    0.11
   2 -16 -16    0.26    0.12
   2  16 -16    0.07    0.06
   2 -16 -16    0.20    0.06
  -2 -16  16    0.14    0.14
   2  16 -14    0.52    0.13
   2  16 -14    0.46    0.08
  -2  16  14    0.40    0.07
   2 -16 -14    0.41    0.07
   2  16 -14    0.37    0.06
  -2 -16  14    0.24    0.14
   2  16 -12    0.39    0.09
  -2  16  12    0.51    0.07
  -2  16  12    0.57    0.13
   2  16 -12    0.60    0.06
  -2 -16  12    0.41    0.15
   2  16 -12    0.62    0.13
   2 -16 -12    0.69    0.14
  -2  16  12    0.57    0.08
   2  16 -10    2.30    0.15
   2  16 -10    1.29    0.08
  -2  16  10    1.48    0.09
   2  16 -10    0.92    0.08
  -2 -16  10    1.67    0.22
   2 -16 -10    1.30    0.09
  -2  16  10    2.20    0.15
   2 -16 -10    2.30    0.20
   2  16 -10    2.04    0.19
  -2  16  10    1.96    0.18
   2  16  -8    0.46    0.10
  -2  16   8    0.16    0.11
  -2 -16   8    0.35    0.17
  -2  16   8    0.32    0.10
   2 -16  -8    0.39    0.12
   2  16  -8    0.40    0.13
   2 -16  -6    3.67    0.27
  -2  16   6    3.42    0.24
   2  16  -6    3.90    0.27
  -2  16   4    4.96    0.30
   2  16  -4    5.02    0.31
  -2 -16   4    4.44    0.28
   2 -16  -4    4.50    0.30
   2 -16  -2   -0.01    0.14
   2 -16  -2    0.10    0.10
  -2 -16   2    0.14    0.09
   2  16  -2    0.07    0.10
   2 -16   0    3.71    0.32
  -2 -16   0    3.79    0.33
  -2 -16   0    3.95    0.28
   2  16   0    4.66    0.29
   2 -16   0    4.87    0.29
   2 -16   2   10.37    0.64
  -2 -16  -2   10.24    0.64
   2 -16   2   12.28    0.60
   2  16   2   11.74    0.59
   2 -16   4    2.03    0.24
  -2 -16  -4    2.77    0.22
   2  16   4    2.34    0.19
  -2  16  -6    2.01    0.18
  -2 -16  -6    1.40    0.09
   2 -16   6    1.43    0.21
   2  16   6    1.98    0.16
  -2 -16  -6    1.68    0.18
   2  16   6    1.27    0.08
  -2  16  -8    7.32    0.35
  -2 -16  -8    4.51    0.27
   2 -16   8    5.42    0.39
  -2 -16  -8    5.71    0.36
   2  16   8    6.38    0.31
   2  16  10    2.36    0.15
   2  16  10    2.13    0.20
   2 -16  10    1.90    0.24
   2  16  10    2.42    0.16
  -2 -16 -10    2.04    0.22
  -2  16 -12    0.65    0.11
   2  16  12    0.66    0.09
   2  16  12    0.51    0.13
   2 -16  12    0.61    0.18
  -2 -16 -12    0.42    0.07
  -2 -16 -12    0.40    0.13
  -2  16 -14    0.56    0.11
   2  16  14    0.68    0.10
   2  16  14    0.57    0.13
  -2 -16 -14    0.52    0.08
  -2  16 -14    0.56    0.06
  -2 -16 -14    0.76    0.14
  -2 -16 -16    0.07    0.11
   2  16  16    0.04    0.11
  -2  16 -16    0.06    0.09
  -2  16 -16    0.08    0.05
  -2 -16 -16   -0.04    0.07
   2 -16  16    0.05    0.16
  -2  16 -18    0.55    0.10
   2 -16  18    0.41    0.18
   2  16  18    0.38    0.13
   2  16  20    0.22    0.11
  -2 -16 -20    0.25    0.13
   2 -16  20    0.21    0.17
  -2 -16 -22   -0.07    0.12
   2  16  22    0.08    0.11
   2 -16  22   -0.02    0.15
  -2  16 -24   -0.01    0.12
  -2 -16 -24   -0.06    0.13
   2 -16  24   -0.10    0.16
   2  16  24    0.01    0.11
   2  17 -23   -0.04    0.12
   2 -17 -23    0.09    0.13
  -2  17  23    0.04    0.11
  -2 -17  23    0.04    0.16
   2 -17 -21    0.18    0.13
   2  17 -21    0.05    0.11
  -2  17  21   -0.01    0.11
   2 -17 -19    0.04    0.12
   2  17 -19    0.12    0.11
  -2 -17  19    0.08    0.17
  -2  17  19    0.10    0.11
   2  17 -17    0.04    0.11
  -2 -17  17   -0.09    0.16
   2  17 -15    0.10    0.11
  -2  17  15    0.03    0.06
  -2  17  15   -0.03    0.11
   2  17 -15    0.04    0.04
   2 -17 -15   -0.07    0.05
  -2 -17  15    0.04    0.15
  -2  17  13    1.32    0.11
   2 -17 -13    1.56    0.10
   2  17 -13    0.95    0.09
  -2 -17  13    1.17    0.22
   2 -17 -13    2.04    0.19
  -2  17  13    1.81    0.19
   2  17 -11    0.91    0.11
   2 -17 -11    0.40    0.05
  -2 -17  11    0.54    0.17
   2 -17 -11    1.06    0.15
  -2  17  11    0.93    0.10
   2  17 -11    1.28    0.16
  -2  17  11    0.85    0.14
   2  17  -9   -0.01    0.08
  -2 -17   9   -0.08    0.14
   2  17  -9   -0.04    0.10
  -2  17   9   -0.02    0.07
   2 -17  -9    0.04    0.10
  -2  17   9    0.01    0.10
   2  17  -7    2.04    0.17
  -2 -17   7    1.34    0.21
  -2  17   7    1.58    0.16
   2 -17  -7    1.72    0.19
   2  17  -7    1.61    0.18
  -2  17   5    5.38    0.32
   2  17  -5    5.29    0.34
   2 -17  -5    5.27    0.34
  -2 -17   3    1.37    0.21
   2 -17  -3    1.72    0.19
  -2 -17   3    1.75    0.17
  -2  17   3    2.12    0.18
   2  17  -3    1.72    0.18
   2 -17  -1    0.11    0.14
  -2 -17   1   -0.04    0.09
   2  17  -1   -0.01    0.09
   2 -17   1    0.53    0.17
   2 -17   1    0.52    0.11
  -2 -17  -1    0.43    0.12
   2  17   1    0.43    0.11
  -2 -17  -3    1.43    0.21
   2 -17   3    1.30    0.20
   2  17   3    1.58    0.16
  -2 -17  -3    1.68    0.18
   2 -17   5    0.03    0.14
   2  17   5    0.01    0.08
  -2  17  -7    2.59    0.19
   2  17   7    1.30    0.07
   2 -17   7    1.67    0.22
  -2 -17  -7    2.41    0.20
   2  17   7    2.59    0.17
  -2  17  -9    0.58    0.12
   2  17   9    0.48    0.06
   2  17   9    0.61    0.13
   2 -17   9    0.59    0.17
   2  17   9    0.82    0.10
  -2 -17  -9    0.65    0.14
  -2  17 -11    0.04    0.09
   2  17  11    0.01    0.05
   2  17  11    0.08    0.11
   2 -17  11   -0.10    0.14
  -2 -17 -11    0.01    0.05
  -2 -17 -11    0.04    0.11
  -2  17 -13    0.36    0.10
   2  17  13    0.21    0.07
   2  17  13    0.32    0.12
  -2 -17 -13    0.37    0.07
  -2  17 -13    0.04    0.02
  -2 -17 -13    0.28    0.12
   2  17  15    0.82    0.14
[truncated: 2,713,358 more chars]
